# Supplementary material for: Characterization of the enhancer and promoter landscape of inflammatory bowel disease from human colon biopsies
Source: Nat Commun. 2018 Apr 25;9:1661. doi: 10.1038/s41467-018-03766-z (PMC5916929; doi:10.1038/s41467-018-03766-z)
Supplement: Supplementary file 3 — Supplementary Data 1 [file 41467_2018_3766_MOESM3_ESM.xlsx]

## Sheet: README
List of all samples, their diagnosis, batch, barcode, GEO record and CTSS file names. For each patient all information from Supplementary Table 1 is included (age, HB_score, Mayo_score, gender, smoking, familial, severity, age at diagnosis, duration of disease, SASA, LASA, SSB, LSB, TNF, AZA, Antibiotics, MXT,6-MP,surgery) as well as information on biopsy location and endoscopical and histologica…

## Sheet: data
sample_ID	diagnosis	batch	barcode	GEO_record	ctss_file_name		age	hb_score	mayo_score	gender	smoking	familial	severity	diagnosis_age	disease_duration	SASA	LASA	SSB	LSB	TNF	AZA	antibiotics	MXT	6-MP	surgery	biopsy	endoscopical	histological	control phenotype
CD_a102	CD active	batch3	#2 (CTT)	GSM2511540	hg19.CAGE_PKXR_IBD_102.ctss.bed.gz		29	7	NAN	F	FALSE	FALSE	mild	<18	>10	FALSE	FALSE	FALSE	FALSE	FALSE	FALSE	FALSE	FALSE	FALSE	FALSE	sigmoideum	CDa	low_CDa	NAN
CD_a103	CD active	batchA	#8 (ATC)	GSM2511541	hg19.CAGE_YFQN_IBD_103.ctss.bed.gz		70	7	NAN	M	FALSE	FALSE	mild	>18	<10	FALSE	FALSE	FALSE	FALSE	FALSE	FALSE	FALSE	FALSE	FALSE	FALSE	sigmoideum	CDa	high_CDa	NAN
CD_a107	CD active	batch3	#3 (GAT)	GSM2511542	hg19.CAGE_ULEX_IBD_107.ctss.bed.gz		38	10	NAN	M	FALSE	TRUE	moderate	>18	<10	FALSE	FALSE	FALSE	FALSE	FALSE	TRUE	FALSE	FALSE	FALSE	FALSE	sigmoideum	CDa	low_CDa	NAN
CD_a108	CD active	batch3	#6 (ACG)	GSM2511543	hg19.CAGE_AQCC_IBD_108.ctss.bed.gz		27	10	NAN	M	FALSE	NAN	moderate	>18	<10	FALSE	FALSE	FALSE	FALSE	TRUE	TRUE	FALSE	FALSE	FALSE	FALSE	sigmoideum	CDa	CDa	NAN
CD_a109	CD active	batch3	#8 (ATC)	GSM2511544	hg19.CAGE_UDX4_IBD_109.ctss.bed.gz		32	7	NAN	M	FALSE	FALSE	mild	>18	<10	FALSE	FALSE	FALSE	FALSE	FALSE	FALSE	FALSE	FALSE	FALSE	TRUE	sigmoideum	CDa	low_CDa	NAN
CD_a110	CD active	batchA	#3 (GAT)	GSM2511545	hg19.CAGE_SQEV_IBD_110.ctss.bed.gz		74	6	NAN	M	FALSE	NAN	mild	>18	<10	TRUE	FALSE	TRUE	FALSE	FALSE	TRUE	FALSE	FALSE	FALSE	FALSE	sigmoideum	CDa	CDa	NAN
CD_a1945	CD active	batchB	#2 (CTT)	GSM2511546	hg19.CAGE_QHHH_CD1945.ctss.bed.gz		60	10	NAN	F	FALSE	FALSE	moderate	>18	<10	FALSE	FALSE	FALSE	FALSE	FALSE	FALSE	FALSE	FALSE	FALSE	FALSE	left_side	CDa	CDa	NAN
CD_a1946	CD active	batchB	#3 (GAT)	GSM2511547	hg19.CAGE_KV37_CD1946.ctss.bed.gz		18	8	NAN	F	FALSE	TRUE	moderate	>18	<10	FALSE	FALSE	FALSE	FALSE	TRUE	FALSE	TRUE	FALSE	FALSE	TRUE	left_side	CDa	CDa	NAN
CD_a1947	CD active	batch4	#6 (ACG)	GSM2511548	hg19.CAGE_NTA3_CD1947.ctss.bed.gz		31	6	NAN	M	FALSE	FALSE	mild	>18	<10	FALSE	FALSE	FALSE	FALSE	FALSE	FALSE	FALSE	FALSE	FALSE	FALSE	left_side	CDa	CDa	NAN
CD_a1948	CD active	batch4	#8 (ATC)	GSM2511549	hg19.CAGE_NTA3_CD1948.ctss.bed.gz		53	8	NAN	M	TRUE	FALSE	moderate	>18	<10	TRUE	FALSE	FALSE	FALSE	FALSE	FALSE	TRUE	FALSE	FALSE	FALSE	left_side	CDa	CDa	NAN
CD_a1949	CD active	batchB	#2 (CTT)	GSM2511550	hg19.CAGE_SM4F_CD1949.ctss.bed.gz		27	6	NAN	F	TRUE	TRUE	mild	>18	<10	TRUE	FALSE	FALSE	FALSE	TRUE	FALSE	FALSE	TRUE	FALSE	FALSE	left_side	CDa	CDa	NAN
CD_a1950	CD active	batchB	#3 (GAT)	GSM2511551	hg19.CAGE_LPYD_CD1950.ctss.bed.gz		41	6	NAN	M	TRUE	FALSE	mild	>18	<10	TRUE	FALSE	FALSE	FALSE	FALSE	FALSE	FALSE	FALSE	FALSE	FALSE	left_side	CDa	CDa	NAN
CD_a1951	CD active	batchB	#6 (ACG)	GSM2511552	hg19.CAGE_AM3P_CD1951.ctss.bed.gz		34	18	NAN	M	TRUE	TRUE	severe	>18	<10	FALSE	FALSE	FALSE	FALSE	FALSE	FALSE	FALSE	FALSE	FALSE	TRUE	left_side	CDa	CDa	NAN
CD_a1952	CD active	batch4	#8 (ATC)	GSM2511553	hg19.CAGE_AM3P_CD1952.ctss.bed.gz		20	9	NAN	M	FALSE	FALSE	moderate	>18	<10	FALSE	FALSE	FALSE	FALSE	FALSE	FALSE	FALSE	FALSE	FALSE	FALSE	left_side	CDa	CDa	NAN
CD_a1953	CD active	batchB	#2 (CTT)	GSM2511554	hg19.CAGE_KPTE_CD1953.ctss.bed.gz		26	6	NAN	F	FALSE	TRUE	mild	>18	<10	FALSE	FALSE	FALSE	FALSE	FALSE	FALSE	FALSE	FALSE	FALSE	FALSE	left_side	CDa	CDa	NAN
CD_a1954	CD active	batchB	#3 (GAT)	GSM2511555	hg19.CAGE_HH73_CD1954.ctss.bed.gz		28	8	NAN	F	TRUE	TRUE	moderate	>18	<10	FALSE	FALSE	FALSE	FALSE	FALSE	FALSE	TRUE	FALSE	FALSE	FALSE	left_side	CDa	CDa	NAN
CD_a1955	CD active	batch4	#6 (ACG)	GSM2511556	hg19.CAGE_4AJ4_CD1955.ctss.bed.gz		38	7	NAN	F	TRUE	TRUE	mild	>18	<10	FALSE	FALSE	TRUE	FALSE	FALSE	FALSE	FALSE	TRUE	FALSE	FALSE	left_side	CDa	CDa	NAN
CD_a1956	CD active	batchB	#8 (ATC)	GSM2511557	hg19.CAGE_4AJ4_CD1956.ctss.bed.gz		28	18	NAN	M	TRUE	FALSE	severe	>18	<10	FALSE	FALSE	FALSE	FALSE	FALSE	FALSE	FALSE	FALSE	FALSE	FALSE	left_side	CDa	CDa	NAN
CD_a1957	CD active	batchB	#2 (CTT)	GSM2511558	hg19.CAGE_HH73_CD1957.ctss.bed.gz		52	12	NAN	F	TRUE	FALSE	moderate	>18	<10	TRUE	FALSE	FALSE	FALSE	FALSE	TRUE	TRUE	FALSE	FALSE	FALSE	left_side	CDa	CDa	NAN
CD_a1958	CD active	batchB	#3 (GAT)	GSM2511559	hg19.CAGE_MYLC_CD1958.ctss.bed.gz		29	6	NAN	M	TRUE	FALSE	mild	>18	<10	FALSE	FALSE	FALSE	FALSE	FALSE	FALSE	FALSE	FALSE	FALSE	FALSE	left_side	CDa	CDa	NAN
CD_in104	CD inactive	batchA	#3 (GAT)	GSM2511560	hg19.CAGE_YFQN_IBD_104.ctss.bed.gz		35	1	NAN	F	FALSE	FALSE	remission	<18	<10	FALSE	FALSE	FALSE	FALSE	FALSE	FALSE	FALSE	FALSE	FALSE	FALSE	sigmoideum	CDi	CDi	NAN
CD_in105	CD inactive	batch3	#2 (CTT)	GSM2511561	hg19.CAGE_AQCC_IBD_105.ctss.bed.gz		26	2	NAN	F	FALSE	TRUE	remission	>18	>10	FALSE	FALSE	FALSE	FALSE	TRUE	FALSE	FALSE	FALSE	FALSE	FALSE	sigmoideum	CDi	CDi	NAN
CD_in106	CD inactive	batchA	#3 (GAT)	GSM2511562	hg19.CAGE_YLH4_IBD_106.ctss.bed.gz		18	4	NAN	F	TRUE	TRUE	remission	<18	<10	FALSE	FALSE	FALSE	FALSE	FALSE	TRUE	FALSE	FALSE	FALSE	FALSE	sigmoideum	CDi	CDi	NAN
cont_12	control	batchA	#2 (CTT)	GSM2511563	hg19.CAGE_YLH4_IBD_12.ctss.bed.gz		38	NAN	NAN	F	TRUE	NAN	healthy	NAN	NAN	FALSE	FALSE	FALSE	FALSE	FALSE	FALSE	FALSE	FALSE	FALSE	NAN	left_side	normal	normal	IBS
cont_14	control	batch3	#3 (GAT)	GSM2511564	hg19.CAGE_AQCC_IBD_14.ctss.bed.gz		63	NAN	NAN	F	TRUE	NAN	healthy	NAN	NAN	FALSE	FALSE	FALSE	FALSE	FALSE	FALSE	FALSE	FALSE	FALSE	NAN	left_side	normal	normal	polypectomia
cont_15	control	batchA	#2 (CTT)	GSM2511565	hg19.CAGE_3HTQ_IBD_15.ctss.bed.gz		66	NAN	NAN	M	FALSE	NAN	healthy	NAN	NAN	FALSE	FALSE	FALSE	FALSE	FALSE	FALSE	FALSE	FALSE	FALSE	NAN	left_side	normal	normal	polyp control
cont_4	control	batchA	#8 (ATC)	GSM2511566	hg19.CAGE_ALS_RNQT_IBD_4.ctss.bed.gz		27	NAN	NAN	F	FALSE	NAN	healthy	NAN	NAN	FALSE	FALSE	FALSE	FALSE	FALSE	FALSE	FALSE	FALSE	FALSE	NAN	left_side	normal	normal	IBS
cont_8	control	batchA	#2 (CTT)	GSM2511567	hg19.CAGE_YFQN_IBD_8.ctss.bed.gz		26	NAN	NAN	M	FALSE	NAN	healthy	NAN	NAN	FALSE	FALSE	FALSE	FALSE	FALSE	FALSE	FALSE	FALSE	FALSE	NAN	left_side	normal	normal	healthy
cont_9_1	control	batchB	#6 (ACG)	GSM2511568	hg19.CAGE_KPTE_IBD_b9_1.ctss.bed.gz		67	NAN	NAN	F	TRUE	NAN	healthy	NAN	NAN	FALSE	FALSE	FALSE	FALSE	FALSE	FALSE	FALSE	FALSE	FALSE	NAN	left_side	normal	normal	polyp control
cont_b16	control	batchB	#2 (CTT)	GSM2511569	hg19.CAGE_X3UT_IBD_b16.ctss.bed.gz		55	NAN	NAN	F	FALSE	NAN	healthy	NAN	NAN	FALSE	FALSE	FALSE	FALSE	FALSE	FALSE	FALSE	FALSE	FALSE	NAN	sigmoideum	normal	normal	IBS
cont_b18	control	batchB	#2 (CTT)	GSM2511570	hg19.CAGE_4L4H_IBD_b18.ctss.bed.gz		56	NAN	NAN	M	TRUE	NAN	healthy	NAN	NAN	FALSE	FALSE	FALSE	FALSE	FALSE	FALSE	FALSE	FALSE	FALSE	NAN	sigmoideum	normal	normal	polypectomia
cont_b22	control	batchB	#2 (CTT)	GSM2511571	hg19.CAGE_HH73_IBD_b22.ctss.bed.gz		82	NAN	NAN	F	FALSE	NAN	healthy	NAN	NAN	FALSE	FALSE	FALSE	FALSE	FALSE	FALSE	FALSE	FALSE	FALSE	NAN	sigmoideum	normal	normal	anemia
cont_b23	control	batchB	#3 (GAT)	GSM2511572	hg19.CAGE_AQJN_IBD_b23.ctss.bed.gz		83	NAN	NAN	M	FALSE	NAN	healthy	NAN	NAN	FALSE	FALSE	FALSE	FALSE	FALSE	FALSE	FALSE	FALSE	FALSE	NAN	sigmoideum	normal	normal	constipation
cont_b31	control	batchB	#3 (GAT)	GSM2511573	hg19.CAGE_QSDV_IBD_b31.ctss.bed.gz		21	NAN	NAN	M	TRUE	NAN	healthy	NAN	NAN	FALSE	FALSE	FALSE	FALSE	FALSE	FALSE	FALSE	FALSE	FALSE	NAN	sigmoideum	normal	normal	healthy
cont_b32	control	batchB	#3 (GAT)	GSM2511574	hg19.CAGE_MYLC_IBD_b32.ctss.bed.gz		79	NAN	NAN	F	TRUE	NAN	healthy	NAN	NAN	FALSE	FALSE	FALSE	FALSE	FALSE	FALSE	FALSE	FALSE	FALSE	NAN	sigmoideum	normal	normal	diverticulosis
cont_b33	control	batchB	#2 (CTT)	GSM2511575	hg19.CAGE_CADN_IBD_b33.ctss.bed.gz		61	NAN	NAN	F	FALSE	NAN	healthy	NAN	NAN	FALSE	FALSE	FALSE	FALSE	FALSE	FALSE	FALSE	FALSE	FALSE	NAN	sigmoideum	normal	normal	polypectomia
cont_b38	control	batchB	#3 (GAT)	GSM2511576	hg19.CAGE_USQ7_IBD_b38.ctss.bed.gz		70	NAN	NAN	F	FALSE	NAN	healthy	NAN	NAN	FALSE	FALSE	FALSE	FALSE	FALSE	FALSE	FALSE	FALSE	FALSE	NAN	sigmoideum	normal	normal	polypectomia
cont_b45	control	batchB	#3 (GAT)	GSM2511577	hg19.CAGE_SUVT_IBD_b45.ctss.bed.gz		56	NAN	NAN	M	TRUE	NAN	healthy	NAN	NAN	FALSE	FALSE	FALSE	FALSE	FALSE	FALSE	FALSE	FALSE	FALSE	NAN	sigmoideum	normal	normal	polyp control
cont_b48	control	batchB	#2 (CTT)	GSM2511578	hg19.CAGE_JHP4_IBD_b48.ctss.bed.gz		54	NAN	NAN	F	FALSE	NAN	healthy	NAN	NAN	FALSE	FALSE	FALSE	FALSE	FALSE	FALSE	FALSE	FALSE	FALSE	NAN	sigmoideum	normal	normal	IBS
cont_b53	control	batchB	#6 (ACG)	GSM2511579	hg19.CAGE_JHP4_IBD_b53.ctss.bed.gz		36	NAN	NAN	M	TRUE	NAN	healthy	NAN	NAN	FALSE	FALSE	FALSE	FALSE	FALSE	FALSE	FALSE	FALSE	FALSE	NAN	sigmoideum	normal	normal	healthy
cont_b54	control	batchB	#6 (ACG)	GSM2511580	hg19.CAGE_USQ7_IBD_b54.ctss.bed.gz		30	NAN	NAN	F	TRUE	NAN	healthy	NAN	NAN	FALSE	FALSE	FALSE	FALSE	FALSE	FALSE	FALSE	FALSE	FALSE	NAN	sigmoideum	normal	normal	IBS
cont_b57	control	batchB	#6 (ACG)	GSM2511581	hg19.CAGE_SUVT_IBD_b57.ctss.bed.gz		18	NAN	NAN	M	TRUE	NAN	healthy	NAN	NAN	FALSE	FALSE	FALSE	FALSE	FALSE	FALSE	FALSE	FALSE	FALSE	NAN	sigmoideum	normal	normal	healthy
cont_b60	control	batchB	#6 (ACG)	GSM2511582	hg19.CAGE_KV37_IBD_b60.ctss.bed.gz		37	NAN	NAN	M	TRUE	NAN	healthy	NAN	NAN	FALSE	FALSE	FALSE	FALSE	FALSE	FALSE	FALSE	FALSE	FALSE	NAN	sigmoideum	normal	normal	healthy
cont_b62	control	batchB	#8 (ATC)	GSM2511583	hg19.CAGE_AQJN_IBD_b62.ctss.bed.gz		29	NAN	NAN	M	FALSE	NAN	healthy	NAN	NAN	FALSE	FALSE	FALSE	FALSE	FALSE	FALSE	FALSE	FALSE	FALSE	NAN	sigmoideum	normal	normal	healthy
cont_b63	control	batchB	#6 (ACG)	GSM2511584	hg19.CAGE_SM4F_IBD_b63.ctss.bed.gz		35	NAN	NAN	F	FALSE	NAN	healthy	NAN	NAN	FALSE	FALSE	FALSE	FALSE	FALSE	FALSE	TRUE	FALSE	FALSE	NAN	sigmoideum	normal	normal	IBS
cont_b64	control	batchB	#8 (ATC)	GSM2511585	hg19.CAGE_YN3D_IBD_b64.ctss.bed.gz		83	NAN	NAN	F	TRUE	NAN	healthy	NAN	NAN	FALSE	FALSE	FALSE	FALSE	FALSE	FALSE	TRUE	FALSE	FALSE	NAN	sigmoideum	normal	normal	anemia
cont_b69	control	batchB	#8 (ATC)	GSM2511586	hg19.CAGE_PVPA_IBD_b69.ctss.bed.gz		51	NAN	NAN	M	FALSE	NAN	healthy	NAN	NAN	FALSE	FALSE	FALSE	FALSE	FALSE	FALSE	FALSE	FALSE	FALSE	NAN	sigmoideum	normal	normal	polyp control
cont_b73	control	batchB	#2 (CTT)	GSM2511587	hg19.CAGE_YN3D_IBD_b73.ctss.bed.gz		52	NAN	NAN	M	FALSE	NAN	healthy	NAN	NAN	FALSE	FALSE	FALSE	FALSE	FALSE	FALSE	FALSE	FALSE	FALSE	NAN	sigmoideum	normal	normal	polypectomia
cont_b74	control	batchB	#8 (ATC)	GSM2511588	hg19.CAGE_KPTE_IBD_b74.ctss.bed.gz		63	NAN	NAN	M	FALSE	NAN	healthy	NAN	NAN	FALSE	FALSE	FALSE	FALSE	FALSE	FALSE	FALSE	FALSE	FALSE	NAN	sigmoideum	normal	normal	polypectomia
cont_b75	control	batchB	#3 (GAT)	GSM2511589	hg19.CAGE_UXJY_IBD_b75.ctss.bed.gz		47	NAN	NAN	F	FALSE	NAN	healthy	NAN	NAN	FALSE	FALSE	FALSE	FALSE	FALSE	FALSE	FALSE	FALSE	FALSE	NAN	sigmoideum	normal	normal	healthy
cont_b77	control	batchB	#8 (ATC)	GSM2511590	hg19.CAGE_UXJY_IBD_b77.ctss.bed.gz		37	NAN	NAN	F	FALSE	NAN	healthy	NAN	NAN	FALSE	FALSE	FALSE	FALSE	FALSE	FALSE	FALSE	FALSE	FALSE	NAN	sigmoideum	normal	normal	IBS
cont_b78	control	batchB	#2 (CTT)	GSM2511591	hg19.CAGE_LPYD_IBD_b78.ctss.bed.gz		54	NAN	NAN	M	FALSE	NAN	healthy	NAN	NAN	FALSE	FALSE	FALSE	FALSE	FALSE	FALSE	TRUE	FALSE	FALSE	NAN	sigmoideum	normal	normal	healthy
UC_a_b51	UC active	batchB	#3 (GAT)	GSM2511592	hg19.CAGE_X3UT_IBD_b51.ctss.bed.gz		33	NAN	8	M	TRUE	FALSE	moderate	>18	<10	FALSE	FALSE	FALSE	FALSE	FALSE	FALSE	FALSE	FALSE	FALSE	FALSE	left_side	UCa	UCa	NAN
UC_a_b87	UC active	batchB	#6 (ACG)	GSM2511593	hg19.CAGE_PVPA_IBD_b87.ctss.bed.gz		33	NAN	8	F	FALSE	FALSE	moderate	>18	>10	FALSE	FALSE	FALSE	FALSE	FALSE	FALSE	FALSE	FALSE	FALSE	FALSE	left_side	UCa	UCa	NAN
UC_a111	UC active	batch3	#2 (CTT)	GSM2511594	hg19.CAGE_ALS_RNQT_IBD_111.ctss.bed.gz		NAN	NAN	NAN	NAN	NAN	NAN	moderate	NAN	NAN	FALSE	FALSE	FALSE	FALSE	FALSE	FALSE	NAN	FALSE	FALSE	NAN	sigmoideum	NAN	UCa	NAN
UC_a43	UC active	batch3	#2 (CTT)	GSM2511595	hg19.CAGE_ULEX_IBD_43.ctss.bed.gz		46	NAN	8	F	FALSE	FALSE	moderate	>18	<10	FALSE	FALSE	FALSE	FALSE	FALSE	FALSE	FALSE	FALSE	FALSE	FALSE	left_side	UCa	UCa	NAN
UC_a46	UC active	batchA	#8 (ATC)	GSM2511596	hg19.CAGE_3HTQ_IBD_46.ctss.bed.gz		39	NAN	10	F	FALSE	FALSE	moderate	>18	>10	TRUE	FALSE	FALSE	FALSE	FALSE	TRUE	TRUE	FALSE	FALSE	FALSE	left_side	UCa	UCa	NAN
UC_a49	UC active	batch3	#6 (ACG)	GSM2511597	hg19.CAGE_EDFM_IBD_49.ctss.bed.gz		76	NAN	6	F	FALSE	FALSE	moderate	>18	>10	TRUE	FALSE	FALSE	TRUE	FALSE	FALSE	FALSE	FALSE	FALSE	FALSE	left_side	UCa	UCa	NAN
UC_a52	UC active	batchA	#8 (ATC)	GSM2511598	hg19.CAGE_YLH4_IBD_52.ctss.bed.gz		56	NAN	8	M	FALSE	FALSE	moderate	>18	<10	TRUE	FALSE	FALSE	FALSE	TRUE	FALSE	FALSE	FALSE	FALSE	FALSE	left_side	UCa	UCa	NAN
UC_ab10	UC active	batchB	#2 (CTT)	GSM2511599	hg19.CAGE_USQ7_IBD_b10.ctss.bed.gz		39	NAN	4	F	FALSE	FALSE	mild	>18	<10	TRUE	FALSE	FALSE	FALSE	FALSE	FALSE	FALSE	FALSE	FALSE	FALSE	left_side	UCa	UCa	NAN
UC_ab11	UC active	batchB	#2 (CTT)	GSM2511600	hg19.CAGE_SM4F_IBD_b11.ctss.bed.gz		79	NAN	5	M	FALSE	FALSE	mild	>18	<10	TRUE	FALSE	FALSE	FALSE	FALSE	FALSE	FALSE	FALSE	FALSE	FALSE	left_side	UCa	UCa	NAN
UC_ab25	UC active	batchB	#2 (CTT)	GSM2511601	hg19.CAGE_KV37_IBD_b25.ctss.bed.gz		35	NAN	4	M	FALSE	FALSE	mild	>18	<10	TRUE	FALSE	FALSE	FALSE	FALSE	TRUE	FALSE	FALSE	FALSE	FALSE	left_side	UCa	UCa	NAN
UC_ab41	UC active	batchB	#6 (ACG)	GSM2511602	hg19.CAGE_QHHH_IBD_b41.ctss.bed.gz		63	NAN	2	F	FALSE	FALSE	remission	>18	<10	TRUE	TRUE	FALSE	FALSE	FALSE	FALSE	FALSE	FALSE	FALSE	FALSE	left_side	UCa	UCa	NAN
UC_ab50	UC active	batchB	#2 (CTT)	GSM2511603	hg19.CAGE_UXJY_IBD_b50.ctss.bed.gz		45	NAN	9	F	TRUE	TRUE	moderate	>18	>10	TRUE	FALSE	FALSE	FALSE	FALSE	FALSE	FALSE	FALSE	FALSE	FALSE	left_side	UCa	UCa	NAN
UC_ab56	UC active	batchB	#3 (GAT)	GSM2511604	hg19.CAGE_KPTE_IBD_b56.ctss.bed.gz		25	NAN	3	F	TRUE	FALSE	mild	<18	>10	TRUE	FALSE	FALSE	FALSE	FALSE	FALSE	FALSE	FALSE	FALSE	FALSE	left_side	UCa	UCa	NAN
UC_ab59	UC active	batchB	#2 (CTT)	GSM2511605	hg19.CAGE_QSDV_IBD_b59.ctss.bed.gz		39	NAN	2	M	FALSE	FALSE	remission	>18	>10	TRUE	TRUE	FALSE	TRUE	FALSE	TRUE	FALSE	FALSE	FALSE	FALSE	left_side	UCa	UCa	NAN
UC_ab6	UC active	batchB	#2 (CTT)	GSM2511606	hg19.CAGE_XHTL_IBD_b6.ctss.bed.gz		45	NAN	4	M	FALSE	FALSE	mild	>18	<10	TRUE	FALSE	FALSE	FALSE	FALSE	FALSE	FALSE	FALSE	FALSE	FALSE	left_side	UCa	UCa	NAN
UC_ab7	UC active	batchB	#3 (GAT)	GSM2511607	hg19.CAGE_LPYD_IBD_b7.ctss.bed.gz		18	NAN	5	F	FALSE	FALSE	mild	<18	<10	FALSE	FALSE	FALSE	FALSE	FALSE	FALSE	FALSE	FALSE	FALSE	FALSE	left_side	UCa	UCa	NAN
UC_ab80	UC active	batchB	#3 (GAT)	GSM2511608	hg19.CAGE_4L4H_IBD_b80.ctss.bed.gz		33	NAN	9	F	TRUE	FALSE	moderate	>18	>10	TRUE	TRUE	FALSE	TRUE	FALSE	FALSE	FALSE	FALSE	FALSE	FALSE	left_side	UCa	UCa	NAN
UC_ab83	UC active	batchB	#8 (ATC)	GSM2511609	hg19.CAGE_CADN_IBD_b83.ctss.bed.gz		37	NAN	11	F	FALSE	FALSE	severe	>18	<10	TRUE	TRUE	TRUE	FALSE	FALSE	FALSE	TRUE	FALSE	FALSE	FALSE	left_side	UCa	UCa	NAN
UC_ab84	UC active	batchB	#8 (ATC)	GSM2511610	hg19.CAGE_KV37_IBD_b84.ctss.bed.gz		48	NAN	5	M	FALSE	FALSE	mild	>18	<10	TRUE	FALSE	FALSE	FALSE	FALSE	FALSE	FALSE	FALSE	FALSE	FALSE	left_side	UCa	UCa	NAN
UC_ab86	UC active	batchB	#6 (ACG)	GSM2511611	hg19.CAGE_HH73_IBD_b86.ctss.bed.gz		61	NAN	10	F	FALSE	TRUE	moderate	>18	<10	TRUE	FALSE	FALSE	FALSE	FALSE	FALSE	FALSE	FALSE	FALSE	FALSE	left_side	UCa	UCa	NAN
UC_ab88	UC active	batchB	#3 (GAT)	GSM2511612	hg19.CAGE_SM4F_IBD_b88.ctss.bed.gz		29	NAN	3	F	FALSE	FALSE	mild	>18	>10	TRUE	FALSE	FALSE	FALSE	FALSE	FALSE	FALSE	FALSE	FALSE	FALSE	left_side	UCa	UCa	NAN
UC_ab89	UC active	batchB	#8 (ATC)	GSM2511613	hg19.CAGE_MYLC_IBD_b89.ctss.bed.gz		29	NAN	5	M	FALSE	TRUE	mild	>18	<10	TRUE	FALSE	FALSE	FALSE	FALSE	FALSE	FALSE	FALSE	FALSE	FALSE	left_side	UCa	UCa	NAN
UC_ab90	UC active	batchB	#8 (ATC)	GSM2511614	hg19.CAGE_USQ7_IBD_b90.ctss.bed.gz		58	NAN	5	M	FALSE	FALSE	mild	>18	<10	TRUE	TRUE	FALSE	FALSE	FALSE	FALSE	FALSE	FALSE	TRUE	FALSE	left_side	UCa	UCa	NAN
UC_ab91	UC active	batchB	#6 (ACG)	GSM2511615	hg19.CAGE_MYLC_IBD_b91.ctss.bed.gz		18	NAN	4	M	FALSE	FALSE	mild	>18	<10	FALSE	FALSE	FALSE	FALSE	FALSE	TRUE	FALSE	FALSE	FALSE	FALSE	left_side	UCa	UCa	NAN
UC_ab92	UC active	batchB	#8 (ATC)	GSM2511616	hg19.CAGE_SUVT_IBD_b92.ctss.bed.gz		37	NAN	6	M	FALSE	FALSE	moderate	>18	<10	TRUE	FALSE	TRUE	FALSE	FALSE	TRUE	FALSE	FALSE	FALSE	FALSE	left_side	UCa	UCa	NAN
UC_in21	UC inactive	batchA	#8 (ATC)	GSM2511617	hg19.CAGE_ULEX_IBD_21.ctss.bed.gz		28	NAN	1	F	FALSE	FALSE	remission	<18	>10	TRUE	FALSE	FALSE	FALSE	FALSE	FALSE	FALSE	FALSE	FALSE	FALSE	left_side	UCi	UCi	NAN
UC_in28	UC inactive	batchA	#6 (ACG)	GSM2511618	hg19.CAGE_YLH4_IBD_28.ctss.bed.gz		52	NAN	0	M	FALSE	FALSE	remission	>18	>10	TRUE	FALSE	FALSE	FALSE	FALSE	TRUE	FALSE	FALSE	FALSE	FALSE	left_side	UCi	UCi	NAN
UC_in30	UC inactive	batch3	#3 (GAT)	GSM2511619	hg19.CAGE_PKXR_IBD_30.ctss.bed.gz		49	NAN	0	F	FALSE	FALSE	remission	>18	>10	TRUE	FALSE	FALSE	FALSE	FALSE	FALSE	FALSE	FALSE	FALSE	FALSE	left_side	UCi	UCi	NAN
UC_in35	UC inactive	batchA	#2 (CTT)	GSM2511620	hg19.CAGE_SQEV_IBD_35.ctss.bed.gz		61	NAN	1	M	TRUE	TRUE	remission	>18	<10	FALSE	FALSE	FALSE	FALSE	FALSE	FALSE	FALSE	FALSE	FALSE	FALSE	left_side	UCi	UCi	NAN
UC_in39	UC inactive	batch3	#8 (ATC)	GSM2511621	hg19.CAGE_AQCC_IBD_39.ctss.bed.gz		49	NAN	0	F	FALSE	FALSE	remission	>18	>10	TRUE	FALSE	FALSE	FALSE	FALSE	FALSE	FALSE	FALSE	FALSE	FALSE	left_side	UCi	UCi	NAN
UC_in40	UC inactive	batchA	#3 (GAT)	GSM2511622	hg19.CAGE_3HTQ_IBD_40.ctss.bed.gz		43	NAN	1	F	TRUE	FALSE	remission	>18	<10	FALSE	FALSE	FALSE	FALSE	FALSE	FALSE	FALSE	FALSE	FALSE	FALSE	left_side	UCi	UCi	NAN
UC_inb03	UC inactive	batchB	#3 (GAT)	GSM2511623	hg19.CAGE_JHP4_IBD_b03.ctss.bed.gz		65	NAN	2	M	FALSE	FALSE	remission	>18	>10	TRUE	FALSE	FALSE	FALSE	FALSE	FALSE	FALSE	FALSE	FALSE	FALSE	left_side	UCi	UCi	NAN
UC_inb05	UC inactive	batchB	#2 (CTT)	GSM2511624	hg19.CAGE_SUVT_IBD_b05.ctss.bed.gz		66	NAN	0	M	TRUE	FALSE	remission	>18	>10	TRUE	FALSE	FALSE	FALSE	FALSE	FALSE	FALSE	FALSE	FALSE	FALSE	left_side	UCi	UCi	NAN
UC_inb13	UC inactive	batchB	#3 (GAT)	GSM2511625	hg19.CAGE_YN3D_IBD_b13.ctss.bed.gz		21	NAN	2	F	TRUE	FALSE	remission	<18	<10	TRUE	FALSE	FALSE	FALSE	FALSE	FALSE	FALSE	FALSE	FALSE	FALSE	left_side	UCi	UCi	NAN
UC_inb20	UC inactive	batchB	#2 (CTT)	GSM2511626	hg19.CAGE_AQJN_IBD_b20.ctss.bed.gz		63	NAN	2	F	FALSE	FALSE	remission	>18	>10	TRUE	TRUE	FALSE	FALSE	FALSE	FALSE	FALSE	FALSE	FALSE	FALSE	left_side	UCi	UCi	NAN
UC_inb34	UC inactive	batchB	#3 (GAT)	GSM2511627	hg19.CAGE_PVPA_IBD_b34.ctss.bed.gz		69	NAN	1	F	TRUE	FALSE	remission	>18	<10	TRUE	FALSE	FALSE	FALSE	FALSE	FALSE	FALSE	FALSE	FALSE	FALSE	left_side	UCi	UCi	NAN
UC_inb47	UC inactive	batchB	#3 (GAT)	GSM2511628	hg19.CAGE_CADN_IBD_b47.ctss.bed.gz		33	NAN	2	F	FALSE	FALSE	remission	>18	<10	TRUE	FALSE	FALSE	FALSE	FALSE	FALSE	FALSE	FALSE	FALSE	FALSE	left_side	UCi	UCi	NAN
UC_inb58	UC inactive	batchB	#6 (ACG)	GSM2511629	hg19.CAGE_YN3D_IBD_b58.ctss.bed.gz		38	NAN	0	F	FALSE	TRUE	remission	>18	<10	FALSE	FALSE	FALSE	FALSE	FALSE	FALSE	FALSE	FALSE	FALSE	FALSE	left_side	UCi	UCi	NAN
UC_inb66	UC inactive	batchB	#6 (ACG)	GSM2511630	hg19.CAGE_QSDV_IBD_b66.ctss.bed.gz		48	NAN	0	F	FALSE	FALSE	remission	>18	>10	FALSE	FALSE	FALSE	FALSE	FALSE	FALSE	FALSE	FALSE	FALSE	FALSE	left_side	UCi	UCi	NAN
UC_inb79	UC inactive	batchB	#8 (ATC)	GSM2511631	hg19.CAGE_X3UT_IBD_b79.ctss.bed.gz		41	NAN	0	M	FALSE	TRUE	remission	>18	<10	TRUE	TRUE	FALSE	FALSE	FALSE	FALSE	FALSE	FALSE	FALSE	FALSE	left_side	UCi	UCi	NAN
UC_inb82	UC inactive	batchB	#8 (ATC)	GSM2511632	hg19.CAGE_RSAM_IBD_b82.ctss.bed.gz		40	NAN	0	F	FALSE	FALSE	remission	>18	>10	TRUE	TRUE	FALSE	FALSE	FALSE	FALSE	FALSE	FALSE	FALSE	FALSE	left_side	UCi	UCi	NAN
UC_inb85	UC inactive	batchB	#8 (ATC)	GSM2511633	hg19.CAGE_4L4H_IBD_b85.ctss.bed.gz		43	NAN	0	F	FALSE	FALSE	remission	>18	<10	TRUE	FALSE	FALSE	FALSE	FALSE	FALSE	FALSE	FALSE	FALSE	FALSE	left_side	UCi	UCi	NAN
