# Supplementary material for: Characterization of the enhancer and promoter landscape of inflammatory bowel disease from human colon biopsies
Source: Nat Commun. 2018 Apr 25;9:1661. doi: 10.1038/s41467-018-03766-z (PMC5916929; doi:10.1038/s41467-018-03766-z)
Supplement: Supplementary file 4 — Supplementary Data 2 [file 41467_2018_3766_MOESM4_ESM.xlsx]

## Sheet: README
CAGE library statistics, including mapping rates and amplification cycles.

## Sheet: data
Sample id	Sequencing id	Total number of reads	Number of unaligned read	Number of aligned reads	Number of unique aligned reads	Number of reads aligned to multiple locations	% mapped reads of total	% unique mapped reads of all mapped reads	Amplification cycles in library preparation
cont_15	3HTQ_IBD_15	17814118	2726505	15087613	10875629	4211984	84.6947	72.0832	14
UC_in40	3HTQ_IBD_40	22090446	4844553	17245893	12864916	4380977	78.0695	74.597	n.a*
UC_a46	3HTQ_IBD_46	20451157	2621053	17830104	14058382	3771722	87.1838	78.8463	14
CD_a1955	4AJ4_CD1955	22387050	1178600	21208450	14922222	6286228	94.7353	70.3598	15
CD_a1956	4AJ4_CD1956	18837476	917824	17919652	12979900	4939752	95.1277	72.4339	15
cont_b18	4L4H_IBD_b18	17924303	2035599	15888704	11748879	4139825	88.6434	73.9449	16
UC_ab80	4L4H_IBD_b80	20029721	2942931	17086790	12443078	4643712	85.3072	72.8228	16
UC_inb85	4L4H_IBD_b85	15796843	1775148	14021695	10284146	3737549	88.7626	73.3445	16
UC_a111	ALS_RNQT_IBD_111	22203702	3166033	19037669	13983572	5054097	85.741	73.4521	14
cont_4	ALS_RNQT_IBD_4	16865062	7182944	9682118	7111831	2570287	57.4093	73.4533	16
CD_a1951	AM3P_CD1951	23193430	1509284	21684146	15868618	5815528	93.4926	73.1807	16
CD_a1952	AM3P_CD1952	22798280	1147544	21650736	15926577	5724159	94.9665	73.5614	15
CD_105	AQCC_IBD_105	28186711	2645597	25541114	18841671	6699443	90.614	73.77	14
CD_a108	AQCC_IBD_108	24678651	4695930	19982721	15406951	4575770	80.9717	77.1014	15
cont_14	AQCC_IBD_14	25712389	3421956	22290433	16784532	5505901	86.6914	75.2993	14
UC_in39	AQCC_IBD_39	29477929	2958117	26519812	20730114	5789698	89.965	78.1684	14
UC_inb20	AQJN_IBD_b20	22201827	2269289	19932538	14316032	5616506	89.7788	71.8224	16
cont_b23	AQJN_IBD_b23	19702144	2047215	17654929	12387801	5267128	89.6092	70.1662	16
cont_b62	AQJN_IBD_b62	16027804	1625069	14402735	10738060	3664675	89.8609	74.5557	16
cont_b33	CADN_IBD_b33	20209384	2613181	17596203	13518104	4078099	87.0695	76.824	16
UC_inb47	CADN_IBD_b47	19867090	2048897	17818193	13433864	4384329	89.687	75.3941	16
UC_ab83	CADN_IBD_b83	17863492	1753939	16109553	11919866	4189687	90.1814	73.9925	16
UC_a49	EDFM_IBD_49	39851853	14157366	25694487	19567832	6126655	64.475	76.1558	14
CD_a1954	HH73_CD1954	18509567	1864705	16644862	12535493	4109369	89.9257	75.3115	15
CD_a1957	HH73_CD1957	20220717	2031145	18189572	12884668	5304904	89.9551	70.8355	15
cont_b22	HH73_IBD_b22	19067311	1984768	17082543	12081775	5000768	89.5907	70.7259	15
UC_ab86	HH73_IBD_b86	20604776	1688333	18916443	13444542	5471901	91.8061	71.0733	15
UC_inb03	JHP4_IBD_b03	18312257	1275939	17036318	11490310	5546008	93.0323	67.446	15
cont_b48	JHP4_IBD_b48	16668777	836672	15832105	11817278	4014827	94.9806	74.6412	15
cont_b53	JHP4_IBD_b53	14998941	960753	14038188	10887537	3150651	93.5945	77.5566	15
CD_a1953	KPTE_CD1953	20123451	1763529	18359922	13395456	4964466	91.2364	72.9603	15
UC_ab56	KPTE_IBD_b56	19719914	2655247	17064667	12882200	4182467	86.5352	75.4905	15
cont_b74	KPTE_IBD_b74	20427589	1998652	18428937	13036967	5391970	90.2159	70.7418	15
cont9_1	KPTE_IBD_b9_1	22844843	2117995	20726848	16044166	4682682	90.7288	77.4077	15
CD_a1946	KV37_CD1946	18941725	3047111	15894614	11444308	4450306	83.9132	72.0012	15
UC_ab25	KV37_IBD_b25	15336743	1254960	14081783	10861578	3220205	91.8173	77.1321	15
cont_b60	KV37_IBD_b60	17338463	1623538	15714925	11818589	3896336	90.6362	75.2061	15
UC_ab84	KV37_IBD_b84	19757703	3328138	16429565	11640153	4789412	83.1552	70.8488	15
CD_a1950	LPYD_CD1950	18364407	2498811	15865596	11726194	4139402	86.3932	73.9096	15
UC_ab7	LPYD_IBD_b7	20128682	2688529	17440153	13555787	3884366	86.6433	77.7275	15
cont_b78	LPYD_IBD_b78	21847499	4028111	17819388	12513661	5305727	81.5626	70.225	15
CD_a1958	MYLC_CD1958	19571462	1461834	18109628	13327029	4782599	92.5308	73.5908	15
cont_b32	MYLC_IBD_b32	19919215	2551134	17368081	12599179	4768902	87.1926	72.5421	15
UC_ab89	MYLC_IBD_b89	20346792	2402299	17944493	13110585	4833908	88.1932	73.0619	15
UC_ab91	MYLC_IBD_b91	20694546	1800848	18893698	14269001	4624697	91.298	75.5225	15
CD_a1947	NTA3_CD1947	17692307	987218	16705089	12319549	4385540	94.4201	73.7473	15
CD_a1948	NTA3_CD1948	18149771	1167636	16982135	12872151	4109984	93.5667	75.7982	15
CD_a102	PKXR_IBD_102	14902083	1567720	13334363	9799669	3534694	89.4799	73.4918	14
UC_in30	PKXR_IBD_30	18062310	2067824	15994486	12127110	3867376	88.5517	75.8206	14
UC_inb34	PVPA_IBD_b34	20418067	2737696	17680371	13142235	4538136	86.5918	74.3323	16
cont_b69	PVPA_IBD_b69	16621574	1421392	15200182	11270264	3929918	91.4485	74.1456	16
UC_a_b87	PVPA_IBD_b87	21186865	1791908	19394957	14246504	5148453	91.5424	73.4547	16
CD_a1945	QHHH_CD1945	20974495	1798238	19176257	14809903	4366354	91.4265	77.2304	15
UC_ab41	QHHH_IBD_b41	23968559	2881829	21086730	14968997	6117733	87.9766	70.9878	15
cont_b31	QSDV_IBD_b31	20544719	1569752	18974967	13686140	5288827	92.3593	72.1273	16
UC_ab59	QSDV_IBD_b59	20759602	2236468	18523134	13550128	4973006	89.2268	73.1525	16
UC_inb66	QSDV_IBD_b66	22576626	2304158	20272468	15221673	5050795	89.7941	75.0854	16
UC_inb82	RSAM_IBD_b82	17700150	1307588	16392562	10996660	5395902	92.6126	67.0832	15
CD_a1949	SM4F_CD1949	21520847	2998191	18522656	13913766	4608890	86.0684	75.1176	15
UC_ab11	SM4F_IBD_b11	17097342	1866791	15230551	11011558	4218993	89.0814	72.2991	15
cont_b63	SM4F_IBD_b63	17915068	1759169	16155899	12120317	4035582	90.1805	75.021	15
UC_ab88	SM4F_IBD_b88	17831963	2289457	15542506	11321268	4221238	87.1609	72.8407	15
CD_a110	SQEV_IBD_110	17994597	3311068	14683529	11236431	3447098	81.5997	76.524	n.a*
UC_in35	SQEV_IBD_35	19986880	3194762	16792118	13033997	3758121	84.0157	77.6197	14
UC_inb05	SUVT_IBD_b05	15267427	1193909	14073518	10541913	3531605	92.18	74.906	16
cont_b45	SUVT_IBD_b45	18204941	1691689	16513252	12490403	4022849	90.7075	75.6387	16
cont_b57	SUVT_IBD_b57	20856320	1534694	19321626	14653832	4667794	92.6416	75.8416	16
UC_ab92	SUVT_IBD_b92	21620281	2303904	19316377	13782962	5533415	89.3438	71.3538	16
CD_a109	UDX4_IBD_109	34797949	8686228	26111721	18520952	7590769	75.0381	70.9296	14
CD_a107	ULEX_IBD_107	24928559	2450039	22478520	16431957	6046563	90.1718	73.1007	14
UC_in21	ULEX_IBD_21	25455286	5020288	20434998	16247421	4187577	80.278	79.5078	15
UC_a43	ULEX_IBD_43	29064075	3406710	25657365	18608465	7048900	88.2786	72.5268	14
UC_ab10	USQ7_IBD_b10	16462533	3264200	13198333	9001125	4197208	80.1719	68.199	16
cont_b38	USQ7_IBD_b38	15910719	2018367	13892352	9917039	3975313	87.3144	71.3849	16
cont_b54	USQ7_IBD_b54	14656926	1437098	13219828	9609525	3610303	90.1951	72.6902	16
UC_ab90	USQ7_IBD_b90	17613452	1897787	15715665	11468912	4246753	89.2254	72.9776	16
UC_ab50	UXJY_IBD_b50	16212256	913365	15298891	11759328	3539563	94.3662	76.8639	15
cont_b75	UXJY_IBD_b75	16745822	1244899	15500923	11311513	4189410	92.5659	72.9732	15
cont_b77	UXJY_IBD_b77	16433993	976537	15457456	10976912	4480544	94.0578	71.0137	15
cont_b16	X3UT_IBD_b16	13110657	851560	12259097	9144962	3114135	93.5048	74.5974	16
UC_a_b51	X3UT_IBD_b51	17530180	2554771	14975409	10861098	4114311	85.4264	72.5262	16
UC_inb79	X3UT_IBD_b79	15479994	1605247	13874747	10376790	3497957	89.6302	74.789	16
UC_ab6	XHTL_IBD_b6	18946015	1821174	17124841	12237233	4887608	90.3876	71.459	15
CD_a103	YFQN_IBD_103	15990921	1996963	13993958	9501865	4492093	87.5119	67.8998	14
CD_in104	YFQN_IBD_104	14580042	2445250	12134792	9282777	2852015	83.2288	76.4972	n.a*
cont_8	YFQN_IBD_8	14536002	2554683	11981319	9175523	2805796	82.4251	76.5819	14
CD_in106	YLH4_IBD_106	18777484	3471103	15306381	12376620	2929761	81.5145	80.8592	n.a*
cont_12	YLH4_IBD_12	16565815	2766389	13799426	11258347	2541079	83.3006	81.5856	14
UC_in28	YLH4_IBD_28	20341927	3964860	16377067	13197715	3179352	80.5089	80.5866	14
UC_a52	YLH4_IBD_52	20325558	3745412	16580146	12623831	3956315	81.5729	76.1382	15
UC_inb13	YN3D_IBD_b13	15796365	1251094	14545271	11100251	3445020	92.0799	76.3152	15
UC_inb58	YN3D_IBD_b58	14484843	980497	13504346	10140792	3363554	93.2309	75.0928	15
cont_b64	YN3D_IBD_b64	18052942	1307657	16745285	12092012	4653273	92.7565	72.2114	15
cont_b73	YN3D_IBD_b73	17177700	1198236	15979464	11442804	4536660	93.0245	71.6094	15
n.a* The libraries have been amplified at 14 or 16 cycles, most likely at 14 cycles, but some uncertainty exists.
Summery statistics
Mean (mill reads or percentage)		19.6782	2.42512	17.253	12.7645	4.48855	88.1034	73.9981	15.1222
Standard deriviation (mill reads or percentage)		4.13971	1.73853	3.18841	2.40363	0.963263	5.85236	2.80708	0.700366
Median (mill reads or percentage)		19.0067	2.03337	16.8871	12.4667	4.38265	89.6197	73.7586	15
1st quantile (mill reads or percentage)		17.1174	1.54295	15.3008	11.2613	3.90473	86.4287	72.2334	15
