# Supplementary material for: Characterization of the enhancer and promoter landscape of inflammatory bowel disease from human colon biopsies
Source: Nat Commun. 2018 Apr 25;9:1661. doi: 10.1038/s41467-018-03766-z (PMC5916929; doi:10.1038/s41467-018-03766-z)
Supplement: Supplementary file 5 — Supplementary Data 3 [file 41467_2018_3766_MOESM5_ESM.txt]

seqnames	start	end	width	strand	id	score	feat_start	feat_end	feat_cat	gene	transcript
chr1	565682	565697	16	+	chr1:565682-565697,+	41.144191	565692	565693	antisense_proximal	ENST00000452176.1_antisense_proximal	RP5-857K21.5_antisense_proximal
chr1	566935	566936	2	+	chr1:566935-566936,+	445.306061	566935	566936	intergenic	.	.
chr1	567067	567068	2	+	chr1:567067-567068,+	195.906944	567067	567068	intergenic	.	.
chr1	567558	567579	22	+	chr1:567558-567579,+	788.91269	567578	567579	intergenic	.	.
chr1	569904	569923	20	+	chr1:569904-569923,+	2239.3715	569912	569913	intergenic	.	.
chr1	714172	714190	19	+	chr1:714172-714190,+	36.298174	714178	714179	antisense_proximal	ENST00000428504.1_antisense_proximal	RP11-206L10.2_antisense_proximal
chr1	859300	859304	5	+	chr1:859300-859304,+	81.284083	859303	859304	proximal	ENST00000342066.3	SAMD11
chr1	859423	859466	44	+	chr1:859423-859466,+	44.555338	859425	859426	proximal	ENST00000342066.3	SAMD11
chr1	859742	859791	50	+	chr1:859742-859791,+	23.639191	859763	859764	proximal	ENST00000342066.3	SAMD11
chr1	877493	877552	60	+	chr1:877493-877552,+	231.889041	877551	877552	exonic	ENST00000342066.3	SAMD11
chr1	877642	877721	80	+	chr1:877642-877721,+	18.754745	877697	877698	intronic	ENST00000342066.3	SAMD11
chr1	895939	896014	76	+	chr1:895939-896014,+	558.213033	895977	895978	tss	ENST00000338591.3	KLHL17
chr1	901862	901903	42	+	chr1:901862-901903,+	135.577338	901862	901863	tss	ENST00000379407.2	PLEKHN1
chr1	948869	948878	10	+	chr1:948869-948878,+	6186.5175392	948877	948878	tss	ENST00000379389.4	ISG15
chr1	949550	949552	3	+	chr1:949550-949552,+	20.8204	949551	949552	exonic	ENST00000379389.4	ISG15
chr1	949848	949895	48	+	chr1:949848-949895,+	14.295769	949893	949894	3_prime_UTR	ENST00000379389.4	ISG15
chr1	954934	955062	129	+	chr1:954934-955062,+	109.513919	955059	955060	proximal	ENST00000379370.2	AGRN
chr1	955230	955285	56	+	chr1:955230-955285,+	35.303458	955266	955267	proximal	ENST00000379370.2	AGRN
chr1	955471	955501	31	+	chr1:955471-955501,+	4839.417863	955500	955501	tss	ENST00000379370.2	AGRN
chr1	995080	995117	38	+	chr1:995080-995117,+	23.418589	995114	995115	tss	ENST00000427998.1	RP11-465B22.3
chr1	1060864	1060898	35	+	chr1:1060864-1060898,+	29.234363	1060897	1060898	intergenic	.	.
chr1	1063984	1064039	56	+	chr1:1063984-1064039,+	58.268019	1064002	1064003	intergenic	.	.
chr1	1093049	1093098	50	+	chr1:1093049-1093098,+	56.3362336	1093069	1093070	intergenic	.	.
chr1	1093843	1093906	64	+	chr1:1093843-1093906,+	51.183387	1093896	1093897	intergenic	.	.
chr1	1094994	1095047	54	+	chr1:1094994-1095047,+	321.100705	1095045	1095046	intergenic	.	.
chr1	1098193	1098323	131	+	chr1:1098193-1098323,+	264.89775	1098322	1098323	intergenic	.	.
chr1	1105291	1105443	153	+	chr1:1105291-1105443,+	12.749986	1105351	1105352	intergenic	.	.
chr1	1105666	1105696	31	+	chr1:1105666-1105696,+	15.016741	1105668	1105669	intergenic	.	.
chr1	1163851	1163854	4	+	chr1:1163851-1163854,+	28.046736	1163852	1163853	antisense_genic	ENST00000459994.2_antisense	SDF4_antisense
chr1	1167617	1167701	85	+	chr1:1167617-1167701,+	916.283729	1167629	1167630	tss	ENST00000379198.2	B3GALT6
chr1	1219383	1219384	2	+	chr1:1219383-1219384,+	28.984167	1219383	1219384	5_prime_UTR	ENST00000400928.3	SCNN1D
chr1	1243947	1244025	79	+	chr1:1243947-1244025,+	768.440322	1243988	1243989	tss	ENST00000379031.5	PUSL1
chr1	1260181	1260297	117	+	chr1:1260181-1260297,+	5276.1698176	1260264	1260265	5_prime_UTR	ENST00000343938.4	GLTPD1
chr1	1266660	1266708	49	+	chr1:1266660-1266708,+	222.324281	1266681	1266682	tss	ENST00000339381.5	TAS1R3
chr1	1283954	1284002	49	+	chr1:1283954-1284002,+	46.42416	1283983	1283984	antisense_genic	ENST00000378888.5_antisense	DVL1_antisense
chr1	1334901	1334956	56	+	chr1:1334901-1334956,+	1249.13168	1334932	1334933	tss	ENST00000448629.2	RP4-758J18.2
chr1	1342745	1342772	28	+	chr1:1342745-1342772,+	138.614873	1342753	1342754	antisense_genic	ENST00000482352.1_antisense	MRPL20_antisense
chr1	1371070	1371105	36	+	chr1:1371070-1371105,+	7033.224757	1371076	1371077	known_alternative_tss	ENST00000476993.1	VWA1
chr1	1375360	1375638	279	+	chr1:1375360-1375638,+	25.236421	1375637	1375638	3_prime_UTR	ENST00000476993.1	VWA1
chr1	1397827	1397868	42	+	chr1:1397827-1397868,+	78.522657	1397849	1397850	intronic	ENST00000378785.2	ATAD3C
chr1	1407135	1407166	32	+	chr1:1407135-1407166,+	718.632587	1407158	1407159	tss	ENST00000378741.3	ATAD3B
chr1	1447520	1447552	33	+	chr1:1447520-1447552,+	489.106109	1447542	1447543	tss	ENST00000378756.3	ATAD3A
chr1	1550840	1550920	81	+	chr1:1550840-1550920,+	222.959553	1550896	1550897	known_alternative_cds	ENST00000355826.5	MIB2
chr1	1551225	1551277	53	+	chr1:1551225-1551277,+	111.971423	1551245	1551246	known_alternative_cds	ENST00000378712.1	MIB2
chr1	1551612	1551684	73	+	chr1:1551612-1551684,+	28.302004	1551643	1551644	known_alternative_cds	ENST00000504599.1	MIB2
chr1	1562934	1563037	104	+	chr1:1562934-1563037,+	484.4042866	1562956	1562957	intronic	ENST00000378708.1	MIB2
chr1	1564327	1564408	82	+	chr1:1564327-1564408,+	41.972387	1564374	1564375	intronic	ENST00000378708.1	MIB2
chr1	1564489	1564605	117	+	chr1:1564489-1564605,+	26.73598	1564604	1564605	exonic	ENST00000378708.1	MIB2
chr1	1567016	1567078	63	+	chr1:1567016-1567078,+	29.3616776	1567044	1567045	proximal	ENST00000378675.3	MMP23B
chr1	1567303	1567363	61	+	chr1:1567303-1567363,+	12.409426	1567316	1567317	proximal	ENST00000378675.3	MMP23B
chr1	1567473	1567572	100	+	chr1:1567473-1567572,+	369.68649	1567567	1567568	tss	ENST00000356026.5	MMP23B
chr1	1590488	1590520	33	+	chr1:1590488-1590520,+	61.076573	1590519	1590520	antisense_proximal	ENST00000317673.7_antisense_proximal	CDK11B_antisense_proximal
chr1	1623972	1623976	5	+	chr1:1623972-1623976,+	63.198446	1623974	1623975	antisense_genic	ENST00000234800.6_antisense	SLC35E2B_antisense
chr1	1655901	1655944	44	+	chr1:1655901-1655944,+	43.48407	1655905	1655906	proximal	ENST00000417099.1	RP1-283E3.4
chr1	1677247	1677251	5	+	chr1:1677247-1677251,+	13.627029	1677249	1677250	antisense_genic	ENST00000246421.4_antisense	SLC35E2_antisense
chr1	1822613	1822655	43	+	chr1:1822613-1822655,+	38.90333	1822628	1822629	proximal	ENST00000412228.1	RP1-140A9.1
chr1	1822962	1822989	28	+	chr1:1822962-1822989,+	161.953516	1822988	1822989	tss	ENST00000412228.1	RP1-140A9.1
chr1	1823237	1823292	56	+	chr1:1823237-1823292,+	26.161301	1823258	1823259	3_prime_UTR	ENST00000412228.1	RP1-140A9.1
chr1	1979950	1979995	46	+	chr1:1979950-1979995,+	82.764385	1979994	1979995	intergenic	.	.
chr1	1981909	1982065	157	+	chr1:1981909-1982065,+	317.7801246	1981933	1981934	antisense_proximal	ENST00000449154.1_antisense_proximal	RP11-547D24.3_antisense_proximal
chr1	2029656	2029688	33	+	chr1:2029656-2029688,+	33.026416	2029656	2029657	5_prime_UTR	ENST00000400921.2	PRKCZ
chr1	2121100	2121252	153	+	chr1:2121100-2121252,+	44.51634	2121237	2121238	tss	ENST00000597060.1	AL590822.2
chr1	2130948	2130991	44	+	chr1:2130948-2130991,+	37.097526	2130967	2130968	antisense_genic	ENST00000487186.1_antisense	C1orf86_antisense
chr1	2159471	2159478	8	+	chr1:2159471-2159478,+	211.574938	2159472	2159473	proximal	ENST00000378536.4	SKI
chr1	2240611	2240671	61	+	chr1:2240611-2240671,+	60.491223	2240612	2240613	3_prime_UTR	ENST00000378536.4	SKI
chr1	2323235	2323301	67	+	chr1:2323235-2323301,+	23394.05993	2323281	2323282	tss	ENST00000378518.1	RER1
chr1	2323477	2323514	38	+	chr1:2323477-2323514,+	29.6680426	2323506	2323507	5_prime_UTR	ENST00000378512.1	RER1
chr1	2327241	2327270	30	+	chr1:2327241-2327270,+	120.619811	2327242	2327243	exonic	ENST00000488353.1	RER1
chr1	2335025	2335162	138	+	chr1:2335025-2335162,+	17.060065	2335160	2335161	3_prime_UTR	ENST00000378512.1	RER1
chr1	2344217	2344244	28	+	chr1:2344217-2344244,+	46.385373	2344224	2344225	antisense_proximal	ENST00000507596.1_antisense_proximal	PEX10_antisense_proximal
chr1	2347333	2347412	80	+	chr1:2347333-2347412,+	375.50806	2347388	2347389	intergenic	.	.
chr1	2347798	2347940	143	+	chr1:2347798-2347940,+	22.145	2347890	2347891	intergenic	.	.
chr1	2427861	2427907	47	+	chr1:2427861-2427907,+	44.106437	2427906	2427907	intronic	ENST00000378488.3	PLCH2
chr1	2477811	2477891	81	+	chr1:2477811-2477891,+	433.27386	2477839	2477840	intergenic	.	.
chr1	2487410	2488021	612	+	chr1:2487410-2488021,+	14792.294235	2487810	2487811	known_alternative_tss	ENST00000355716.4	TNFRSF14
chr1	2488524	2488651	128	+	chr1:2488524-2488651,+	92.970519	2488647	2488648	intronic	ENST00000355716.4	TNFRSF14
chr1	2488975	2489075	101	+	chr1:2488975-2489075,+	209.258194	2489008	2489009	intronic	ENST00000355716.4	TNFRSF14
chr1	2495085	2495245	161	+	chr1:2495085-2495245,+	27.792135	2495228	2495229	3_prime_UTR	ENST00000355716.4	TNFRSF14
chr1	2517939	2517964	26	+	chr1:2517939-2517964,+	471.1144906	2517962	2517963	proximal	ENST00000484099.1	FAM213B
chr1	2518216	2518287	72	+	chr1:2518216-2518287,+	4878.834571	2518262	2518263	tss	ENST00000419916.2	FAM213B
chr1	2518496	2518556	61	+	chr1:2518496-2518556,+	2254.676204	2518528	2518529	known_alternative_cds	ENST00000484099.1	FAM213B
chr1	2521259	2521505	247	+	chr1:2521259-2521505,+	56.636532	2521306	2521307	3_prime_UTR	ENST00000484099.1	FAM213B
chr1	2522335	2522503	169	+	chr1:2522335-2522503,+	62.948628	2522466	2522467	3_prime_UTR	ENST00000484099.1	FAM213B
chr1	2985735	2985768	34	+	chr1:2985735-2985768,+	110.492756	2985744	2985745	tss	ENST00000511072.1	PRDM16
chr1	3371116	3371269	154	+	chr1:3371116-3371269,+	2087.248386	3371229	3371230	5_prime_UTR	ENST00000378378.4	ARHGEF16
chr1	3397553	3397630	78	+	chr1:3397553-3397630,+	13.10622	3397618	3397619	3_prime_UTR	ENST00000378371.2	ARHGEF16
chr1	3541553	3541625	73	+	chr1:3541553-3541625,+	5698.529558	3541566	3541567	tss	ENST00000378344.2	TPRG1L
chr1	3541739	3541773	35	+	chr1:3541739-3541773,+	30.592634	3541748	3541749	exonic	ENST00000344579.5	TPRG1L
chr1	3541975	3542032	58	+	chr1:3541975-3542032,+	58.46047	3541994	3541995	exonic	ENST00000344579.5	TPRG1L
chr1	3542293	3542422	130	+	chr1:3542293-3542422,+	24.402573	3542324	3542325	exonic	ENST00000378344.2	TPRG1L
chr1	3545103	3545203	101	+	chr1:3545103-3545203,+	64.983254	3545152	3545153	exonic	ENST00000344579.5	TPRG1L
chr1	3545239	3545257	19	+	chr1:3545239-3545257,+	68.182456	3545247	3545248	3_prime_UTR	ENST00000344579.5	TPRG1L
chr1	3545294	3545406	113	+	chr1:3545294-3545406,+	14.627735	3545295	3545296	3_prime_UTR	ENST00000344579.5	TPRG1L
chr1	3568876	3568955	80	+	chr1:3568876-3568955,+	12.705094	3568876	3568877	proximal	ENST00000346387.4	TP73
chr1	3569080	3569148	69	+	chr1:3569080-3569148,+	62.578155	3569080	3569081	tss	ENST00000604074.1	TP73
chr1	3689216	3689234	19	+	chr1:3689216-3689234,+	30.759705	3689219	3689220	proximal	ENST00000561886.1	SMIM1
chr1	3773831	3773880	50	+	chr1:3773831-3773880,+	111.149985	3773833	3773834	tss	ENST00000378209.3	DFFB
chr1	3774021	3774072	52	+	chr1:3774021-3774072,+	1198.332246	3774040	3774041	5_prime_UTR	ENST00000338895.3	DFFB
chr1	3816945	3817002	58	+	chr1:3816945-3817002,+	335.37027	3816970	3816971	tss	ENST00000442673.1	RP13-15E13.1
chr1	4714668	4714670	3	+	chr1:4714668-4714670,+	43.395452	4714669	4714670	proximal	ENST00000378191.3	AJAP1
chr1	6052706	6052768	63	+	chr1:6052706-6052768,+	178.28725	6052754	6052755	known_alternative_tss	ENST00000378092.1	KCNAB2
chr1	6086337	6086438	102	+	chr1:6086337-6086438,+	305.0779876	6086433	6086434	known_alternative_tss	ENST00000341524.1	KCNAB2
chr1	6266118	6266195	78	+	chr1:6266118-6266195,+	1601.304547	6266179	6266180	tss	ENST00000377948.2	RNF207
chr1	6268898	6268951	54	+	chr1:6268898-6268951,+	42.810963	6268920	6268921	5_prime_UTR	ENST00000377948.2	RNF207
chr1	6337896	6337935	40	+	chr1:6337896-6337935,+	13.51167	6337904	6337905	antisense_genic	ENST00000377845.3_antisense	ACOT7_antisense
chr1	6354849	6354911	63	+	chr1:6354849-6354911,+	39.585807	6354889	6354890	antisense_genic	ENST00000377845.3_antisense	ACOT7_antisense
chr1	6453573	6453604	32	+	chr1:6453573-6453604,+	114.457943	6453595	6453596	antisense_genic	ENST00000361521.4_antisense	ACOT7_antisense
chr1	6453877	6454000	124	+	chr1:6453877-6454000,+	19.54015	6453904	6453905	antisense_genic	ENST00000361521.4_antisense	ACOT7_antisense
chr1	6484835	6484838	4	+	chr1:6484835-6484838,+	460.287876	6484835	6484836	tss	ENST00000377828.1	ESPN
chr1	6500671	6500722	52	+	chr1:6500671-6500722,+	59.481082	6500671	6500672	intronic	ENST00000377828.1	ESPN
chr1	6508088	6508139	52	+	chr1:6508088-6508139,+	167.276489	6508088	6508089	known_alternative_cds	ENST00000461727.1	ESPN
chr1	6508425	6508448	24	+	chr1:6508425-6508448,+	52.581636	6508444	6508445	known_alternative_cds	ENST00000475228.1	ESPN
chr1	6508516	6508557	42	+	chr1:6508516-6508557,+	493.457339	6508551	6508552	known_alternative_cds	ENST00000475228.1	ESPN
chr1	6509087	6509126	40	+	chr1:6509087-6509126,+	59.31996	6509100	6509101	exonic	ENST00000416731.1	ESPN
chr1	6511330	6511382	53	+	chr1:6511330-6511382,+	1799.049605	6511352	6511353	intronic	ENST00000416731.1	ESPN
chr1	6520060	6520190	131	+	chr1:6520060-6520190,+	15.381245	6520113	6520114	exonic	ENST00000416731.1	ESPN
chr1	6520284	6520325	42	+	chr1:6520284-6520325,+	38.430546	6520295	6520296	3_prime_UTR	ENST00000416731.1	ESPN
chr1	6640054	6640099	46	+	chr1:6640054-6640099,+	1853.686762	6640061	6640062	tss	ENST00000377674.4	ZBTB48
chr1	6663120	6663206	87	+	chr1:6663120-6663206,+	17.126944	6663153	6663154	antisense_genic	ENST00000463043.1_antisense	KLHL21_antisense
chr1	6673791	6673846	56	+	chr1:6673791-6673846,+	542.025579	6673815	6673816	tss	ENST00000377648.4	PHF13
chr1	6685237	6685277	41	+	chr1:6685237-6685277,+	1102.537151	6685243	6685244	known_alternative_tss	ENST00000484676.1	THAP3
chr1	6845503	6845577	75	+	chr1:6845503-6845577,+	8242.502377	6845514	6845515	known_alternative_tss	ENST00000439411.2	CAMTA1
chr1	6882892	6882939	48	+	chr1:6882892-6882939,+	36.058031	6882894	6882895	intronic	ENST00000467404.2	CAMTA1
chr1	6884913	6884952	40	+	chr1:6884913-6884952,+	49.1331476	6884951	6884952	intronic	ENST00000467404.2	CAMTA1
chr1	7831332	7831404	73	+	chr1:7831332-7831404,+	7905.492663	7831365	7831366	tss	ENST00000054666.6	VAMP3
chr1	7837223	7837356	134	+	chr1:7837223-7837356,+	48.292579	7837355	7837356	exonic	ENST00000470357.1	VAMP3
chr1	7838183	7838201	19	+	chr1:7838183-7838201,+	37.411122	7838185	7838186	exonic	ENST00000470357.1	VAMP3
chr1	7840551	7840675	125	+	chr1:7840551-7840675,+	81.619127	7840646	7840647	3_prime_UTR	ENST00000054666.6	VAMP3
chr1	7844246	7844248	3	+	chr1:7844246-7844248,+	37.60532	7844247	7844248	proximal	ENST00000377541.1	PER3
chr1	7844319	7844436	118	+	chr1:7844319-7844436,+	227.807139	7844329	7844330	tss	ENST00000377541.1	PER3
chr1	7887465	7887501	37	+	chr1:7887465-7887501,+	63.601782	7887473	7887474	exonic	ENST00000361923.2	PER3
chr1	7887701	7887766	66	+	chr1:7887701-7887766,+	10.629588	7887708	7887709	exonic	ENST00000361923.2	PER3
chr1	8014349	8014387	39	+	chr1:8014349-8014387,+	77.3951296	8014350	8014351	intergenic	.	.
chr1	8021723	8021778	56	+	chr1:8021723-8021778,+	21023.96577	8021771	8021772	tss	ENST00000338639.5	PARK7
chr1	8025384	8025445	62	+	chr1:8025384-8025445,+	24.291069	8025384	8025385	exonic	ENST00000377488.1	PARK7
chr1	8086505	8086563	59	+	chr1:8086505-8086563,+	14.019362	8086553	8086554	proximal	ENST00000445300.1	RP11-431K24.1
chr1	8156990	8157003	14	+	chr1:8156990-8157003,+	36.086028	8157002	8157003	3_prime_UTR	ENST00000445300.1	RP11-431K24.1
chr1	8368038	8368041	4	+	chr1:8368038-8368041,+	61.879525	8368039	8368040	intergenic	.	.
chr1	8378166	8378207	42	+	chr1:8378166-8378207,+	93.58968	8378176	8378177	known_alternative_tss	ENST00000377479.2	SLC45A1
chr1	8420615	8420872	258	+	chr1:8420615-8420872,+	85.03812	8420676	8420677	antisense_genic	ENST00000476556.1_antisense	RERE_antisense
chr1	8421094	8421257	164	+	chr1:8421094-8421257,+	181.835464	8421147	8421148	antisense_genic	ENST00000476556.1_antisense	RERE_antisense
chr1	8421381	8421468	88	+	chr1:8421381-8421468,+	42.199734	8421381	8421382	antisense_genic	ENST00000476556.1_antisense	RERE_antisense
chr1	8480615	8480683	69	+	chr1:8480615-8480683,+	14.725361	8480656	8480657	antisense_genic	ENST00000460659.1_antisense	RERE_antisense
chr1	8482775	8482981	207	+	chr1:8482775-8482981,+	24.664738	8482796	8482797	proximal	ENST00000449895.1	RP5-1115A15.1
chr1	8483487	8483552	66	+	chr1:8483487-8483552,+	39.879036	8483518	8483519	proximal	ENST00000449895.1	RP5-1115A15.1
chr1	8921295	8921396	102	+	chr1:8921295-8921396,+	13.468793	8921333	8921334	antisense_genic	ENST00000234590.4_antisense	ENO1_antisense
chr1	8925377	8925382	6	+	chr1:8925377-8925382,+	16.432833	8925381	8925382	antisense_genic	ENST00000234590.4_antisense	ENO1_antisense
chr1	8934898	8934900	3	+	chr1:8934898-8934900,+	123.342497	8934898	8934899	antisense_genic	ENST00000234590.4_antisense	ENO1_antisense
chr1	8938876	8938933	58	+	chr1:8938876-8938933,+	91.558803	8938894	8938895	tss	ENST00000442636.1	ENO1-AS1
chr1	9294806	9294887	82	+	chr1:9294806-9294887,+	2494.15209	9294833	9294834	tss	ENST00000377403.2	H6PD
chr1	9299773	9299816	44	+	chr1:9299773-9299816,+	12.312233	9299785	9299786	5_prime_UTR	ENST00000377403.2	H6PD
chr1	9299870	9299924	55	+	chr1:9299870-9299924,+	147.902915	9299906	9299907	known_alternative_tss	ENST00000602477.1	H6PD
chr1	9304893	9304938	46	+	chr1:9304893-9304938,+	314.178509	9304917	9304918	5_prime_UTR	ENST00000377403.2	H6PD
chr1	9324109	9324353	245	+	chr1:9324109-9324353,+	23.187355	9324206	9324207	exonic	ENST00000602477.1	H6PD
chr1	9352952	9352964	13	+	chr1:9352952-9352964,+	4004.6829116	9352953	9352954	tss	ENST00000328089.6	SPSB1
chr1	9599524	9599549	26	+	chr1:9599524-9599549,+	130.5790396	9599548	9599549	tss	ENST00000302692.5	SLC25A33
chr1	9615640	9615676	37	+	chr1:9615640-9615676,+	24.976456	9615649	9615650	intronic	ENST00000302692.5	SLC25A33
chr1	9648806	9648978	173	+	chr1:9648806-9648978,+	892.039658	9648807	9648808	proximal	ENST00000340381.6	TMEM201
chr1	9690030	9690096	67	+	chr1:9690030-9690096,+	44.068341	9690031	9690032	intergenic	.	.
chr1	9711789	9711828	40	+	chr1:9711789-9711828,+	817.0714736	9711802	9711803	tss	ENST00000536656.1	PIK3CD
chr1	9790378	9790475	98	+	chr1:9790378-9790475,+	55.629642	9790404	9790405	antisense_genic	ENST00000477264.1_antisense	CLSTN1_antisense
chr1	9833364	9833392	29	+	chr1:9833364-9833392,+	15.814426	9833371	9833372	antisense_genic	ENST00000377288.3_antisense	CLSTN1_antisense
chr1	10002812	10002941	130	+	chr1:10002812-10002941,+	102.183692	10002919	10002920	tss	ENST00000445884.1	RP11-84A14.4
chr1	10003512	10003547	36	+	chr1:10003512-10003547,+	597.780933	10003533	10003534	tss	ENST00000403197.1	NMNAT1
chr1	10057260	10057291	32	+	chr1:10057260-10057291,+	102.364529	10057290	10057291	tss	ENST00000294435.7	RBP7
chr1	10093002	10093025	24	+	chr1:10093002-10093025,+	5886.356308	10093022	10093023	known_alternative_tss	ENST00000377157.3	UBE4B
chr1	10270601	10270682	82	+	chr1:10270601-10270682,+	3614.836767	10270628	10270629	proximal	ENST00000377086.1	KIF1B
chr1	10459075	10459131	57	+	chr1:10459075-10459131,+	6627.206867	10459091	10459092	tss	ENST00000541529.1	PGD
chr1	10459496	10459587	92	+	chr1:10459496-10459587,+	25.181439	10459517	10459518	5_prime_UTR	ENST00000538557.1	PGD
chr1	10464285	10464296	12	+	chr1:10464285-10464296,+	52.396426	10464290	10464291	exonic	ENST00000538557.1	PGD
chr1	10471483	10471491	9	+	chr1:10471483-10471491,+	81.37158	10471489	10471490	exonic	ENST00000538557.1	PGD
chr1	10490486	10490541	56	+	chr1:10490486-10490541,+	189.77556	10490500	10490501	known_alternative_tss	ENST00000470413.2	APITD1-CORT
chr1	10490785	10490835	51	+	chr1:10490785-10490835,+	185.941901	10490830	10490831	intronic	ENST00000309048.3	APITD1
chr1	10510006	10510142	137	+	chr1:10510006-10510142,+	38.054506	10510088	10510089	5_prime_UTR	ENST00000320498.4	CORT
chr1	10535003	10535021	19	+	chr1:10535003-10535021,+	8384.530563	10535018	10535019	tss	ENST00000356607.4	PEX14
chr1	10555334	10555355	22	+	chr1:10555334-10555355,+	47.764256	10555345	10555346	5_prime_UTR	ENST00000538836.1	PEX14
chr1	10682992	10683116	125	+	chr1:10682992-10683116,+	34.681847	10683005	10683006	intronic	ENST00000538836.1	PEX14
chr1	11072708	11072742	35	+	chr1:11072708-11072742,+	6405.535326	11072716	11072717	tss	ENST00000240185.3	TARDBP
chr1	11114784	11114909	126	+	chr1:11114784-11114909,+	9.822672	11114860	11114861	antisense_genic	ENST00000376957.2_antisense	SRM_antisense
chr1	11115843	11115922	80	+	chr1:11115843-11115922,+	14.933362	11115866	11115867	antisense_genic	ENST00000376957.2_antisense	SRM_antisense
chr1	11120248	11120390	143	+	chr1:11120248-11120390,+	17.22939	11120263	11120264	antisense_proximal	ENST00000376957.2_antisense_proximal	SRM_antisense_proximal
chr1	11249316	11249413	98	+	chr1:11249316-11249413,+	26.687686	11249411	11249412	tss	ENST00000376819.3	ANGPTL7
chr1	11333254	11333284	31	+	chr1:11333254-11333284,+	1351.319631	11333273	11333274	tss	ENST00000376810.5	UBIAD1
chr1	11333553	11333568	16	+	chr1:11333553-11333568,+	450.1200146	11333554	11333555	known_alternative_tss	ENST00000376804.2	UBIAD1
chr1	11455116	11455196	81	+	chr1:11455116-11455196,+	100.647085	11455195	11455196	intergenic	.	.
chr1	11714924	11714960	37	+	chr1:11714924-11714960,+	745.7525076	11714926	11714927	known_alternative_tss	ENST00000376770.1	FBXO44
chr1	11721650	11721651	2	+	chr1:11721650-11721651,+	85.35845	11721650	11721651	3_prime_UTR	ENST00000376762.4	FBXO44
chr1	11724152	11724285	134	+	chr1:11724152-11724285,+	2331.709515	11724257	11724258	tss	ENST00000376753.4	FBXO6
chr1	11724382	11724427	46	+	chr1:11724382-11724427,+	71.571608	11724423	11724424	5_prime_UTR	ENST00000376753.4	FBXO6
chr1	11796152	11796224	73	+	chr1:11796152-11796224,+	2783.718283	11796189	11796190	tss	ENST00000376637.3	AGTRAP
chr1	11866223	11866307	85	+	chr1:11866223-11866307,+	2338.999761	11866298	11866299	tss	ENST00000312413.6	CLCN6
chr1	11968209	11968210	2	+	chr1:11968209-11968210,+	553.88979	11968209	11968210	tss	ENST00000362477.1	RNU5E-1
chr1	11994746	11994795	50	+	chr1:11994746-11994795,+	5874.699235	11994780	11994781	known_alternative_cds	ENST00000376369.3	PLOD1
chr1	12040492	12040511	20	+	chr1:12040492-12040511,+	4525.0373056	12040503	12040504	known_alternative_tss	ENST00000497302.1	MFN2
chr1	12073364	12073369	6	+	chr1:12073364-12073369,+	20.463576	12073364	12073365	3_prime_UTR	ENST00000235329.5	MFN2
chr1	12079527	12079581	55	+	chr1:12079527-12079581,+	2376.89413	12079558	12079559	tss	ENST00000235332.4	MIIP
chr1	12123352	12123442	91	+	chr1:12123352-12123442,+	11.915015	12123358	12123359	tss	ENST00000263932.2	TNFRSF8
chr1	12227042	12227060	19	+	chr1:12227042-12227060,+	2194.845662	12227048	12227049	tss	ENST00000536782.1	TNFRSF1B
chr1	12290087	12290141	55	+	chr1:12290087-12290141,+	2573.8455956	12290089	12290090	tss	ENST00000356315.4	VPS13D
chr1	12402972	12403025	54	+	chr1:12402972-12403025,+	17.626677	12402995	12402996	exonic	ENST00000358136.3	VPS13D
chr1	12445340	12445396	57	+	chr1:12445340-12445396,+	98.092854	12445381	12445382	exonic	ENST00000358136.3	VPS13D
chr1	12678414	12678485	72	+	chr1:12678414-12678485,+	33.329336	12678445	12678446	antisense_proximal	ENST00000482265.1_antisense_proximal	DHRS3_antisense_proximal
chr1	13910293	13910328	36	+	chr1:13910293-13910328,+	1991.964718	13910327	13910328	known_alternative_cds	ENST00000376057.4	PDPN
chr1	14026677	14026700	24	+	chr1:14026677-14026700,+	861.31201	14026689	14026690	tss	ENST00000376048.5	PRDM2
chr1	14075890	14075934	45	+	chr1:14075890-14075934,+	2159.187999	14075910	14075911	known_alternative_cds	ENST00000413440.1	PRDM2
chr1	14106496	14106700	205	+	chr1:14106496-14106700,+	31.097986	14106498	14106499	exonic	ENST00000343137.4	PRDM2
chr1	14108954	14109146	193	+	chr1:14108954-14109146,+	16.561608	14108954	14108955	exonic	ENST00000343137.4	PRDM2
chr1	14155558	14155618	61	+	chr1:14155558-14155618,+	342.667607	14155590	14155591	intergenic	.	.
chr1	14219295	14219348	54	+	chr1:14219295-14219348,+	360.52769	14219319	14219320	intergenic	.	.
chr1	14219454	14219684	231	+	chr1:14219454-14219684,+	104.791792	14219612	14219613	intergenic	.	.
chr1	14219830	14219884	55	+	chr1:14219830-14219884,+	20.997938	14219831	14219832	intergenic	.	.
chr1	14220056	14220092	37	+	chr1:14220056-14220092,+	28.493306	14220062	14220063	intergenic	.	.
chr1	14925290	14925335	46	+	chr1:14925290-14925335,+	28.038312	14925326	14925327	5_prime_UTR	ENST00000422387.2	KAZN
chr1	15250581	15250672	92	+	chr1:15250581-15250672,+	31.419974	15250640	15250641	known_alternative_cds	ENST00000361144.5	KAZN
chr1	15256236	15256329	94	+	chr1:15256236-15256329,+	87.6329066	15256279	15256280	known_alternative_cds	ENST00000400798.2	KAZN
chr1	15272219	15272341	123	+	chr1:15272219-15272341,+	45.4662316	15272245	15272246	5_prime_UTR	ENST00000400798.2	KAZN
chr1	15392387	15392598	212	+	chr1:15392387-15392598,+	38.0204686	15392388	15392389	intronic	ENST00000376030.2	KAZN
chr1	15479040	15479112	73	+	chr1:15479040-15479112,+	668.138465	15479062	15479063	tss	ENST00000428417.1	TMEM51
chr1	15479258	15479314	57	+	chr1:15479258-15479314,+	32.6949466	15479311	15479312	5_prime_UTR	ENST00000376014.3	TMEM51
chr1	15479633	15479691	59	+	chr1:15479633-15479691,+	29.086373	15479652	15479653	5_prime_UTR	ENST00000376014.3	TMEM51
chr1	15480223	15480270	48	+	chr1:15480223-15480270,+	2350.652992	15480265	15480266	known_alternative_tss	ENST00000400796.3	TMEM51
chr1	15573725	15573818	94	+	chr1:15573725-15573818,+	12.344078	15573779	15573780	tss	ENST00000375999.3	FHAD1
chr1	15736384	15736445	62	+	chr1:15736384-15736445,+	42493.966512	15736426	15736427	tss	ENST00000375980.4	EFHD2
chr1	15753644	15753759	116	+	chr1:15753644-15753759,+	42.362941	15753757	15753758	exonic	ENST00000375980.4	EFHD2
chr1	15755164	15755448	285	+	chr1:15755164-15755448,+	97.784304	15755227	15755228	3_prime_UTR	ENST00000375980.4	EFHD2
chr1	15756338	15756687	350	+	chr1:15756338-15756687,+	115.144624	15756685	15756686	3_prime_UTR	ENST00000375980.4	EFHD2
chr1	15851685	15851739	55	+	chr1:15851685-15851739,+	19.268548	15851738	15851739	proximal	ENST00000375849.1	DNAJC16
chr1	15853343	15853404	62	+	chr1:15853343-15853404,+	799.722416	15853358	15853359	tss	ENST00000375838.1	DNAJC16
chr1	15930208	15930228	21	+	chr1:15930208-15930228,+	33.453502	15930224	15930225	antisense_proximal	ENST00000428945.1_antisense_proximal	RP4-680D5.2_antisense_proximal
chr1	15943928	15944065	138	+	chr1:15943928-15944065,+	544.57998	15943953	15943954	tss	ENST00000480945.1	DDI2
chr1	15944241	15944269	29	+	chr1:15944241-15944269,+	27.953926	15944248	15944249	exonic	ENST00000480945.1	DDI2
chr1	16010788	16010820	33	+	chr1:16010788-16010820,+	4303.9751306	16010815	16010816	tss	ENST00000375799.3	PLEKHM2
chr1	16010995	16011078	84	+	chr1:16010995-16011078,+	93.900448	16011070	16011071	exonic	ENST00000375793.2	PLEKHM2
chr1	16062750	16062793	44	+	chr1:16062750-16062793,+	1076.913376	16062753	16062754	proximal	ENST00000489568.1	SLC25A34
chr1	16068993	16069046	54	+	chr1:16068993-16069046,+	1663.074851	16068993	16068994	tss	ENST00000375782.1	TMEM82
chr1	16082379	16082389	11	+	chr1:16082379-16082389,+	31.349089	16082388	16082389	proximal	ENST00000375771.1	FBLIM1
chr1	16082807	16082885	79	+	chr1:16082807-16082885,+	32.692422	16082842	16082843	proximal	ENST00000375771.1	FBLIM1
chr1	16083105	16083167	63	+	chr1:16083105-16083167,+	15838.180136	16083133	16083134	tss	ENST00000375771.1	FBLIM1
chr1	16084110	16084161	52	+	chr1:16084110-16084161,+	79.508006	16084111	16084112	5_prime_UTR	ENST00000375771.1	FBLIM1
chr1	16084442	16084508	67	+	chr1:16084442-16084508,+	694.7290376	16084460	16084461	5_prime_UTR	ENST00000375771.1	FBLIM1
chr1	16084654	16084822	169	+	chr1:16084654-16084822,+	80.47573	16084689	16084690	5_prime_UTR	ENST00000375771.1	FBLIM1
chr1	16085255	16085310	56	+	chr1:16085255-16085310,+	3506.631319	16085290	16085291	known_alternative_tss	ENST00000400773.1	FBLIM1
chr1	16090894	16091235	342	+	chr1:16090894-16091235,+	247.0204066	16090964	16090965	known_alternative_tss	ENST00000441801.2	FBLIM1
chr1	16091560	16091682	123	+	chr1:16091560-16091682,+	20.313191	16091650	16091651	exonic	ENST00000332305.5	FBLIM1
chr1	16107445	16107566	122	+	chr1:16107445-16107566,+	26.546993	16107537	16107538	intronic	ENST00000332305.5	FBLIM1
chr1	16154736	16154756	21	+	chr1:16154736-16154756,+	85.021616	16154740	16154741	intergenic	.	.
chr1	16162564	16162616	53	+	chr1:16162564-16162616,+	61.085141	16162596	16162597	antisense_genic	ENST00000317122.1_antisense	RP11-169K16.9_antisense
chr1	16174199	16174241	43	+	chr1:16174199-16174241,+	35.101917	16174202	16174203	proximal	ENST00000375759.3	SPEN
chr1	16174297	16174342	46	+	chr1:16174297-16174342,+	319.96458	16174322	16174323	tss	ENST00000375759.3	SPEN
chr1	16174474	16174594	121	+	chr1:16174474-16174594,+	39.186149	16174521	16174522	5_prime_UTR	ENST00000375759.3	SPEN
chr1	16259501	16259793	293	+	chr1:16259501-16259793,+	13.37574	16259772	16259773	exonic	ENST00000375759.3	SPEN
chr1	16339551	16339592	42	+	chr1:16339551-16339592,+	29.568682	16339591	16339592	intergenic	.	.
chr1	16370262	16370317	56	+	chr1:16370262-16370317,+	25.708233	16370298	16370299	tss	ENST00000375679.4	CLCNKB
chr1	16481681	16481736	56	+	chr1:16481681-16481736,+	310.503365	16481710	16481711	tss	ENST00000424774.1	RP11-276H7.2
chr1	16482668	16482673	6	+	chr1:16482668-16482673,+	57.200398	16482670	16482671	3_prime_UTR	ENST00000424774.1	RP11-276H7.2
chr1	16693728	16693741	14	+	chr1:16693728-16693741,+	4720.085964	16693737	16693738	known_alternative_tss	ENST00000401089.3	SZRD1
chr1	16723819	16723955	137	+	chr1:16723819-16723955,+	171.8797786	16723885	16723886	3_prime_UTR	ENST00000492354.1	SZRD1
chr1	16767201	16767241	41	+	chr1:16767201-16767241,+	3289.302819	16767219	16767220	tss	ENST00000337132.5	NECAP2
chr1	16774367	16774440	74	+	chr1:16774367-16774440,+	49.366639	16774368	16774369	exonic	ENST00000443980.2	NECAP2
chr1	16786109	16786188	80	+	chr1:16786109-16786188,+	12.739917	16786109	16786110	3_prime_UTR	ENST00000443980.2	NECAP2
chr1	16971219	16971285	67	+	chr1:16971219-16971285,+	194.644117	16971254	16971255	intergenic	.	.
chr1	16973908	16973918	11	+	chr1:16973908-16973918,+	112.106549	16973908	16973909	intergenic	.	.
chr1	17231448	17231461	14	+	chr1:17231448-17231461,+	397.128896	17231460	17231461	intergenic	.	.
chr1	17231694	17231700	7	+	chr1:17231694-17231700,+	109.906786	17231694	17231695	intergenic	.	.
chr1	17240546	17240605	60	+	chr1:17240546-17240605,+	256.489491	17240577	17240578	intergenic	.	.
chr1	17394667	17394833	167	+	chr1:17394667-17394833,+	17.586184	17394677	17394678	antisense_genic	ENST00000466151.1_antisense	PADI2_antisense
chr1	17394861	17395096	236	+	chr1:17394861-17395096,+	47.351133	17394861	17394862	antisense_genic	ENST00000466151.1_antisense	PADI2_antisense
chr1	17395225	17395516	292	+	chr1:17395225-17395516,+	24.9403986	17395272	17395273	antisense_genic	ENST00000466151.1_antisense	PADI2_antisense
chr1	17411118	17411178	61	+	chr1:17411118-17411178,+	16.947326	17411130	17411131	antisense_genic	ENST00000375481.1_antisense	PADI2_antisense
chr1	17559774	17559832	59	+	chr1:17559774-17559832,+	64.045194	17559775	17559776	known_alternative_cds	ENST00000537499.1	PADI1
chr1	17634692	17634697	6	+	chr1:17634692-17634697,+	57.421062	17634692	17634693	tss	ENST00000375453.1	PADI4
chr1	17839825	17839938	114	+	chr1:17839825-17839938,+	1871.18836	17839916	17839917	intergenic	.	.
chr1	17846652	17846820	169	+	chr1:17846652-17846820,+	3011.083582	17846693	17846694	intergenic	.	.
chr1	17866193	17866297	105	+	chr1:17866193-17866297,+	189.000693	17866249	17866250	tss	ENST00000434513.1	ARHGEF10L
chr1	17899013	17899050	38	+	chr1:17899013-17899050,+	24.980904	17899017	17899018	5_prime_UTR	ENST00000452522.1	ARHGEF10L
chr1	17906613	17906741	129	+	chr1:17906613-17906741,+	238.975122	17906678	17906679	5_prime_UTR	ENST00000452522.1	ARHGEF10L
chr1	17906942	17906985	44	+	chr1:17906942-17906985,+	1734.29277	17906949	17906950	known_alternative_tss	ENST00000375415.1	ARHGEF10L
chr1	17914888	17914946	59	+	chr1:17914888-17914946,+	28.776171	17914945	17914946	known_alternative_cds	ENST00000375420.3	ARHGEF10L
chr1	17915060	17915102	43	+	chr1:17915060-17915102,+	39.767414	17915101	17915102	5_prime_UTR	ENST00000375420.3	ARHGEF10L
chr1	17923457	17923504	48	+	chr1:17923457-17923504,+	56.1561896	17923476	17923477	5_prime_UTR	ENST00000375420.3	ARHGEF10L
chr1	17923960	17923988	29	+	chr1:17923960-17923988,+	44.563432	17923981	17923982	5_prime_UTR	ENST00000375420.3	ARHGEF10L
chr1	17944811	17944880	70	+	chr1:17944811-17944880,+	151.951396	17944840	17944841	known_alternative_cds	ENST00000375408.3	ARHGEF10L
chr1	18434263	18434303	41	+	chr1:18434263-18434303,+	80.58966	18434283	18434284	tss	ENST00000251296.1	IGSF21
chr1	18609754	18609805	52	+	chr1:18609754-18609805,+	15.445654	18609788	18609789	intronic	ENST00000251296.1	IGSF21
chr1	18807372	18807508	137	+	chr1:18807372-18807508,+	77.991458	18807507	18807508	tss	ENST00000400664.1	KLHDC7A
chr1	19348633	19348755	123	+	chr1:19348633-19348755,+	9.987735	19348729	19348730	intergenic	.	.
chr1	19449342	19449416	75	+	chr1:19449342-19449416,+	18.511621	19449404	19449405	antisense_genic	ENST00000375254.3_antisense	UBR4_antisense
chr1	19536861	19537028	168	+	chr1:19536861-19537028,+	717.515853	19537017	19537018	tss	ENST00000437898.1	RP1-43E13.2
chr1	19578052	19578106	55	+	chr1:19578052-19578106,+	362.107879	19578075	19578076	tss	ENST00000330263.4	MRTO4
chr1	19578287	19578317	31	+	chr1:19578287-19578317,+	2165.602417	19578299	19578300	known_alternative_tss	ENST00000493700.1	MRTO4
chr1	19614491	19614512	22	+	chr1:19614491-19614512,+	34.262909	19614499	19614500	antisense_genic	ENST00000361640.4_antisense	AKR7A3_antisense
chr1	19614552	19614616	65	+	chr1:19614552-19614616,+	70.335732	19614554	19614555	antisense_genic	ENST00000361640.4_antisense	AKR7A3_antisense
chr1	19638800	19638824	25	+	chr1:19638800-19638824,+	1040.2971566	19638820	19638821	tss	ENST00000375155.3	PQLC2
chr1	19665743	19665999	257	+	chr1:19665743-19665999,+	153.721264	19665953	19665954	antisense_genic	ENST00000375144.1_antisense	CAPZB_antisense
chr1	19683979	19683980	2	+	chr1:19683979-19683980,+	54.915491	19683979	19683980	antisense_genic	ENST00000375144.1_antisense	CAPZB_antisense
chr1	19810614	19810732	119	+	chr1:19810614-19810732,+	19.319757	19810630	19810631	antisense_genic	ENST00000482808.1_antisense	CAPZB_antisense
chr1	19923038	19923122	85	+	chr1:19923038-19923122,+	24.1285986	19923039	19923040	proximal	ENST00000322753.6	MINOS1
chr1	19923473	19923524	52	+	chr1:19923473-19923524,+	16317.3510566	19923509	19923510	tss	ENST00000602662.1	NBL1
chr1	19934582	19934591	10	+	chr1:19934582-19934591,+	752.4258	19934582	19934583	5_prime_UTR	ENST00000602662.1	NBL1
chr1	19970205	19970247	43	+	chr1:19970205-19970247,+	60.367083	19970208	19970209	5_prime_UTR	ENST00000602662.1	NBL1
chr1	19970804	19970837	34	+	chr1:19970804-19970837,+	17484.1110936	19970807	19970808	known_alternative_tss	ENST00000548815.1	NBL1
chr1	19981505	19981631	127	+	chr1:19981505-19981631,+	61.909675	19981547	19981548	exonic	ENST00000548815.1	NBL1
chr1	19983365	19983418	54	+	chr1:19983365-19983418,+	9.679157	19983417	19983418	exonic	ENST00000548815.1	NBL1
chr1	19983555	19983616	62	+	chr1:19983555-19983616,+	20.409142	19983555	19983556	exonic	ENST00000548815.1	NBL1
chr1	19983696	19984061	366	+	chr1:19983696-19984061,+	306.676896	19983918	19983919	3_prime_UTR	ENST00000548815.1	NBL1
chr1	19984149	19984249	101	+	chr1:19984149-19984249,+	42.233591	19984194	19984195	3_prime_UTR	ENST00000548815.1	NBL1
chr1	19984320	19984618	299	+	chr1:19984320-19984618,+	45.591967	19984354	19984355	3_prime_UTR	ENST00000548815.1	NBL1
chr1	19984806	19984906	101	+	chr1:19984806-19984906,+	40.727975	19984868	19984869	3_prime_UTR	ENST00000548815.1	NBL1
chr1	20140042	20140132	91	+	chr1:20140042-20140132,+	39.407124	20140082	20140083	proximal	ENST00000454736.1	RP11-91K11.2
chr1	20140902	20141143	242	+	chr1:20140902-20141143,+	89.644511	20140902	20140903	tss	ENST00000454736.1	RP11-91K11.2
chr1	20141910	20141941	32	+	chr1:20141910-20141941,+	30.081678	20141938	20141939	3_prime_UTR	ENST00000454736.1	RP11-91K11.2
chr1	20187848	20187872	25	+	chr1:20187848-20187872,+	36.146162	20187848	20187849	intergenic	.	.
chr1	20208877	20208922	46	+	chr1:20208877-20208922,+	366.441457	20208893	20208894	proximal	ENST00000375120.3	OTUD3
chr1	20302121	20302289	169	+	chr1:20302121-20302289,+	1623.524243	20302142	20302143	antisense_genic	ENST00000375111.3_antisense	PLA2G2A_antisense
chr1	20304514	20304587	74	+	chr1:20304514-20304587,+	233.878616	20304552	20304553	antisense_genic	ENST00000375111.3_antisense	PLA2G2A_antisense
chr1	20304873	20304946	74	+	chr1:20304873-20304946,+	175.083232	20304874	20304875	antisense_genic	ENST00000375111.3_antisense	PLA2G2A_antisense
chr1	20305225	20305297	73	+	chr1:20305225-20305297,+	39.750181	20305226	20305227	antisense_genic	ENST00000375111.3_antisense	PLA2G2A_antisense
chr1	20396663	20396729	67	+	chr1:20396663-20396729,+	41.436745	20396687	20396688	known_alternative_cds	ENST00000375108.3	PLA2G5
chr1	20465816	20465820	5	+	chr1:20465816-20465820,+	38.566876	20465819	20465820	tss	ENST00000375102.3	PLA2G2F
chr1	20509811	20509861	51	+	chr1:20509811-20509861,+	54.129218	20509854	20509855	intergenic	.	.
chr1	20512591	20512625	35	+	chr1:20512591-20512625,+	253.650517	20512607	20512608	tss	ENST00000375099.3	UBXN10
chr1	20618072	20618133	62	+	chr1:20618072-20618133,+	12.445019	20618086	20618087	5_prime_UTR	ENST00000289815.8	VWA5B1
chr1	20812417	20812645	229	+	chr1:20812417-20812645,+	54.086883	20812418	20812419	antisense_genic	ENST00000375078.3_antisense	CAMK2N1_antisense
chr1	20915445	20915618	174	+	chr1:20915445-20915618,+	6496.910126	20915545	20915546	known_alternative_tss	ENST00000461985.1	CDA
chr1	20931393	20931502	110	+	chr1:20931393-20931502,+	163.597989	20931423	20931424	exonic	ENST00000375071.3	CDA
chr1	20940167	20940341	175	+	chr1:20940167-20940341,+	161.480762	20940183	20940184	intronic	ENST00000375071.3	CDA
chr1	20959951	20959981	31	+	chr1:20959951-20959981,+	8634.842314	20959971	20959972	tss	ENST00000321556.4	PINK1
chr1	20960276	20960406	131	+	chr1:20960276-20960406,+	25.897794	20960401	20960402	exonic	ENST00000321556.4	PINK1
chr1	20964334	20964425	92	+	chr1:20964334-20964425,+	18.857628	20964364	20964365	exonic	ENST00000321556.4	PINK1
chr1	20964528	20964580	53	+	chr1:20964528-20964580,+	40.494586	20964577	20964578	known_alternative_cds	ENST00000492302.1	PINK1
chr1	20982166	20982167	2	+	chr1:20982166-20982167,+	29.143239	20982166	20982167	antisense_genic	ENST00000415136.2_antisense	DDOST_antisense
chr1	20987707	20987778	72	+	chr1:20987707-20987778,+	14.771859	20987749	20987750	antisense_genic	ENST00000477229.1_antisense	DDOST_antisense
chr1	21268621	21268730	110	+	chr1:21268621-21268730,+	16.075841	21268632	21268633	antisense_genic	ENST00000374927.4_antisense	EIF4G3_antisense
chr1	21329202	21329257	56	+	chr1:21329202-21329257,+	21.997374	21329246	21329247	antisense_genic	ENST00000374927.4_antisense	EIF4G3_antisense
chr1	21656153	21656254	102	+	chr1:21656153-21656254,+	18.221086	21656168	21656169	antisense_genic	ENST00000415912.2_antisense	ECE1_antisense
chr1	21724345	21724346	2	+	chr1:21724345-21724346,+	91.632	21724345	21724346	intergenic	.	.
chr1	21766612	21766682	71	+	chr1:21766612-21766682,+	394.919693	21766630	21766631	tss	ENST00000454000.2	NBPF3
chr1	21835867	21835920	54	+	chr1:21835867-21835920,+	425.298532	21835919	21835920	tss	ENST00000539907.1	ALPL
chr1	22002265	22002267	3	+	chr1:22002265-22002267,+	54.192394	22002265	22002266	intergenic	.	.
chr1	22140877	22140978	102	+	chr1:22140877-22140978,+	13.185249	22140915	22140916	exonic	ENST00000543870.1	LDLRAD2
chr1	22231169	22231227	59	+	chr1:22231169-22231227,+	26.166402	22231188	22231189	antisense_genic	ENST00000374695.3_antisense	HSPG2_antisense
chr1	22351558	22351620	63	+	chr1:22351558-22351620,+	20.94546	22351584	22351585	proximal	ENST00000416769.1	LINC00339
chr1	22351986	22352014	29	+	chr1:22351986-22352014,+	565.293921	22351995	22351996	tss	ENST00000416769.1	LINC00339
chr1	22379185	22379211	27	+	chr1:22379185-22379211,+	43890.442746	22379204	22379205	tss	ENST00000400259.1	CDC42
chr1	22418219	22418238	20	+	chr1:22418219-22418238,+	24.648723	22418226	22418227	3_prime_UTR	ENST00000421089.2	CDC42
chr1	22419108	22419131	24	+	chr1:22419108-22419131,+	61.732933	22419108	22419109	3_prime_UTR	ENST00000344548.3	CDC42
chr1	22469331	22469344	14	+	chr1:22469331-22469344,+	29.460936	22469343	22469344	antisense_genic	ENST00000542383.1_antisense	WNT4_antisense
chr1	22489836	22489899	64	+	chr1:22489836-22489899,+	26.310212	22489863	22489864	intergenic	.	.
chr1	22778344	22778352	9	+	chr1:22778344-22778352,+	1747.078244	22778344	22778345	tss	ENST00000404138.1	ZBTB40
chr1	22963108	22963172	65	+	chr1:22963108-22963172,+	12209.848652	22963171	22963172	5_prime_UTR	ENST00000374642.3	C1QA
chr1	22965528	22966059	532	+	chr1:22965528-22966059,+	478.5560386	22965704	22965705	exonic	ENST00000402322.1	C1QA
chr1	22970106	22970150	45	+	chr1:22970106-22970150,+	77545.997298	22970126	22970127	tss	ENST00000374640.4	C1QC
chr1	22973714	22974282	569	+	chr1:22973714-22974282,+	1379.263346	22973765	22973766	exonic	ENST00000374637.1	C1QC
chr1	22974565	22974572	8	+	chr1:22974565-22974572,+	43.644933	22974570	22974571	3_prime_UTR	ENST00000374639.3	C1QC
chr1	22979704	22979769	66	+	chr1:22979704-22979769,+	33628.3042532	22979729	22979730	known_alternative_tss	ENST00000314933.6	C1QB
chr1	22987401	22987972	572	+	chr1:22987401-22987972,+	305.966811	22987425	22987426	exonic	ENST00000314933.6	C1QB
chr1	23037301	23037338	38	+	chr1:23037301-23037338,+	1862.8103456	23037332	23037333	tss	ENST00000544305.1	EPHB2
chr1	23037410	23037499	90	+	chr1:23037410-23037499,+	27.6675526	23037445	23037446	known_alternative_tss	ENST00000374630.3	EPHB2
chr1	23038541	23038657	117	+	chr1:23038541-23038657,+	38.902513	23038655	23038656	intronic	ENST00000374632.3	EPHB2
chr1	23111398	23111457	60	+	chr1:23111398-23111457,+	58.753415	23111399	23111400	exonic	ENST00000374627.1	EPHB2
chr1	23235519	23235520	2	+	chr1:23235519-23235520,+	65.902348	23235519	23235520	exonic	ENST00000374627.1	EPHB2
chr1	23240179	23240338	160	+	chr1:23240179-23240338,+	21.3754186	23240296	23240297	exonic	ENST00000400191.3	EPHB2
chr1	23345949	23346020	72	+	chr1:23345949-23346020,+	955.0870136	23345986	23345987	tss	ENST00000356634.3	KDM1A
chr1	23695442	23695486	45	+	chr1:23695442-23695486,+	146.080914	23695462	23695463	tss	ENST00000458053.1	C1orf213
chr1	23720424	23720490	67	+	chr1:23720424-23720490,+	31.897054	23720441	23720442	antisense_genic	ENST00000450454.2_antisense	TCEA3_antisense
chr1	23763384	23763469	86	+	chr1:23763384-23763469,+	26.21995	23763405	23763406	antisense_genic	ENST00000437606.2_antisense	ASAP3_antisense
chr1	23854926	23854969	44	+	chr1:23854926-23854969,+	59.360894	23854936	23854937	antisense_genic	ENST00000361729.2_antisense	E2F2_antisense
chr1	23885624	23885680	57	+	chr1:23885624-23885680,+	6.939147	23885629	23885630	antisense_genic	ENST00000486541.1_antisense	ID3_antisense
chr1	23886133	23886254	122	+	chr1:23886133-23886254,+	133.660077	23886135	23886136	antisense_genic	ENST00000374561.5_antisense	ID3_antisense
chr1	23953843	23953920	78	+	chr1:23953843-23953920,+	16.391678	23953864	23953865	known_alternative_cds	ENST00000374555.3	MDS2
chr1	24018284	24018297	14	+	chr1:24018284-24018297,+	5198.406775	24018296	24018297	tss	ENST00000374550.3	RPL11
chr1	24019111	24019211	101	+	chr1:24019111-24019211,+	250.844657	24019174	24019175	exonic	ENST00000374550.3	RPL11
chr1	24020364	24020382	19	+	chr1:24020364-24020382,+	293.8875076	24020368	24020369	exonic	ENST00000374550.3	RPL11
chr1	24021156	24021259	104	+	chr1:24021156-24021259,+	92.62145	24021258	24021259	exonic	ENST00000374550.3	RPL11
chr1	24022295	24022351	57	+	chr1:24022295-24022351,+	46.31318	24022322	24022323	exonic	ENST00000374550.3	RPL11
chr1	24022843	24022881	39	+	chr1:24022843-24022881,+	97.3413	24022843	24022844	exonic	ENST00000374550.3	RPL11
chr1	24069953	24069985	33	+	chr1:24069953-24069985,+	426.646162	24069970	24069971	exonic	ENST00000418390.2	TCEB3
chr1	24104893	24104913	21	+	chr1:24104893-24104913,+	1338.318596	24104908	24104909	tss	ENST00000246151.4	PITHD1
chr1	24117635	24117677	43	+	chr1:24117635-24117677,+	6295.441341	24117675	24117676	known_alternative_tss	ENST00000400061.1	LYPLA2
chr1	24117701	24117712	12	+	chr1:24117701-24117712,+	1159.19174	24117711	24117712	known_alternative_tss	ENST00000400061.1	LYPLA2
chr1	24122386	24122389	4	+	chr1:24122386-24122389,+	22.900731	24122388	24122389	antisense_genic	ENST00000374497.3_antisense	GALE_antisense
chr1	24126283	24126413	131	+	chr1:24126283-24126413,+	57.400461	24126360	24126361	antisense_genic	ENST00000470383.1_antisense	GALE_antisense
chr1	24528684	24528728	45	+	chr1:24528684-24528728,+	20.543568	24528727	24528728	3_prime_UTR	ENST00000439059.2	RP11-10N16.2
chr1	24645813	24645947	135	+	chr1:24645813-24645947,+	63.155966	24645847	24645848	tss	ENST00000361548.4	GRHL3
chr1	24648406	24648467	62	+	chr1:24648406-24648467,+	77.314051	24648433	24648434	5_prime_UTR	ENST00000356046.2	GRHL3
chr1	24740014	24740042	29	+	chr1:24740014-24740042,+	144.593698	24740025	24740026	antisense_genic	ENST00000337248.4_antisense	STPG1_antisense
chr1	24741738	24741872	135	+	chr1:24741738-24741872,+	33.450821	24741766	24741767	proximal	ENST00000488155.1	NIPAL3
chr1	24742270	24742305	36	+	chr1:24742270-24742305,+	4920.137382	24742292	24742293	tss	ENST00000374399.4	NIPAL3
chr1	24742630	24742676	47	+	chr1:24742630-24742676,+	185.157008	24742630	24742631	5_prime_UTR	ENST00000339255.2	NIPAL3
chr1	24828824	24828874	51	+	chr1:24828824-24828874,+	86.887217	24828834	24828835	proximal	ENST00000374395.3	RCAN3
chr1	24828983	24829062	80	+	chr1:24828983-24829062,+	49.466599	24829012	24829013	proximal	ENST00000374395.3	RCAN3
chr1	24829325	24829427	103	+	chr1:24829325-24829427,+	1011.8077016	24829368	24829369	tss	ENST00000436717.2	RCAN3
chr1	24882567	24882633	67	+	chr1:24882567-24882633,+	378.991568	24882612	24882613	tss	ENST00000374392.2	NCMAP
chr1	24969767	24969804	38	+	chr1:24969767-24969804,+	10520.855579	24969793	24969794	known_alternative_tss	ENST00000447431.2	SRRM1
chr1	24970038	24970073	36	+	chr1:24970038-24970073,+	52.227365	24970071	24970072	intronic	ENST00000374389.4	SRRM1
chr1	24999032	24999077	46	+	chr1:24999032-24999077,+	28.862028	24999042	24999043	3_prime_UTR	ENST00000374389.4	SRRM1
chr1	25071872	25071951	80	+	chr1:25071872-25071951,+	7023.045881	25071938	25071939	tss	ENST00000374379.4	CLIC4
chr1	25140580	25140649	70	+	chr1:25140580-25140649,+	21.604715	25140617	25140618	exonic	ENST00000374379.4	CLIC4
chr1	25168607	25168716	110	+	chr1:25168607-25168716,+	7.98974	25168682	25168683	3_prime_UTR	ENST00000374379.4	CLIC4
chr1	25559074	25559132	59	+	chr1:25559074-25559132,+	288.433682	25559080	25559081	antisense_genic	ENST00000476231.1_antisense	SYF2_antisense
chr1	25664791	25664852	62	+	chr1:25664791-25664852,+	17327.063417	25664825	25664826	known_alternative_tss	ENST00000480937.1	TMEM50A
chr1	25666997	25667031	35	+	chr1:25666997-25667031,+	290.472885	25667030	25667031	exonic	ENST00000374358.4	TMEM50A
chr1	25687342	25687450	109	+	chr1:25687342-25687450,+	9.0227826	25687409	25687410	3_prime_UTR	ENST00000480937.1	TMEM50A
chr1	25688398	25688556	159	+	chr1:25688398-25688556,+	10.222583	25688402	25688403	3_prime_UTR	ENST00000374358.4	TMEM50A
chr1	25757381	25757496	116	+	chr1:25757381-25757496,+	2302.086813	25757388	25757389	tss	ENST00000399763.3	TMEM57
chr1	25785166	25785336	171	+	chr1:25785166-25785336,+	26.765281	25785253	25785254	exonic	ENST00000374343.4	TMEM57
chr1	25810602	25810714	113	+	chr1:25810602-25810714,+	46.090309	25810713	25810714	exonic	ENST00000374343.4	TMEM57
chr1	25812118	25812233	116	+	chr1:25812118-25812233,+	24.395684	25812231	25812232	exonic	ENST00000374343.4	TMEM57
chr1	25870077	25870150	74	+	chr1:25870077-25870150,+	5545.6086112	25870147	25870148	tss	ENST00000374338.4	LDLRAP1
chr1	25876344	25876380	37	+	chr1:25876344-25876380,+	103.564097	25876354	25876355	intronic	ENST00000374338.4	LDLRAP1
chr1	25888124	25888147	24	+	chr1:25888124-25888147,+	10.192062	25888146	25888147	intronic	ENST00000374338.4	LDLRAP1
chr1	25889285	25889302	18	+	chr1:25889285-25889302,+	194.151659	25889285	25889286	intronic	ENST00000374338.4	LDLRAP1
chr1	25895333	25895355	23	+	chr1:25895333-25895355,+	14.3316616	25895340	25895341	3_prime_UTR	ENST00000488127.1	LDLRAP1
chr1	25943281	25943316	36	+	chr1:25943281-25943316,+	297.645903	25943313	25943314	proximal	ENST00000263979.3	MAN1C1
chr1	26126684	26126717	34	+	chr1:26126684-26126717,+	4893.433845	26126712	26126713	tss	ENST00000354177.4	SEPN1
chr1	26146448	26146653	206	+	chr1:26146448-26146653,+	2253.468522	26146469	26146470	tss	ENST00000374303.2	MTFR1L
chr1	26186037	26186075	39	+	chr1:26186037-26186075,+	274.188625	26186040	26186041	tss	ENST00000455431.1	RP1-125I3.2
chr1	26348256	26348271	16	+	chr1:26348256-26348271,+	20.605608	26348270	26348271	tss	ENST00000374280.3	EXTL1
chr1	26437619	26437703	85	+	chr1:26437619-26437703,+	249.926415	26437656	26437657	proximal	ENST00000374269.1	PDIK1L
chr1	26438155	26438166	12	+	chr1:26438155-26438166,+	68.987163	26438156	26438157	proximal	ENST00000374269.1	PDIK1L
chr1	26438297	26438348	52	+	chr1:26438297-26438348,+	431.7364676	26438315	26438316	tss	ENST00000374271.4	PDIK1L
chr1	26453247	26453320	74	+	chr1:26453247-26453320,+	109.405006	26453247	26453248	intergenic	.	.
chr1	26485529	26485571	43	+	chr1:26485529-26485571,+	203.733498	26485570	26485571	tss	ENST00000374268.3	FAM110D
chr1	26496390	26496439	50	+	chr1:26496390-26496439,+	1931.409404	26496418	26496419	tss	ENST00000374266.5	ZNF593
chr1	26503980	26504021	42	+	chr1:26503980-26504021,+	3905.217451	26504002	26504003	known_alternative_tss	ENST00000480348.2	CNKSR1
chr1	26506738	26506779	42	+	chr1:26506738-26506779,+	40.488497	26506747	26506748	known_alternative_cds	ENST00000531191.1	CNKSR1
chr1	26507249	26507345	97	+	chr1:26507249-26507345,+	27.473646	26507260	26507261	5_prime_UTR	ENST00000531191.1	CNKSR1
chr1	26560670	26560715	46	+	chr1:26560670-26560715,+	363.9204286	26560691	26560692	tss	ENST00000451429.2	CEP85
chr1	26602969	26603032	64	+	chr1:26602969-26603032,+	105.178949	26602999	26603000	intronic	ENST00000252992.4	CEP85
chr1	26604055	26604063	9	+	chr1:26604055-26604063,+	52.80816	26604056	26604057	3_prime_UTR	ENST00000469609.1	CEP85
chr1	26605991	26606030	40	+	chr1:26605991-26606030,+	512.382694	26606005	26606006	5_prime_UTR	ENST00000270792.5	SH3BGRL3
chr1	26606219	26606254	36	+	chr1:26606219-26606254,+	37.902905	26606253	26606254	5_prime_UTR	ENST00000270792.5	SH3BGRL3
chr1	26606550	26606612	63	+	chr1:26606550-26606612,+	186742.1414876	26606590	26606591	known_alternative_tss	ENST00000319041.6	SH3BGRL3
chr1	26607271	26607302	32	+	chr1:26607271-26607302,+	670.668683	26607298	26607299	exonic	ENST00000319041.6	SH3BGRL3
chr1	26607350	26607596	247	+	chr1:26607350-26607596,+	1392.182549	26607550	26607551	exonic	ENST00000270792.5	SH3BGRL3
chr1	26607934	26607991	58	+	chr1:26607934-26607991,+	86.0020786	26607985	26607986	3_prime_UTR	ENST00000319041.6	SH3BGRL3
chr1	26644419	26644450	32	+	chr1:26644419-26644450,+	10178.8450672	26644449	26644450	tss	ENST00000374213.2	CD52
chr1	26646952	26646990	39	+	chr1:26646952-26646990,+	22.565001	26646988	26646989	3_prime_UTR	ENST00000374213.2	CD52
chr1	26758812	26758894	83	+	chr1:26758812-26758894,+	3165.976067	26758862	26758863	tss	ENST00000427245.2	DHDDS
chr1	26795746	26795968	223	+	chr1:26795746-26795968,+	81.400386	26795823	26795824	3_prime_UTR	ENST00000360009.2	DHDDS
chr1	26798912	26798982	71	+	chr1:26798912-26798982,+	10368.721683	26798968	26798969	tss	ENST00000361427.5	HMGN2
chr1	26799037	26799066	30	+	chr1:26799037-26799066,+	110.343984	26799038	26799039	tss	ENST00000361427.5	HMGN2
chr1	26799978	26800019	42	+	chr1:26799978-26800019,+	20.456131	26799984	26799985	known_alternative_cds	ENST00000493418.1	HMGN2
chr1	26856242	26856290	49	+	chr1:26856242-26856290,+	10002.420964	26856252	26856253	tss	ENST00000374168.2	RPS6KA1
chr1	26857953	26858026	74	+	chr1:26857953-26858026,+	21.697111	26858008	26858009	5_prime_UTR	ENST00000374162.2	RPS6KA1
chr1	26869602	26869633	32	+	chr1:26869602-26869633,+	489.174277	26869603	26869604	known_alternative_cds	ENST00000530003.1	RPS6KA1
chr1	26872330	26872355	26	+	chr1:26872330-26872355,+	582.358304	26872347	26872348	known_alternative_cds	ENST00000531382.1	RPS6KA1
chr1	26888011	26888099	89	+	chr1:26888011-26888099,+	25.890116	26888098	26888099	exonic	ENST00000531382.1	RPS6KA1
chr1	26900713	26900870	158	+	chr1:26900713-26900870,+	10.236669	26900869	26900870	3_prime_UTR	ENST00000530003.1	RPS6KA1
chr1	26901322	26901485	164	+	chr1:26901322-26901485,+	9.1174166	26901476	26901477	3_prime_UTR	ENST00000530003.1	RPS6KA1
chr1	26947494	26947607	114	+	chr1:26947494-26947607,+	75.449678	26947552	26947553	intergenic	.	.
chr1	27022118	27022237	120	+	chr1:27022118-27022237,+	3378.538214	27022206	27022207	proximal	ENST00000457599.2	ARID1A
chr1	27022520	27022539	20	+	chr1:27022520-27022539,+	86.28807	27022523	27022524	tss	ENST00000324856.7	ARID1A
chr1	27057675	27057882	208	+	chr1:27057675-27057882,+	32.363011	27057800	27057801	exonic	ENST00000374152.2	ARID1A
chr1	27113954	27114078	125	+	chr1:27113954-27114078,+	27.355882	27114005	27114006	proximal	ENST00000374145.1	PIGV
chr1	27114138	27114166	29	+	chr1:27114138-27114166,+	36.486742	27114165	27114166	proximal	ENST00000374145.1	PIGV
chr1	27114424	27114468	45	+	chr1:27114424-27114468,+	810.579006	27114456	27114457	tss	ENST00000078527.4	PIGV
chr1	27114668	27114687	20	+	chr1:27114668-27114687,+	528.078156	27114679	27114680	known_alternative_tss	ENST00000449950.2	PIGV
chr1	27153179	27153226	48	+	chr1:27153179-27153226,+	309.0647832	27153219	27153220	tss	ENST00000374142.3	ZDHHC18
chr1	27153425	27153571	147	+	chr1:27153425-27153571,+	62.955695	27153522	27153523	exonic	ENST00000374142.3	ZDHHC18
chr1	27158510	27158545	36	+	chr1:27158510-27158545,+	58.986301	27158511	27158512	intronic	ENST00000374142.3	ZDHHC18
chr1	27174709	27174710	2	+	chr1:27174709-27174710,+	151.384	27174709	27174710	intronic	ENST00000374142.3	ZDHHC18
chr1	27189612	27189643	32	+	chr1:27189612-27189643,+	58535.538137	27189640	27189641	tss	ENST00000339276.4	SFN
chr1	27190760	27190813	54	+	chr1:27190760-27190813,+	79.90454	27190761	27190762	3_prime_UTR	ENST00000339276.4	SFN
chr1	27190859	27190909	51	+	chr1:27190859-27190909,+	20.625596	27190906	27190907	3_prime_UTR	ENST00000339276.4	SFN
chr1	27226669	27226703	35	+	chr1:27226669-27226703,+	21.091344	27226679	27226680	antisense_genic	ENST00000361720.5_antisense	GPATCH3_antisense
chr1	27226973	27227031	59	+	chr1:27226973-27227031,+	68.6344606	27227017	27227018	antisense_genic	ENST00000361720.5_antisense	GPATCH3_antisense
chr1	27248213	27248258	46	+	chr1:27248213-27248258,+	4250.315398	27248247	27248248	tss	ENST00000321265.5	NUDC
chr1	27286995	27287019	25	+	chr1:27286995-27287019,+	43.261789	27287018	27287019	antisense_proximal	ENST00000320567.5_antisense_proximal	C1orf172_antisense_proximal
chr1	27320182	27320185	4	+	chr1:27320182-27320185,+	262.9585816	27320183	27320184	tss	ENST00000522111.2	TRNP1
chr1	27384955	27384986	32	+	chr1:27384955-27384986,+	39.709752	27384959	27384960	intergenic	.	.
chr1	27481157	27481330	174	+	chr1:27481157-27481330,+	14.484016	27481299	27481300	antisense_genic	ENST00000263980.3_antisense	SLC9A1_antisense
chr1	27561133	27561265	133	+	chr1:27561133-27561265,+	3344.497036	27561142	27561143	known_alternative_tss	ENST00000361771.3	WDTC1
chr1	27633827	27633857	31	+	chr1:27633827-27633857,+	26.178848	27633855	27633856	3_prime_UTR	ENST00000361771.3	WDTC1
chr1	27648730	27648799	70	+	chr1:27648730-27648799,+	4424.080947	27648757	27648758	exonic	ENST00000374076.4	TMEM222
chr1	27651940	27651944	5	+	chr1:27651940-27651944,+	45.988537	27651940	27651941	intronic	ENST00000374076.4	TMEM222
chr1	27652999	27653000	2	+	chr1:27652999-27653000,+	158.639994	27652999	27653000	intronic	ENST00000374076.4	TMEM222
chr1	27668513	27668577	65	+	chr1:27668513-27668577,+	1596.130591	27668576	27668577	tss	ENST00000318074.5	SYTL1
chr1	27736575	27736578	4	+	chr1:27736575-27736578,+	290.080102	27736575	27736576	antisense_genic	ENST00000536657.1_antisense	WASF2_antisense
chr1	27844799	27844868	70	+	chr1:27844799-27844868,+	25.705691	27844819	27844820	intergenic	.	.
chr1	27976075	27976084	10	+	chr1:27976075-27976084,+	26.264893	27976077	27976078	intergenic	.	.
chr1	27998647	27998649	3	+	chr1:27998647-27998649,+	13.825986	27998647	27998648	antisense_genic	ENST00000362020.4_antisense	IFI6_antisense
chr1	28052472	28052532	61	+	chr1:28052472-28052532,+	350.436708	28052531	28052532	tss	ENST00000373954.6	FAM76A
chr1	28099706	28099777	72	+	chr1:28099706-28099777,+	2191.2333946	28099763	28099764	tss	ENST00000373943.4	STX12
chr1	28157315	28157334	20	+	chr1:28157315-28157334,+	2039.704446	28157325	28157326	tss	ENST00000311772.5	PPP1R8
chr1	28199055	28199067	13	+	chr1:28199055-28199067,+	2115.627741	28199055	28199056	tss	ENST00000328928.7	THEMIS2
chr1	28208889	28209068	180	+	chr1:28208889-28209068,+	27.064464	28209064	28209065	exonic	ENST00000373921.3	THEMIS2
chr1	28211800	28211849	50	+	chr1:28211800-28211849,+	62.2952736	28211813	28211814	exonic	ENST00000373921.3	THEMIS2
chr1	28261479	28261550	72	+	chr1:28261479-28261550,+	2067.5393412	28261540	28261541	tss	ENST00000373894.3	SMPDL3B
chr1	28286446	28286543	98	+	chr1:28286446-28286543,+	1002.340991	28286467	28286468	5_prime_UTR	ENST00000373884.5	XKR8
chr1	28286687	28286771	85	+	chr1:28286687-28286771,+	33.415436	28286770	28286771	exonic	ENST00000373884.5	XKR8
chr1	28562615	28562675	61	+	chr1:28562615-28562675,+	23266.862946	28562635	28562636	tss	ENST00000497986.1	ATPIF1
chr1	28562891	28562937	47	+	chr1:28562891-28562937,+	94.8002666	28562892	28562893	exonic	ENST00000465645.1	ATPIF1
chr1	28564361	28564583	223	+	chr1:28564361-28564583,+	43.245814	28564548	28564549	intronic	ENST00000468425.2	ATPIF1
chr1	28586015	28586036	22	+	chr1:28586015-28586036,+	2383.635549	28586035	28586036	tss	ENST00000253063.3	SESN2
chr1	28598198	28598235	38	+	chr1:28598198-28598235,+	37.177757	28598199	28598200	exonic	ENST00000253063.3	SESN2
chr1	28655521	28655569	49	+	chr1:28655521-28655569,+	1850.068635	28655528	28655529	tss	ENST00000479574.1	MED18
chr1	28696065	28696283	219	+	chr1:28696065-28696283,+	4618.542539	28696270	28696271	known_alternative_tss	ENST00000493669.1	PHACTR4
chr1	28764657	28764662	6	+	chr1:28764657-28764662,+	79.659208	28764661	28764662	known_alternative_cds	ENST00000373836.3	PHACTR4
chr1	28785601	28785730	130	+	chr1:28785601-28785730,+	48.907624	28785728	28785729	exonic	ENST00000373836.3	PHACTR4
chr1	28792199	28792306	108	+	chr1:28792199-28792306,+	24.373677	28792199	28792200	exonic	ENST00000373836.3	PHACTR4
chr1	28792951	28793043	93	+	chr1:28792951-28793043,+	31.268857	28793042	28793043	exonic	ENST00000373836.3	PHACTR4
chr1	28832554	28832557	4	+	chr1:28832554-28832557,+	7124.219901	28832556	28832557	known_alternative_tss	ENST00000373833.6	RCC1
chr1	28833047	28833219	173	+	chr1:28833047-28833219,+	44.5825746	28833083	28833084	5_prime_UTR	ENST00000373833.6	RCC1
chr1	28835390	28835489	100	+	chr1:28835390-28835489,+	43.2555806	28835448	28835449	5_prime_UTR	ENST00000373833.6	RCC1
chr1	28844738	28844787	50	+	chr1:28844738-28844787,+	745.625672	28844767	28844768	known_alternative_tss	ENST00000373831.3	RCC1
chr1	28879596	28879616	21	+	chr1:28879596-28879616,+	444.88453	28879597	28879598	tss	ENST00000373830.3	TRNAU1AP
chr1	28918707	28918819	113	+	chr1:28918707-28918819,+	26.804537	28918775	28918776	tss	ENST00000373826.3	RAB42
chr1	28918984	28918997	14	+	chr1:28918984-28918997,+	58.44009	28918986	28918987	known_alternative_tss	ENST00000465518.1	RAB42
chr1	28969679	28969754	76	+	chr1:28969679-28969754,+	82.084185	28969696	28969697	antisense_proximal	ENST00000263974.4_antisense_proximal	TAF12_antisense_proximal
chr1	28995243	28995324	82	+	chr1:28995243-28995324,+	246.560454	28995296	28995297	tss	ENST00000373816.1	GMEB1
chr1	29063426	29063505	80	+	chr1:29063426-29063505,+	4801.277397	29063452	29063453	known_alternative_tss	ENST00000541996.1	YTHDF2
chr1	29213611	29213684	74	+	chr1:29213611-29213684,+	1495.885884	29213615	29213616	tss	ENST00000398863.2	EPB41
chr1	29241051	29241151	101	+	chr1:29241051-29241151,+	494.9563162	29241081	29241082	known_alternative_tss	ENST00000373797.1	EPB41
chr1	29475183	29475316	134	+	chr1:29475183-29475316,+	19.711989	29475207	29475208	antisense_genic	ENST00000466448.1_antisense	SRSF4_antisense
chr1	29586664	29586688	25	+	chr1:29586664-29586688,+	18.941788	29586683	29586684	intronic	ENST00000460170.2	PTPRU
chr1	30214811	30214812	2	+	chr1:30214811-30214812,+	151.179555	30214811	30214812	intergenic	.	.
chr1	31191585	31191648	64	+	chr1:31191585-31191648,+	86.091495	31191585	31191586	known_alternative_cds	ENST00000454613.1	MATN1-AS1
chr1	31212673	31212763	91	+	chr1:31212673-31212763,+	25.62457	31212717	31212718	antisense_genic	ENST00000294507.3_antisense	LAPTM5_antisense
chr1	31381436	31381438	3	+	chr1:31381436-31381438,+	68.789048	31381436	31381437	antisense_genic	ENST00000339394.6_antisense	SDC3_antisense
chr1	31437557	31437671	115	+	chr1:31437557-31437671,+	14.991871	31437631	31437632	antisense_genic	ENST00000373742.2_antisense	PUM1_antisense
chr1	31627926	31627957	32	+	chr1:31627926-31627957,+	21.111386	31627950	31627951	intergenic	.	.
chr1	31769845	31769936	92	+	chr1:31769845-31769936,+	899.684463	31769845	31769846	tss	ENST00000344147.5	ZCCHC17
chr1	31886049	31886091	43	+	chr1:31886049-31886091,+	55367.67934	31886060	31886061	known_alternative_cds	ENST00000373709.3	SERINC2
chr1	31886652	31886787	136	+	chr1:31886652-31886787,+	486.21083	31886660	31886661	known_alternative_cds	ENST00000536384.1	SERINC2
chr1	31896648	31896681	34	+	chr1:31896648-31896681,+	30.325656	31896649	31896650	exonic	ENST00000536384.1	SERINC2
chr1	31897552	31897695	144	+	chr1:31897552-31897695,+	775.895517	31897554	31897555	exonic	ENST00000536384.1	SERINC2
chr1	31898173	31898223	51	+	chr1:31898173-31898223,+	273.197976	31898178	31898179	exonic	ENST00000536384.1	SERINC2
chr1	31898641	31898736	96	+	chr1:31898641-31898736,+	207.241725	31898722	31898723	exonic	ENST00000536384.1	SERINC2
chr1	31899515	31899599	85	+	chr1:31899515-31899599,+	1196.652334	31899597	31899598	exonic	ENST00000536384.1	SERINC2
chr1	31901820	31901857	38	+	chr1:31901820-31901857,+	73.529932	31901829	31901830	exonic	ENST00000536384.1	SERINC2
chr1	31902244	31902343	100	+	chr1:31902244-31902343,+	45.059361	31902311	31902312	exonic	ENST00000536384.1	SERINC2
chr1	31905841	31905988	148	+	chr1:31905841-31905988,+	86.511273	31905921	31905922	exonic	ENST00000536384.1	SERINC2
chr1	31906916	31907232	317	+	chr1:31906916-31907232,+	101.962014	31906958	31906959	exonic	ENST00000536384.1	SERINC2
chr1	31907330	31907491	162	+	chr1:31907330-31907491,+	47.853858	31907448	31907449	3_prime_UTR	ENST00000491976.1	SERINC2
chr1	31914583	31914643	61	+	chr1:31914583-31914643,+	18.485569	31914595	31914596	intergenic	.	.
chr1	31921269	31921411	143	+	chr1:31921269-31921411,+	106.758292	31921288	31921289	intergenic	.	.
chr1	31975081	31975118	38	+	chr1:31975081-31975118,+	37.372606	31975109	31975110	intergenic	.	.
chr1	32002833	32002857	25	+	chr1:32002833-32002857,+	43.600495	32002833	32002834	intergenic	.	.
chr1	32042112	32042146	35	+	chr1:32042112-32042146,+	20923.827568	32042116	32042117	tss	ENST00000441210.2	TINAGL1
chr1	32042557	32042620	64	+	chr1:32042557-32042620,+	20.204648	32042578	32042579	known_alternative_tss	ENST00000481165.1	TINAGL1
chr1	32042737	32042910	174	+	chr1:32042737-32042910,+	98.825034	32042831	32042832	exonic	ENST00000537531.1	TINAGL1
chr1	32050281	32050337	57	+	chr1:32050281-32050337,+	74.604582	32050298	32050299	exonic	ENST00000271064.7	TINAGL1
chr1	32135583	32135673	91	+	chr1:32135583-32135673,+	964.428583	32135606	32135607	antisense_genic	ENST00000373672.3_antisense	COL16A1_antisense
chr1	32229705	32229706	2	+	chr1:32229705-32229706,+	217.835	32229705	32229706	antisense_genic	ENST00000257070.4_antisense	BAI2_antisense
chr1	32479441	32479505	65	+	chr1:32479441-32479505,+	5956.949909	32479464	32479465	tss	ENST00000327300.7	KHDRBS1
chr1	32479830	32479941	112	+	chr1:32479830-32479941,+	90.736983	32479835	32479836	exonic	ENST00000492989.1	KHDRBS1
chr1	32538529	32538598	70	+	chr1:32538529-32538598,+	1322.3004436	32538597	32538598	known_alternative_cds	ENST00000336294.5	TMEM39B
chr1	32573648	32573710	63	+	chr1:32573648-32573710,+	1089.1545906	32573648	32573649	tss	ENST00000373625.3	KPNA6
chr1	32574060	32574239	180	+	chr1:32574060-32574239,+	19.436855	32574201	32574202	5_prime_UTR	ENST00000537234.1	KPNA6
chr1	32636977	32637034	58	+	chr1:32636977-32637034,+	21.49319	32636979	32636980	3_prime_UTR	ENST00000515055.1	RP4-622L5.2
chr1	32645302	32645351	50	+	chr1:32645302-32645351,+	1946.5706146	32645344	32645345	tss	ENST00000373610.3	TXLNA
chr1	32645631	32645717	87	+	chr1:32645631-32645717,+	1396.875532	32645666	32645667	known_alternative_tss	ENST00000373609.1	TXLNA
chr1	32646923	32647132	210	+	chr1:32646923-32647132,+	32.2473616	32647116	32647117	exonic	ENST00000373609.1	TXLNA
chr1	32661475	32661556	82	+	chr1:32661475-32661556,+	14.156769	32661524	32661525	3_prime_UTR	ENST00000373609.1	TXLNA
chr1	32666195	32666260	66	+	chr1:32666195-32666260,+	84.519928	32666222	32666223	known_alternative_tss	ENST00000421922.2	CCDC28B
chr1	32671249	32671274	26	+	chr1:32671249-32671274,+	529.060659	32671272	32671273	tss	ENST00000537469.1	IQCC
chr1	32687159	32687199	41	+	chr1:32687159-32687199,+	32.7452	32687185	32687186	proximal	ENST00000471486.1	EIF3I
chr1	32687990	32688015	26	+	chr1:32687990-32688015,+	3792.078325	32688008	32688009	tss	ENST00000373586.1	EIF3I
chr1	32712821	32712890	70	+	chr1:32712821-32712890,+	534.83012	32712835	32712836	tss	ENST00000373582.3	FAM167B
chr1	32716864	32716901	38	+	chr1:32716864-32716901,+	728.417698	32716900	32716901	tss	ENST00000336890.5	LCK
chr1	32739717	32739742	26	+	chr1:32739717-32739742,+	23.952766	32739722	32739723	known_alternative_tss	ENST00000333070.4	LCK
chr1	32757506	32757578	73	+	chr1:32757506-32757578,+	49.4812836	32757533	32757534	proximal	ENST00000373541.2	HDAC1
chr1	32757703	32757761	59	+	chr1:32757703-32757761,+	10739.763901	32757741	32757742	tss	ENST00000373548.3	HDAC1
chr1	32757849	32757910	62	+	chr1:32757849-32757910,+	48.4905656	32757859	32757860	intronic	ENST00000373548.3	HDAC1
chr1	32796179	32796260	82	+	chr1:32796179-32796260,+	52.12291	32796179	32796180	exonic	ENST00000373541.2	HDAC1
chr1	32796427	32796461	35	+	chr1:32796427-32796461,+	112.676927	32796430	32796431	exonic	ENST00000373541.2	HDAC1
chr1	32797311	32797409	99	+	chr1:32797311-32797409,+	36.906899	32797378	32797379	exonic	ENST00000373541.2	HDAC1
chr1	32797751	32797763	13	+	chr1:32797751-32797763,+	44.034237	32797762	32797763	exonic	ENST00000373541.2	HDAC1
chr1	32799133	32799178	46	+	chr1:32799133-32799178,+	11.788266	32799148	32799149	3_prime_UTR	ENST00000373548.3	HDAC1
chr1	32799882	32799947	66	+	chr1:32799882-32799947,+	20.234103	32799916	32799917	antisense_genic	ENST00000329421.7_antisense	MARCKSL1_antisense
chr1	32817200	32817237	38	+	chr1:32817200-32817237,+	52.280239	32817233	32817234	proximal	ENST00000574792.1	TSSK3
chr1	33004752	33004815	64	+	chr1:33004752-33004815,+	86.158026	33004772	33004773	3_prime_UTR	ENST00000480336.1	RP1-27O5.3
chr1	33005028	33005060	33	+	chr1:33005028-33005060,+	496.2265346	33005031	33005032	tss	ENST00000373510.3	ZBTB8A
chr1	33116771	33116819	49	+	chr1:33116771-33116819,+	9288.765764	33116811	33116812	tss	ENST00000414241.3	RBBP4
chr1	33203118	33203165	48	+	chr1:33203118-33203165,+	55.025909	33203118	33203119	intergenic	.	.
chr1	33207396	33207460	65	+	chr1:33207396-33207460,+	1810.6079222	33207458	33207459	tss	ENST00000401073.2	KIAA1522
chr1	33219599	33219608	10	+	chr1:33219599-33219608,+	63.404636	33219600	33219601	known_alternative_cds	ENST00000373481.3	KIAA1522
chr1	33235773	33236162	390	+	chr1:33235773-33236162,+	140.013192	33235773	33235774	exonic	ENST00000373480.1	KIAA1522
chr1	33236268	33236747	480	+	chr1:33236268-33236747,+	318.825111	33236539	33236540	exonic	ENST00000373480.1	KIAA1522
chr1	33236818	33237029	212	+	chr1:33236818-33237029,+	31.708611	33236936	33236937	exonic	ENST00000373480.1	KIAA1522
chr1	33237652	33238020	369	+	chr1:33237652-33238020,+	25.565416	33238019	33238020	exonic	ENST00000373480.1	KIAA1522
chr1	33238443	33238647	205	+	chr1:33238443-33238647,+	28.434705	33238598	33238599	3_prime_UTR	ENST00000373480.1	KIAA1522
chr1	33239592	33240001	410	+	chr1:33239592-33240001,+	29.343096	33239876	33239877	3_prime_UTR	ENST00000373480.1	KIAA1522
chr1	33240147	33240206	60	+	chr1:33240147-33240206,+	12.373631	33240203	33240204	3_prime_UTR	ENST00000373480.1	KIAA1522
chr1	33240260	33240357	98	+	chr1:33240260-33240357,+	22.830762	33240354	33240355	3_prime_UTR	ENST00000373480.1	KIAA1522
chr1	33283152	33283269	118	+	chr1:33283152-33283269,+	753.272812	33283254	33283255	known_alternative_tss	ENST00000373475.5	S100PBP
chr1	33283389	33283439	51	+	chr1:33283389-33283439,+	28.104071	33283425	33283426	5_prime_UTR	ENST00000398243.3	S100PBP
chr1	33359007	33359133	127	+	chr1:33359007-33359133,+	382.8550566	33359007	33359008	intronic	ENST00000373467.3	HPCA
chr1	33361163	33361302	140	+	chr1:33361163-33361302,+	63.1086106	33361301	33361302	antisense_genic	ENST00000475208.1_antisense	TMEM54_antisense
chr1	33367135	33367191	57	+	chr1:33367135-33367191,+	99.762625	33367145	33367146	antisense_proximal	ENST00000475208.1_antisense_proximal	TMEM54_antisense_proximal
chr1	33402481	33402548	68	+	chr1:33402481-33402548,+	21.104956	33402513	33402514	antisense_genic	ENST00000235150.4_antisense	RNF19B_antisense
chr1	33511080	33511099	20	+	chr1:33511080-33511099,+	23.401033	33511098	33511099	intergenic	.	.
chr1	33546751	33546757	7	+	chr1:33546751-33546757,+	507.4785516	33546754	33546755	tss	ENST00000358680.3	ADC
chr1	33593111	33593270	160	+	chr1:33593111-33593270,+	133.28732	33593123	33593124	intergenic	.	.
chr1	33641935	33641936	2	+	chr1:33641935-33641936,+	33.151	33641935	33641936	antisense_genic	ENST00000485148.1_antisense	TRIM62_antisense
chr1	33722086	33722148	63	+	chr1:33722086-33722148,+	369.131074	33722146	33722147	tss	ENST00000539719.1	ZNF362
chr1	33797898	33797932	35	+	chr1:33797898-33797932,+	12.847358	33797901	33797902	antisense_genic	ENST00000583214.1_antisense	MIR3605_antisense
chr1	33938242	33938265	24	+	chr1:33938242-33938265,+	380.21367	33938252	33938253	tss	ENST00000361328.3	ZSCAN20
chr1	35220648	35220679	32	+	chr1:35220648-35220679,+	70.734902	35220648	35220649	tss	ENST00000338513.1	GJB5
chr1	35225340	35225343	4	+	chr1:35225340-35225343,+	254.71983	35225341	35225342	tss	ENST00000339480.1	GJB4
chr1	35246781	35246816	36	+	chr1:35246781-35246816,+	145.668434	35246781	35246782	tss	ENST00000373366.2	GJB3
chr1	35247016	35247173	158	+	chr1:35247016-35247173,+	2259.9211496	35247168	35247169	5_prime_UTR	ENST00000373366.2	GJB3
chr1	35247868	35247923	56	+	chr1:35247868-35247923,+	443.85057	35247879	35247880	known_alternative_tss	ENST00000373362.3	GJB3
chr1	35250338	35250510	173	+	chr1:35250338-35250510,+	19.122259	35250498	35250499	exonic	ENST00000373362.3	GJB3
chr1	35258598	35258601	4	+	chr1:35258598-35258601,+	463.309332	35258600	35258601	tss	ENST00000342280.4	GJA4
chr1	35321073	35321074	2	+	chr1:35321073-35321074,+	18.754687	35321073	35321074	antisense_genic	ENST00000423898.1_antisense	SMIM12_antisense
chr1	35450961	35450994	34	+	chr1:35450961-35450994,+	36.421598	35450992	35450993	antisense_genic	ENST00000373340.2_antisense	ZMYM6_antisense
chr1	35544980	35544998	19	+	chr1:35544980-35544998,+	1161.193452	35544992	35544993	tss	ENST00000359858.4	ZMYM1
chr1	35656983	35657076	94	+	chr1:35656983-35657076,+	31.043009	35657072	35657073	antisense_genic	ENST00000357214.5_antisense	SFPQ_antisense
chr1	35657734	35657814	81	+	chr1:35657734-35657814,+	71.85366	35657788	35657789	antisense_genic	ENST00000357214.5_antisense	SFPQ_antisense
chr1	35658305	35658449	145	+	chr1:35658305-35658449,+	12.239498	35658392	35658393	antisense_genic	ENST00000357214.5_antisense	SFPQ_antisense
chr1	35734272	35734593	322	+	chr1:35734272-35734593,+	1783.6997476	35734355	35734356	proximal	ENST00000314607.6	ZMYM4
chr1	36023377	36023430	54	+	chr1:36023377-36023430,+	1380.457292	36023421	36023422	known_alternative_tss	ENST00000356090.4	NCDN
chr1	36273596	36273652	57	+	chr1:36273596-36273652,+	64.467044	36273613	36273614	proximal	ENST00000373210.3	AGO4
chr1	36273795	36273834	40	+	chr1:36273795-36273834,+	25.517754	36273833	36273834	tss	ENST00000373210.3	AGO4
chr1	36348808	36348836	29	+	chr1:36348808-36348836,+	1434.632817	36348816	36348817	known_alternative_tss	ENST00000373204.4	AGO1
chr1	36396319	36396371	53	+	chr1:36396319-36396371,+	200.75128	36396319	36396320	tss	ENST00000324350.5	AGO3
chr1	36396446	36396515	70	+	chr1:36396446-36396515,+	49.5388286	36396446	36396447	5_prime_UTR	ENST00000324350.5	AGO3
chr1	36396683	36396854	172	+	chr1:36396683-36396854,+	1174.088693	36396706	36396707	known_alternative_tss	ENST00000373191.3	AGO3
chr1	36554477	36554505	29	+	chr1:36554477-36554505,+	907.386493	36554493	36554494	tss	ENST00000373178.4	ADPRHL2
chr1	36621493	36621571	79	+	chr1:36621493-36621571,+	32.527287	36621512	36621513	tss	ENST00000316156.4	MAP7D1
chr1	36621741	36621801	61	+	chr1:36621741-36621801,+	1525.6764536	36621783	36621784	known_alternative_tss	ENST00000373150.4	MAP7D1
chr1	36644698	36644737	40	+	chr1:36644698-36644737,+	87.9101426	36644728	36644729	intronic	ENST00000373148.4	MAP7D1
chr1	36690030	36690070	41	+	chr1:36690030-36690070,+	6052.582088	36690030	36690031	tss	ENST00000354618.5	THRAP3
chr1	36766383	36766448	66	+	chr1:36766383-36766448,+	22.08541	36766383	36766384	intronic	ENST00000469141.2	THRAP3
chr1	36769904	36769984	81	+	chr1:36769904-36769984,+	71.79094	36769914	36769915	3_prime_UTR	ENST00000354618.5	THRAP3
chr1	36771963	36771976	14	+	chr1:36771963-36771976,+	477.9954646	36771969	36771970	tss	ENST00000426732.2	SH3D21
chr1	36772708	36772723	16	+	chr1:36772708-36772723,+	29.877344	36772713	36772714	known_alternative_tss	ENST00000312808.4	SH3D21
chr1	36852261	36852304	44	+	chr1:36852261-36852304,+	37.337424	36852303	36852304	antisense_proximal	ENST00000482458.1_antisense_proximal	STK40_antisense_proximal
chr1	36916183	36916229	47	+	chr1:36916183-36916229,+	17.75937	36916206	36916207	antisense_proximal	ENST00000354267.3_antisense_proximal	OSCP1_antisense_proximal
chr1	37940180	37940185	6	+	chr1:37940180-37940185,+	7101.388305	37940181	37940182	tss	ENST00000373087.6	ZC3H12A
chr1	37943201	37943294	94	+	chr1:37943201-37943294,+	40.221265	37943235	37943236	intronic	ENST00000373087.6	ZC3H12A
chr1	37945564	37945664	101	+	chr1:37945564-37945664,+	70.647651	37945597	37945598	intronic	ENST00000373087.6	ZC3H12A
chr1	38022535	38022597	63	+	chr1:38022535-38022597,+	722.351734	38022540	38022541	tss	ENST00000296218.7	DNALI1
chr1	38158151	38158218	68	+	chr1:38158151-38158218,+	503.832747	38158188	38158189	tss	ENST00000373055.1	CDCA8
chr1	38200870	38200963	94	+	chr1:38200870-38200963,+	63.274202	38200870	38200871	antisense_genic	ENST00000373048.4_antisense	EPHA10_antisense
chr1	38259465	38259550	86	+	chr1:38259465-38259550,+	140.6969156	38259519	38259520	tss	ENST00000373045.6	MANEAL
chr1	38259761	38259794	34	+	chr1:38259761-38259794,+	340.1787402	38259761	38259762	5_prime_UTR	ENST00000397631.3	MANEAL
chr1	38273462	38273535	74	+	chr1:38273462-38273535,+	128.514805	38273466	38273467	known_alternative_tss	ENST00000468084.1	C1orf122
chr1	38273906	38274264	359	+	chr1:38273906-38274264,+	3653.123435	38273950	38273951	known_alternative_tss	ENST00000525096.2	C1orf122
chr1	38325389	38325500	112	+	chr1:38325389-38325500,+	25.825178	38325436	38325437	proximal	ENST00000419993.1	RP11-109P14.10
chr1	38445521	38445522	2	+	chr1:38445521-38445522,+	35.710269	38445521	38445522	antisense_genic	ENST00000489537.1_antisense	SF3A3_antisense
chr1	38478383	38478419	37	+	chr1:38478383-38478419,+	8255.998613	38478406	38478407	tss	ENST00000373014.4	UTP11L
chr1	38941220	38941336	117	+	chr1:38941220-38941336,+	11.93147	38941289	38941290	3_prime_UTR	ENST00000452971.1	RP11-329N22.1
chr1	39324861	39324964	104	+	chr1:39324861-39324964,+	60.412939	39324881	39324882	proximal	ENST00000456813.1	RP5-864K19.4
chr1	39325588	39325696	109	+	chr1:39325588-39325696,+	84.212639	39325656	39325657	tss	ENST00000433671.2	RP5-864K19.4
chr1	39456935	39456982	48	+	chr1:39456935-39456982,+	9415.676984	39456960	39456961	tss	ENST00000432648.3	AKIRIN1
chr1	39491997	39492044	48	+	chr1:39491997-39492044,+	34088.803222	39492022	39492023	tss	ENST00000372967.3	NDUFS5
chr1	39494403	39494488	86	+	chr1:39494403-39494488,+	21.395482	39494467	39494468	exonic	ENST00000372969.3	NDUFS5
chr1	39500097	39500158	62	+	chr1:39500097-39500158,+	68.614405	39500154	39500155	exonic	ENST00000372969.3	NDUFS5
chr1	39571037	39571097	61	+	chr1:39571037-39571097,+	625.95887	39571071	39571072	intronic	ENST00000317713.7	MACF1
chr1	39624533	39624575	43	+	chr1:39624533-39624575,+	432.862881	39624536	39624537	intronic	ENST00000317713.7	MACF1
chr1	39670342	39670529	188	+	chr1:39670342-39670529,+	561.252026	39670367	39670368	known_alternative_cds	ENST00000536367.1	MACF1
chr1	39680935	39680948	14	+	chr1:39680935-39680948,+	312.87335	39680937	39680938	intronic	ENST00000536367.1	MACF1
chr1	39793985	39794072	88	+	chr1:39793985-39794072,+	84.251733	39794068	39794069	intronic	ENST00000564288.1	MACF1
chr1	39874645	39874750	106	+	chr1:39874645-39874750,+	540.189063	39874745	39874746	intronic	ENST00000289893.4	MACF1
chr1	39957291	39957320	30	+	chr1:39957291-39957320,+	125.219706	39957308	39957309	tss	ENST00000331593.5	BMP8A
chr1	39980591	39980599	9	+	chr1:39980591-39980599,+	33.30434	39980593	39980594	intronic	ENST00000331593.5	BMP8A
chr1	40204550	40204567	18	+	chr1:40204550-40204567,+	1490.24648	40204562	40204563	tss	ENST00000324379.5	PPIE
chr1	40254614	40254681	68	+	chr1:40254614-40254681,+	12.382218	40254627	40254628	tss	ENST00000566366.1	RP1-118J21.25
chr1	40265102	40265115	14	+	chr1:40265102-40265115,+	406.236565	40265113	40265114	intergenic	.	.
chr1	40420816	40420823	8	+	chr1:40420816-40420823,+	3143.4955326	40420820	40420821	tss	ENST00000372811.5	MFSD2A
chr1	40421812	40421871	60	+	chr1:40421812-40421871,+	21.415208	40421869	40421870	5_prime_UTR	ENST00000420632.2	MFSD2A
chr1	40492755	40492759	5	+	chr1:40492755-40492759,+	47.774666	40492757	40492758	intergenic	.	.
chr1	40505361	40505435	75	+	chr1:40505361-40505435,+	12.88681	40505434	40505435	proximal	ENST00000372805.3	CAP1
chr1	40505737	40505964	228	+	chr1:40505737-40505964,+	157.619298	40505912	40505913	tss	ENST00000372797.3	CAP1
chr1	40506401	40506448	48	+	chr1:40506401-40506448,+	14839.7847678	40506431	40506432	known_alternative_tss	ENST00000372792.2	CAP1
chr1	40507048	40507104	57	+	chr1:40507048-40507104,+	16.046101	40507097	40507098	5_prime_UTR	ENST00000372805.3	CAP1
chr1	40525041	40525089	49	+	chr1:40525041-40525089,+	76.689584	40525075	40525076	exonic	ENST00000372805.3	CAP1
chr1	40529898	40529899	2	+	chr1:40529898-40529899,+	56.808039	40529898	40529899	exonic	ENST00000372805.3	CAP1
chr1	40533214	40533269	56	+	chr1:40533214-40533269,+	54.388985	40533261	40533262	exonic	ENST00000372805.3	CAP1
chr1	40537508	40537510	3	+	chr1:40537508-40537510,+	112.476661	40537508	40537509	3_prime_UTR	ENST00000372805.3	CAP1
chr1	40627049	40627067	19	+	chr1:40627049-40627067,+	978.510413	40627059	40627060	tss	ENST00000372771.4	RLF
chr1	40723719	40723745	27	+	chr1:40723719-40723745,+	220.479962	40723733	40723734	tss	ENST00000372759.3	ZMPSTE24
chr1	40723855	40723928	74	+	chr1:40723855-40723928,+	6737.930771	40723918	40723919	known_alternative_tss	ENST00000479131.1	ZMPSTE24
chr1	40733477	40733510	34	+	chr1:40733477-40733510,+	30.951616	40733478	40733479	exonic	ENST00000372759.3	ZMPSTE24
chr1	40810486	40810534	49	+	chr1:40810486-40810534,+	131.943526	40810506	40810507	intergenic	.	.
chr1	40839376	40839440	65	+	chr1:40839376-40839440,+	6834.282167	40839399	40839400	intergenic	.	.
chr1	40839749	40839783	35	+	chr1:40839749-40839783,+	108.621389	40839761	40839762	intergenic	.	.
chr1	40840301	40840318	18	+	chr1:40840301-40840318,+	42.705512	40840303	40840304	intergenic	.	.
chr1	40854410	40854414	5	+	chr1:40854410-40854414,+	35.555043	40854410	40854411	intergenic	.	.
chr1	40915736	40915805	70	+	chr1:40915736-40915805,+	335.51694	40915787	40915788	tss	ENST00000484445.1	ZFP69B
chr1	40942908	40942993	86	+	chr1:40942908-40942993,+	214.115737	40942987	40942988	5_prime_UTR	ENST00000372706.1	ZFP69
chr1	40974402	40974462	61	+	chr1:40974402-40974462,+	94.010653	40974439	40974440	tss	ENST00000358527.2	EXO5
chr1	40997233	40997347	115	+	chr1:40997233-40997347,+	187.738184	40997345	40997346	known_alternative_tss	ENST00000372696.3	ZNF684
chr1	41131471	41131540	70	+	chr1:41131471-41131540,+	67.882385	41131539	41131540	antisense_proximal	ENST00000372683.1_antisense_proximal	RIMS3_antisense_proximal
chr1	41157289	41157461	173	+	chr1:41157289-41157461,+	1809.2195046	41157376	41157377	tss	ENST00000427410.2	NFYC
chr1	41157603	41157681	79	+	chr1:41157603-41157681,+	105.316573	41157680	41157681	known_alternative_tss	ENST00000372653.1	NFYC
chr1	41174995	41175041	47	+	chr1:41174995-41175041,+	1461.302884	41175038	41175039	known_alternative_tss	ENST00000372652.1	NFYC
chr1	41249459	41249550	92	+	chr1:41249459-41249550,+	139.208822	41249486	41249487	proximal	ENST00000509682.2	KCNQ4
chr1	41249971	41250017	47	+	chr1:41249971-41250017,+	95.950551	41249993	41249994	exonic	ENST00000509682.2	KCNQ4
chr1	41445358	41445428	71	+	chr1:41445358-41445428,+	1303.629198	41445368	41445369	known_alternative_tss	ENST00000541520.1	CTPS1
chr1	42447177	42447256	80	+	chr1:42447177-42447256,+	28.529247	42447203	42447204	intergenic	.	.
chr1	42619079	42619083	5	+	chr1:42619079-42619083,+	27710.7067988	42619081	42619082	tss	ENST00000372581.1	GUCA2B
chr1	42619545	42619586	42	+	chr1:42619545-42619586,+	55.477198	42619555	42619556	intronic	ENST00000372581.1	GUCA2B
chr1	42621418	42621467	50	+	chr1:42621418-42621467,+	26.44782	42621447	42621448	3_prime_UTR	ENST00000372581.1	GUCA2B
chr1	42628376	42628496	121	+	chr1:42628376-42628496,+	264.075632	42628404	42628405	antisense_genic	ENST00000357001.2_antisense	GUCA2A_antisense
chr1	42629085	42629263	179	+	chr1:42629085-42629263,+	27.310403	42629188	42629189	antisense_genic	ENST00000357001.2_antisense	GUCA2A_antisense
chr1	42657079	42657236	158	+	chr1:42657079-42657236,+	279.764655	42657154	42657155	antisense_genic	ENST00000545068.1_antisense	FOXJ3_antisense
chr1	42801016	42801067	52	+	chr1:42801016-42801067,+	77.482383	42801045	42801046	antisense_genic	ENST00000436207.2_antisense	RP11-223A3.1_antisense
chr1	42846457	42846495	39	+	chr1:42846457-42846495,+	466.203792	42846465	42846466	tss	ENST00000431473.2	RIMKLA
chr1	42922203	42922236	34	+	chr1:42922203-42922236,+	5715.893417	42922214	42922215	known_alternative_tss	ENST00000455780.1	PPCS
chr1	42922612	42922697	86	+	chr1:42922612-42922697,+	28.308523	42922624	42922625	5_prime_UTR	ENST00000455780.1	PPCS
chr1	42925865	42926052	188	+	chr1:42925865-42926052,+	17.321962	42926021	42926022	3_prime_UTR	ENST00000372556.3	PPCS
chr1	42928920	42928984	65	+	chr1:42928920-42928984,+	55.3262656	42928960	42928961	tss	ENST00000428554.2	CCDC30
chr1	43124094	43124108	15	+	chr1:43124094-43124108,+	3193.662764	43124095	43124096	tss	ENST00000304979.3	PPIH
chr1	43124340	43124395	56	+	chr1:43124340-43124395,+	20.397454	43124358	43124359	known_alternative_cds	ENST00000372549.1	PPIH
chr1	43133800	43133833	34	+	chr1:43133800-43133833,+	22.880795	43133829	43133830	3_prime_UTR	ENST00000304979.3	PPIH
chr1	43148081	43148097	17	+	chr1:43148081-43148097,+	307.906235	43148095	43148096	tss	ENST00000321358.7	YBX1
chr1	43148812	43148952	141	+	chr1:43148812-43148952,+	117.414708	43148893	43148894	known_alternative_cds	ENST00000467957.1	YBX1
chr1	43158888	43158983	96	+	chr1:43158888-43158983,+	794.0798292	43158962	43158963	intronic	ENST00000321358.7	YBX1
chr1	43162314	43162318	5	+	chr1:43162314-43162318,+	57.16209	43162314	43162315	exonic	ENST00000321358.7	YBX1
chr1	43232933	43232968	36	+	chr1:43232933-43232968,+	467.933193	43232956	43232957	tss	ENST00000536543.1	C1orf50
chr1	43282769	43282808	40	+	chr1:43282769-43282808,+	345.787125	43282793	43282794	tss	ENST00000487556.1	ERMAP
chr1	43312272	43312306	35	+	chr1:43312272-43312306,+	1719.092147	43312291	43312292	tss	ENST00000372508.3	ZNF691
chr1	43390108	43390132	25	+	chr1:43390108-43390132,+	61.466601	43390131	43390132	intergenic	.	.
chr1	43395659	43395688	30	+	chr1:43395659-43395688,+	25.067169	43395660	43395661	antisense_genic	ENST00000415851.2_antisense	SLC2A1_antisense
chr1	43405269	43405330	62	+	chr1:43405269-43405330,+	12.085104	43405319	43405320	antisense_genic	ENST00000372500.3_antisense	SLC2A1_antisense
chr1	43424685	43424776	92	+	chr1:43424685-43424776,+	18.98081	43424717	43424718	tss	ENST00000431759.1	SLC2A1-AS1
chr1	43735607	43735689	83	+	chr1:43735607-43735689,+	231.944654	43735654	43735655	tss	ENST00000439858.1	TMEM125
chr1	43736336	43736405	70	+	chr1:43736336-43736405,+	1900.515047	43736360	43736361	5_prime_UTR	ENST00000432792.2	TMEM125
chr1	43738534	43738535	2	+	chr1:43738534-43738535,+	25.413352	43738534	43738535	exonic	ENST00000432792.2	TMEM125
chr1	43748084	43748171	88	+	chr1:43748084-43748171,+	40.628278	43748167	43748168	antisense_genic	ENST00000523677.1_antisense	C1orf210_antisense
chr1	43766653	43766689	37	+	chr1:43766653-43766689,+	517.634948	43766653	43766654	tss	ENST00000372476.3	TIE1
chr1	43768842	43768888	47	+	chr1:43768842-43768888,+	55.285592	43768879	43768880	intronic	ENST00000441333.2	TIE1
chr1	43814248	43814460	213	+	chr1:43814248-43814460,+	29.324324	43814327	43814328	intronic	ENST00000413998.2	MPL
chr1	43814792	43814933	142	+	chr1:43814792-43814933,+	18.9049346	43814908	43814909	intronic	ENST00000413998.2	MPL
chr1	43824624	43824676	53	+	chr1:43824624-43824676,+	3018.0078892	43824653	43824654	tss	ENST00000310955.6	CDC20
chr1	43833823	43833888	66	+	chr1:43833823-43833888,+	304.005172	43833883	43833884	antisense_proximal	ENST00000470769.1_antisense_proximal	ELOVL1_antisense_proximal
chr1	43855568	43855609	42	+	chr1:43855568-43855609,+	1593.846138	43855599	43855600	tss	ENST00000562955.1	SZT2
chr1	43919555	43919732	178	+	chr1:43919555-43919732,+	34.81138	43919578	43919579	tss	ENST00000444386.1	HYI-AS1
chr1	43989078	43989151	74	+	chr1:43989078-43989151,+	32.024031	43989100	43989101	intergenic	.	.
chr1	43990763	43990848	86	+	chr1:43990763-43990848,+	1346.965375	43990763	43990764	intergenic	.	.
chr1	43996520	43996591	72	+	chr1:43996520-43996591,+	3105.561398	43996572	43996573	tss	ENST00000359947.4	PTPRF
chr1	44003287	44003378	92	+	chr1:44003287-44003378,+	113.981838	44003287	44003288	5_prime_UTR	ENST00000438120.1	PTPRF
chr1	44054462	44054639	178	+	chr1:44054462-44054639,+	33.242817	44054528	44054529	exonic	ENST00000372414.3	PTPRF
chr1	44056742	44057103	362	+	chr1:44056742-44057103,+	83.7585752	44056922	44056923	exonic	ENST00000372414.3	PTPRF
chr1	44057177	44057181	5	+	chr1:44057177-44057181,+	57.25865	44057178	44057179	known_alternative_cds	ENST00000422171.2	PTPRF
chr1	44058146	44058250	105	+	chr1:44058146-44058250,+	16.547171	44058226	44058227	exonic	ENST00000422171.2	PTPRF
chr1	44063451	44063671	221	+	chr1:44063451-44063671,+	47.8545346	44063656	44063657	known_alternative_cds	ENST00000496447.1	PTPRF
chr1	44064400	44064422	23	+	chr1:44064400-44064422,+	27.178335	44064418	44064419	exonic	ENST00000422171.2	PTPRF
chr1	44069082	44069178	97	+	chr1:44069082-44069178,+	46.100191	44069160	44069161	exonic	ENST00000422171.2	PTPRF
chr1	44069411	44069657	247	+	chr1:44069411-44069657,+	22.932067	44069479	44069480	exonic	ENST00000422171.2	PTPRF
chr1	44084964	44085104	141	+	chr1:44084964-44085104,+	20.31572	44085096	44085097	exonic	ENST00000422171.2	PTPRF
chr1	44087784	44088099	316	+	chr1:44087784-44088099,+	40.518166	44088098	44088099	3_prime_UTR	ENST00000496447.1	PTPRF
chr1	44088179	44088311	133	+	chr1:44088179-44088311,+	16.367261	44088245	44088246	3_prime_UTR	ENST00000496447.1	PTPRF
chr1	44088379	44088617	239	+	chr1:44088379-44088617,+	30.0775022	44088507	44088508	3_prime_UTR	ENST00000496447.1	PTPRF
chr1	44089033	44089175	143	+	chr1:44089033-44089175,+	13.86685	44089151	44089152	3_prime_UTR	ENST00000496447.1	PTPRF
chr1	44115797	44115830	34	+	chr1:44115797-44115830,+	3409.601473	44115820	44115821	tss	ENST00000372396.3	KDM4A
chr1	44116162	44116182	21	+	chr1:44116162-44116182,+	194.1404446	44116177	44116178	known_alternative_tss	ENST00000463151.1	KDM4A
chr1	44173200	44173219	20	+	chr1:44173200-44173219,+	490.805874	44173210	44173211	tss	ENST00000262915.3	ST3GAL3
chr1	44341299	44341300	2	+	chr1:44341299-44341300,+	21.21163	44341299	44341300	intronic	ENST00000533933.1	ST3GAL3
chr1	44399160	44399197	38	+	chr1:44399160-44399197,+	27.612255	44399182	44399183	5_prime_UTR	ENST00000372359.5	ARTN
chr1	44399403	44399474	72	+	chr1:44399403-44399474,+	30.267273	44399413	44399414	known_alternative_tss	ENST00000498139.2	ARTN
chr1	44401584	44401639	56	+	chr1:44401584-44401639,+	404.463087	44401602	44401603	5_prime_UTR	ENST00000438616.3	ARTN
chr1	44412593	44412641	49	+	chr1:44412593-44412641,+	367.067008	44412638	44412639	tss	ENST00000372343.3	IPO13
chr1	44435659	44435683	25	+	chr1:44435659-44435683,+	4791.072693	44435682	44435683	tss	ENST00000255108.3	DPH2
chr1	44440220	44440321	102	+	chr1:44440220-44440321,+	130.036953	44440231	44440232	tss	ENST00000472174.2	ATP6V0B
chr1	44440602	44440640	39	+	chr1:44440602-44440640,+	22782.2117666	44440632	44440633	known_alternative_tss	ENST00000532642.1	ATP6V0B
chr1	44442709	44442891	183	+	chr1:44442709-44442891,+	20.56996	44442819	44442820	exonic	ENST00000498664.1	ATP6V0B
chr1	44443664	44443769	106	+	chr1:44443664-44443769,+	12.44713	44443719	44443720	3_prime_UTR	ENST00000498664.1	ATP6V0B
chr1	44444593	44444657	65	+	chr1:44444593-44444657,+	30.996243	44444653	44444654	proximal	ENST00000309519.7	B4GALT2
chr1	44444869	44444914	46	+	chr1:44444869-44444914,+	3623.0204386	44444890	44444891	tss	ENST00000372324.1	B4GALT2
chr1	44445572	44445667	96	+	chr1:44445572-44445667,+	120.816346	44445608	44445609	known_alternative_tss	ENST00000356836.6	B4GALT2
chr1	44446813	44446858	46	+	chr1:44446813-44446858,+	32.787946	44446813	44446814	5_prime_UTR	ENST00000356836.6	B4GALT2
chr1	44457024	44457091	68	+	chr1:44457024-44457091,+	23.5273846	44457024	44457025	tss	ENST00000486064.1	CCDC24
chr1	44457271	44457328	58	+	chr1:44457271-44457328,+	31.870258	44457305	44457306	known_alternative_cds	ENST00000372318.3	CCDC24
chr1	44457457	44457518	62	+	chr1:44457457-44457518,+	148.639747	44457496	44457497	5_prime_UTR	ENST00000372318.3	CCDC24
chr1	44460671	44460713	43	+	chr1:44460671-44460713,+	66.291079	44460693	44460694	intronic	ENST00000372318.3	CCDC24
chr1	44463213	44463257	45	+	chr1:44463213-44463257,+	18.883498	44463246	44463247	antisense_genic	ENST00000360584.2_antisense	SLC6A9_antisense
chr1	44496086	44496121	36	+	chr1:44496086-44496121,+	33.489253	44496112	44496113	antisense_genic	ENST00000492434.2_antisense	SLC6A9_antisense
chr1	44496274	44496307	34	+	chr1:44496274-44496307,+	25.945561	44496306	44496307	antisense_genic	ENST00000492434.2_antisense	SLC6A9_antisense
chr1	44514001	44514048	48	+	chr1:44514001-44514048,+	20.631577	44514020	44514021	3_prime_UTR	ENST00000434244.1	RP5-1198O20.4
chr1	44679119	44679168	50	+	chr1:44679119-44679168,+	2412.337395	44679143	44679144	tss	ENST00000361745.6	DMAP1
chr1	44679357	44679420	64	+	chr1:44679357-44679420,+	69.555709	44679403	44679404	5_prime_UTR	ENST00000372289.2	DMAP1
chr1	44680464	44680541	78	+	chr1:44680464-44680541,+	46.830726	44680539	44680540	known_alternative_cds	ENST00000488433.1	DMAP1
chr1	44686290	44686317	28	+	chr1:44686290-44686317,+	28.858032	44686311	44686312	3_prime_UTR	ENST00000488433.1	DMAP1
chr1	44704160	44704190	31	+	chr1:44704160-44704190,+	120.2698766	44704161	44704162	antisense_genic	ENST00000537474.1_antisense	ERI3_antisense
chr1	44726700	44726773	74	+	chr1:44726700-44726773,+	49.31904	44726772	44726773	antisense_genic	ENST00000537474.1_antisense	ERI3_antisense
chr1	44754876	44754883	8	+	chr1:44754876-44754883,+	42.436409	44754877	44754878	antisense_genic	ENST00000495828.1_antisense	ERI3_antisense
chr1	45097624	45097646	23	+	chr1:45097624-45097646,+	5308.0053358	45097627	45097628	intronic	ENST00000443020.2	RNF220
chr1	45140384	45140487	104	+	chr1:45140384-45140487,+	30.085371	45140416	45140417	tss	ENST00000458657.2	C1orf228
chr1	45189404	45189457	54	+	chr1:45189404-45189457,+	89.175555	45189419	45189420	intronic	ENST00000535358.1	C1orf228
chr1	45205502	45205554	53	+	chr1:45205502-45205554,+	920.694617	45205534	45205535	tss	ENST00000372224.4	KIF2C
chr1	45241217	45241278	62	+	chr1:45241217-45241278,+	508.541775	45241275	45241276	known_alternative_cds	ENST00000372209.3	RPS8
chr1	45242381	45242412	32	+	chr1:45242381-45242412,+	63.507763	45242385	45242386	exonic	ENST00000372209.3	RPS8
chr1	45243388	45243413	26	+	chr1:45243388-45243413,+	18.887681	45243407	45243408	exonic	ENST00000372209.3	RPS8
chr1	45244331	45244345	15	+	chr1:45244331-45244345,+	43.784145	45244343	45244344	exonic	ENST00000372209.3	RPS8
chr1	45253249	45253252	4	+	chr1:45253249-45253252,+	27.96399	45253249	45253250	antisense_genic	ENST00000372207.3_antisense	BEST4_antisense
chr1	45265560	45265617	58	+	chr1:45265560-45265617,+	60.563332	45265616	45265617	proximal	ENST00000465443.1	PLK3
chr1	45266018	45266052	35	+	chr1:45266018-45266052,+	1251.788336	45266049	45266050	known_alternative_tss	ENST00000465443.1	PLK3
chr1	45274183	45274234	52	+	chr1:45274183-45274234,+	174.1768456	45274195	45274196	tss	ENST00000453418.1	BTBD19
chr1	45279563	45279605	43	+	chr1:45279563-45279605,+	47.677604	45279568	45279569	3_prime_UTR	ENST00000464114.1	BTBD19
chr1	45468417	45468503	87	+	chr1:45468417-45468503,+	11.8381916	45468432	45468433	antisense_genic	ENST00000372172.4_antisense	HECTD3_antisense
chr1	45468807	45468816	10	+	chr1:45468807-45468816,+	58.077977	45468809	45468810	antisense_genic	ENST00000372172.4_antisense	HECTD3_antisense
chr1	45476329	45476364	36	+	chr1:45476329-45476364,+	20.57712	45476351	45476352	proximal	ENST00000494399.1	UROD
chr1	45476464	45476496	33	+	chr1:45476464-45476496,+	294.4485186	45476477	45476478	proximal	ENST00000494399.1	UROD
chr1	45477883	45477931	49	+	chr1:45477883-45477931,+	8498.770725	45477926	45477927	known_alternative_tss	ENST00000494399.1	UROD
chr1	45478423	45478487	65	+	chr1:45478423-45478487,+	12.859236	45478458	45478459	intronic	ENST00000246337.4	UROD
chr1	45769496	45769566	71	+	chr1:45769496-45769566,+	317.043441	45769504	45769505	antisense_genic	ENST00000464588.1_antisense	ZSWIM5_antisense
chr1	45792547	45792570	24	+	chr1:45792547-45792570,+	227.780284	45792567	45792568	tss	ENST00000334815.3	HPDL
chr1	45805378	45805430	53	+	chr1:45805378-45805430,+	91.3487706	45805394	45805395	tss	ENST00000372090.5	TOE1
chr1	45805703	45805896	194	+	chr1:45805703-45805896,+	1367.417615	45805893	45805894	known_alternative_tss	ENST00000495703.1	TOE1
chr1	45965965	45966006	42	+	chr1:45965965-45966006,+	1268.4170626	45965988	45965989	5_prime_UTR	ENST00000401061.4	MMACHC
chr1	45987668	45987747	80	+	chr1:45987668-45987747,+	31.697844	45987733	45987734	antisense_proximal	ENST00000483583.1_antisense_proximal	PRDX1_antisense_proximal
chr1	46016498	46016770	273	+	chr1:46016498-46016770,+	10882.690253	46016769	46016770	known_alternative_tss	ENST00000351829.4	AKR1A1
chr1	46032544	46032695	152	+	chr1:46032544-46032695,+	23.650824	46032557	46032558	exonic	ENST00000351829.4	AKR1A1
chr1	46033657	46033798	142	+	chr1:46033657-46033798,+	39.426172	46033657	46033658	exonic	ENST00000351829.4	AKR1A1
chr1	46035667	46035697	31	+	chr1:46035667-46035697,+	16.884261	46035696	46035697	3_prime_UTR	ENST00000351829.4	AKR1A1
chr1	46049712	46049716	5	+	chr1:46049712-46049716,+	180.3111496	46049713	46049714	tss	ENST00000402363.3	NASP
chr1	46152989	46153036	48	+	chr1:46152989-46153036,+	104.8451306	46153025	46153026	5_prime_UTR	ENST00000372025.4	TMEM69
chr1	46153847	46153875	29	+	chr1:46153847-46153875,+	2432.095613	46153866	46153867	known_alternative_tss	ENST00000496366.1	TMEM69
chr1	46269263	46269326	64	+	chr1:46269263-46269326,+	492.968088	46269284	46269285	tss	ENST00000372009.2	MAST2
chr1	46358329	46358333	5	+	chr1:46358329-46358333,+	16.670703	46358330	46358331	intronic	ENST00000361297.2	MAST2
chr1	46379208	46379265	58	+	chr1:46379208-46379265,+	3443.460993	46379264	46379265	known_alternative_cds	ENST00000372008.1	MAST2
chr1	46380107	46380170	64	+	chr1:46380107-46380170,+	25.005618	46380166	46380167	5_prime_UTR	ENST00000372008.1	MAST2
chr1	46439271	46439349	79	+	chr1:46439271-46439349,+	22.3907076	46439283	46439284	intronic	ENST00000372008.1	MAST2
chr1	46489444	46489569	126	+	chr1:46489444-46489569,+	23.791239	46489542	46489543	exonic	ENST00000372008.1	MAST2
chr1	46598840	46598904	65	+	chr1:46598840-46598904,+	62.257769	46598851	46598852	proximal	ENST00000452785.2	RP4-533D7.5
chr1	46645935	46645948	14	+	chr1:46645935-46645948,+	46.021162	46645935	46645936	5_prime_UTR	ENST00000372003.1	TSPAN1
chr1	46646200	46646205	6	+	chr1:46646200-46646205,+	138487.0431346	46646204	46646205	5_prime_UTR	ENST00000372003.1	TSPAN1
chr1	46646767	46646809	43	+	chr1:46646767-46646809,+	128.193849	46646773	46646774	5_prime_UTR	ENST00000372003.1	TSPAN1
chr1	46647222	46647317	96	+	chr1:46647222-46647317,+	2440.890966	46647316	46647317	intronic	ENST00000372003.1	TSPAN1
chr1	46649084	46649261	178	+	chr1:46649084-46649261,+	338.1942286	46649108	46649109	intronic	ENST00000372003.1	TSPAN1
chr1	46649876	46650028	153	+	chr1:46649876-46650028,+	1245.416504	46649996	46649997	exonic	ENST00000372003.1	TSPAN1
chr1	46650197	46650319	123	+	chr1:46650197-46650319,+	52.8677756	46650318	46650319	exonic	ENST00000372003.1	TSPAN1
chr1	46650461	46650542	82	+	chr1:46650461-46650542,+	134.60621	46650518	46650519	exonic	ENST00000372003.1	TSPAN1
chr1	46650632	46650760	129	+	chr1:46650632-46650760,+	173.273394	46650692	46650693	exonic	ENST00000372003.1	TSPAN1
chr1	46650893	46650953	61	+	chr1:46650893-46650953,+	81.448426	46650896	46650897	exonic	ENST00000372003.1	TSPAN1
chr1	46651190	46651594	405	+	chr1:46651190-46651594,+	716.9671806	46651204	46651205	exonic	ENST00000372003.1	TSPAN1
chr1	46669003	46669047	45	+	chr1:46669003-46669047,+	116.264488	46669006	46669007	tss	ENST00000371980.3	LURAP1
chr1	46713360	46713439	80	+	chr1:46713360-46713439,+	436.425136	46713431	46713432	tss	ENST00000442598.1	RAD54L
chr1	46769352	46769393	42	+	chr1:46769352-46769393,+	30342.025163	46769363	46769364	tss	ENST00000311672.5	UQCRH
chr1	46782371	46782416	46	+	chr1:46782371-46782416,+	26.242354	46782390	46782391	3_prime_UTR	ENST00000311672.5	UQCRH
chr1	46806418	46806492	75	+	chr1:46806418-46806492,+	1856.739263	46806476	46806477	known_alternative_tss	ENST00000536062.1	NSUN4
chr1	46859963	46860015	53	+	chr1:46859963-46860015,+	5232.500662	46859989	46859990	tss	ENST00000243167.8	FAAH
chr1	47489244	47489368	125	+	chr1:47489244-47489368,+	292.096401	47489341	47489342	5_prime_UTR	ENST00000371901.3	CYP4X1
chr1	47645012	47645085	74	+	chr1:47645012-47645085,+	46.91075	47645016	47645017	tss	ENST00000429328.2	LINC00853
chr1	47655635	47655644	10	+	chr1:47655635-47655644,+	9.71625	47655643	47655644	antisense_genic	ENST00000371885.1_antisense	PDZK1IP1_antisense
chr1	47780149	47780184	36	+	chr1:47780149-47780184,+	182.260989	47780174	47780175	antisense_proximal	ENST00000396221.2_antisense_proximal	STIL_antisense_proximal
chr1	47799469	47799617	149	+	chr1:47799469-47799617,+	32068.799236	47799586	47799587	known_alternative_tss	ENST00000450808.2	CMPK1
chr1	47843107	47843267	161	+	chr1:47843107-47843267,+	26.02425	47843108	47843109	3_prime_UTR	ENST00000371873.5	CMPK1
chr1	47903415	47903552	138	+	chr1:47903415-47903552,+	332.481739	47903415	47903416	5_prime_UTR	ENST00000334793.5	FOXD2
chr1	47903716	47903770	55	+	chr1:47903716-47903770,+	6009.8915506	47903745	47903746	5_prime_UTR	ENST00000334793.5	FOXD2
chr1	47904159	47904166	8	+	chr1:47904159-47904166,+	64.183624	47904160	47904161	exonic	ENST00000334793.5	FOXD2
chr1	48024759	48024805	47	+	chr1:48024759-48024805,+	73.1365016	48024770	48024771	intergenic	.	.
chr1	48173988	48174093	106	+	chr1:48173988-48174093,+	28.628362	48173998	48173999	intergenic	.	.
chr1	48688388	48688427	40	+	chr1:48688388-48688427,+	71.180952	48688404	48688405	tss	ENST00000533824.1	SLC5A9
chr1	50472030	50472031	2	+	chr1:50472030-50472031,+	32.249854	50472030	50472031	antisense_genic	ENST00000371836.1_antisense	AGBL4_antisense
chr1	50593669	50593670	2	+	chr1:50593669-50593670,+	58.198	50593669	50593670	intronic	ENST00000371819.1	ELAVL4
chr1	51434418	51434509	92	+	chr1:51434418-51434509,+	1175.9764662	51434449	51434450	known_alternative_tss	ENST00000396148.1	CDKN2C
chr1	51434655	51434742	88	+	chr1:51434655-51434742,+	178.423893	51434658	51434659	5_prime_UTR	ENST00000396148.1	CDKN2C
chr1	51435899	51435944	46	+	chr1:51435899-51435944,+	226.013261	51435917	51435918	5_prime_UTR	ENST00000371761.3	CDKN2C
chr1	51701943	51702011	69	+	chr1:51701943-51702011,+	1200.06332	51701945	51701946	tss	ENST00000242719.3	RNF11
chr1	51702158	51702205	48	+	chr1:51702158-51702205,+	67.918968	51702184	51702185	5_prime_UTR	ENST00000242719.3	RNF11
chr1	51753746	51753794	49	+	chr1:51753746-51753794,+	28.253162	51753793	51753794	antisense_genic	ENST00000534098.1_antisense	TTC39A_antisense
chr1	51795309	51795448	140	+	chr1:51795309-51795448,+	421.2454776	51795327	51795328	tss	ENST00000564479.1	RP11-275F13.1
chr1	51795591	51795781	191	+	chr1:51795591-51795781,+	65.114032	51795624	51795625	3_prime_UTR	ENST00000568425.1	RP11-275F13.1
chr1	51983944	51983976	33	+	chr1:51983944-51983976,+	1013.5752196	51983967	51983968	tss	ENST00000415031.1	RP11-191G24.1
chr1	52082757	52082765	9	+	chr1:52082757-52082765,+	799.250317	52082764	52082765	known_alternative_tss	ENST00000435686.2	OSBPL9
chr1	52195497	52195551	55	+	chr1:52195497-52195551,+	618.913755	52195529	52195530	known_alternative_cds	ENST00000531828.1	OSBPL9
chr1	52436894	52436895	2	+	chr1:52436894-52436895,+	34.608448	52436894	52436895	antisense_genic	ENST00000371655.3_antisense	RAB3B_antisense
chr1	52521943	52522005	63	+	chr1:52521943-52522005,+	1894.265135	52521986	52521987	known_alternative_tss	ENST00000489308.2	BTF3L4
chr1	52607751	52607860	110	+	chr1:52607751-52607860,+	114.8291486	52607780	52607781	proximal	ENST00000287727.3	ZFYVE9
chr1	52831078	52831127	50	+	chr1:52831078-52831127,+	21.34419	52831116	52831117	antisense_genic	ENST00000438831.1_antisense	CC2D1B_antisense
chr1	52870273	52870297	25	+	chr1:52870273-52870297,+	1637.438465	52870274	52870275	tss	ENST00000257181.8	PRPF38A
chr1	52879535	52879624	90	+	chr1:52879535-52879624,+	210.835758	52879623	52879624	exonic	ENST00000257181.8	PRPF38A
chr1	53068043	53068075	33	+	chr1:53068043-53068075,+	215.623741	53068074	53068075	tss	ENST00000361314.4	GPX7
chr1	53098812	53098871	60	+	chr1:53098812-53098871,+	274.3801	53098840	53098841	proximal	ENST00000401050.3	FAM159A
chr1	53192119	53192177	59	+	chr1:53192119-53192177,+	3187.0466456	53192125	53192126	tss	ENST00000443756.2	ZYG11B
chr1	53392940	53393005	66	+	chr1:53392940-53393005,+	2680.449583	53392956	53392957	tss	ENST00000371514.3	SCP2
chr1	53453702	53453756	55	+	chr1:53453702-53453756,+	21.386176	53453746	53453747	exonic	ENST00000371513.5	SCP2
chr1	53480614	53480684	71	+	chr1:53480614-53480684,+	36847.3756296	53480680	53480681	known_alternative_cds	ENST00000430330.2	SCP2
chr1	53504596	53504659	64	+	chr1:53504596-53504659,+	399.906529	53504656	53504657	exonic	ENST00000435345.2	SCP2
chr1	53516302	53516660	359	+	chr1:53516302-53516660,+	73.7468992	53516627	53516628	3_prime_UTR	ENST00000488965.1	SCP2
chr1	53517219	53517259	41	+	chr1:53517219-53517259,+	18.5211206	53517226	53517227	3_prime_UTR	ENST00000488965.1	SCP2
chr1	53527850	53527886	37	+	chr1:53527850-53527886,+	2095.798205	53527885	53527886	tss	ENST00000395871.2	PODN
chr1	53662471	53662524	54	+	chr1:53662471-53662524,+	17166.7039032	53662499	53662500	known_alternative_tss	ENST00000468572.1	CPT2
chr1	54162475	54162476	2	+	chr1:54162475-54162476,+	100.662	54162475	54162476	antisense_genic	ENST00000312233.2_antisense	GLIS1_antisense
chr1	54412006	54412102	97	+	chr1:54412006-54412102,+	763.954684	54412023	54412024	known_alternative_tss	ENST00000319223.4	LRRC42
chr1	54478723	54478724	2	+	chr1:54478723-54478724,+	15.98345	54478723	54478724	antisense_genic	ENST00000420619.1_antisense	LDLRAD1_antisense
chr1	54518829	54518832	4	+	chr1:54518829-54518832,+	67.597076	54518829	54518830	proximal	ENST00000585250.1	MIR4781
chr1	54519265	54519352	88	+	chr1:54519265-54519352,+	552.517965	54519310	54519311	tss	ENST00000498272.1	TCEANC2
chr1	54665840	54665870	31	+	chr1:54665840-54665870,+	10523.5326552	54665856	54665857	known_alternative_cds	ENST00000360840.5	MRPL37
chr1	54670692	54670851	160	+	chr1:54670692-54670851,+	65.3842	54670692	54670693	exonic	ENST00000605337.1	MRPL37
chr1	54670972	54671042	71	+	chr1:54670972-54671042,+	28.168386	54670972	54670973	exonic	ENST00000605337.1	MRPL37
chr1	54706145	54706147	3	+	chr1:54706145-54706147,+	28.421	54706145	54706146	antisense_genic	ENST00000357475.4_antisense	SSBP3_antisense
chr1	54872202	54872225	24	+	chr1:54872202-54872225,+	49.365602	54872214	54872215	antisense_proximal	ENST00000357475.4_antisense_proximal	SSBP3_antisense_proximal
chr1	55007909	55007958	50	+	chr1:55007909-55007958,+	1029.199412	55007957	55007958	tss	ENST00000481208.1	ACOT11
chr1	55030234	55030258	25	+	chr1:55030234-55030258,+	1738.9765356	55030257	55030258	intronic	ENST00000371316.3	ACOT11
chr1	55181524	55181559	36	+	chr1:55181524-55181559,+	665.6764036	55181538	55181539	tss	ENST00000371281.3	TTC4
chr1	55267044	55267085	42	+	chr1:55267044-55267085,+	95.006819	55267044	55267045	antisense_proximal	ENST00000371274.4_antisense_proximal	TTC22_antisense_proximal
chr1	55267327	55267388	62	+	chr1:55267327-55267388,+	32.7423676	55267351	55267352	antisense_proximal	ENST00000371274.4_antisense_proximal	TTC22_antisense_proximal
chr1	55273231	55273248	18	+	chr1:55273231-55273248,+	15.552119	55273244	55273245	exonic	ENST00000371273.3	C1orf177
chr1	55280042	55280085	44	+	chr1:55280042-55280085,+	30.685793	55280083	55280084	intronic	ENST00000371273.3	C1orf177
chr1	55352249	55352261	13	+	chr1:55352249-55352261,+	65.651879	55352249	55352250	proximal	ENST00000433690.1	RP11-67L3.4
chr1	55352485	55352534	50	+	chr1:55352485-55352534,+	40.890758	55352533	55352534	tss	ENST00000415336.1	RP11-67L3.5
chr1	55352778	55352779	2	+	chr1:55352778-55352779,+	18.074575	55352778	55352779	3_prime_UTR	ENST00000415336.1	RP11-67L3.5
chr1	55446298	55446545	248	+	chr1:55446298-55446545,+	1943.478196	55446544	55446545	tss	ENST00000371268.3	TMEM61
chr1	55505199	55505271	73	+	chr1:55505199-55505271,+	2275.59549	55505221	55505222	tss	ENST00000302118.5	PCSK9
chr1	55681084	55681233	150	+	chr1:55681084-55681233,+	28.9462776	55681232	55681233	antisense_proximal	ENST00000407756.1_antisense_proximal	USP24_antisense_proximal
chr1	57110911	57111049	139	+	chr1:57110911-57111049,+	134.69744	57110987	57110988	tss	ENST00000371244.4	PRKAA2
chr1	59011795	59011890	96	+	chr1:59011795-59011890,+	24.35216	59011843	59011844	antisense_genic	ENST00000467063.1_antisense	OMA1_antisense
chr1	59249512	59249514	3	+	chr1:59249512-59249514,+	18.567947	59249512	59249513	proximal	ENST00000419531.2	RP4-794H19.2
chr1	59250798	59250894	97	+	chr1:59250798-59250894,+	20.664548	59250841	59250842	tss	ENST00000419531.2	RP4-794H19.2
chr1	59281068	59281210	143	+	chr1:59281068-59281210,+	19.553207	59281167	59281168	3_prime_UTR	ENST00000419531.2	RP4-794H19.2
chr1	59369504	59369675	172	+	chr1:59369504-59369675,+	52.348023	59369672	59369673	intergenic	.	.
chr1	59486049	59486136	88	+	chr1:59486049-59486136,+	100.708586	59486108	59486109	tss	ENST00000447329.1	RP4-794H19.4
chr1	59761580	59761626	47	+	chr1:59761580-59761626,+	38.294478	59761602	59761603	proximal	ENST00000303721.7	FGGY
chr1	59762456	59762515	60	+	chr1:59762456-59762515,+	47.884528	59762499	59762500	tss	ENST00000474476.1	FGGY
chr1	59762744	59762769	26	+	chr1:59762744-59762769,+	96.957768	59762766	59762767	5_prime_UTR	ENST00000303721.7	FGGY
chr1	60139713	60139743	31	+	chr1:60139713-60139743,+	60.220255	60139713	60139714	exonic	ENST00000371210.1	FGGY
chr1	60280523	60280649	127	+	chr1:60280523-60280649,+	552.0580522	60280638	60280639	5_prime_UTR	ENST00000371208.3	HOOK1
chr1	61542887	61543018	132	+	chr1:61542887-61543018,+	68.049824	61542898	61542899	known_alternative_cds	ENST00000407417.3	NFIA
chr1	61547787	61547834	48	+	chr1:61547787-61547834,+	108.994766	61547799	61547800	intronic	ENST00000371189.4	NFIA
chr1	61547898	61547951	54	+	chr1:61547898-61547951,+	92.568491	61547923	61547924	known_alternative_cds	ENST00000403491.3	NFIA
chr1	61548232	61548294	63	+	chr1:61548232-61548294,+	2677.853044	61548251	61548252	known_alternative_cds	ENST00000371187.3	NFIA
chr1	61869687	61869842	156	+	chr1:61869687-61869842,+	41.837155	61869701	61869702	known_alternative_cds	ENST00000357977.5	NFIA
chr1	61921954	61921983	30	+	chr1:61921954-61921983,+	27.731976	61921982	61921983	3_prime_UTR	ENST00000357977.5	NFIA
chr1	61923084	61923252	169	+	chr1:61923084-61923252,+	27.546202	61923109	61923110	3_prime_UTR	ENST00000357977.5	NFIA
chr1	62208107	62208199	93	+	chr1:62208107-62208199,+	5106.120999	62208152	62208153	tss	ENST00000316485.6	INADL
chr1	62263025	62263056	32	+	chr1:62263025-62263056,+	21.04689	62263029	62263030	exonic	ENST00000371158.2	INADL
chr1	62366991	62367094	104	+	chr1:62366991-62367094,+	25.503435	62367092	62367093	exonic	ENST00000371158.2	INADL
chr1	62660040	62660140	101	+	chr1:62660040-62660140,+	22.553516	62660054	62660055	proximal	ENST00000498273.1	L1TD1
chr1	62660509	62660554	46	+	chr1:62660509-62660554,+	4831.054715	62660532	62660533	tss	ENST00000498273.1	L1TD1
chr1	62902001	62902087	87	+	chr1:62902001-62902087,+	134.691647	62902066	62902067	tss	ENST00000371146.1	USP1
chr1	62902342	62902545	204	+	chr1:62902342-62902545,+	50.198651	62902381	62902382	known_alternative_tss	ENST00000339950.4	USP1
chr1	62902661	62902723	63	+	chr1:62902661-62902723,+	1111.497451	62902721	62902722	5_prime_UTR	ENST00000339950.4	USP1
chr1	62902830	62902983	154	+	chr1:62902830-62902983,+	36.603929	62902950	62902951	5_prime_UTR	ENST00000339950.4	USP1
chr1	63153909	63153922	14	+	chr1:63153909-63153922,+	116.131067	63153921	63153922	proximal	ENST00000453229.1	RP11-230B22.1
chr1	63154153	63154212	60	+	chr1:63154153-63154212,+	120.787425	63154153	63154154	tss	ENST00000453229.1	RP11-230B22.1
chr1	63249801	63249844	44	+	chr1:63249801-63249844,+	2775.7805846	63249803	63249804	tss	ENST00000317868.4	ATG4C
chr1	63788239	63788243	5	+	chr1:63788239-63788243,+	65.376603	63788241	63788242	proximal	ENST00000371116.2	FOXD3
chr1	63833290	63833327	38	+	chr1:63833290-63833327,+	1742.368321	63833298	63833299	tss	ENST00000371108.4	ALG6
chr1	63988948	63989068	121	+	chr1:63988948-63989068,+	60.594589	63989038	63989039	tss	ENST00000371088.4	EFCAB7
chr1	63989189	63989245	57	+	chr1:63989189-63989245,+	228.707884	63989243	63989244	5_prime_UTR	ENST00000371088.4	EFCAB7
chr1	64058901	64059083	183	+	chr1:64058901-64059083,+	11293.0263756	64059043	64059044	tss	ENST00000371084.3	PGM1
chr1	64117357	64117430	74	+	chr1:64117357-64117430,+	53.780535	64117428	64117429	exonic	ENST00000371083.4	PGM1
chr1	64239667	64239714	48	+	chr1:64239667-64239714,+	1356.814278	64239688	64239689	tss	ENST00000371080.1	ROR1
chr1	64935811	64935889	79	+	chr1:64935811-64935889,+	152.543149	64935812	64935813	proximal	ENST00000290039.5	CACHD1
chr1	65210262	65210367	106	+	chr1:65210262-65210367,+	17.916268	65210299	65210300	proximal	ENST00000371072.4	RAVER2
chr1	65210554	65210825	272	+	chr1:65210554-65210825,+	3114.432858	65210656	65210657	proximal	ENST00000371072.4	RAVER2
chr1	65210957	65211189	233	+	chr1:65210957-65211189,+	35.1168242	65211093	65211094	exonic	ENST00000371072.4	RAVER2
chr1	65223127	65223134	8	+	chr1:65223127-65223134,+	44.055495	65223133	65223134	intronic	ENST00000371072.4	RAVER2
chr1	65533478	65533571	94	+	chr1:65533478-65533571,+	24.081274	65533497	65533498	antisense_genic	ENST00000448344.1_antisense	RP4-535B20.1_antisense
chr1	65613264	65613354	91	+	chr1:65613264-65613354,+	138.404699	65613305	65613306	tss	ENST00000545314.1	AK4
chr1	65613809	65613887	79	+	chr1:65613809-65613887,+	556.764382	65613886	65613887	known_alternative_tss	ENST00000327299.7	AK4
chr1	65720124	65720146	23	+	chr1:65720124-65720146,+	37.594109	65720145	65720146	intergenic	.	.
chr1	65886351	65886402	52	+	chr1:65886351-65886402,+	3145.922951	65886384	65886385	known_alternative_tss	ENST00000371059.3	LEPR
chr1	65991240	65991407	168	+	chr1:65991240-65991407,+	104.0569916	65991406	65991407	known_alternative_tss	ENST00000462765.1	LEPR
chr1	66458078	66458118	41	+	chr1:66458078-66458118,+	7.900011	66458086	66458087	known_alternative_cds	ENST00000423207.2	PDE4B
chr1	66458299	66458419	121	+	chr1:66458299-66458419,+	22.697298	66458418	66458419	5_prime_UTR	ENST00000423207.2	PDE4B
chr1	66737171	66737225	55	+	chr1:66737171-66737225,+	24.166874	66737172	66737173	intronic	ENST00000423207.2	PDE4B
chr1	66797466	66797534	69	+	chr1:66797466-66797534,+	37.047476	66797470	66797471	intronic	ENST00000423207.2	PDE4B
chr1	66797871	66798098	228	+	chr1:66797871-66798098,+	833.878323	66797928	66797929	5_prime_UTR	ENST00000371045.5	PDE4B
chr1	66879821	66879846	26	+	chr1:66879821-66879846,+	22.828596	66879821	66879822	intergenic	.	.
chr1	66999272	66999336	65	+	chr1:66999272-66999336,+	75.743963	66999307	66999308	known_alternative_tss	ENST00000371039.1	SGIP1
chr1	66999759	66999848	90	+	chr1:66999759-66999848,+	90.975977	66999836	66999837	known_alternative_tss	ENST00000371035.3	SGIP1
chr1	67217878	67218067	190	+	chr1:67217878-67218067,+	16.927031	67217887	67217888	proximal	ENST00000282670.2	TCTEX1D1
chr1	67218131	67218178	48	+	chr1:67218131-67218178,+	73.547451	67218142	67218143	tss	ENST00000282670.2	TCTEX1D1
chr1	67385088	67385093	6	+	chr1:67385088-67385093,+	79.721246	67385089	67385090	antisense_genic	ENST00000371022.3_antisense	WDR78_antisense
chr1	67385830	67385835	6	+	chr1:67385830-67385835,+	44.6835	67385832	67385833	antisense_genic	ENST00000371022.3_antisense	WDR78_antisense
chr1	67390156	67390201	46	+	chr1:67390156-67390201,+	49.411439	67390197	67390198	proximal	ENST00000371012.2	MIER1
chr1	67390644	67390707	64	+	chr1:67390644-67390707,+	1016.667856	67390673	67390674	tss	ENST00000355977.6	MIER1
chr1	67390976	67391050	75	+	chr1:67390976-67391050,+	230.730197	67391016	67391017	5_prime_UTR	ENST00000371012.2	MIER1
chr1	67391169	67391209	41	+	chr1:67391169-67391209,+	178.667212	67391189	67391190	5_prime_UTR	ENST00000371012.2	MIER1
chr1	67395928	67396070	143	+	chr1:67395928-67396070,+	2613.7340446	67396063	67396064	5_prime_UTR	ENST00000355356.3	MIER1
chr1	67423742	67423850	109	+	chr1:67423742-67423850,+	26.121385	67423846	67423847	exonic	ENST00000355356.3	MIER1
chr1	67451746	67451748	3	+	chr1:67451746-67451748,+	38.528821	67451746	67451747	intronic	ENST00000401042.3	MIER1
chr1	67604622	67604695	74	+	chr1:67604622-67604695,+	368.446063	67604677	67604678	antisense_genic	ENST00000371007.2_antisense	C1orf141_antisense
chr1	67632104	67632142	39	+	chr1:67632104-67632142,+	336.483845	67632141	67632142	tss	ENST00000347310.5	IL23R
chr1	67773034	67773171	138	+	chr1:67773034-67773171,+	30.023354	67773078	67773079	tss	ENST00000371000.1	IL12RB2
chr1	67773546	67773589	44	+	chr1:67773546-67773589,+	117.264377	67773556	67773557	known_alternative_tss	ENST00000541374.1	IL12RB2
chr1	68150883	68151091	209	+	chr1:68150883-68151091,+	4155.3947586	68150884	68150885	known_alternative_tss	ENST00000370985.3	GADD45A
chr1	68221642	68221678	37	+	chr1:68221642-68221678,+	21.065522	68221644	68221645	antisense_genic	ENST00000370982.3_antisense	GNG12_antisense
chr1	68297938	68298005	68	+	chr1:68297938-68298005,+	21.2628396	68297986	68297987	tss	ENST00000420587.1	GNG12-AS1
chr1	68665485	68665529	45	+	chr1:68665485-68665529,+	45.404477	68665489	68665490	3_prime_UTR	ENST00000413628.1	GNG12-AS1
chr1	70033558	70033615	58	+	chr1:70033558-70033615,+	15.76379	70033566	70033567	proximal	ENST00000370958.1	LRRC7
chr1	70671372	70671412	41	+	chr1:70671372-70671412,+	2711.8766896	70671407	70671408	tss	ENST00000370951.1	SRSF11
chr1	70687049	70687193	145	+	chr1:70687049-70687193,+	2923.633661	70687163	70687164	known_alternative_tss	ENST00000436161.2	SRSF11
chr1	70694103	70694197	95	+	chr1:70694103-70694197,+	33.8076926	70694171	70694172	exonic	ENST00000436161.2	SRSF11
chr1	70696268	70696375	108	+	chr1:70696268-70696375,+	19.939994	70696369	70696370	intronic	ENST00000436161.2	SRSF11
chr1	70700386	70700410	25	+	chr1:70700386-70700410,+	63.187542	70700408	70700409	exonic	ENST00000370949.1	SRSF11
chr1	70705174	70705179	6	+	chr1:70705174-70705179,+	38.079146	70705175	70705176	exonic	ENST00000370949.1	SRSF11
chr1	70710391	70710446	56	+	chr1:70710391-70710446,+	77.8564156	70710442	70710443	exonic	ENST00000370949.1	SRSF11
chr1	70820481	70820525	45	+	chr1:70820481-70820525,+	361.392805	70820494	70820495	tss	ENST00000361764.4	HHLA3
chr1	70876919	70876960	42	+	chr1:70876919-70876960,+	680.7387176	70876951	70876952	tss	ENST00000411986.2	CTH
chr1	71547032	71547071	40	+	chr1:71547032-71547071,+	72.062788	71547032	71547033	tss	ENST00000455406.1	ZRANB2-AS2
chr1	71553625	71553629	5	+	chr1:71553625-71553629,+	29.219621	71553626	71553627	3_prime_UTR	ENST00000596952.1	ZRANB2-AS2
chr1	73570462	73570463	2	+	chr1:73570462-73570463,+	436.734286	73570462	73570463	intergenic	.	.
chr1	74663924	74664001	78	+	chr1:74663924-74664001,+	3884.211818	74663926	74663927	tss	ENST00000370899.3	FPGT-TNNI3K
chr1	75198798	75198917	120	+	chr1:75198798-75198917,+	479.1317462	75198858	75198859	tss	ENST00000457880.2	TYW3
chr1	76190382	76190451	70	+	chr1:76190382-76190451,+	6113.426677	76190440	76190441	known_alternative_tss	ENST00000370834.5	ACADM
chr1	76198347	76198386	40	+	chr1:76198347-76198386,+	43.300271	76198347	76198348	5_prime_UTR	ENST00000543667.1	ACADM
chr1	76199229	76199283	55	+	chr1:76199229-76199283,+	76.835052	76199282	76199283	5_prime_UTR	ENST00000543667.1	ACADM
chr1	76200475	76200531	57	+	chr1:76200475-76200531,+	38.165455	76200530	76200531	5_prime_UTR	ENST00000543667.1	ACADM
chr1	76205688	76205771	84	+	chr1:76205688-76205771,+	13.650281	76205738	76205739	5_prime_UTR	ENST00000543667.1	ACADM
chr1	76215099	76215197	99	+	chr1:76215099-76215197,+	22.187676	76215099	76215100	intronic	ENST00000420607.2	ACADM
chr1	76251904	76251954	51	+	chr1:76251904-76251954,+	1481.266129	76251941	76251942	tss	ENST00000535300.1	RABGGTB
chr1	76540377	76540455	79	+	chr1:76540377-76540455,+	836.6944076	76540431	76540432	tss	ENST00000328299.3	ST6GALNAC3
chr1	77165438	77165439	2	+	chr1:77165438-77165439,+	108.595229	77165438	77165439	intergenic	.	.
chr1	77333123	77333166	44	+	chr1:77333123-77333166,+	220.438887	77333165	77333166	tss	ENST00000477717.1	ST6GALNAC5
chr1	77685159	77685209	51	+	chr1:77685159-77685209,+	64.872914	77685205	77685206	antisense_genic	ENST00000478391.1_antisense	PIGK_antisense
chr1	78245320	78245500	181	+	chr1:78245320-78245500,+	1688.83254	78245323	78245324	tss	ENST00000370791.3	FAM73A
chr1	78354228	78354362	135	+	chr1:78354228-78354362,+	317.803065	78354313	78354314	known_alternative_tss	ENST00000294624.8	NEXN
chr1	78392489	78392536	48	+	chr1:78392489-78392536,+	145.855273	78392519	78392520	exonic	ENST00000334785.7	NEXN
chr1	78444859	78444987	129	+	chr1:78444859-78444987,+	258.345876	78444861	78444862	tss	ENST00000487931.1	DNAJB4
chr1	78470594	78470627	34	+	chr1:78470594-78470627,+	748.3409	78470623	78470624	known_alternative_cds	ENST00000370763.5	DNAJB4
chr1	78510626	78510750	125	+	chr1:78510626-78510750,+	24.473692	78510683	78510684	3_prime_UTR	ENST00000476882.1	GIPC2
chr1	78511666	78511751	86	+	chr1:78511666-78511751,+	1613.076655	78511750	78511751	5_prime_UTR	ENST00000370759.3	GIPC2
chr1	78956667	78956736	70	+	chr1:78956667-78956736,+	173.988339	78956704	78956705	known_alternative_tss	ENST00000370757.3	PTGFR
chr1	79086123	79086167	45	+	chr1:79086123-79086167,+	284.074865	79086155	79086156	tss	ENST00000476521.1	IFI44L
chr1	79115509	79115537	29	+	chr1:79115509-79115537,+	487.959369	79115517	79115518	tss	ENST00000370747.4	IFI44
chr1	81106955	81106996	42	+	chr1:81106955-81106996,+	139.6494036	81106965	81106966	3_prime_UTR	ENST00000443104.1	RP5-887A10.1
chr1	81674243	81674244	2	+	chr1:81674243-81674244,+	58.25154	81674243	81674244	intergenic	.	.
chr1	81771817	81772098	282	+	chr1:81771817-81772098,+	200.36457	81772006	81772007	5_prime_UTR	ENST00000370728.1	LPHN2
chr1	82266619	82266683	65	+	chr1:82266619-82266683,+	20.320461	82266640	82266641	5_prime_UTR	ENST00000394879.1	LPHN2
chr1	82267055	82267181	127	+	chr1:82267055-82267181,+	1523.947999	82267146	82267147	5_prime_UTR	ENST00000394879.1	LPHN2
chr1	84294328	84294329	2	+	chr1:84294328-84294329,+	86.256	84294328	84294329	antisense_genic	ENST00000417975.1_antisense	RP11-475O6.1_antisense
chr1	84543663	84543772	110	+	chr1:84543663-84543772,+	309.693639	84543716	84543717	tss	ENST00000370689.2	PRKACB
chr1	84609949	84610023	75	+	chr1:84609949-84610023,+	9235.5172266	84609954	84609955	known_alternative_cds	ENST00000370685.3	PRKACB
chr1	84610948	84610969	22	+	chr1:84610948-84610969,+	59.517604	84610959	84610960	intronic	ENST00000370688.3	PRKACB
chr1	84640164	84640264	101	+	chr1:84640164-84640264,+	17.709881	84640185	84640186	intronic	ENST00000370680.1	PRKACB
chr1	84650826	84650828	3	+	chr1:84650826-84650828,+	69.73248	84650826	84650827	exonic	ENST00000370680.1	PRKACB
chr1	84702269	84702435	167	+	chr1:84702269-84702435,+	16.820909	84702269	84702270	3_prime_UTR	ENST00000394839.2	PRKACB
chr1	84738803	84738820	18	+	chr1:84738803-84738820,+	29.646347	84738808	84738809	intergenic	.	.
chr1	84740665	84740683	19	+	chr1:84740665-84740683,+	286.409501	84740682	84740683	intergenic	.	.
chr1	84764062	84764254	193	+	chr1:84764062-84764254,+	341.21661	84764222	84764223	5_prime_UTR	ENST00000370673.3	SAMD13
chr1	84764927	84765041	115	+	chr1:84764927-84765041,+	20.844296	84765029	84765030	intronic	ENST00000370673.3	SAMD13
chr1	84765242	84765278	37	+	chr1:84765242-84765278,+	205.656945	84765248	84765249	known_alternative_cds	ENST00000370671.3	SAMD13
chr1	84768295	84768319	25	+	chr1:84768295-84768319,+	111.193063	84768318	84768319	known_alternative_cds	ENST00000370668.3	SAMD13
chr1	84768725	84768857	133	+	chr1:84768725-84768857,+	363.184543	84768856	84768857	5_prime_UTR	ENST00000370670.2	SAMD13
chr1	84944942	84944960	19	+	chr1:84944942-84944960,+	3288.94661	84944949	84944950	tss	ENST00000370656.1	RPF1
chr1	84967623	84967624	2	+	chr1:84967623-84967624,+	123.12133	84967623	84967624	antisense_genic	ENST00000370641.3_antisense	GNG5_antisense
chr1	84971932	84972063	132	+	chr1:84971932-84972063,+	43.0903706	84972012	84972013	tss	ENST00000370638.2	SPATA1
chr1	85040238	85040271	34	+	chr1:85040238-85040271,+	23.009971	85040268	85040269	antisense_proximal	ENST00000370630.4_antisense_proximal	CTBS_antisense_proximal
chr1	85462889	85462917	29	+	chr1:85462889-85462917,+	38.426439	85462916	85462917	proximal	ENST00000370596.1	WDR63
chr1	85666815	85666860	46	+	chr1:85666815-85666860,+	30.351797	85666857	85666858	antisense_proximal	ENST00000341460.5_antisense_proximal	SYDE2_antisense_proximal
chr1	85741119	85741158	40	+	chr1:85741119-85741158,+	20.844457	85741156	85741157	proximal	ENST00000427819.1	RP11-131L23.1
chr1	85741535	85741586	52	+	chr1:85741535-85741586,+	31.017724	85741584	85741585	proximal	ENST00000427819.1	RP11-131L23.1
chr1	85741988	85741995	8	+	chr1:85741988-85741995,+	79.064605	85741989	85741990	proximal	ENST00000427819.1	RP11-131L23.1
chr1	85786968	85787179	212	+	chr1:85786968-85787179,+	20.040096	85787061	85787062	3_prime_UTR	ENST00000427819.1	RP11-131L23.1
chr1	86046444	86046445	2	+	chr1:86046444-86046445,+	1981.60904	86046444	86046445	tss	ENST00000451137.2	CYR61
chr1	86049283	86049303	21	+	chr1:86049283-86049303,+	8.989622	86049287	86049288	3_prime_UTR	ENST00000451137.2	CYR61
chr1	86174181	86174234	54	+	chr1:86174181-86174234,+	38.768252	86174224	86174225	antisense_proximal	ENST00000370574.3_antisense_proximal	ZNHIT6_antisense_proximal
chr1	86894070	86894121	52	+	chr1:86894070-86894121,+	35.60974	86894103	86894104	exonic	ENST00000370565.4	CLCA2
chr1	86899956	86900024	69	+	chr1:86899956-86900024,+	129.0643206	86899956	86899957	intronic	ENST00000370565.4	CLCA2
chr1	86934608	86934612	5	+	chr1:86934608-86934612,+	140500.7401896	86934610	86934611	known_alternative_tss	ENST00000394711.1	CLCA1
chr1	86939101	86939218	118	+	chr1:86939101-86939218,+	272.122613	86939150	86939151	exonic	ENST00000394711.1	CLCA1
chr1	86939475	86939533	59	+	chr1:86939475-86939533,+	3162.905471	86939495	86939496	exonic	ENST00000394711.1	CLCA1
chr1	86942135	86942198	64	+	chr1:86942135-86942198,+	1334.761847	86942171	86942172	exonic	ENST00000394711.1	CLCA1
chr1	86947900	86948028	129	+	chr1:86947900-86948028,+	1497.240189	86947937	86947938	exonic	ENST00000394711.1	CLCA1
chr1	86951057	86951215	159	+	chr1:86951057-86951215,+	586.41578	86951111	86951112	exonic	ENST00000394711.1	CLCA1
chr1	86952230	86952402	173	+	chr1:86952230-86952402,+	3476.188376	86952230	86952231	exonic	ENST00000394711.1	CLCA1
chr1	86954686	86954812	127	+	chr1:86954686-86954812,+	623.54534	86954737	86954738	exonic	ENST00000394711.1	CLCA1
chr1	86956949	86957031	83	+	chr1:86956949-86957031,+	178.828397	86957030	86957031	exonic	ENST00000394711.1	CLCA1
chr1	86959074	86959238	165	+	chr1:86959074-86959238,+	1024.369418	86959140	86959141	exonic	ENST00000394711.1	CLCA1
chr1	86959882	86960094	213	+	chr1:86959882-86960094,+	759.551491	86959939	86959940	exonic	ENST00000394711.1	CLCA1
chr1	86961183	86961321	139	+	chr1:86961183-86961321,+	595.734291	86961303	86961304	exonic	ENST00000394711.1	CLCA1
chr1	86964264	86964442	179	+	chr1:86964264-86964442,+	212.807595	86964437	86964438	exonic	ENST00000394711.1	CLCA1
chr1	86965453	86965942	490	+	chr1:86965453-86965942,+	404.205264	86965912	86965913	3_prime_UTR	ENST00000394711.1	CLCA1
chr1	86983366	86983370	5	+	chr1:86983366-86983370,+	85.737163	86983369	86983370	intergenic	.	.
chr1	86986801	86986817	17	+	chr1:86986801-86986817,+	38.507214	86986816	86986817	intergenic	.	.
chr1	86987113	86987178	66	+	chr1:86987113-86987178,+	14.768925	86987142	86987143	intergenic	.	.
chr1	87012759	87012763	5	+	chr1:87012759-87012763,+	160654.1414096	87012760	87012761	tss	ENST00000370563.3	CLCA4
chr1	87014880	87014914	35	+	chr1:87014880-87014914,+	953.290593	87014896	87014897	5_prime_UTR	ENST00000263723.5	CLCA4
chr1	87015158	87015288	131	+	chr1:87015158-87015288,+	40.491457	87015203	87015204	5_prime_UTR	ENST00000263723.5	CLCA4
chr1	87025616	87025733	118	+	chr1:87025616-87025733,+	162.694208	87025616	87025617	5_prime_UTR	ENST00000263723.5	CLCA4
chr1	87025929	87026013	85	+	chr1:87025929-87026013,+	318.824716	87025979	87025980	5_prime_UTR	ENST00000263723.5	CLCA4
chr1	87029359	87029426	68	+	chr1:87029359-87029426,+	356.1146086	87029384	87029385	5_prime_UTR	ENST00000263723.5	CLCA4
chr1	87030953	87031097	145	+	chr1:87030953-87031097,+	206.26762	87031059	87031060	5_prime_UTR	ENST00000263723.5	CLCA4
chr1	87031503	87031674	172	+	chr1:87031503-87031674,+	247.84243	87031570	87031571	5_prime_UTR	ENST00000263723.5	CLCA4
chr1	87033107	87033203	97	+	chr1:87033107-87033203,+	2909.4117776	87033108	87033109	exonic	ENST00000263723.5	CLCA4
chr1	87036770	87036870	101	+	chr1:87036770-87036870,+	520.702812	87036821	87036822	known_alternative_cds	ENST00000496322.1	CLCA4
chr1	87038296	87038374	79	+	chr1:87038296-87038374,+	39.262357	87038298	87038299	exonic	ENST00000263723.5	CLCA4
chr1	87040232	87040393	162	+	chr1:87040232-87040393,+	94.407549	87040296	87040297	exonic	ENST00000370563.3	CLCA4
chr1	87041018	87041240	223	+	chr1:87041018-87041240,+	82.898181	87041018	87041019	exonic	ENST00000370563.3	CLCA4
chr1	87043580	87043700	121	+	chr1:87043580-87043700,+	108.090213	87043682	87043683	exonic	ENST00000370563.3	CLCA4
chr1	87045038	87045218	181	+	chr1:87045038-87045218,+	157.580487	87045217	87045218	exonic	ENST00000370563.3	CLCA4
chr1	87045648	87045879	232	+	chr1:87045648-87045879,+	43.958372	87045726	87045727	exonic	ENST00000370563.3	CLCA4
chr1	87046056	87046414	359	+	chr1:87046056-87046414,+	236.5984102	87046412	87046413	3_prime_UTR	ENST00000370563.3	CLCA4
chr1	87114194	87114205	12	+	chr1:87114194-87114205,+	36.539007	87114201	87114202	3_prime_UTR	ENST00000466454.1	CLCA3P
chr1	87170253	87170581	329	+	chr1:87170253-87170581,+	4364.880115	87170530	87170531	known_alternative_tss	ENST00000482504.1	SH3GLB1
chr1	87200756	87200757	2	+	chr1:87200756-87200757,+	25.322119	87200756	87200757	intronic	ENST00000482504.1	SH3GLB1
chr1	87380306	87380429	124	+	chr1:87380306-87380429,+	1458.3135876	87380309	87380310	tss	ENST00000370551.4	HS2ST1
chr1	87595439	87595564	126	+	chr1:87595439-87595564,+	1184.175949	87595527	87595528	intronic	ENST00000356813.4	HS2ST1
chr1	87794162	87794201	40	+	chr1:87794162-87794201,+	594.802579	87794162	87794163	tss	ENST00000370544.4	LMO4
chr1	87794548	87794581	34	+	chr1:87794548-87794581,+	4055.8522866	87794565	87794566	5_prime_UTR	ENST00000370544.4	LMO4
chr1	87797117	87797176	60	+	chr1:87797117-87797176,+	71.646484	87797124	87797125	5_prime_UTR	ENST00000370544.4	LMO4
chr1	87797388	87797437	50	+	chr1:87797388-87797437,+	1797.97785	87797415	87797416	known_alternative_tss	ENST00000370542.1	LMO4
chr1	87797711	87797783	73	+	chr1:87797711-87797783,+	30.057873	87797780	87797781	exonic	ENST00000370542.1	LMO4
chr1	87800996	87801025	30	+	chr1:87800996-87801025,+	86.7574706	87801012	87801013	intronic	ENST00000370542.1	LMO4
chr1	88263953	88263955	3	+	chr1:88263953-88263955,+	952.984572	88263953	88263954	intergenic	.	.
chr1	89149921	89150029	109	+	chr1:89149921-89150029,+	11348.502102	89149956	89149957	tss	ENST00000316005.7	PKN2
chr1	89150219	89150290	72	+	chr1:89150219-89150290,+	358.508098	89150251	89150252	known_alternative_tss	ENST00000370513.5	PKN2
chr1	89206671	89206782	112	+	chr1:89206671-89206782,+	57.025319	89206674	89206675	5_prime_UTR	ENST00000370505.3	PKN2
chr1	89458655	89458670	16	+	chr1:89458655-89458670,+	30.57047	89458659	89458660	antisense_genic	ENST00000399794.2_antisense	RBMXL1_antisense
chr1	89458807	89458884	78	+	chr1:89458807-89458884,+	40.4912916	89458883	89458884	antisense_proximal	ENST00000413769.1_antisense_proximal	RBMXL1_antisense_proximal
chr1	89583328	89583414	87	+	chr1:89583328-89583414,+	34.647987	89583328	89583329	antisense_genic	ENST00000463660.1_antisense	GBP2_antisense
chr1	89664679	89664698	20	+	chr1:89664679-89664698,+	114.627098	89664684	89664685	antisense_genic	ENST00000355754.6_antisense	GBP4_antisense
chr1	89859857	89859873	17	+	chr1:89859857-89859873,+	21.0505656	89859869	89859870	intergenic	.	.
chr1	89873171	89873272	102	+	chr1:89873171-89873272,+	302.852142	89873246	89873247	tss	ENST00000513638.1	GBP1P1
chr1	89989869	89989923	55	+	chr1:89989869-89989923,+	35.685511	89989901	89989902	proximal	ENST00000330947.2	LRRC8B
chr1	89990388	89990474	87	+	chr1:89990388-89990474,+	1750.898753	89990415	89990416	tss	ENST00000358200.4	LRRC8B
chr1	89990685	89990726	42	+	chr1:89990685-89990726,+	61.398502	89990707	89990708	5_prime_UTR	ENST00000330947.2	LRRC8B
chr1	90098266	90098378	113	+	chr1:90098266-90098378,+	24.090935	90098278	90098279	3_prime_UTR	ENST00000429074.1	RP11-413E1.4
chr1	90098631	90098718	88	+	chr1:90098631-90098718,+	547.8163326	90098708	90098709	tss	ENST00000370454.4	LRRC8C
chr1	90286549	90286813	265	+	chr1:90286549-90286813,+	1718.8816636	90286591	90286592	tss	ENST00000337338.5	LRRC8D
chr1	90287180	90287261	82	+	chr1:90287180-90287261,+	47.981609	90287228	90287229	5_prime_UTR	ENST00000337338.5	LRRC8D
chr1	90287384	90287385	2	+	chr1:90287384-90287385,+	134.855328	90287384	90287385	known_alternative_tss	ENST00000394593.3	LRRC8D
chr1	90287413	90287563	151	+	chr1:90287413-90287563,+	265.628557	90287518	90287519	known_alternative_tss	ENST00000394593.3	LRRC8D
chr1	90308717	90308751	35	+	chr1:90308717-90308751,+	76.9544682	90308725	90308726	5_prime_UTR	ENST00000394593.3	LRRC8D
chr1	90308979	90309029	51	+	chr1:90308979-90309029,+	572.755755	90308998	90308999	5_prime_UTR	ENST00000394593.3	LRRC8D
chr1	90309206	90309242	37	+	chr1:90309206-90309242,+	136.818081	90309214	90309215	5_prime_UTR	ENST00000394593.3	LRRC8D
chr1	90460669	90460728	60	+	chr1:90460669-90460728,+	2402.989551	90460710	90460711	tss	ENST00000340281.4	ZNF326
chr1	90473081	90473222	142	+	chr1:90473081-90473222,+	85.897099	90473216	90473217	5_prime_UTR	ENST00000455342.2	ZNF326
chr1	90492954	90493176	223	+	chr1:90492954-90493176,+	45.937797	90493156	90493157	exonic	ENST00000455342.2	ZNF326
chr1	90685321	90685334	14	+	chr1:90685321-90685334,+	126.195596	90685322	90685323	intergenic	.	.
chr1	91966371	91966438	68	+	chr1:91966371-91966438,+	223.115991	91966425	91966426	tss	ENST00000430031.2	CDC7
chr1	91966661	91966697	37	+	chr1:91966661-91966697,+	78.537653	91966669	91966670	known_alternative_tss	ENST00000428239.1	CDC7
chr1	92495404	92495603	200	+	chr1:92495404-92495603,+	34.052478	92495549	92495550	tss	ENST00000370383.4	EPHX4
chr1	92545874	92545914	41	+	chr1:92545874-92545914,+	141.9223076	92545897	92545898	tss	ENST00000370382.3	BTBD8
chr1	92546075	92546123	49	+	chr1:92546075-92546123,+	34.548368	92546095	92546096	known_alternative_tss	ENST00000540648.1	BTBD8
chr1	92764591	92764622	32	+	chr1:92764591-92764622,+	1563.044961	92764616	92764617	tss	ENST00000370343.3	RPAP2
chr1	92877527	92877584	58	+	chr1:92877527-92877584,+	25.434503	92877546	92877547	intergenic	.	.
chr1	93297596	93297630	35	+	chr1:93297596-93297630,+	45778.525798	93297597	93297598	tss	ENST00000370321.3	RPL5
chr1	93299100	93299115	16	+	chr1:93299100-93299115,+	703.354417	93299106	93299107	exonic	ENST00000370321.3	RPL5
chr1	93299170	93299180	11	+	chr1:93299170-93299180,+	36.468376	93299179	93299180	exonic	ENST00000370321.3	RPL5
chr1	93300359	93300362	4	+	chr1:93300359-93300362,+	2059.250231	93300360	93300361	exonic	ENST00000370321.3	RPL5
chr1	93303046	93303068	23	+	chr1:93303046-93303068,+	20.524556	93303061	93303062	exonic	ENST00000370321.3	RPL5
chr1	93307407	93307450	44	+	chr1:93307407-93307450,+	69.291398	93307419	93307420	exonic	ENST00000370321.3	RPL5
chr1	93427120	93427191	72	+	chr1:93427120-93427191,+	31.867217	93427169	93427170	antisense_proximal	ENST00000370310.4_antisense_proximal	FAM69A_antisense_proximal
chr1	93544837	93544856	20	+	chr1:93544837-93544856,+	1564.914752	93544837	93544838	tss	ENST00000545708.1	MTF2
chr1	93645470	93645556	87	+	chr1:93645470-93645556,+	172.6893036	93645492	93645493	tss	ENST00000343253.7	CCDC18
chr1	93646244	93646282	39	+	chr1:93646244-93646282,+	226.944431	93646281	93646282	5_prime_UTR	ENST00000338949.4	CCDC18
chr1	93811463	93811504	42	+	chr1:93811463-93811504,+	16662.257758	93811464	93811465	tss	ENST00000370272.3	DR1
chr1	93811860	93812003	144	+	chr1:93811860-93812003,+	35.457702	93811861	93811862	5_prime_UTR	ENST00000370267.1	DR1
chr1	93812118	93812297	180	+	chr1:93812118-93812297,+	47.27552	93812142	93812143	5_prime_UTR	ENST00000370267.1	DR1
chr1	93913621	93913695	75	+	chr1:93913621-93913695,+	1326.6150312	93913694	93913695	tss	ENST00000271234.7	FNBP1L
chr1	94057520	94057544	25	+	chr1:94057520-94057544,+	2136.121719	94057521	94057522	proximal	ENST00000417401.1	RP5-1033H22.2
chr1	94850617	94850709	93	+	chr1:94850617-94850709,+	135.185288	94850689	94850690	intergenic	.	.
chr1	94883579	94883656	78	+	chr1:94883579-94883656,+	23.9562816	94883651	94883652	proximal	ENST00000315713.5	ABCD3
chr1	94883960	94884030	71	+	chr1:94883960-94884030,+	8674.2431616	94883972	94883973	tss	ENST00000394233.2	ABCD3
chr1	95007529	95007548	20	+	chr1:95007529-95007548,+	81.052037	95007530	95007531	antisense_proximal	ENST00000480356.1_antisense_proximal	F3_antisense_proximal
chr1	95028659	95028682	24	+	chr1:95028659-95028682,+	24.424231	95028659	95028660	intergenic	.	.
chr1	95285832	95285879	48	+	chr1:95285832-95285879,+	27.93028	95285834	95285835	tss	ENST00000446120.2	SLC44A3
chr1	95285913	95286193	281	+	chr1:95285913-95286193,+	1346.127937	95286157	95286158	known_alternative_cds	ENST00000467909.1	SLC44A3
chr1	95322915	95323033	119	+	chr1:95322915-95323033,+	23.311163	95322915	95322916	exonic	ENST00000532427.1	SLC44A3
chr1	95392896	95392962	67	+	chr1:95392896-95392962,+	1197.7247842	95392956	95392957	proximal	ENST00000438509.1	RP4-639F20.1
chr1	95582434	95582468	35	+	chr1:95582434-95582468,+	79.496642	95582453	95582454	proximal	ENST00000370203.4	TMEM56
chr1	95582701	95582742	42	+	chr1:95582701-95582742,+	33.346503	95582704	95582705	proximal	ENST00000370203.4	TMEM56
chr1	95582857	95583211	355	+	chr1:95582857-95583211,+	1980.344629	95582911	95582912	tss	ENST00000370203.4	TMEM56
chr1	95699743	95699784	42	+	chr1:95699743-95699784,+	3475.044185	95699781	95699782	tss	ENST00000370202.4	RWDD3
chr1	97187333	97187375	43	+	chr1:97187333-97187375,+	1479.170028	97187344	97187345	known_alternative_cds	ENST00000236228.6	PTBP2
chr1	99126863	99126895	33	+	chr1:99126863-99126895,+	27.969356	99126885	99126886	proximal	ENST00000473868.1	SNX7
chr1	99127221	99127286	66	+	chr1:99127221-99127286,+	4379.37111	99127279	99127280	tss	ENST00000370189.5	SNX7
chr1	99127724	99127780	57	+	chr1:99127724-99127780,+	105.640813	99127749	99127750	5_prime_UTR	ENST00000370189.5	SNX7
chr1	99730045	99730107	63	+	chr1:99730045-99730107,+	19.878081	99730048	99730049	exonic	ENST00000457765.1	LPPR4
chr1	100111551	100111673	123	+	chr1:100111551-100111673,+	100.745291	100111669	100111670	known_alternative_tss	ENST00000605497.1	PALMD
chr1	100315470	100315519	50	+	chr1:100315470-100315519,+	26.473759	100315500	100315501	proximal	ENST00000361302.3	AGL
chr1	100315643	100315918	276	+	chr1:100315643-100315918,+	1968.140603	100315654	100315655	tss	ENST00000361915.3	AGL
chr1	100435264	100435322	59	+	chr1:100435264-100435322,+	863.116554	100435293	100435294	tss	ENST00000370155.3	SLC35A3
chr1	100435544	100435593	50	+	chr1:100435544-100435593,+	3104.622023	100435577	100435578	known_alternative_tss	ENST00000427993.2	SLC35A3
chr1	100436006	100436130	125	+	chr1:100436006-100436130,+	1150.461386	100436009	100436010	known_alternative_tss	ENST00000370153.1	SLC35A3
chr1	100476960	100477047	88	+	chr1:100476960-100477047,+	25.4084346	100477026	100477027	exonic	ENST00000370153.1	SLC35A3
chr1	100503650	100503663	14	+	chr1:100503650-100503663,+	6891.272932	100503651	100503652	tss	ENST00000370152.3	HIAT1
chr1	100598699	100598723	25	+	chr1:100598699-100598723,+	1132.031805	100598719	100598720	tss	ENST00000370143.1	TRMT13
chr1	100678779	100678780	2	+	chr1:100678779-100678780,+	80.401411	100678779	100678780	antisense_genic	ENST00000370131.3_antisense	DBT_antisense
chr1	100731722	100731811	90	+	chr1:100731722-100731811,+	1738.608222	100731772	100731773	tss	ENST00000370128.4	RTCA
chr1	100733768	100733772	5	+	chr1:100733768-100733772,+	50.897309	100733770	100733771	exonic	ENST00000260563.4	RTCA
chr1	100818022	100818209	188	+	chr1:100818022-100818209,+	2162.12156	100818035	100818036	known_alternative_tss	ENST00000370125.2	CDC14A
chr1	101185296	101185299	4	+	chr1:101185296-101185299,+	1337.2123876	101185298	101185299	tss	ENST00000370119.4	VCAM1
chr1	101360440	101360473	34	+	chr1:101360440-101360473,+	108.862122	101360470	101360471	proximal	ENST00000357650.4	SLC30A7
chr1	101361622	101361687	66	+	chr1:101361622-101361687,+	3178.3186076	101361646	101361647	tss	ENST00000370112.4	SLC30A7
chr1	101440420	101440679	260	+	chr1:101440420-101440679,+	105.1757276	101440542	101440543	3_prime_UTR	ENST00000357650.4	SLC30A7
chr1	101491412	101491464	53	+	chr1:101491412-101491464,+	1385.94529	101491450	101491451	antisense_proximal	ENST00000488176.1_antisense_proximal	DPH5_antisense_proximal
chr1	101702425	101702579	155	+	chr1:101702425-101702579,+	1759.660263	101702575	101702576	known_alternative_tss	ENST00000475821.1	S1PR1
chr1	101704547	101704677	131	+	chr1:101704547-101704677,+	28.42692	101704655	101704656	exonic	ENST00000305352.6	S1PR1
chr1	102088973	102088995	23	+	chr1:102088973-102088995,+	14.809695	102088993	102088994	intergenic	.	.
chr1	104068320	104068372	53	+	chr1:104068320-104068372,+	3253.754648	104068345	104068346	tss	ENST00000524631.1	RNPC3
chr1	104068578	104068623	46	+	chr1:104068578-104068623,+	6316.564771	104068588	104068589	known_alternative_tss	ENST00000423855.2	RNPC3
chr1	104104371	104104431	61	+	chr1:104104371-104104431,+	19.75764	104104379	104104380	5_prime_UTR	ENST00000361355.4	AMY2B
chr1	106640283	106640284	2	+	chr1:106640283-106640284,+	288.421035	106640283	106640284	intergenic	.	.
chr1	107599296	107599336	41	+	chr1:107599296-107599336,+	1242.4600676	107599331	107599332	tss	ENST00000361318.5	PRMT6
chr1	107683699	107683807	109	+	chr1:107683699-107683807,+	13.410926	107683726	107683727	known_alternative_tss	ENST00000370067.1	NTNG1
chr1	108742498	108742569	72	+	chr1:108742498-108742569,+	37.652073	108742517	108742518	tss	ENST00000564063.1	RP11-483I13.5
chr1	108743016	108743059	44	+	chr1:108743016-108743059,+	105.428289	108743035	108743036	3_prime_UTR	ENST00000564063.1	RP11-483I13.5
chr1	109102656	109102746	91	+	chr1:109102656-109102746,+	1726.827747	109102722	109102723	tss	ENST00000405454.1	FAM102B
chr1	109102944	109103073	130	+	chr1:109102944-109103073,+	23.218538	109102944	109102945	5_prime_UTR	ENST00000370035.3	FAM102B
chr1	109234923	109234964	42	+	chr1:109234923-109234964,+	2831.796367	109234949	109234950	tss	ENST00000370025.4	PRPF38B
chr1	109235188	109235367	180	+	chr1:109235188-109235367,+	49.110311	109235209	109235210	5_prime_UTR	ENST00000370021.1	PRPF38B
chr1	109238664	109238689	26	+	chr1:109238664-109238689,+	32.18214	109238665	109238666	exonic	ENST00000370021.1	PRPF38B
chr1	109241227	109241326	100	+	chr1:109241227-109241326,+	82.166953	109241252	109241253	exonic	ENST00000370021.1	PRPF38B
chr1	109241809	109242232	424	+	chr1:109241809-109242232,+	128.977438	109241973	109241974	exonic	ENST00000370021.1	PRPF38B
chr1	109289290	109289316	27	+	chr1:109289290-109289316,+	10987.807788	109289307	109289308	tss	ENST00000370008.3	STXBP3
chr1	109419593	109419652	60	+	chr1:109419593-109419652,+	3523.0266548	109419607	109419608	known_alternative_tss	ENST00000264126.3	GPSM2
chr1	109618674	109618795	122	+	chr1:109618674-109618795,+	21.408497	109618734	109618735	antisense_proximal	ENST00000338366.5_antisense_proximal	TAF13_antisense_proximal
chr1	109633366	109633418	53	+	chr1:109633366-109633418,+	4467.852712	109633395	109633396	tss	ENST00000338272.7	TMEM167B
chr1	109635508	109635615	108	+	chr1:109635508-109635615,+	16.785871	109635508	109635509	intronic	ENST00000338272.7	TMEM167B
chr1	109642806	109642851	46	+	chr1:109642806-109642851,+	16865.447667	109642816	109642817	tss	ENST00000458748.1	SCARNA2
chr1	109656725	109656799	75	+	chr1:109656725-109656799,+	11806.365283	109656751	109656752	known_alternative_tss	ENST00000529753.1	KIAA1324
chr1	109677261	109677374	114	+	chr1:109677261-109677374,+	63.672991	109677320	109677321	intronic	ENST00000529753.1	KIAA1324
chr1	109679530	109679626	97	+	chr1:109679530-109679626,+	60.640924	109679603	109679604	intronic	ENST00000529753.1	KIAA1324
chr1	109704530	109704593	64	+	chr1:109704530-109704593,+	29.3513586	109704591	109704592	exonic	ENST00000529753.1	KIAA1324
chr1	109707142	109707230	89	+	chr1:109707142-109707230,+	105.901489	109707229	109707230	exonic	ENST00000529753.1	KIAA1324
chr1	109714506	109714596	91	+	chr1:109714506-109714596,+	21.300286	109714507	109714508	exonic	ENST00000529753.1	KIAA1324
chr1	109730829	109730884	56	+	chr1:109730829-109730884,+	165.206834	109730855	109730856	exonic	ENST00000529753.1	KIAA1324
chr1	109731683	109731790	108	+	chr1:109731683-109731790,+	79.874762	109731728	109731729	exonic	ENST00000529753.1	KIAA1324
chr1	109732218	109732258	41	+	chr1:109732218-109732258,+	32.460487	109732220	109732221	exonic	ENST00000529753.1	KIAA1324
chr1	109733982	109734053	72	+	chr1:109733982-109734053,+	20.075272	109734031	109734032	exonic	ENST00000529753.1	KIAA1324
chr1	109734349	109734436	88	+	chr1:109734349-109734436,+	40.863071	109734349	109734350	exonic	ENST00000529753.1	KIAA1324
chr1	109740089	109740244	156	+	chr1:109740089-109740244,+	10.966944	109740102	109740103	exonic	ENST00000529753.1	KIAA1324
chr1	109742687	109742821	135	+	chr1:109742687-109742821,+	21.019426	109742701	109742702	exonic	ENST00000529753.1	KIAA1324
chr1	109756526	109756591	66	+	chr1:109756526-109756591,+	8107.701824	109756540	109756541	tss	ENST00000234677.2	SARS
chr1	109780354	109780526	173	+	chr1:109780354-109780526,+	14.5798636	109780408	109780409	exonic	ENST00000369923.4	SARS
chr1	109792161	109792198	38	+	chr1:109792161-109792198,+	65.445865	109792163	109792164	proximal	ENST00000271332.3	CELSR2
chr1	109854893	109854904	12	+	chr1:109854893-109854904,+	23.48501	109854902	109854903	antisense_genic	ENST00000256637.6_antisense	SORT1_antisense
chr1	109969397	109969449	53	+	chr1:109969397-109969449,+	32.189943	109969422	109969423	antisense_proximal	ENST00000490870.1_antisense_proximal	PSMA5_antisense_proximal
chr1	110009151	110009192	42	+	chr1:110009151-110009192,+	21.751229	110009191	110009192	tss	ENST00000401021.3	SYPL2
chr1	110026550	110026603	54	+	chr1:110026550-110026603,+	98.323132	110026602	110026603	tss	ENST00000369870.3	ATXN7L2
chr1	110036701	110036737	37	+	chr1:110036701-110036737,+	1359.128536	110036713	110036714	tss	ENST00000393709.3	CYB561D1
chr1	110091225	110091291	67	+	chr1:110091225-110091291,+	19195.14399	110091257	110091258	tss	ENST00000369851.4	GNAI3
chr1	110121918	110121950	33	+	chr1:110121918-110121950,+	45.690894	110121929	110121930	exonic	ENST00000369851.4	GNAI3
chr1	110162459	110162509	51	+	chr1:110162459-110162509,+	2527.367888	110162459	110162460	known_alternative_cds	ENST00000342115.4	AMPD2
chr1	110163229	110163257	29	+	chr1:110163229-110163257,+	55.1371646	110163230	110163231	known_alternative_cds	ENST00000256578.3	AMPD2
chr1	110163725	110163765	41	+	chr1:110163725-110163765,+	253.620327	110163764	110163765	known_alternative_cds	ENST00000358729.4	AMPD2
chr1	110198732	110198974	243	+	chr1:110198732-110198974,+	10641.760355	110198951	110198952	known_alternative_tss	ENST00000495742.1	GSTM4
chr1	110199386	110199387	2	+	chr1:110199386-110199387,+	45.996269	110199386	110199387	5_prime_UTR	ENST00000369833.1	GSTM4
chr1	110200426	110200471	46	+	chr1:110200426-110200471,+	31.995818	110200470	110200471	exonic	ENST00000369833.1	GSTM4
chr1	110201463	110201508	46	+	chr1:110201463-110201508,+	67.900964	110201464	110201465	exonic	ENST00000369833.1	GSTM4
chr1	110210679	110210717	39	+	chr1:110210679-110210717,+	2554.843574	110210679	110210680	tss	ENST00000369831.2	GSTM2
chr1	110212103	110212133	31	+	chr1:110212103-110212133,+	57.120706	110212112	110212113	5_prime_UTR	ENST00000414179.2	GSTM2
chr1	110230421	110230469	49	+	chr1:110230421-110230469,+	2412.885834	110230468	110230469	tss	ENST00000490021.2	GSTM1
chr1	110254871	110254908	38	+	chr1:110254871-110254908,+	113.785958	110254878	110254879	tss	ENST00000369812.5	GSTM5
chr1	110268452	110268453	2	+	chr1:110268452-110268453,+	107.061	110268452	110268453	tss	ENST00000431955.1	RP4-735C1.4
chr1	110299641	110299747	107	+	chr1:110299641-110299747,+	28.28591	110299740	110299741	3_prime_UTR	ENST00000431955.1	RP4-735C1.4
chr1	110302346	110302350	5	+	chr1:110302346-110302350,+	63.752742	110302349	110302350	3_prime_UTR	ENST00000431955.1	RP4-735C1.4
chr1	110453122	110453244	123	+	chr1:110453122-110453244,+	27.800103	110453128	110453129	proximal	ENST00000369801.1	CSF1
chr1	110453468	110453506	39	+	chr1:110453468-110453506,+	4259.786682	110453471	110453472	known_alternative_tss	ENST00000369802.3	CSF1
chr1	110527387	110527420	34	+	chr1:110527387-110527420,+	5100.0855516	110527415	110527416	5_prime_UTR	ENST00000369799.5	AHCYL1
chr1	110527635	110527751	117	+	chr1:110527635-110527751,+	89.884855	110527750	110527751	exonic	ENST00000369799.5	AHCYL1
chr1	110546570	110546724	155	+	chr1:110546570-110546724,+	190.97026	110546570	110546571	intronic	ENST00000369799.5	AHCYL1
chr1	110546864	110546919	56	+	chr1:110546864-110546919,+	9.376654	110546909	110546910	5_prime_UTR	ENST00000393614.4	AHCYL1
chr1	110558057	110558109	53	+	chr1:110558057-110558109,+	44.763822	110558063	110558064	exonic	ENST00000393614.4	AHCYL1
chr1	110577231	110577254	24	+	chr1:110577231-110577254,+	1079.544963	110577246	110577247	known_alternative_tss	ENST00000369795.3	STRIP1
chr1	110752920	110752957	38	+	chr1:110752920-110752957,+	364.707139	110752936	110752937	proximal	ENST00000412512.2	KCNC4
chr1	110753062	110753124	63	+	chr1:110753062-110753124,+	123.630872	110753123	110753124	proximal	ENST00000412512.2	KCNC4
chr1	110753258	110753359	102	+	chr1:110753258-110753359,+	73.097491	110753347	110753348	proximal	ENST00000412512.2	KCNC4
chr1	110753466	110753526	61	+	chr1:110753466-110753526,+	91.633457	110753496	110753497	proximal	ENST00000412512.2	KCNC4
chr1	110882047	110882070	24	+	chr1:110882047-110882070,+	548.654218	110882059	110882060	exonic	ENST00000602849.1	RBM15
chr1	110886047	110886123	77	+	chr1:110886047-110886123,+	16.995024	110886067	110886068	intronic	ENST00000487146.2	RBM15
chr1	110950397	110950471	75	+	chr1:110950397-110950471,+	64.310434	110950470	110950471	known_alternative_cds	ENST00000598454.1	LAMTOR5-AS1
chr1	111174233	111174289	57	+	chr1:111174233-111174289,+	54.217234	111174255	111174256	antisense_proximal	ENST00000369770.3_antisense_proximal	KCNA2_antisense_proximal
chr1	111215446	111215568	123	+	chr1:111215446-111215568,+	87.233684	111215544	111215545	antisense_genic	ENST00000369769.2_antisense	KCNA3_antisense
chr1	111413802	111413835	34	+	chr1:111413802-111413835,+	922.057928	111413832	111413833	proximal	ENST00000271324.5	CD53
chr1	111415768	111415825	58	+	chr1:111415768-111415825,+	8826.720327	111415770	111415771	tss	ENST00000429072.2	CD53
chr1	111418191	111418237	47	+	chr1:111418191-111418237,+	49.134751	111418191	111418192	5_prime_UTR	ENST00000271324.5	CD53
chr1	111467454	111467455	2	+	chr1:111467454-111467455,+	36.51266	111467454	111467455	intergenic	.	.
chr1	111682038	111682357	320	+	chr1:111682038-111682357,+	319.036738	111682121	111682122	proximal	ENST00000357172.4	CEPT1
chr1	111682471	111682512	42	+	chr1:111682471-111682512,+	60.885874	111682508	111682509	5_prime_UTR	ENST00000545121.1	CEPT1
chr1	111682839	111682878	40	+	chr1:111682839-111682878,+	1980.233704	111682869	111682870	known_alternative_tss	ENST00000357172.4	CEPT1
chr1	111724881	111724918	38	+	chr1:111724881-111724918,+	53.872561	111724905	111724906	exonic	ENST00000357172.4	CEPT1
chr1	111742948	111742949	2	+	chr1:111742948-111742949,+	49.097735	111742948	111742949	proximal	ENST00000445067.2	CHI3L2
chr1	111770331	111770336	6	+	chr1:111770331-111770336,+	535.427863	111770334	111770335	known_alternative_tss	ENST00000369748.4	CHI3L2
chr1	111772336	111772411	76	+	chr1:111772336-111772411,+	85.295698	111772358	111772359	known_alternative_cds	ENST00000466741.1	CHI3L2
chr1	111992073	111992137	65	+	chr1:111992073-111992137,+	12649.412441	111992116	111992117	known_alternative_tss	ENST00000369721.4	ATP5F1
chr1	111996910	111996912	3	+	chr1:111996910-111996912,+	152.1698316	111996911	111996912	exonic	ENST00000369722.3	ATP5F1
chr1	111999276	111999281	6	+	chr1:111999276-111999281,+	105.986294	111999277	111999278	exonic	ENST00000483994.1	ATP5F1
chr1	112002176	112002232	57	+	chr1:112002176-112002232,+	22.461715	112002227	112002228	exonic	ENST00000483994.1	ATP5F1
chr1	112016518	112016613	96	+	chr1:112016518-112016613,+	3258.964471	112016606	112016607	5_prime_UTR	ENST00000369718.3	C1orf162
chr1	112162394	112162469	76	+	chr1:112162394-112162469,+	4812.467452	112162423	112162424	known_alternative_tss	ENST00000436150.2	RAP1A
chr1	112162518	112162535	18	+	chr1:112162518-112162535,+	149.2893996	112162525	112162526	5_prime_UTR	ENST00000369709.3	RAP1A
chr1	112162763	112162872	110	+	chr1:112162763-112162872,+	31.663669	112162764	112162765	known_alternative_tss	ENST00000545460.1	RAP1A
chr1	112233953	112233957	5	+	chr1:112233953-112233957,+	36.251805	112233955	112233956	5_prime_UTR	ENST00000545460.1	RAP1A
chr1	112298302	112298372	71	+	chr1:112298302-112298372,+	130.2151142	112298324	112298325	5_prime_UTR	ENST00000369702.4	DDX20
chr1	112298523	112298545	23	+	chr1:112298523-112298545,+	4061.475948	112298525	112298526	known_alternative_tss	ENST00000536167.1	DDX20
chr1	112903113	112903166	54	+	chr1:112903113-112903166,+	22.721492	112903133	112903134	antisense_genic	ENST00000427290.1_antisense	RP5-965F6.2_antisense
chr1	112938836	112938873	38	+	chr1:112938836-112938873,+	5738.654441	112938869	112938870	tss	ENST00000271277.6	CTTNBP2NL
chr1	112939076	112939129	54	+	chr1:112939076-112939129,+	525.907606	112939128	112939129	5_prime_UTR	ENST00000271277.6	CTTNBP2NL
chr1	112991601	112991751	151	+	chr1:112991601-112991751,+	59.005524	112991750	112991751	exonic	ENST00000271277.6	CTTNBP2NL
chr1	112999575	112999846	272	+	chr1:112999575-112999846,+	39.310145	112999845	112999846	exonic	ENST00000271277.6	CTTNBP2NL
chr1	113051560	113051630	71	+	chr1:113051560-113051630,+	1114.4141196	113051587	113051588	5_prime_UTR	ENST00000369684.4	WNT2B
chr1	113051867	113051918	52	+	chr1:113051867-113051918,+	16.233593	113051867	113051868	5_prime_UTR	ENST00000369684.4	WNT2B
chr1	113161783	113161859	77	+	chr1:113161783-113161859,+	117.937133	113161809	113161810	tss	ENST00000263168.3	CAPZA1
chr1	113162444	113162460	17	+	chr1:113162444-113162460,+	18249.81228	113162454	113162455	known_alternative_tss	ENST00000476936.1	CAPZA1
chr1	113212619	113212725	107	+	chr1:113212619-113212725,+	11.326783	113212695	113212696	exonic	ENST00000263168.3	CAPZA1
chr1	113212777	113212800	24	+	chr1:113212777-113212800,+	17.53027	113212799	113212800	3_prime_UTR	ENST00000476936.1	CAPZA1
chr1	113212873	113212970	98	+	chr1:113212873-113212970,+	179.2857	113212969	113212970	3_prime_UTR	ENST00000476936.1	CAPZA1
chr1	113217061	113217117	57	+	chr1:113217061-113217117,+	452.787229	113217116	113217117	tss	ENST00000413052.2	MOV10
chr1	113217281	113217358	78	+	chr1:113217281-113217358,+	3329.5814962	113217316	113217317	known_alternative_tss	ENST00000544796.1	MOV10
chr1	113217492	113217609	118	+	chr1:113217492-113217609,+	2066.366826	113217578	113217579	5_prime_UTR	ENST00000369644.1	MOV10
chr1	113243215	113243247	33	+	chr1:113243215-113243247,+	9.017165	113243239	113243240	3_prime_UTR	ENST00000357443.2	MOV10
chr1	113243280	113243327	48	+	chr1:113243280-113243327,+	17.5477	113243314	113243315	3_prime_UTR	ENST00000357443.2	MOV10
chr1	113244088	113244281	194	+	chr1:113244088-113244281,+	50.184511	113244106	113244107	antisense_genic	ENST00000369632.2_antisense	RHOC_antisense
chr1	113248182	113248210	29	+	chr1:113248182-113248210,+	24.112062	113248204	113248205	antisense_genic	ENST00000369632.2_antisense	RHOC_antisense
chr1	113498917	113499084	168	+	chr1:113498917-113499084,+	195.3749596	113499011	113499012	tss	ENST00000428411.1	RP11-31F15.1
chr1	113615800	113615853	54	+	chr1:113615800-113615853,+	3162.38254	113615838	113615839	tss	ENST00000361127.4	LRIG2
chr1	113933094	113933158	65	+	chr1:113933094-113933158,+	5526.8721636	113933137	113933138	proximal	ENST00000486456.1	MAGI3
chr1	113953875	113954198	324	+	chr1:113953875-113954198,+	29.482802	113954127	113954128	intronic	ENST00000369611.4	MAGI3
chr1	113992287	113992306	20	+	chr1:113992287-113992306,+	356.72395	113992287	113992288	intronic	ENST00000369611.4	MAGI3
chr1	114447758	114447796	39	+	chr1:114447758-114447796,+	39.248253	114447770	114447771	tss	ENST00000369563.3	DCLRE1B
chr1	114447945	114448040	96	+	chr1:114447945-114448040,+	1150.2406336	114447948	114447949	known_alternative_tss	ENST00000466480.1	DCLRE1B
chr1	114471934	114471989	56	+	chr1:114471934-114471989,+	24.193121	114471946	114471947	known_alternative_cds	ENST00000369559.4	HIPK1
chr1	114472231	114472301	71	+	chr1:114472231-114472301,+	2596.679905	114472272	114472273	known_alternative_cds	ENST00000369558.1	HIPK1
chr1	114483069	114483421	353	+	chr1:114483069-114483421,+	31.967253	114483361	114483362	exonic	ENST00000369555.2	HIPK1
chr1	114522061	114522108	48	+	chr1:114522061-114522108,+	5170.2925696	114522069	114522070	tss	ENST00000369551.1	OLFML3
chr1	114713945	114713946	2	+	chr1:114713945-114713946,+	46.069349	114713945	114713946	intergenic	.	.
chr1	115053899	115053960	62	+	chr1:115053899-115053960,+	152.1390896	115053949	115053950	antisense_proximal	ENST00000369543.2_antisense_proximal	TRIM33_antisense_proximal
chr1	115078975	115078976	2	+	chr1:115078975-115078976,+	51.265507	115078975	115078976	intergenic	.	.
chr1	115079167	115079176	10	+	chr1:115079167-115079176,+	24.070468	115079168	115079169	intergenic	.	.
chr1	115124435	115124471	37	+	chr1:115124435-115124471,+	77.064219	115124464	115124465	antisense_proximal	ENST00000485021.1_antisense_proximal	BCAS2_antisense_proximal
chr1	115259959	115259967	9	+	chr1:115259959-115259967,+	10.153367	115259964	115259965	antisense_genic	ENST00000369530.1_antisense	CSDE1_antisense
chr1	115292558	115292564	7	+	chr1:115292558-115292564,+	44.4215	115292561	115292562	antisense_genic	ENST00000534699.1_antisense	CSDE1_antisense
chr1	115292644	115292677	34	+	chr1:115292644-115292677,+	40.4786496	115292670	115292671	antisense_genic	ENST00000534699.1_antisense	CSDE1_antisense
chr1	115323079	115323082	4	+	chr1:115323079-115323082,+	21.6383246	115323080	115323081	antisense_genic	ENST00000506320.1_antisense	SIKE1_antisense
chr1	115771914	115771957	44	+	chr1:115771914-115771957,+	33.943587	115771936	115771937	intergenic	.	.
chr1	116107666	116107668	3	+	chr1:116107666-116107668,+	29.11284	116107666	116107667	intergenic	.	.
chr1	116184574	116184628	55	+	chr1:116184574-116184628,+	1468.924524	116184591	116184592	tss	ENST00000355485.2	VANGL1
chr1	116518935	116518970	36	+	chr1:116518935-116518970,+	36.409317	116518937	116518938	proximal	ENST00000369502.1	SLC22A15
chr1	116519122	116519184	63	+	chr1:116519122-116519184,+	149.891994	116519154	116519155	tss	ENST00000369503.4	SLC22A15
chr1	116666714	116666764	51	+	chr1:116666714-116666764,+	34.753931	116666753	116666754	exonic	ENST00000369500.3	MAB21L3
chr1	116821228	116821230	3	+	chr1:116821228-116821230,+	66.47	116821229	116821230	known_alternative_cds	ENST00000408113.1	U3
chr1	116915356	116915420	65	+	chr1:116915356-116915420,+	52.714649	116915400	116915401	proximal	ENST00000537345.1	ATP1A1
chr1	116915825	116915877	53	+	chr1:116915825-116915877,+	51438.685464	116915865	116915866	tss	ENST00000295598.5	ATP1A1
chr1	116916602	116916688	87	+	chr1:116916602-116916688,+	29.074147	116916667	116916668	5_prime_UTR	ENST00000537345.1	ATP1A1
chr1	116926635	116926715	81	+	chr1:116926635-116926715,+	999.593893	116926635	116926636	5_prime_UTR	ENST00000369496.4	ATP1A1
chr1	116927404	116927442	39	+	chr1:116927404-116927442,+	23.670559	116927441	116927442	exonic	ENST00000369496.4	ATP1A1
chr1	116929909	116930030	122	+	chr1:116929909-116930030,+	609.178228	116929948	116929949	exonic	ENST00000369496.4	ATP1A1
chr1	116930763	116930836	74	+	chr1:116930763-116930836,+	168.2511826	116930763	116930764	exonic	ENST00000369496.4	ATP1A1
chr1	116931277	116931338	62	+	chr1:116931277-116931338,+	160.561496	116931324	116931325	known_alternative_cds	ENST00000491156.1	ATP1A1
chr1	116932094	116932308	215	+	chr1:116932094-116932308,+	48.403631	116932145	116932146	exonic	ENST00000369496.4	ATP1A1
chr1	116932868	116933036	169	+	chr1:116932868-116933036,+	38.261087	116932871	116932872	exonic	ENST00000369496.4	ATP1A1
chr1	116936222	116936326	105	+	chr1:116936222-116936326,+	67.472375	116936324	116936325	exonic	ENST00000369496.4	ATP1A1
chr1	116937775	116937884	110	+	chr1:116937775-116937884,+	99.2292296	116937863	116937864	exonic	ENST00000369496.4	ATP1A1
chr1	116939234	116939312	79	+	chr1:116939234-116939312,+	100.863158	116939308	116939309	exonic	ENST00000369496.4	ATP1A1
chr1	116940509	116940626	118	+	chr1:116940509-116940626,+	174.475826	116940563	116940564	exonic	ENST00000369496.4	ATP1A1
chr1	116941245	116941324	80	+	chr1:116941245-116941324,+	574.3610686	116941271	116941272	exonic	ENST00000369496.4	ATP1A1
chr1	116941550	116941669	120	+	chr1:116941550-116941669,+	55.490934	116941667	116941668	exonic	ENST00000369496.4	ATP1A1
chr1	116942068	116942146	79	+	chr1:116942068-116942146,+	60.3323836	116942119	116942120	exonic	ENST00000369496.4	ATP1A1
chr1	116943478	116943583	106	+	chr1:116943478-116943583,+	115.1015036	116943503	116943504	exonic	ENST00000369496.4	ATP1A1
chr1	116943763	116943858	96	+	chr1:116943763-116943858,+	92.880253	116943818	116943819	exonic	ENST00000369496.4	ATP1A1
chr1	116944172	116944246	75	+	chr1:116944172-116944246,+	31.200068	116944194	116944195	exonic	ENST00000369496.4	ATP1A1
chr1	116947096	116947341	246	+	chr1:116947096-116947341,+	270.6456526	116947242	116947243	3_prime_UTR	ENST00000369496.4	ATP1A1
chr1	117297052	117297093	42	+	chr1:117297052-117297093,+	1252.043596	117297091	117297092	tss	ENST00000369478.3	CD2
chr1	117452526	117452803	278	+	chr1:117452526-117452803,+	2666.785852	117452545	117452546	proximal	ENST00000393203.2	PTGFRN
chr1	117478408	117478409	2	+	chr1:117478408-117478409,+	45.092607	117478408	117478409	intronic	ENST00000393203.2	PTGFRN
chr1	117526841	117526900	60	+	chr1:117526841-117526900,+	47.801774	117526879	117526880	intronic	ENST00000393203.2	PTGFRN
chr1	117527158	117527211	54	+	chr1:117527158-117527211,+	37.0303956	117527210	117527211	intronic	ENST00000393203.2	PTGFRN
chr1	117529575	117529973	399	+	chr1:117529575-117529973,+	49.763789	117529712	117529713	3_prime_UTR	ENST00000393203.2	PTGFRN
chr1	117544372	117544407	36	+	chr1:117544372-117544407,+	86.952212	117544400	117544401	tss	ENST00000256652.4	CD101
chr1	117602940	117602964	25	+	chr1:117602940-117602964,+	589.813279	117602949	117602950	tss	ENST00000369466.3	TTF2
chr1	117909444	117909536	93	+	chr1:117909444-117909536,+	1079.5826136	117909468	117909469	proximal	ENST00000482811.1	MAN1A2
chr1	117910053	117910127	75	+	chr1:117910053-117910127,+	1631.737327	117910084	117910085	tss	ENST00000356554.3	MAN1A2
chr1	117910435	117910697	263	+	chr1:117910435-117910697,+	73.452626	117910436	117910437	5_prime_UTR	ENST00000356554.3	MAN1A2
chr1	118148670	118148676	7	+	chr1:118148670-118148676,+	3019.441891	118148670	118148671	5_prime_UTR	ENST00000369448.3	FAM46C
chr1	118149414	118149449	36	+	chr1:118149414-118149449,+	45.937683	118149420	118149421	5_prime_UTR	ENST00000369448.3	FAM46C
chr1	118154773	118154943	171	+	chr1:118154773-118154943,+	18.026044	118154931	118154932	5_prime_UTR	ENST00000369448.3	FAM46C
chr1	118166691	118166775	85	+	chr1:118166691-118166775,+	28.633926	118166691	118166692	3_prime_UTR	ENST00000369448.3	FAM46C
chr1	118167393	118167502	110	+	chr1:118167393-118167502,+	8.228243	118167501	118167502	3_prime_UTR	ENST00000369448.3	FAM46C
chr1	118167554	118167703	150	+	chr1:118167554-118167703,+	18.925588	118167673	118167674	3_prime_UTR	ENST00000369448.3	FAM46C
chr1	118170906	118170958	53	+	chr1:118170906-118170958,+	10.852902	118170947	118170948	3_prime_UTR	ENST00000369448.3	FAM46C
chr1	118175123	118175197	75	+	chr1:118175123-118175197,+	20.049991	118175155	118175156	intergenic	.	.
chr1	118197571	118197574	4	+	chr1:118197571-118197574,+	24.448011	118197573	118197574	intergenic	.	.
chr1	118197627	118197682	56	+	chr1:118197627-118197682,+	96.740522	118197634	118197635	intergenic	.	.
chr1	118207262	118207288	27	+	chr1:118207262-118207288,+	22.420759	118207262	118207263	intergenic	.	.
chr1	118302442	118302521	80	+	chr1:118302442-118302521,+	91.423953	118302455	118302456	intergenic	.	.
chr1	118471586	118471617	32	+	chr1:118471586-118471617,+	31.098545	118471616	118471617	proximal	ENST00000471680.1	WDR3
chr1	118472358	118472409	52	+	chr1:118472358-118472409,+	965.143059	118472377	118472378	tss	ENST00000349139.4	WDR3
chr1	119683014	119683042	29	+	chr1:119683014-119683042,+	1033.186427	119683040	119683041	tss	ENST00000425884.1	RP11-418J17.1
chr1	119683350	119683395	46	+	chr1:119683350-119683395,+	20.20752	119683394	119683395	known_alternative_cds	ENST00000418015.1	RP11-418J17.1
chr1	119957745	119957779	35	+	chr1:119957745-119957779,+	568.731836	119957774	119957775	known_alternative_tss	ENST00000369416.3	HSD3B2
chr1	120049803	120049835	33	+	chr1:120049803-120049835,+	33.843902	120049815	120049816	tss	ENST00000369413.3	HSD3B1
chr1	120190972	120191029	58	+	chr1:120190972-120191029,+	74.033973	120190973	120190974	antisense_proximal	ENST00000421812.2_antisense_proximal	ZNF697_antisense_proximal
chr1	120254517	120254564	48	+	chr1:120254517-120254564,+	112.276737	120254559	120254560	tss	ENST00000369409.4	PHGDH
chr1	120311376	120311379	4	+	chr1:120311376-120311379,+	21.820848	120311376	120311377	antisense_genic	ENST00000544913.2_antisense	HMGCS2_antisense
chr1	120336797	120336870	74	+	chr1:120336797-120336870,+	18.628116	120336827	120336828	antisense_genic	ENST00000256585.5_antisense	REG4_antisense
chr1	120337005	120337268	264	+	chr1:120337005-120337268,+	80.75361	120337104	120337105	antisense_genic	ENST00000530654.1_antisense	REG4_antisense
chr1	120905993	120905997	5	+	chr1:120905993-120905997,+	398.9309076	120905993	120905994	tss	ENST00000430394.1	HIST2H2BA
chr1	121260910	121260931	22	+	chr1:121260910-121260931,+	36.681478	121260930	121260931	intergenic	.	.
chr1	121260999	121261040	42	+	chr1:121260999-121261040,+	21.596937	121261006	121261007	intergenic	.	.
chr1	142618800	142618819	20	+	chr1:142618800-142618819,+	17.623137	142618804	142618805	proximal	ENST00000426408.1	RP11-417J8.3
chr1	143913812	143913824	13	+	chr1:143913812-143913824,+	175.127844	143913814	143913815	3_prime_UTR	ENST00000467933.1	SRGAP2B
chr1	144520121	144520154	34	+	chr1:144520121-144520154,+	338.19276	144520124	144520125	intronic	ENST00000538264.1	AL592284.1
chr1	144593673	144593690	18	+	chr1:144593673-144593690,+	48.750419	144593688	144593689	proximal	ENST00000419820.1	RP11-640M9.2
chr1	144932219	144932255	37	+	chr1:144932219-144932255,+	27.957116	144932252	144932253	antisense_genic	ENST00000479408.2_antisense	PDE4DIP_antisense
chr1	145096406	145096521	116	+	chr1:145096406-145096521,+	6410.4234716	145096466	145096467	3_prime_UTR	ENST00000453618.1	SEC22B
chr1	145176436	145176442	7	+	chr1:145176436-145176442,+	50.005826	145176439	145176440	intergenic	.	.
chr1	145209096	145209115	20	+	chr1:145209096-145209115,+	1548.344642	145209114	145209115	tss	ENST00000362074.6	NOTCH2NL
chr1	145382756	145382758	3	+	chr1:145382756-145382758,+	116.77482	145382757	145382758	known_alternative_cds	ENST00000364688.1	U1
chr1	145438489	145438496	8	+	chr1:145438489-145438496,+	18574.482689	145438490	145438491	tss	ENST00000369317.4	TXNIP
chr1	145438821	145438979	159	+	chr1:145438821-145438979,+	250.6968876	145438876	145438877	exonic	ENST00000369317.4	TXNIP
chr1	145439325	145439385	61	+	chr1:145439325-145439385,+	31.654999	145439325	145439326	intronic	ENST00000369317.4	TXNIP
chr1	145439575	145439640	66	+	chr1:145439575-145439640,+	29.977495	145439602	145439603	exonic	ENST00000369317.4	TXNIP
chr1	145439777	145439871	95	+	chr1:145439777-145439871,+	187.533016	145439828	145439829	exonic	ENST00000369317.4	TXNIP
chr1	145440060	145440099	40	+	chr1:145440060-145440099,+	83.7600706	145440097	145440098	exonic	ENST00000369317.4	TXNIP
chr1	145440266	145440473	208	+	chr1:145440266-145440473,+	54.174616	145440272	145440273	exonic	ENST00000369317.4	TXNIP
chr1	145440657	145440760	104	+	chr1:145440657-145440760,+	44.729427	145440663	145440664	exonic	ENST00000369317.4	TXNIP
chr1	145441318	145442075	758	+	chr1:145441318-145442075,+	737.250123	145441692	145441693	3_prime_UTR	ENST00000475171.1	TXNIP
chr1	145442302	145442597	296	+	chr1:145442302-145442597,+	122.990819	145442587	145442588	3_prime_UTR	ENST00000475171.1	TXNIP
chr1	145477051	145477111	61	+	chr1:145477051-145477111,+	1752.713487	145477069	145477070	tss	ENST00000369308.3	LIX1L
chr1	145477306	145477392	87	+	chr1:145477306-145477392,+	33.752747	145477344	145477345	exonic	ENST00000369308.3	LIX1L
chr1	145507606	145507610	5	+	chr1:145507606-145507610,+	132.162893	145507609	145507610	tss	ENST00000330165.7	RBM8A
chr1	145516366	145516395	30	+	chr1:145516366-145516395,+	2072.360083	145516372	145516373	5_prime_UTR	ENST00000369306.3	PEX11B
chr1	145524985	145525043	59	+	chr1:145524985-145525043,+	20.058313	145525030	145525031	known_alternative_tss	ENST00000539363.1	ITGA10
chr1	145562237	145562343	107	+	chr1:145562237-145562343,+	124.882039	145562340	145562341	exonic	ENST00000355594.4	ANKRD35
chr1	145562742	145562942	201	+	chr1:145562742-145562942,+	31.963125	145562764	145562765	exonic	ENST00000355594.4	ANKRD35
chr1	145575236	145575307	72	+	chr1:145575236-145575307,+	1188.220311	145575287	145575288	tss	ENST00000369299.3	PIAS3
chr1	145575988	145576063	76	+	chr1:145575988-145576063,+	851.03276	145575988	145575989	known_alternative_tss	ENST00000393045.2	PIAS3
chr1	145610973	145611149	177	+	chr1:145610973-145611149,+	908.455234	145611018	145611019	tss	ENST00000369291.4	RNF115
chr1	145727672	145727714	43	+	chr1:145727672-145727714,+	172.817012	145727704	145727705	tss	ENST00000417171.1	PDZK1
chr1	146644311	146644556	246	+	chr1:146644311-146644556,+	301.282566	146644358	146644359	proximal	ENST00000440377.1	RP11-337C18.8
chr1	146649919	146649935	17	+	chr1:146649919-146649935,+	34.907966	146649920	146649921	intergenic	.	.
chr1	146650276	146650293	18	+	chr1:146650276-146650293,+	61.814188	146650276	146650277	intergenic	.	.
chr1	146650516	146650533	18	+	chr1:146650516-146650533,+	28.383895	146650530	146650531	intergenic	.	.
chr1	146650711	146650715	5	+	chr1:146650711-146650715,+	35.263444	146650713	146650714	intergenic	.	.
chr1	146714327	146714362	36	+	chr1:146714327-146714362,+	2499.182144	146714336	146714337	tss	ENST00000431239.1	CHD1L
chr1	147013255	147013324	70	+	chr1:147013255-147013324,+	134.119318	147013270	147013271	tss	ENST00000234739.3	BCL9
chr1	147071923	147072032	110	+	chr1:147071923-147072032,+	146.4187986	147072031	147072032	5_prime_UTR	ENST00000234739.3	BCL9
chr1	147400492	147400512	21	+	chr1:147400492-147400512,+	175.423797	147400506	147400507	tss	ENST00000314163.7	GPR89B
chr1	147735750	147735754	5	+	chr1:147735750-147735754,+	95.38136	147735750	147735751	known_alternative_cds	ENST00000363009.1	U1
chr1	148241465	148241466	2	+	chr1:148241465-148241466,+	1477.78132	148241465	148241466	known_alternative_cds	ENST00000384770.1	U1
chr1	148555984	148556003	20	+	chr1:148555984-148556003,+	53.691924	148555994	148555995	tss	ENST00000464336.2	NBPF15
chr1	148928307	148928343	37	+	chr1:148928307-148928343,+	472.84712	148928307	148928308	tss	ENST00000539543.1	RP11-14N7.2
chr1	149230654	149230704	51	+	chr1:149230654-149230704,+	18.3982016	149230681	149230682	tss	ENST00000443018.1	RP11-403I13.5
chr1	149858467	149858470	4	+	chr1:149858467-149858470,+	50744.1422056	149858468	149858469	tss	ENST00000331380.2	HIST2H2AC
chr1	149858632	149858668	37	+	chr1:149858632-149858668,+	28.82259	149858659	149858660	exonic	ENST00000331380.2	HIST2H2AC
chr1	149859762	149859766	5	+	chr1:149859762-149859766,+	306.406615	149859765	149859766	5_prime_UTR	ENST00000369153.2	BOLA1
chr1	149871121	149871178	58	+	chr1:149871121-149871178,+	485.856761	149871150	149871151	known_alternative_tss	ENST00000369152.5	BOLA1
chr1	149899769	149899824	56	+	chr1:149899769-149899824,+	48.353156	149899792	149899793	antisense_genic	ENST00000271628.8_antisense	SF3B4_antisense
chr1	149909463	149909504	42	+	chr1:149909463-149909504,+	116.477224	149909482	149909483	antisense_proximal	ENST00000439741.2_antisense_proximal	MTMR11_antisense_proximal
chr1	150039808	150039902	95	+	chr1:150039808-150039902,+	2369.53014	150039844	150039845	known_alternative_tss	ENST00000535106.1	VPS45
chr1	150121743	150121891	149	+	chr1:150121743-150121891,+	22.679367	150121836	150121837	5_prime_UTR	ENST00000369126.1	PLEKHO1
chr1	150122044	150122122	79	+	chr1:150122044-150122122,+	68.914479	150122106	150122107	known_alternative_tss	ENST00000025469.6	PLEKHO1
chr1	150122285	150122454	170	+	chr1:150122285-150122454,+	216.167215	150122453	150122454	5_prime_UTR	ENST00000369126.1	PLEKHO1
chr1	150122995	150123224	230	+	chr1:150122995-150123224,+	78.397893	150123223	150123224	5_prime_UTR	ENST00000369126.1	PLEKHO1
chr1	150238786	150239022	237	+	chr1:150238786-150239022,+	18.142167	150238908	150238909	proximal	ENST00000369102.1	C1orf54
chr1	150240811	150240920	110	+	chr1:150240811-150240920,+	113.6641266	150240834	150240835	5_prime_UTR	ENST00000369102.1	C1orf54
chr1	150245184	150245212	29	+	chr1:150245184-150245212,+	240.379533	150245198	150245199	known_alternative_tss	ENST00000369099.3	C1orf54
chr1	150254953	150254996	44	+	chr1:150254953-150254996,+	284.116094	150254964	150254965	tss	ENST00000369095.1	C1orf51
chr1	150266262	150266302	41	+	chr1:150266262-150266302,+	10567.446703	150266262	150266263	tss	ENST00000309092.7	MRPS21
chr1	150280509	150280585	77	+	chr1:150280509-150280585,+	15.268843	150280561	150280562	exonic	ENST00000369084.5	MRPS21
chr1	150280629	150280690	62	+	chr1:150280629-150280690,+	8.703418	150280676	150280677	3_prime_UTR	ENST00000369084.5	MRPS21
chr1	150293982	150294019	38	+	chr1:150293982-150294019,+	1993.859052	150294018	150294019	tss	ENST00000324862.6	PRPF3
chr1	150336623	150336687	65	+	chr1:150336623-150336687,+	280.97023	150336646	150336647	3_prime_UTR	ENST00000492220.1	RPRD2
chr1	150337157	150337186	30	+	chr1:150337157-150337186,+	843.784846	150337180	150337181	known_alternative_cds	ENST00000401000.4	RPRD2
chr1	150459887	150459919	33	+	chr1:150459887-150459919,+	1065.211136	150459911	150459912	tss	ENST00000438568.2	TARS2
chr1	150480538	150480586	49	+	chr1:150480538-150480586,+	8984.0367036	150480585	150480586	tss	ENST00000470432.1	ECM1
chr1	150483373	150483480	108	+	chr1:150483373-150483480,+	34.890211	150483373	150483374	exonic	ENST00000346569.6	ECM1
chr1	150484013	150484282	270	+	chr1:150484013-150484282,+	98.05399	150484014	150484015	exonic	ENST00000369047.4	ECM1
chr1	150521874	150521894	21	+	chr1:150521874-150521894,+	1186.857216	150521884	150521885	tss	ENST00000369041.5	ADAMTSL4
chr1	150533936	150534053	118	+	chr1:150533936-150534053,+	127.383557	150533952	150533953	antisense_genic	ENST00000369035.2_antisense	C1orf138_antisense
chr1	150549804	150549938	135	+	chr1:150549804-150549938,+	23.531156	150549937	150549938	antisense_genic	ENST00000307940.3_antisense	MCL1_antisense
chr1	150552305	150552395	91	+	chr1:150552305-150552395,+	16.500736	150552329	150552330	antisense_proximal	ENST00000307940.3_antisense_proximal	MCL1_antisense_proximal
chr1	150584232	150584308	77	+	chr1:150584232-150584308,+	15.710863	150584272	150584273	antisense_genic	ENST00000369016.4_antisense	ENSA_antisense
chr1	150586188	150586314	127	+	chr1:150586188-150586314,+	43.078818	150586232	150586233	antisense_genic	ENST00000369016.4_antisense	ENSA_antisense
chr1	150588317	150588337	21	+	chr1:150588317-150588337,+	12.326181	150588318	150588319	antisense_genic	ENST00000369016.4_antisense	ENSA_antisense
chr1	150594605	150594682	78	+	chr1:150594605-150594682,+	22.1438536	150594653	150594654	antisense_genic	ENST00000369009.3_antisense	ENSA_antisense
chr1	150602233	150602330	98	+	chr1:150602233-150602330,+	34.918481	150602295	150602296	antisense_proximal	ENST00000354702.3_antisense_proximal	ENSA_antisense_proximal
chr1	150898739	150898899	161	+	chr1:150898739-150898899,+	333.803127	150898790	150898791	tss	ENST00000271640.5	SETDB1
chr1	150980901	150981034	134	+	chr1:150980901-150981034,+	471.640406	150980937	150980938	tss	ENST00000467771.1	PRUNE
chr1	151020194	151020311	118	+	chr1:151020194-151020311,+	740.115301	151020226	151020227	tss	ENST00000368926.5	C1orf56
chr1	151032842	151032902	61	+	chr1:151032842-151032902,+	57.724234	151032887	151032888	5_prime_UTR	ENST00000368921.3	MLLT11
chr1	151043027	151043096	70	+	chr1:151043027-151043096,+	31.856273	151043095	151043096	tss	ENST00000368917.1	GABPB2
chr1	151043237	151043285	49	+	chr1:151043237-151043285,+	368.663352	151043274	151043275	5_prime_UTR	ENST00000368918.3	GABPB2
chr1	151129112	151129154	43	+	chr1:151129112-151129154,+	770.708505	151129150	151129151	tss	ENST00000368910.3	TNFAIP8L2
chr1	151138520	151138623	104	+	chr1:151138520-151138623,+	1957.771176	151138620	151138621	5_prime_UTR	ENST00000368905.4	SCNM1
chr1	151167903	151167944	42	+	chr1:151167903-151167944,+	32.320415	151167913	151167914	intergenic	.	.
chr1	151171021	151171072	52	+	chr1:151171021-151171072,+	575.902804	151171028	151171029	tss	ENST00000409426.1	PIP5K1A
chr1	151171337	151171463	127	+	chr1:151171337-151171463,+	24.691276	151171459	151171460	5_prime_UTR	ENST00000368888.4	PIP5K1A
chr1	151171560	151171606	47	+	chr1:151171560-151171606,+	39.680801	151171584	151171585	intronic	ENST00000368888.4	PIP5K1A
chr1	151227210	151227246	37	+	chr1:151227210-151227246,+	11892.851639	151227234	151227235	tss	ENST00000368884.3	PSMD4
chr1	151238523	151238530	8	+	chr1:151238523-151238530,+	15.638374	151238529	151238530	exonic	ENST00000368881.4	PSMD4
chr1	151239021	151239022	2	+	chr1:151239021-151239022,+	20.122716	151239021	151239022	exonic	ENST00000368881.4	PSMD4
chr1	151239828	151239838	11	+	chr1:151239828-151239838,+	10.061235	151239829	151239830	3_prime_UTR	ENST00000368881.4	PSMD4
chr1	151253978	151254078	101	+	chr1:151253978-151254078,+	84.255544	151254075	151254076	proximal	ENST00000368879.2	ZNF687
chr1	151254622	151254660	39	+	chr1:151254622-151254660,+	36.929827	151254658	151254659	proximal	ENST00000368879.2	ZNF687
chr1	151254744	151254786	43	+	chr1:151254744-151254786,+	4140.930196	151254775	151254776	tss	ENST00000368879.2	ZNF687
chr1	151319439	151319523	85	+	chr1:151319439-151319523,+	51.265087	151319481	151319482	tss	ENST00000455503.1	RP11-126K1.6
chr1	151336899	151337082	184	+	chr1:151336899-151337082,+	76.172718	151337000	151337001	antisense_genic	ENST00000435071.1_antisense	SELENBP1_antisense
chr1	151338052	151338140	89	+	chr1:151338052-151338140,+	21.59853	151338139	151338140	antisense_genic	ENST00000435071.1_antisense	SELENBP1_antisense
chr1	151338259	151338424	166	+	chr1:151338259-151338424,+	24.213993	151338290	151338291	antisense_genic	ENST00000435071.1_antisense	SELENBP1_antisense
chr1	151338766	151338900	135	+	chr1:151338766-151338900,+	13.229684	151338767	151338768	antisense_genic	ENST00000435071.1_antisense	SELENBP1_antisense
chr1	151339203	151339260	58	+	chr1:151339203-151339260,+	116.9391436	151339233	151339234	antisense_genic	ENST00000435071.1_antisense	SELENBP1_antisense
chr1	151340690	151340692	3	+	chr1:151340690-151340692,+	203.892036	151340690	151340691	antisense_genic	ENST00000473693.1_antisense	SELENBP1_antisense
chr1	151372010	151372050	41	+	chr1:151372010-151372050,+	6039.1444082	151372040	151372041	tss	ENST00000290541.6	PSMB4
chr1	151372474	151372608	135	+	chr1:151372474-151372608,+	67.9706066	151372507	151372508	exonic	ENST00000290541.6	PSMB4
chr1	151372923	151373044	122	+	chr1:151372923-151373044,+	17.520928	151372988	151372989	exonic	ENST00000290541.6	PSMB4
chr1	151374292	151374390	99	+	chr1:151374292-151374390,+	8.179832	151374375	151374376	3_prime_UTR	ENST00000290541.6	PSMB4
chr1	151400597	151400740	144	+	chr1:151400597-151400740,+	15.628502	151400682	151400683	antisense_genic	ENST00000491586.1_antisense	POGZ_antisense
chr1	151482694	151482770	77	+	chr1:151482694-151482770,+	19.114789	151482739	151482740	proximal	ENST00000271636.7	CGN
chr1	151483836	151483893	58	+	chr1:151483836-151483893,+	1658.23937	151483863	151483864	tss	ENST00000271636.7	CGN
chr1	151483940	151483965	26	+	chr1:151483940-151483965,+	69.843566	151483962	151483963	tss	ENST00000271636.7	CGN
chr1	151491829	151491847	19	+	chr1:151491829-151491847,+	39.6558456	151491838	151491839	exonic	ENST00000271636.7	CGN
chr1	151492888	151492925	38	+	chr1:151492888-151492925,+	39.486679	151492919	151492920	exonic	ENST00000271636.7	CGN
chr1	151493105	151493137	33	+	chr1:151493105-151493137,+	40.496457	151493107	151493108	exonic	ENST00000271636.7	CGN
chr1	151495915	151496015	101	+	chr1:151495915-151496015,+	26.64804	151495972	151495973	exonic	ENST00000271636.7	CGN
chr1	151497192	151497340	149	+	chr1:151497192-151497340,+	58.398437	151497229	151497230	exonic	ENST00000271636.7	CGN
chr1	151510937	151511062	126	+	chr1:151510937-151511062,+	23.0582716	151510971	151510972	3_prime_UTR	ENST00000271636.7	CGN
chr1	151512781	151512786	6	+	chr1:151512781-151512786,+	890.180106	151512785	151512786	tss	ENST00000353024.3	TUFT1
chr1	151584480	151584552	73	+	chr1:151584480-151584552,+	226.882726	151584551	151584552	tss	ENST00000458013.2	SNX27
chr1	151584660	151584676	17	+	chr1:151584660-151584676,+	89.736138	151584665	151584666	5_prime_UTR	ENST00000368843.3	SNX27
chr1	151735406	151735586	181	+	chr1:151735406-151735586,+	91.059623	151735419	151735420	tss	ENST00000321531.5	OAZ3
chr1	151735915	151735967	53	+	chr1:151735915-151735967,+	16.690264	151735938	151735939	known_alternative_cds	ENST00000453029.2	OAZ3
chr1	151739166	151739167	2	+	chr1:151739166-151739167,+	19.344686	151739166	151739167	known_alternative_cds	ENST00000400999.1	OAZ3
chr1	151763297	151763351	55	+	chr1:151763297-151763351,+	89.394039	151763332	151763333	tss	ENST00000533481.1	RP11-98D18.9
chr1	151803350	151803463	114	+	chr1:151803350-151803463,+	206.543982	151803414	151803415	antisense_genic	ENST00000318247.6_antisense	RORC_antisense
chr1	151812346	151812426	81	+	chr1:151812346-151812426,+	44.379806	151812400	151812401	proximal	ENST00000434182.1	AL450992.2
chr1	151955401	151955580	180	+	chr1:151955401-151955580,+	22.706485	151955401	151955402	antisense_genic	ENST00000368809.1_antisense	S100A10_antisense
chr1	151965231	151965337	107	+	chr1:151965231-151965337,+	129.424813	151965241	151965242	proximal	ENST00000432386.1	AL591893.1
chr1	152005035	152005071	37	+	chr1:152005035-152005071,+	20.402939	152005057	152005058	3_prime_UTR	ENST00000432386.1	AL591893.1
chr1	152371958	152371964	7	+	chr1:152371958-152371964,+	1633.035871	152371958	152371959	3_prime_UTR	ENST00000411804.1	RP1-91G5.3
chr1	152850795	152850796	2	+	chr1:152850795-152850796,+	13.000174	152850795	152850796	tss	ENST00000368765.3	SMCP
chr1	153003679	153003683	5	+	chr1:153003679-153003683,+	94.700308	153003679	153003680	tss	ENST00000307098.4	SPRR1B
chr1	153330328	153330331	4	+	chr1:153330328-153330331,+	4904.2149386	153330329	153330330	tss	ENST00000368738.3	S100A9
chr1	153330699	153330763	65	+	chr1:153330699-153330763,+	71.651068	153330736	153330737	5_prime_UTR	ENST00000368738.3	S100A9
chr1	153333362	153333478	117	+	chr1:153333362-153333478,+	16.544622	153333477	153333478	3_prime_UTR	ENST00000368738.3	S100A9
chr1	153505915	153505939	25	+	chr1:153505915-153505939,+	47.497518	153505928	153505929	proximal	ENST00000420695.1	BX470102.3
chr1	153517700	153517776	77	+	chr1:153517700-153517776,+	17.274955	153517775	153517776	antisense_genic	ENST00000368714.1_antisense	S100A4_antisense
chr1	153579368	153579470	103	+	chr1:153579368-153579470,+	11.016035	153579372	153579373	antisense_genic	ENST00000368703.2_antisense	S100A16_antisense
chr1	153579878	153580023	146	+	chr1:153579878-153580023,+	19.17519	153579909	153579910	antisense_genic	ENST00000474991.1_antisense	S100A16_antisense
chr1	153581399	153581478	80	+	chr1:153581399-153581478,+	44.474702	153581425	153581426	antisense_genic	ENST00000474991.1_antisense	S100A16_antisense
chr1	153600878	153600917	40	+	chr1:153600878-153600917,+	297.879515	153600914	153600915	known_alternative_cds	ENST00000469893.1	S100A1
chr1	153606535	153606569	35	+	chr1:153606535-153606569,+	1071.729566	153606542	153606543	tss	ENST00000368694.3	CHTOP
chr1	153631155	153631201	47	+	chr1:153631155-153631201,+	4856.5185326	153631193	153631194	tss	ENST00000368685.5	SNAPIN
chr1	153631410	153631478	69	+	chr1:153631410-153631478,+	39.727609	153631449	153631450	intronic	ENST00000368685.5	SNAPIN
chr1	153640965	153640977	13	+	chr1:153640965-153640977,+	23.961495	153640965	153640966	antisense_genic	ENST00000368681.1_antisense	ILF2_antisense
chr1	153651123	153651321	199	+	chr1:153651123-153651321,+	151.546133	153651164	153651165	tss	ENST00000368680.3	NPR1
chr1	153700526	153700553	28	+	chr1:153700526-153700553,+	729.221083	153700549	153700550	tss	ENST00000318967.2	INTS3
chr1	153700812	153701028	217	+	chr1:153700812-153701028,+	23.626542	153700812	153700813	5_prime_UTR	ENST00000456435.1	INTS3
chr1	153701136	153701232	97	+	chr1:153701136-153701232,+	42.647581	153701214	153701215	5_prime_UTR	ENST00000456435.1	INTS3
chr1	153747752	153747900	149	+	chr1:153747752-153747900,+	2564.7842	153747883	153747884	known_alternative_cds	ENST00000484014.1	SLC27A3
chr1	153748149	153748248	100	+	chr1:153748149-153748248,+	16.603162	153748169	153748170	exonic	ENST00000368661.3	SLC27A3
chr1	153936173	153936215	43	+	chr1:153936173-153936215,+	46.232229	153936211	153936212	antisense_genic	ENST00000310483.6_antisense	SLC39A1_antisense
chr1	153939963	153940005	43	+	chr1:153939963-153940005,+	260.407824	153939963	153939964	proximal	ENST00000468845.1	CREB3L4
chr1	153940295	153940389	95	+	chr1:153940295-153940389,+	279.73571	153940378	153940379	tss	ENST00000405694.3	CREB3L4
chr1	153940695	153940745	51	+	chr1:153940695-153940745,+	1907.672732	153940726	153940727	known_alternative_tss	ENST00000368601.1	CREB3L4
chr1	153950219	153950228	10	+	chr1:153950219-153950228,+	54.362384	153950219	153950220	antisense_genic	ENST00000368589.1_antisense	JTB_antisense
chr1	153963237	153963240	4	+	chr1:153963237-153963240,+	14446.225108	153963238	153963239	tss	ENST00000368567.4	RPS27
chr1	153968075	153968083	9	+	chr1:153968075-153968083,+	114.71738	153968082	153968083	antisense_genic	ENST00000271854.3_antisense	NUP210L_antisense
chr1	154148611	154148612	2	+	chr1:154148611-154148612,+	50.756274	154148611	154148612	antisense_genic	ENST00000368530.2_antisense	TPM3_antisense
chr1	154148639	154148640	2	+	chr1:154148639-154148640,+	212.692772	154148639	154148640	antisense_genic	ENST00000368530.2_antisense	TPM3_antisense
chr1	154192620	154192698	79	+	chr1:154192620-154192698,+	60.6976946	154192695	154192696	tss	ENST00000343815.6	UBAP2L
chr1	154193389	154193461	73	+	chr1:154193389-154193461,+	4330.103458	154193434	154193435	known_alternative_tss	ENST00000271877.7	UBAP2L
chr1	154193781	154193833	53	+	chr1:154193781-154193833,+	236.624493	154193804	154193805	5_prime_UTR	ENST00000271877.7	UBAP2L
chr1	154207107	154207212	106	+	chr1:154207107-154207212,+	51.3513396	154207210	154207211	exonic	ENST00000361546.2	UBAP2L
chr1	154233394	154233540	147	+	chr1:154233394-154233540,+	65.050531	154233395	154233396	exonic	ENST00000361546.2	UBAP2L
chr1	154245079	154245126	48	+	chr1:154245079-154245126,+	3173.513068	154245117	154245118	known_alternative_tss	ENST00000457918.2	HAX1
chr1	154298001	154298053	53	+	chr1:154298001-154298053,+	196.440954	154298030	154298031	tss	ENST00000368487.3	ATP8B2
chr1	154315587	154315682	96	+	chr1:154315587-154315682,+	118.602262	154315587	154315588	intronic	ENST00000368489.3	ATP8B2
chr1	154359760	154359803	44	+	chr1:154359760-154359803,+	45.057604	154359772	154359773	intergenic	.	.
chr1	154377817	154377945	129	+	chr1:154377817-154377945,+	3368.5837796	154377819	154377820	5_prime_UTR	ENST00000344086.4	IL6R
chr1	154378055	154378082	28	+	chr1:154378055-154378082,+	693.714575	154378058	154378059	5_prime_UTR	ENST00000344086.4	IL6R
chr1	154530840	154530859	20	+	chr1:154530840-154530859,+	20.992631	154530840	154530841	antisense_genic	ENST00000497453.1_antisense	UBE2Q1_antisense
chr1	154531467	154531562	96	+	chr1:154531467-154531562,+	34.944121	154531559	154531560	antisense_genic	ENST00000497453.1_antisense	UBE2Q1_antisense
chr1	154699145	154699216	72	+	chr1:154699145-154699216,+	17.425456	154699187	154699188	antisense_genic	ENST00000358505.2_antisense	KCNN3_antisense
chr1	154947141	154947171	31	+	chr1:154947141-154947171,+	3844.539759	154947157	154947158	tss	ENST00000368439.1	CKS1B
chr1	154947452	154947616	165	+	chr1:154947452-154947616,+	37.728083	154947493	154947494	intronic	ENST00000308987.5	CKS1B
chr1	154955808	154955844	37	+	chr1:154955808-154955844,+	3258.957	154955836	154955837	tss	ENST00000368433.1	FLAD1
chr1	154962135	154962137	3	+	chr1:154962135-154962137,+	83.988718	154962135	154962136	5_prime_UTR	ENST00000368428.1	FLAD1
chr1	154974766	154974854	89	+	chr1:154974766-154974854,+	127.470864	154974833	154974834	proximal	ENST00000417934.2	ZBTB7B
chr1	154975109	154975304	196	+	chr1:154975109-154975304,+	3141.6161602	154975132	154975133	tss	ENST00000535420.1	ZBTB7B
chr1	154980830	154980868	39	+	chr1:154980830-154980868,+	172.426083	154980838	154980839	5_prime_UTR	ENST00000417934.2	ZBTB7B
chr1	154981095	154981147	53	+	chr1:154981095-154981147,+	3256.826585	154981146	154981147	5_prime_UTR	ENST00000417934.2	ZBTB7B
chr1	154981318	154981383	66	+	chr1:154981318-154981383,+	60.533968	154981338	154981339	5_prime_UTR	ENST00000417934.2	ZBTB7B
chr1	154981432	154981437	6	+	chr1:154981432-154981437,+	38.679273	154981432	154981433	5_prime_UTR	ENST00000417934.2	ZBTB7B
chr1	154987219	154987422	204	+	chr1:154987219-154987422,+	64.800293	154987342	154987343	exonic	ENST00000292176.2	ZBTB7B
chr1	154987890	154988249	360	+	chr1:154987890-154988249,+	77.367053	154987978	154987979	exonic	ENST00000292176.2	ZBTB7B
chr1	154988697	154988894	198	+	chr1:154988697-154988894,+	23.439165	154988820	154988821	exonic	ENST00000292176.2	ZBTB7B
chr1	154990032	154990193	162	+	chr1:154990032-154990193,+	10.245566	154990130	154990131	3_prime_UTR	ENST00000368426.3	ZBTB7B
chr1	154990961	154990977	17	+	chr1:154990961-154990977,+	17.365506	154990974	154990975	3_prime_UTR	ENST00000368426.3	ZBTB7B
chr1	155023107	155023177	71	+	chr1:155023107-155023177,+	45.470093	155023118	155023119	exonic	ENST00000423025.2	DCST1
chr1	155023772	155023828	57	+	chr1:155023772-155023828,+	9349.6235566	155023789	155023790	tss	ENST00000355956.2	ADAM15
chr1	155025168	155025219	52	+	chr1:155025168-155025219,+	42.445954	155025193	155025194	exonic	ENST00000531455.1	ADAM15
chr1	155030439	155030595	157	+	chr1:155030439-155030595,+	82.726452	155030454	155030455	exonic	ENST00000531455.1	ADAM15
chr1	155030738	155030866	129	+	chr1:155030738-155030866,+	23.39112	155030844	155030845	exonic	ENST00000531455.1	ADAM15
chr1	155035158	155035209	52	+	chr1:155035158-155035209,+	12.390421	155035177	155035178	3_prime_UTR	ENST00000472434.1	ADAM15
chr1	155036217	155036232	16	+	chr1:155036217-155036232,+	4561.488567	155036229	155036230	tss	ENST00000556931.1	EFNA3
chr1	155051311	155051363	53	+	chr1:155051311-155051363,+	1910.431567	155051343	155051344	known_alternative_cds	ENST00000368408.3	EFNA3
chr1	155057424	155057550	127	+	chr1:155057424-155057550,+	197.3997566	155057477	155057478	intronic	ENST00000418360.2	EFNA3
chr1	155057685	155057737	53	+	chr1:155057685-155057737,+	399.594473	155057692	155057693	exonic	ENST00000418360.2	EFNA3
chr1	155057952	155058026	75	+	chr1:155057952-155058026,+	138.003362	155057985	155057986	known_alternative_cds	ENST00000498667.1	EFNA3
chr1	155058360	155058373	14	+	chr1:155058360-155058373,+	17.4113856	155058365	155058366	exonic	ENST00000418360.2	EFNA3
chr1	155099884	155099956	73	+	chr1:155099884-155099956,+	112.6222452	155099940	155099941	tss	ENST00000368407.3	EFNA1
chr1	155100351	155100394	44	+	chr1:155100351-155100394,+	15096.986963	155100352	155100353	known_alternative_tss	ENST00000368406.2	EFNA1
chr1	155101799	155101857	59	+	chr1:155101799-155101857,+	25.990654	155101822	155101823	intronic	ENST00000368406.2	EFNA1
chr1	155107134	155107221	88	+	chr1:155107134-155107221,+	12.3637042	155107134	155107135	3_prime_UTR	ENST00000368406.2	EFNA1
chr1	155107806	155107876	71	+	chr1:155107806-155107876,+	209.064993	155107851	155107852	tss	ENST00000484157.1	SLC50A1
chr1	155108304	155108345	42	+	chr1:155108304-155108345,+	6963.9564432	155108328	155108329	known_alternative_cds	ENST00000303343.8	SLC50A1
chr1	155108748	155108810	63	+	chr1:155108748-155108810,+	43.266006	155108768	155108769	intronic	ENST00000368401.5	SLC50A1
chr1	155109312	155109375	64	+	chr1:155109312-155109375,+	28.665446	155109372	155109373	exonic	ENST00000368404.4	SLC50A1
chr1	155160717	155160887	171	+	chr1:155160717-155160887,+	36.037335	155160741	155160742	antisense_genic	ENST00000337604.5_antisense	MUC1_antisense
chr1	155161737	155161934	198	+	chr1:155161737-155161934,+	255.38229	155161932	155161933	antisense_genic	ENST00000337604.5_antisense	MUC1_antisense
chr1	155162629	155162633	5	+	chr1:155162629-155162633,+	131.733438	155162632	155162633	antisense_genic	ENST00000337604.5_antisense	MUC1_antisense
chr1	155178538	155178684	147	+	chr1:155178538-155178684,+	51.026892	155178618	155178619	known_alternative_cds	ENST00000316721.4	MTX1
chr1	155179021	155179041	21	+	chr1:155179021-155179041,+	5121.991195	155179029	155179030	known_alternative_cds	ENST00000481771.1	MTX1
chr1	155226179	155226184	6	+	chr1:155226179-155226184,+	22.254012	155226180	155226181	antisense_genic	ENST00000472397.1_antisense	SCAMP3_antisense
chr1	155247218	155247280	63	+	chr1:155247218-155247280,+	436.70018	155247262	155247263	proximal	ENST00000496230.1	HCN3
chr1	155274591	155274616	26	+	chr1:155274591-155274616,+	251.560141	155274602	155274603	intergenic	.	.
chr1	155278642	155278740	99	+	chr1:155278642-155278740,+	18098.398924	155278657	155278658	known_alternative_tss	ENST00000368356.4	FDPS
chr1	155279467	155279522	56	+	chr1:155279467-155279522,+	35.233698	155279521	155279522	5_prime_UTR	ENST00000356657.6	FDPS
chr1	155290374	155290430	57	+	chr1:155290374-155290430,+	63.1908496	155290422	155290423	3_prime_UTR	ENST00000356657.6	FDPS
chr1	155290690	155290749	60	+	chr1:155290690-155290749,+	47.773207	155290712	155290713	tss	ENST00000368354.3	RUSC1
chr1	155292789	155292836	48	+	chr1:155292789-155292836,+	20.614975	155292835	155292836	exonic	ENST00000368352.5	RUSC1
chr1	155293254	155293291	38	+	chr1:155293254-155293291,+	94.811475	155293282	155293283	intronic	ENST00000368352.5	RUSC1
chr1	155294305	155294377	73	+	chr1:155294305-155294377,+	4641.847874	155294310	155294311	known_alternative_cds	ENST00000462780.1	RUSC1
chr1	155294873	155294954	82	+	chr1:155294873-155294954,+	22.964396	155294900	155294901	exonic	ENST00000292254.4	RUSC1
chr1	155295118	155295245	128	+	chr1:155295118-155295245,+	23.428838	155295231	155295232	exonic	ENST00000292254.4	RUSC1
chr1	155296691	155296864	174	+	chr1:155296691-155296864,+	17.034936	155296701	155296702	exonic	ENST00000292254.4	RUSC1
chr1	155297998	155298030	33	+	chr1:155297998-155298030,+	35.838221	155297998	155297999	exonic	ENST00000292254.4	RUSC1
chr1	155532749	155532820	72	+	chr1:155532749-155532820,+	56.4135986	155532755	155532756	3_prime_UTR	ENST00000452809.1	ASH1L-AS1
chr1	155533002	155533038	37	+	chr1:155533002-155533038,+	486.755342	155533037	155533038	3_prime_UTR	ENST00000452809.1	ASH1L-AS1
chr1	155658866	155658894	29	+	chr1:155658866-155658894,+	4285.100758	155658882	155658883	known_alternative_cds	ENST00000368336.5	DAP3
chr1	155829300	155829359	60	+	chr1:155829300-155829359,+	941.312259	155829358	155829359	tss	ENST00000368324.4	SYT11
chr1	155887386	155887441	56	+	chr1:155887386-155887441,+	35.605371	155887440	155887441	antisense_genic	ENST00000368320.3_antisense	KIAA0907_antisense
chr1	155911396	155911430	35	+	chr1:155911396-155911430,+	267.733685	155911429	155911430	tss	ENST00000368318.3	RXFP4
chr1	155948424	155948460	37	+	chr1:155948424-155948460,+	25.805228	155948430	155948431	antisense_genic	ENST00000368316.1_antisense	ARHGEF2_antisense
chr1	155973251	155973317	67	+	chr1:155973251-155973317,+	21.737446	155973290	155973291	antisense_genic	ENST00000423422.1_antisense	RP11-336K24.4_antisense
chr1	155989876	155989902	27	+	chr1:155989876-155989902,+	21.6221406	155989900	155989901	antisense_genic	ENST00000480567.1_antisense	SSR2_antisense
chr1	156024564	156024643	80	+	chr1:156024564-156024643,+	13156.966585	156024621	156024622	tss	ENST00000368305.4	LAMTOR2
chr1	156024814	156024894	81	+	chr1:156024814-156024894,+	145.261614	156024831	156024832	intronic	ENST00000368302.3	LAMTOR2
chr1	156030939	156031007	69	+	chr1:156030939-156031007,+	14826.682363	156030954	156030955	tss	ENST00000361084.5	RAB25
chr1	156035729	156035799	71	+	chr1:156035729-156035799,+	157.7369966	156035798	156035799	exonic	ENST00000361084.5	RAB25
chr1	156070228	156070248	21	+	chr1:156070228-156070248,+	145.0798286	156070247	156070248	5_prime_UTR	ENST00000368301.2	LMNA
chr1	156076471	156076511	41	+	chr1:156076471-156076511,+	58.871753	156076507	156076508	5_prime_UTR	ENST00000368301.2	LMNA
chr1	156084474	156084587	114	+	chr1:156084474-156084587,+	9971.533926	156084502	156084503	known_alternative_tss	ENST00000361308.4	LMNA
chr1	156100423	156100534	112	+	chr1:156100423-156100534,+	77.855924	156100425	156100426	exonic	ENST00000392353.3	LMNA
chr1	156104188	156104284	97	+	chr1:156104188-156104284,+	75.285163	156104250	156104251	exonic	ENST00000392353.3	LMNA
chr1	156104597	156104734	138	+	chr1:156104597-156104734,+	46.00263	156104717	156104718	exonic	ENST00000392353.3	LMNA
chr1	156104973	156105078	106	+	chr1:156104973-156105078,+	58.13347	156105075	156105076	exonic	ENST00000392353.3	LMNA
chr1	156105698	156105748	51	+	chr1:156105698-156105748,+	19.116814	156105708	156105709	exonic	ENST00000392353.3	LMNA
chr1	156106079	156106194	116	+	chr1:156106079-156106194,+	23.261751	156106084	156106085	exonic	ENST00000392353.3	LMNA
chr1	156107441	156107597	157	+	chr1:156107441-156107597,+	28.0012306	156107594	156107595	intronic	ENST00000473598.2	LMNA
chr1	156108870	156108928	59	+	chr1:156108870-156108928,+	16.633903	156108926	156108927	intronic	ENST00000448611.2	LMNA
chr1	156108984	156109048	65	+	chr1:156108984-156109048,+	48.326834	156108989	156108990	intronic	ENST00000448611.2	LMNA
chr1	156109193	156109393	201	+	chr1:156109193-156109393,+	31.400772	156109236	156109237	intronic	ENST00000448611.2	LMNA
chr1	156109507	156109748	242	+	chr1:156109507-156109748,+	59.301747	156109507	156109508	intronic	ENST00000448611.2	LMNA
chr1	156119469	156119477	9	+	chr1:156119469-156119477,+	318.581717	156119475	156119476	proximal	ENST00000355014.2	SEMA4A
chr1	156123330	156123377	48	+	chr1:156123330-156123377,+	388.160329	156123376	156123377	known_alternative_tss	ENST00000368285.3	SEMA4A
chr1	156124312	156124355	44	+	chr1:156124312-156124355,+	1525.155983	156124339	156124340	5_prime_UTR	ENST00000368282.1	SEMA4A
chr1	156127598	156127650	53	+	chr1:156127598-156127650,+	53.118289	156127649	156127650	intronic	ENST00000368282.1	SEMA4A
chr1	156163891	156163909	19	+	chr1:156163891-156163909,+	2970.452952	156163908	156163909	tss	ENST00000359511.4	SLC25A44
chr1	156182784	156182799	16	+	chr1:156182784-156182799,+	3354.548192	156182798	156182799	tss	ENST00000490491.1	PMF1-BGLAP
chr1	156209361	156209583	223	+	chr1:156209361-156209583,+	43.959593	156209466	156209467	intronic	ENST00000320139.5	PMF1-BGLAP
chr1	156211974	156211981	8	+	chr1:156211974-156211981,+	51.931004	156211980	156211981	5_prime_UTR	ENST00000368272.4	BGLAP
chr1	156252715	156252727	13	+	chr1:156252715-156252727,+	853.955917	156252726	156252727	tss	ENST00000295694.5	TMEM79
chr1	156252787	156252823	37	+	chr1:156252787-156252823,+	64.249499	156252799	156252800	tss	ENST00000295694.5	TMEM79
chr1	156254070	156254128	59	+	chr1:156254070-156254128,+	24.684333	156254102	156254103	known_alternative_tss	ENST00000405535.2	TMEM79
chr1	156437342	156437424	83	+	chr1:156437342-156437424,+	24.199328	156437384	156437385	antisense_genic	ENST00000464356.1_antisense	MEF2D_antisense
chr1	156437953	156438041	89	+	chr1:156437953-156438041,+	19.134455	156438008	156438009	antisense_genic	ENST00000464356.1_antisense	MEF2D_antisense
chr1	156446864	156446933	70	+	chr1:156446864-156446933,+	13.724071	156446899	156446900	antisense_genic	ENST00000464356.1_antisense	MEF2D_antisense
chr1	156470750	156470895	146	+	chr1:156470750-156470895,+	52.170656	156470816	156470817	antisense_proximal	ENST00000464356.1_antisense_proximal	MEF2D_antisense_proximal
chr1	156472818	156472879	62	+	chr1:156472818-156472879,+	36.891218	156472820	156472821	intergenic	.	.
chr1	156551796	156551836	41	+	chr1:156551796-156551836,+	66.871066	156551815	156551816	known_alternative_cds	ENST00000495690.1	TTC24
chr1	156561539	156561584	46	+	chr1:156561539-156561584,+	5681.308695	156561550	156561551	tss	ENST00000368234.3	APOA1BP
chr1	156698256	156698303	48	+	chr1:156698256-156698303,+	1984.0082016	156698302	156698303	tss	ENST00000368218.4	RRNAD1
chr1	156698633	156698750	118	+	chr1:156698633-156698750,+	181.478617	156698670	156698671	known_alternative_tss	ENST00000524343.1	RRNAD1
chr1	156721693	156721764	72	+	chr1:156721693-156721764,+	109.0613186	156721723	156721724	3_prime_UTR	ENST00000491853.1	PRCC
chr1	156737306	156737345	40	+	chr1:156737306-156737345,+	2443.906399	156737327	156737328	known_alternative_cds	ENST00000271526.4	PRCC
chr1	156737600	156737989	390	+	chr1:156737600-156737989,+	111.889548	156737897	156737898	exonic	ENST00000353233.3	PRCC
chr1	156766404	156766456	53	+	chr1:156766404-156766456,+	40.140823	156766455	156766456	intronic	ENST00000353233.3	PRCC
chr1	156830649	156830687	39	+	chr1:156830649-156830687,+	43.434664	156830658	156830659	known_alternative_cds	ENST00000368196.3	NTRK1
chr1	156863485	156863517	33	+	chr1:156863485-156863517,+	174.6222366	156863512	156863513	tss	ENST00000338302.3	PEAR1
chr1	156877422	156877465	44	+	chr1:156877422-156877465,+	30.499984	156877427	156877428	exonic	ENST00000292357.7	PEAR1
chr1	157044712	157044713	2	+	chr1:157044712-157044713,+	19.178937	157044712	157044713	intergenic	.	.
chr1	157108210	157108298	89	+	chr1:157108210-157108298,+	30.839776	157108260	157108261	antisense_genic	ENST00000326786.4_antisense	ETV3_antisense
chr1	157963083	157963189	107	+	chr1:157963083-157963189,+	84.048248	157963083	157963084	tss	ENST00000392272.2	KIRREL
chr1	157963415	157963440	26	+	chr1:157963415-157963440,+	692.473365	157963435	157963436	known_alternative_tss	ENST00000359209.6	KIRREL
chr1	158082969	158083008	40	+	chr1:158082969-158083008,+	17.9790886	158082989	158082990	intergenic	.	.
chr1	158147814	158147835	22	+	chr1:158147814-158147835,+	409.649926	158147820	158147821	proximal	ENST00000368171.3	CD1D
chr1	158150629	158150729	101	+	chr1:158150629-158150729,+	287.191468	158150685	158150686	5_prime_UTR	ENST00000368171.3	CD1D
chr1	158150827	158150883	57	+	chr1:158150827-158150883,+	51.3181386	158150871	158150872	5_prime_UTR	ENST00000368171.3	CD1D
chr1	158259627	158259807	181	+	chr1:158259627-158259807,+	449.78536	158259723	158259724	5_prime_UTR	ENST00000368170.3	CD1C
chr1	158323633	158323689	57	+	chr1:158323633-158323689,+	396.682146	158323684	158323685	known_alternative_cds	ENST00000452291.2	CD1E
chr1	158801129	158801166	38	+	chr1:158801129-158801166,+	516.589862	158801161	158801162	tss	ENST00000368141.4	MNDA
chr1	158901336	158901379	44	+	chr1:158901336-158901379,+	589.1579696	158901342	158901343	tss	ENST00000368140.1	PYHIN1
chr1	158969760	158969805	46	+	chr1:158969760-158969805,+	82.834857	158969766	158969767	intergenic	.	.
chr1	158978774	158978837	64	+	chr1:158978774-158978837,+	25.481945	158978783	158978784	proximal	ENST00000359709.3	IFI16
chr1	158979692	158979890	199	+	chr1:158979692-158979890,+	1686.76592	158979717	158979718	tss	ENST00000340979.6	IFI16
chr1	158985457	158985529	73	+	chr1:158985457-158985529,+	39.49425	158985463	158985464	intronic	ENST00000448393.2	IFI16
chr1	159141404	159141406	3	+	chr1:159141404-159141406,+	1108.422411	159141405	159141406	tss	ENST00000368124.4	CADM3
chr1	159174648	159174710	63	+	chr1:159174648-159174710,+	4276.320716	159174665	159174666	5_prime_UTR	ENST00000368122.2	DARC
chr1	159272123	159272132	10	+	chr1:159272123-159272132,+	667.290351	159272128	159272129	known_alternative_tss	ENST00000368114.1	FCER1A
chr1	159750750	159750799	50	+	chr1:159750750-159750799,+	2760.665359	159750759	159750760	tss	ENST00000368109.1	DUSP23
chr1	159750970	159751025	56	+	chr1:159750970-159751025,+	87.808226	159750976	159750977	exonic	ENST00000368107.1	DUSP23
chr1	159752236	159752294	59	+	chr1:159752236-159752294,+	12.9151002	159752292	159752293	3_prime_UTR	ENST00000368107.1	DUSP23
chr1	159770299	159770326	28	+	chr1:159770299-159770326,+	69.731908	159770302	159770303	tss	ENST00000321935.6	FCRL6
chr1	159796540	159796685	146	+	chr1:159796540-159796685,+	2853.617972	159796663	159796664	known_alternative_tss	ENST00000368104.4	SLAMF8
chr1	159824026	159824063	38	+	chr1:159824026-159824063,+	84.882022	159824062	159824063	antisense_genic	ENST00000368100.1_antisense	VSIG8_antisense
chr1	159824706	159824787	82	+	chr1:159824706-159824787,+	63.511131	159824774	159824775	antisense_genic	ENST00000368100.1_antisense	VSIG8_antisense
chr1	159888278	159888397	120	+	chr1:159888278-159888397,+	52.3236326	159888391	159888392	antisense_genic	ENST00000368097.4_antisense	TAGLN2_antisense
chr1	159893660	159893704	45	+	chr1:159893660-159893704,+	17.294117	159893703	159893704	antisense_genic	ENST00000320307.4_antisense	TAGLN2_antisense
chr1	159931010	159931126	117	+	chr1:159931010-159931126,+	3556.902139	159931021	159931022	tss	ENST00000423943.1	RP11-48O20.4
chr1	160085549	160085554	6	+	chr1:160085549-160085554,+	88.376798	160085549	160085550	tss	ENST00000472488.1	ATP1A2
chr1	160147187	160147195	9	+	chr1:160147187-160147195,+	30.78568	160147194	160147195	known_alternative_cds	ENST00000470705.1	ATP1A4
chr1	160175125	160175207	83	+	chr1:160175125-160175207,+	1825.319404	160175174	160175175	tss	ENST00000360472.4	PEA15
chr1	160183950	160183998	49	+	chr1:160183950-160183998,+	160.831248	160183996	160183997	3_prime_UTR	ENST00000368076.1	PEA15
chr1	160184485	160184621	137	+	chr1:160184485-160184621,+	20.426954	160184513	160184514	3_prime_UTR	ENST00000368076.1	PEA15
chr1	160231509	160231552	44	+	chr1:160231509-160231552,+	121.84637	160231521	160231522	tss	ENST00000442130.1	RP11-574F21.2
chr1	160254149	160254235	87	+	chr1:160254149-160254235,+	15.9720696	160254177	160254178	antisense_genic	ENST00000532508.1_antisense	PEX19_antisense
chr1	160287104	160287106	3	+	chr1:160287104-160287106,+	76.515547	160287104	160287105	antisense_genic	ENST00000241704.7_antisense	COPA_antisense
chr1	160313104	160313177	74	+	chr1:160313104-160313177,+	15826.332075	160313176	160313177	known_alternative_tss	ENST00000368063.1	NCSTN
chr1	160321847	160321894	48	+	chr1:160321847-160321894,+	32.218111	160321884	160321885	exonic	ENST00000368065.4	NCSTN
chr1	160322677	160322746	70	+	chr1:160322677-160322746,+	25.384851	160322678	160322679	exonic	ENST00000368065.4	NCSTN
chr1	160323913	160323975	63	+	chr1:160323913-160323975,+	50.560639	160323974	160323975	exonic	ENST00000368065.4	NCSTN
chr1	160326080	160326209	130	+	chr1:160326080-160326209,+	10.266608	160326208	160326209	intronic	ENST00000368065.4	NCSTN
chr1	160370361	160370399	39	+	chr1:160370361-160370399,+	360.375042	160370376	160370377	tss	ENST00000368061.2	VANGL2
chr1	160370965	160371056	92	+	chr1:160370965-160371056,+	15.02463	160370965	160370966	5_prime_UTR	ENST00000368061.2	VANGL2
chr1	160616799	160616938	140	+	chr1:160616799-160616938,+	12.121724	160616871	160616872	antisense_genic	ENST00000494463.1_antisense	SLAMF1_antisense
chr1	160643109	160643152	44	+	chr1:160643109-160643152,+	64.395848	160643117	160643118	3_prime_UTR	ENST00000443928.2	RP11-404F10.2
chr1	160708858	160708886	29	+	chr1:160708858-160708886,+	281.218528	160708869	160708870	proximal	ENST00000359331.4	SLAMF7
chr1	160709037	160709083	47	+	chr1:160709037-160709083,+	2804.490442	160709039	160709040	tss	ENST00000488819.1	SLAMF7
chr1	160718130	160718248	119	+	chr1:160718130-160718248,+	37.865524	160718130	160718131	exonic	ENST00000359331.4	SLAMF7
chr1	160719704	160719799	96	+	chr1:160719704-160719799,+	168.625607	160719795	160719796	exonic	ENST00000359331.4	SLAMF7
chr1	160724448	160724586	139	+	chr1:160724448-160724586,+	11.44739	160724510	160724511	3_prime_UTR	ENST00000359331.4	SLAMF7
chr1	160765952	160766020	69	+	chr1:160765952-160766020,+	1033.325076	160765964	160765965	tss	ENST00000368041.2	LY9
chr1	160846334	160846479	146	+	chr1:160846334-160846479,+	59.170439	160846478	160846479	antisense_genic	ENST00000326245.3_antisense	ITLN1_antisense
chr1	160849103	160849174	72	+	chr1:160849103-160849174,+	16.535758	160849120	160849121	antisense_genic	ENST00000487531.1_antisense	ITLN1_antisense
chr1	160850384	160850455	72	+	chr1:160850384-160850455,+	51.377234	160850422	160850423	antisense_genic	ENST00000487531.1_antisense	ITLN1_antisense
chr1	160851014	160851042	29	+	chr1:160851014-160851042,+	120.461632	160851040	160851041	antisense_genic	ENST00000487531.1_antisense	ITLN1_antisense
chr1	160854853	160854854	2	+	chr1:160854853-160854854,+	442.386245	160854853	160854854	antisense_genic	ENST00000326245.3_antisense	ITLN1_antisense
chr1	161015817	161015843	27	+	chr1:161015817-161015843,+	118.91735	161015827	161015828	antisense_genic	ENST00000435396.1_antisense	USF1_antisense
chr1	161068137	161068201	65	+	chr1:161068137-161068201,+	55.3558226	161068151	161068152	tss	ENST00000490724.2	KLHDC9
chr1	161087881	161087920	40	+	chr1:161087881-161087920,+	5502.232631	161087919	161087920	tss	ENST00000368009.2	NIT1
chr1	161088148	161088356	209	+	chr1:161088148-161088356,+	144.38563	161088334	161088335	5_prime_UTR	ENST00000392190.5	NIT1
chr1	161089004	161089148	145	+	chr1:161089004-161089148,+	21.960872	161089147	161089148	exonic	ENST00000368008.1	NIT1
chr1	161090637	161090713	77	+	chr1:161090637-161090713,+	9.733355	161090647	161090648	intronic	ENST00000368008.1	NIT1
chr1	161102339	161102491	153	+	chr1:161102339-161102491,+	35.395065	161102490	161102491	antisense_genic	ENST00000392188.1_antisense	DEDD_antisense
chr1	161102805	161102939	135	+	chr1:161102805-161102939,+	50.456235	161102928	161102929	antisense_proximal	ENST00000489249.1_antisense_proximal	DEDD_antisense_proximal
chr1	161123764	161123786	23	+	chr1:161123764-161123786,+	10231.556987	161123773	161123774	known_alternative_tss	ENST00000473766.1	UFC1
chr1	161127914	161127931	18	+	chr1:161127914-161127931,+	88.653779	161127916	161127917	exonic	ENST00000368003.5	UFC1
chr1	161128201	161128314	114	+	chr1:161128201-161128314,+	51.183252	161128202	161128203	exonic	ENST00000368003.5	UFC1
chr1	161128519	161128615	97	+	chr1:161128519-161128615,+	31.420813	161128572	161128573	3_prime_UTR	ENST00000368003.5	UFC1
chr1	161129273	161129310	38	+	chr1:161129273-161129310,+	1158.992481	161129290	161129291	tss	ENST00000368002.3	USP21
chr1	161136186	161136373	188	+	chr1:161136186-161136373,+	274.154471	161136272	161136273	tss	ENST00000352210.5	PPOX
chr1	161146189	161146225	37	+	chr1:161146189-161146225,+	28.8689106	161146202	161146203	intronic	ENST00000432542.2	PPOX
chr1	161171786	161171886	101	+	chr1:161171786-161171886,+	8.646758	161171855	161171856	known_alternative_tss	ENST00000392179.4	NDUFS2
chr1	161172155	161172172	18	+	chr1:161172155-161172172,+	8076.466911	161172157	161172158	known_alternative_tss	ENST00000476409.2	NDUFS2
chr1	161185044	161185089	46	+	chr1:161185044-161185089,+	13492.794153	161185088	161185089	tss	ENST00000490414.1	FCER1G
chr1	161188996	161189008	13	+	chr1:161188996-161189008,+	26.640406	161189006	161189007	intronic	ENST00000367992.3	FCER1G
chr1	161195841	161195858	18	+	chr1:161195841-161195858,+	133.197508	161195850	161195851	tss	ENST00000367988.3	TOMM40L
chr1	161284168	161284182	15	+	chr1:161284168-161284182,+	3386.289815	161284181	161284182	known_alternative_tss	ENST00000342751.4	SDHC
chr1	161369159	161369230	72	+	chr1:161369159-161369230,+	148.192116	161369211	161369212	proximal	ENST00000384194.1	U6
chr1	161369290	161369295	6	+	chr1:161369290-161369295,+	10.44036	161369294	161369295	proximal	ENST00000384194.1	U6
chr1	161369547	161369658	112	+	chr1:161369547-161369658,+	350.594195	161369583	161369584	proximal	ENST00000384194.1	U6
chr1	161475220	161475256	37	+	chr1:161475220-161475256,+	12163.004953	161475247	161475248	tss	ENST00000367972.4	FCGR2A
chr1	161475641	161475669	29	+	chr1:161475641-161475669,+	158.161608	161475659	161475660	intronic	ENST00000271450.6	FCGR2A
chr1	161494329	161494331	3	+	chr1:161494329-161494331,+	28.788001	161494330	161494331	5_prime_UTR	ENST00000309758.4	HSPA6
chr1	161677004	161677047	44	+	chr1:161677004-161677047,+	580.85308	161677019	161677020	known_alternative_cds	ENST00000367957.2	FCRLA
chr1	161691315	161691346	32	+	chr1:161691315-161691346,+	6.093337	161691335	161691336	tss	ENST00000367948.2	FCRLB
chr1	161719558	161719601	44	+	chr1:161719558-161719601,+	592.28567	161719576	161719577	tss	ENST00000484291.1	DUSP12
chr1	161736109	161736147	39	+	chr1:161736109-161736147,+	1573.856913	161736110	161736111	tss	ENST00000367942.3	ATF6
chr1	162039481	162039534	54	+	chr1:162039481-162039534,+	325.715631	162039530	162039531	tss	ENST00000530878.1	NOS1AP
chr1	162330516	162330597	82	+	chr1:162330516-162330597,+	213.204303	162330516	162330517	intronic	ENST00000361897.5	NOS1AP
chr1	162336693	162336732	40	+	chr1:162336693-162336732,+	97.625198	162336728	162336729	known_alternative_cds	ENST00000454693.1	NOS1AP
chr1	162337116	162337134	19	+	chr1:162337116-162337134,+	96.558249	162337131	162337132	exonic	ENST00000493151.1	NOS1AP
chr1	162351510	162351711	202	+	chr1:162351510-162351711,+	414.337873	162351520	162351521	known_alternative_cds	ENST00000458626.2	C1orf226
chr1	162351899	162351969	71	+	chr1:162351899-162351969,+	18.766108	162351931	162351932	exonic	ENST00000458626.2	C1orf226
chr1	162389590	162389636	47	+	chr1:162389590-162389636,+	350.644801	162389633	162389634	intergenic	.	.
chr1	162389668	162389678	11	+	chr1:162389668-162389678,+	29.537802	162389668	162389669	intergenic	.	.
chr1	162467607	162467646	40	+	chr1:162467607-162467646,+	8206.9100696	162467639	162467640	known_alternative_cds	ENST00000538489.1	UHMK1
chr1	162493608	162493873	266	+	chr1:162493608-162493873,+	30.3351486	162493731	162493732	3_prime_UTR	ENST00000282169.8	UHMK1
chr1	162531352	162531513	162	+	chr1:162531352-162531513,+	3269.7037992	162531512	162531513	5_prime_UTR	ENST00000367926.4	UAP1
chr1	162546618	162546657	40	+	chr1:162546618-162546657,+	71.705732	162546626	162546627	exonic	ENST00000367924.1	UAP1
chr1	162551081	162551142	62	+	chr1:162551081-162551142,+	94.380243	162551081	162551082	exonic	ENST00000367924.1	UAP1
chr1	162557263	162557350	88	+	chr1:162557263-162557350,+	21.542966	162557267	162557268	exonic	ENST00000367924.1	UAP1
chr1	162600635	162600691	57	+	chr1:162600635-162600691,+	44.660238	162600653	162600654	proximal	ENST00000367921.3	DDR2
chr1	162600940	162600954	15	+	chr1:162600940-162600954,+	49.517543	162600953	162600954	proximal	ENST00000367921.3	DDR2
chr1	162601026	162601064	39	+	chr1:162601026-162601064,+	54.122438	162601055	162601056	proximal	ENST00000367921.3	DDR2
chr1	162601110	162601164	55	+	chr1:162601110-162601164,+	91.62378	162601161	162601162	proximal	ENST00000367921.3	DDR2
chr1	162601758	162601787	30	+	chr1:162601758-162601787,+	30.301177	162601784	162601785	proximal	ENST00000367921.3	DDR2
chr1	162602226	162602310	85	+	chr1:162602226-162602310,+	2014.433775	162602254	162602255	tss	ENST00000367922.2	DDR2
chr1	162760529	162760530	2	+	chr1:162760529-162760530,+	174.986	162760529	162760530	tss	ENST00000485405.1	HSD17B7
chr1	163039150	163039153	4	+	chr1:163039150-163039153,+	161.538425	163039151	163039152	known_alternative_cds	ENST00000531057.1	RGS4
chr1	163291724	163291791	68	+	chr1:163291724-163291791,+	1087.81604	163291747	163291748	tss	ENST00000524800.1	NUF2
chr1	164325979	164325981	3	+	chr1:164325979-164325981,+	1673.60437	164325980	164325981	intergenic	.	.
chr1	164528374	164528425	52	+	chr1:164528374-164528425,+	5719.9462376	164528421	164528422	tss	ENST00000485769.1	PBX1
chr1	164528595	164528706	112	+	chr1:164528595-164528706,+	143.88815	164528596	164528597	5_prime_UTR	ENST00000485769.1	PBX1
chr1	164528953	164529220	268	+	chr1:164528953-164529220,+	79.469034	164529210	164529211	exonic	ENST00000485769.1	PBX1
chr1	164751686	164751687	2	+	chr1:164751686-164751687,+	27.192964	164751686	164751687	5_prime_UTR	ENST00000560641.1	PBX1
chr1	165600093	165600159	67	+	chr1:165600093-165600159,+	61.216608	165600098	165600099	tss	ENST00000367889.3	MGST3
chr1	165600446	165600503	58	+	chr1:165600446-165600503,+	14337.192029	165600500	165600501	known_alternative_tss	ENST00000367888.4	MGST3
chr1	165601243	165601301	59	+	chr1:165601243-165601301,+	36.35177	165601300	165601301	known_alternative_tss	ENST00000367883.1	MGST3
chr1	165601344	165601412	69	+	chr1:165601344-165601412,+	20.641585	165601411	165601412	known_alternative_tss	ENST00000367886.2	MGST3
chr1	165624603	165624664	62	+	chr1:165624603-165624664,+	12.821403	165624663	165624664	exonic	ENST00000367886.2	MGST3
chr1	165624700	165624759	60	+	chr1:165624700-165624759,+	24.152348	165624755	165624756	intronic	ENST00000367888.4	MGST3
chr1	165738166	165738310	145	+	chr1:165738166-165738310,+	143.076609	165738256	165738257	tss	ENST00000423121.1	RP11-466F5.8
chr1	165796762	165797061	300	+	chr1:165796762-165797061,+	1460.291787	165796851	165796852	tss	ENST00000367879.4	UCK2
chr1	165880544	165880584	41	+	chr1:165880544-165880584,+	106.261489	165880583	165880584	3_prime_UTR	ENST00000479872.1	UCK2
chr1	165880611	165880649	39	+	chr1:165880611-165880649,+	36.295952	165880618	165880619	3_prime_UTR	ENST00000479872.1	UCK2
chr1	166717141	166717146	6	+	chr1:166717141-166717146,+	86.467756	166717143	166717144	intergenic	.	.
chr1	166808615	166808763	149	+	chr1:166808615-166808763,+	681.127137	166808759	166808760	tss	ENST00000536514.1	POGK
chr1	166823117	166823119	3	+	chr1:166823117-166823119,+	70.884275	166823117	166823118	3_prime_UTR	ENST00000367875.1	POGK
chr1	167022312	167022370	59	+	chr1:167022312-167022370,+	10.463223	167022346	167022347	3_prime_UTR	ENST00000417644.1	RP11-102C16.3
chr1	167022822	167023119	298	+	chr1:167022822-167023119,+	214.858535	167023009	167023010	3_prime_UTR	ENST00000417644.1	RP11-102C16.3
chr1	167023338	167023602	265	+	chr1:167023338-167023602,+	108.2222656	167023413	167023414	3_prime_UTR	ENST00000417644.1	RP11-102C16.3
chr1	167052165	167052227	63	+	chr1:167052165-167052227,+	34.201222	167052224	167052225	antisense_genic	ENST00000367868.3_antisense	GPA33_antisense
chr1	167088445	167088503	59	+	chr1:167088445-167088503,+	11.740011	167088459	167088460	intronic	ENST00000443333.1	DUSP27
chr1	167136131	167136209	79	+	chr1:167136131-167136209,+	74.081861	167136208	167136209	intergenic	.	.
chr1	167190120	167190133	14	+	chr1:167190120-167190133,+	3445.701402	167190123	167190124	tss	ENST00000367866.2	POU2F1
chr1	167298234	167298315	82	+	chr1:167298234-167298315,+	44.764521	167298243	167298244	known_alternative_cds	ENST00000367862.5	POU2F1
chr1	167599487	167599564	78	+	chr1:167599487-167599564,+	1144.209384	167599498	167599499	known_alternative_tss	ENST00000472038.1	RCSD1
chr1	167691205	167691250	46	+	chr1:167691205-167691250,+	13870.201257	167691227	167691228	tss	ENST00000359523.2	MPZL1
chr1	167757995	167758103	109	+	chr1:167757995-167758103,+	15.6863	167758038	167758039	3_prime_UTR	ENST00000392121.3	MPZL1
chr1	167758631	167758922	292	+	chr1:167758631-167758922,+	123.22583	167758633	167758634	3_prime_UTR	ENST00000392121.3	MPZL1
chr1	167887507	167887566	60	+	chr1:167887507-167887566,+	25.42213	167887547	167887548	antisense_genic	ENST00000271373.4_antisense	MPC2_antisense
chr1	167889833	167889835	3	+	chr1:167889833-167889835,+	93.112508	167889834	167889835	antisense_genic	ENST00000271373.4_antisense	MPC2_antisense
chr1	167905908	167905952	45	+	chr1:167905908-167905952,+	15095.744271	167905921	167905922	known_alternative_cds	ENST00000367843.3	DCAF6
chr1	167906116	167906209	94	+	chr1:167906116-167906209,+	57.466948	167906195	167906196	exonic	ENST00000367840.3	DCAF6
chr1	168148131	168148251	121	+	chr1:168148131-168148251,+	5192.157515	168148200	168148201	tss	ENST00000367833.2	TIPRL
chr1	168154021	168154027	7	+	chr1:168154021-168154027,+	49.435888	168154025	168154026	exonic	ENST00000367830.3	TIPRL
chr1	168195242	168195287	46	+	chr1:168195242-168195287,+	12856.044783	168195246	168195247	tss	ENST00000471981.1	SFT2D2
chr1	168216096	168216423	328	+	chr1:168216096-168216423,+	20.5097776	168216268	168216269	antisense_genic	ENST00000358576.4_antisense	ANKRD36BP1_antisense
chr1	168545839	168545844	6	+	chr1:168545839-168545844,+	127.521193	168545843	168545844	5_prime_UTR	ENST00000367818.3	XCL1
chr1	169073277	169073352	76	+	chr1:169073277-169073352,+	82.9777106	169073281	169073282	tss	ENST00000415637.1	RP5-1018K9.1
chr1	169075086	169075194	109	+	chr1:169075086-169075194,+	113.334307	169075193	169075194	5_prime_UTR	ENST00000367816.1	ATP1B1
chr1	169075561	169075567	7	+	chr1:169075561-169075567,+	38681.7309256	169075561	169075562	known_alternative_tss	ENST00000367815.3	ATP1B1
chr1	169075921	169075936	16	+	chr1:169075921-169075936,+	8984.3466286	169075928	169075929	5_prime_UTR	ENST00000367815.3	ATP1B1
chr1	169077175	169077209	35	+	chr1:169077175-169077209,+	22.595991	169077186	169077187	known_alternative_cds	ENST00000494797.1	ATP1B1
chr1	169080607	169080696	90	+	chr1:169080607-169080696,+	68.231894	169080638	169080639	5_prime_UTR	ENST00000499679.3	ATP1B1
chr1	169094129	169094252	124	+	chr1:169094129-169094252,+	333.688733	169094251	169094252	exonic	ENST00000367813.3	ATP1B1
chr1	169096462	169096596	135	+	chr1:169096462-169096596,+	537.101311	169096594	169096595	exonic	ENST00000367813.3	ATP1B1
chr1	169099253	169099289	37	+	chr1:169099253-169099289,+	38.854432	169099284	169099285	exonic	ENST00000367813.3	ATP1B1
chr1	169100529	169100581	53	+	chr1:169100529-169100581,+	172.292046	169100546	169100547	exonic	ENST00000367813.3	ATP1B1
chr1	169100635	169100760	126	+	chr1:169100635-169100760,+	17.147835	169100635	169100636	exonic	ENST00000367813.3	ATP1B1
chr1	169100818	169101064	247	+	chr1:169100818-169101064,+	29.805556	169100935	169100936	3_prime_UTR	ENST00000367813.3	ATP1B1
chr1	169101124	169101237	114	+	chr1:169101124-169101237,+	67.7702936	169101197	169101198	3_prime_UTR	ENST00000367813.3	ATP1B1
chr1	169101459	169101580	122	+	chr1:169101459-169101580,+	50.307982	169101578	169101579	3_prime_UTR	ENST00000499679.3	ATP1B1
chr1	169101632	169101689	58	+	chr1:169101632-169101689,+	14.051375	169101687	169101688	3_prime_UTR	ENST00000367815.3	ATP1B1
chr1	169101756	169101929	174	+	chr1:169101756-169101929,+	68.181203	169101896	169101897	3_prime_UTR	ENST00000367815.3	ATP1B1
chr1	169337194	169337241	48	+	chr1:169337194-169337241,+	1255.3128656	169337238	169337239	tss	ENST00000367807.3	BLZF1
chr1	169337422	169337485	64	+	chr1:169337422-169337485,+	1834.020815	169337451	169337452	5_prime_UTR	ENST00000329281.2	BLZF1
chr1	169455356	169455433	78	+	chr1:169455356-169455433,+	72.770732	169455379	169455380	antisense_proximal	ENST00000236137.5_antisense_proximal	SLC19A2_antisense_proximal
chr1	169763835	169763926	92	+	chr1:169763835-169763926,+	20.964135	169763925	169763926	3_prime_UTR	ENST00000498289.1	C1orf112
chr1	169764178	169764234	57	+	chr1:169764178-169764234,+	726.595412	169764186	169764187	known_alternative_cds	ENST00000413811.2	C1orf112
chr1	169863474	169863539	66	+	chr1:169863474-169863539,+	23.604268	169863536	169863537	antisense_proximal	ENST00000470238.1_antisense_proximal	SCYL3_antisense_proximal
chr1	170501270	170501337	68	+	chr1:170501270-170501337,+	583.749165	170501272	170501273	tss	ENST00000367763.3	GORAB
chr1	170501509	170501576	68	+	chr1:170501509-170501576,+	17.896457	170501521	170501522	intronic	ENST00000367762.1	GORAB
chr1	170631998	170632076	79	+	chr1:170631998-170632076,+	20.836027	170632001	170632002	proximal	ENST00000497230.2	PRRX1
chr1	170632110	170632146	37	+	chr1:170632110-170632146,+	12.519017	170632129	170632130	proximal	ENST00000497230.2	PRRX1
chr1	170632289	170632309	21	+	chr1:170632289-170632309,+	244.081812	170632303	170632304	tss	ENST00000367760.3	PRRX1
chr1	170632446	170632532	87	+	chr1:170632446-170632532,+	10.606255	170632488	170632489	5_prime_UTR	ENST00000367760.3	PRRX1
chr1	170632669	170632775	107	+	chr1:170632669-170632775,+	16.027042	170632690	170632691	5_prime_UTR	ENST00000367760.3	PRRX1
chr1	170632965	170632993	29	+	chr1:170632965-170632993,+	40.20928	170632977	170632978	known_alternative_tss	ENST00000239461.6	PRRX1
chr1	170633065	170633106	42	+	chr1:170633065-170633106,+	33.70649	170633065	170633066	known_alternative_tss	ENST00000239461.6	PRRX1
chr1	170633272	170633469	198	+	chr1:170633272-170633469,+	163.594667	170633272	170633273	5_prime_UTR	ENST00000497230.2	PRRX1
chr1	170852231	170852263	33	+	chr1:170852231-170852263,+	41.40942	170852261	170852262	intergenic	.	.
chr1	170887888	170887889	2	+	chr1:170887888-170887889,+	37.343	170887888	170887889	intergenic	.	.
chr1	171154417	171154444	28	+	chr1:171154417-171154444,+	34.113161	171154439	171154440	tss	ENST00000209929.7	FMO2
chr1	171283292	171283327	36	+	chr1:171283292-171283327,+	498.020884	171283322	171283323	tss	ENST00000367749.3	FMO4
chr1	171454647	171454719	73	+	chr1:171454647-171454719,+	5065.254441	171454690	171454691	tss	ENST00000392078.3	PRRC2C
chr1	171454834	171454852	19	+	chr1:171454834-171454852,+	45.823789	171454834	171454835	5_prime_UTR	ENST00000338920.4	PRRC2C
chr1	171481234	171481313	80	+	chr1:171481234-171481313,+	94.127921	171481270	171481271	exonic	ENST00000338920.4	PRRC2C
chr1	171484881	171484953	73	+	chr1:171484881-171484953,+	26.739233	171484930	171484931	exonic	ENST00000338920.4	PRRC2C
chr1	171501537	171501889	353	+	chr1:171501537-171501889,+	136.157076	171501660	171501661	exonic	ENST00000338920.4	PRRC2C
chr1	171506538	171506540	3	+	chr1:171506538-171506540,+	53.151466	171506538	171506539	exonic	ENST00000338920.4	PRRC2C
chr1	171558672	171558861	190	+	chr1:171558672-171558861,+	17.567791	171558819	171558820	intronic	ENST00000338920.4	PRRC2C
chr1	171558991	171559105	115	+	chr1:171558991-171559105,+	11.227899	171559094	171559095	intronic	ENST00000338920.4	PRRC2C
chr1	171560960	171561070	111	+	chr1:171560960-171561070,+	17.917341	171561026	171561027	3_prime_UTR	ENST00000338920.4	PRRC2C
chr1	171561751	171561893	143	+	chr1:171561751-171561893,+	31.426335	171561839	171561840	3_prime_UTR	ENST00000338920.4	PRRC2C
chr1	171639740	171639747	8	+	chr1:171639740-171639747,+	49.574954	171639746	171639747	intergenic	.	.
chr1	171750800	171750855	56	+	chr1:171750800-171750855,+	1341.11149	171750814	171750815	tss	ENST00000458517.1	METTL13
chr1	171810621	171810682	62	+	chr1:171810621-171810682,+	401.470204	171810638	171810639	tss	ENST00000358155.4	DNM3
chr1	172134787	172134816	30	+	chr1:172134787-172134816,+	43.188126	172134788	172134789	intronic	ENST00000520906.1	DNM3
chr1	172328008	172328142	135	+	chr1:172328008-172328142,+	17.756988	172328008	172328009	intronic	ENST00000367731.1	DNM3
chr1	172502153	172502301	149	+	chr1:172502153-172502301,+	1189.178307	172502290	172502291	known_alternative_cds	ENST00000263688.3	SUCO
chr1	172628141	172628247	107	+	chr1:172628141-172628247,+	285.818767	172628243	172628244	tss	ENST00000340030.3	FASLG
chr1	172745021	172745079	59	+	chr1:172745021-172745079,+	15.833201	172745067	172745068	tss	ENST00000432694.1	RP1-15D23.2
chr1	173300841	173300842	2	+	chr1:173300841-173300842,+	147.37661	173300841	173300842	intergenic	.	.
chr1	173446451	173446526	76	+	chr1:173446451-173446526,+	10419.8434492	173446474	173446475	tss	ENST00000340385.5	PRDX6
chr1	173450532	173450624	93	+	chr1:173450532-173450624,+	21.379913	173450561	173450562	exonic	ENST00000340385.5	PRDX6
chr1	173454573	173454616	44	+	chr1:173454573-173454616,+	629.677683	173454610	173454611	exonic	ENST00000340385.5	PRDX6
chr1	173455416	173455511	96	+	chr1:173455416-173455511,+	107.7680676	173455510	173455511	exonic	ENST00000340385.5	PRDX6
chr1	173456880	173457130	251	+	chr1:173456880-173457130,+	113.6357436	173457015	173457016	3_prime_UTR	ENST00000470017.1	PRDX6
chr1	173457700	173457920	221	+	chr1:173457700-173457920,+	32.201111	173457917	173457918	3_prime_UTR	ENST00000340385.5	PRDX6
chr1	173684075	173684156	82	+	chr1:173684075-173684156,+	3133.937337	173684120	173684121	tss	ENST00000546011.1	KLHL20
chr1	173793719	173793819	101	+	chr1:173793719-173793819,+	1517.452118	173793811	173793812	known_alternative_tss	ENST00000239457.5	DARS2
chr1	173793968	173794116	149	+	chr1:173793968-173794116,+	71.196821	173793981	173793982	5_prime_UTR	ENST00000239457.5	DARS2
chr1	173837337	173837588	252	+	chr1:173837337-173837588,+	114.20994	173837518	173837519	known_alternative_tss	ENST00000432989.1	ZBTB37
chr1	173837890	173837996	107	+	chr1:173837890-173837996,+	37.861771	173837947	173837948	5_prime_UTR	ENST00000367702.1	ZBTB37
chr1	173991620	173991686	67	+	chr1:173991620-173991686,+	51.366145	173991621	173991622	tss	ENST00000424181.1	RP11-160H22.3
chr1	174128657	174128720	64	+	chr1:174128657-174128720,+	1074.112753	174128658	174128659	known_alternative_tss	ENST00000251507.4	RABGAP1L
chr1	174768876	174768998	123	+	chr1:174768876-174768998,+	67.939705	174768995	174768996	known_alternative_cds	ENST00000489615.1	RABGAP1L
chr1	174843553	174843593	41	+	chr1:174843553-174843593,+	1301.860298	174843557	174843558	known_alternative_cds	ENST00000478442.1	RABGAP1L
chr1	174844638	174844671	34	+	chr1:174844638-174844671,+	3380.48009	174844656	174844657	known_alternative_cds	ENST00000486220.1	RABGAP1L
chr1	174846420	174846579	160	+	chr1:174846420-174846579,+	983.115819	174846437	174846438	5_prime_UTR	ENST00000486220.1	RABGAP1L
chr1	174849648	174849658	11	+	chr1:174849648-174849658,+	9.203029	174849657	174849658	intronic	ENST00000392064.2	RABGAP1L
chr1	174933893	174933961	69	+	chr1:174933893-174933961,+	240.0410876	174933920	174933921	known_alternative_cds	ENST00000367688.3	RABGAP1L
chr1	174934091	174934100	10	+	chr1:174934091-174934100,+	23.277136	174934096	174934097	exonic	ENST00000367688.3	RABGAP1L
chr1	174968542	174968608	67	+	chr1:174968542-174968608,+	280.355654	174968571	174968572	5_prime_UTR	ENST00000367681.2	CACYBP
chr1	174968828	174968906	79	+	chr1:174968828-174968906,+	34.391546	174968828	174968829	known_alternative_tss	ENST00000367679.2	CACYBP
chr1	174969077	174969216	140	+	chr1:174969077-174969216,+	12620.029483	174969166	174969167	5_prime_UTR	ENST00000367679.2	CACYBP
chr1	174969417	174969473	57	+	chr1:174969417-174969473,+	40.769622	174969448	174969449	5_prime_UTR	ENST00000405362.1	CACYBP
chr1	175524646	175524647	2	+	chr1:175524646-175524647,+	37.12496	175524646	175524647	antisense_genic	ENST00000455447.1_antisense	TNR-IT1_antisense
chr1	176176795	176176846	52	+	chr1:176176795-176176846,+	41.105923	176176818	176176819	tss	ENST00000456125.1	RP11-195C7.1
chr1	176522619	176522634	16	+	chr1:176522619-176522634,+	29.533396	176522620	176522621	known_alternative_tss	ENST00000486075.1	PAPPA2
chr1	177320695	177320721	27	+	chr1:177320695-177320721,+	108.217687	177320715	177320716	tss	ENST00000451341.1	RP1-35C21.1
chr1	178063239	178063256	18	+	chr1:178063239-178063256,+	62.10405	178063239	178063240	known_alternative_tss	ENST00000367649.3	RASAL2
chr1	178310583	178310664	82	+	chr1:178310583-178310664,+	28.9834356	178310586	178310587	known_alternative_cds	ENST00000462775.1	RASAL2
chr1	178511417	178511538	122	+	chr1:178511417-178511538,+	99.510847	178511510	178511511	proximal	ENST00000367636.4	C1ORF220
chr1	178511860	178511968	109	+	chr1:178511860-178511968,+	83.615184	178511936	178511937	tss	ENST00000367638.1	C1orf220
chr1	178546220	178546225	6	+	chr1:178546220-178546225,+	56.097368	178546221	178546222	intergenic	.	.
chr1	178693954	178694005	52	+	chr1:178693954-178694005,+	26.032162	178693983	178693984	proximal	ENST00000324778.4	RALGPS2
chr1	178694100	178694197	98	+	chr1:178694100-178694197,+	32.717373	178694119	178694120	proximal	ENST00000324778.4	RALGPS2
chr1	178694341	178694440	100	+	chr1:178694341-178694440,+	1812.049404	178694379	178694380	tss	ENST00000367635.3	RALGPS2
chr1	178986432	178986470	39	+	chr1:178986432-178986470,+	314.839095	178986469	178986470	intergenic	.	.
chr1	178994996	178995177	182	+	chr1:178994996-178995177,+	176.485527	178995029	178995030	tss	ENST00000263733.4	FAM20B
chr1	179051176	179051240	65	+	chr1:179051176-179051240,+	6702.623042	179051211	179051212	known_alternative_tss	ENST00000352445.6	TOR3A
chr1	179057030	179057119	90	+	chr1:179057030-179057119,+	77.085988	179057062	179057063	exonic	ENST00000352445.6	TOR3A
chr1	179262877	179262972	96	+	chr1:179262877-179262972,+	5498.252345	179262937	179262938	tss	ENST00000539888.1	SOAT1
chr1	179486655	179486683	29	+	chr1:179486655-179486683,+	1090.857579	179486681	179486682	intronic	ENST00000367618.3	AXDND1
chr1	179560748	179560827	80	+	chr1:179560748-179560827,+	60.714192	179560826	179560827	tss	ENST00000367614.1	TDRD5
chr1	179712415	179712519	105	+	chr1:179712415-179712519,+	37.721539	179712426	179712427	5_prime_UTR	ENST00000341785.4	FAM163A
chr1	179712604	179712654	51	+	chr1:179712604-179712654,+	25.74466	179712625	179712626	5_prime_UTR	ENST00000341785.4	FAM163A
chr1	179851389	179851435	47	+	chr1:179851389-179851435,+	231.581906	179851432	179851433	tss	ENST00000271583.3	TOR1AIP1
chr1	179851910	179851988	79	+	chr1:179851910-179851988,+	1875.712857	179851934	179851935	exonic	ENST00000435319.2	TOR1AIP1
chr1	179923718	179923739	22	+	chr1:179923718-179923739,+	42.441411	179923718	179923719	proximal	ENST00000367607.3	CEP350
chr1	179923910	179923950	41	+	chr1:179923910-179923950,+	2330.199462	179923945	179923946	tss	ENST00000367607.3	CEP350
chr1	180123999	180124029	31	+	chr1:180123999-180124029,+	34246.691735	180124004	180124005	tss	ENST00000367602.3	QSOX1
chr1	180124184	180124257	74	+	chr1:180124184-180124257,+	37.299658	180124229	180124230	exonic	ENST00000367600.5	QSOX1
chr1	180135622	180135693	72	+	chr1:180135622-180135693,+	27.131541	180135633	180135634	exonic	ENST00000367600.5	QSOX1
chr1	180139888	180139990	103	+	chr1:180139888-180139990,+	36.126125	180139960	180139961	intronic	ENST00000367600.5	QSOX1
chr1	180145075	180145116	42	+	chr1:180145075-180145116,+	102.2918396	180145095	180145096	exonic	ENST00000367600.5	QSOX1
chr1	180147934	180147999	66	+	chr1:180147934-180147999,+	67.367973	180147938	180147939	exonic	ENST00000367600.5	QSOX1
chr1	180151304	180151421	118	+	chr1:180151304-180151421,+	104.265778	180151345	180151346	exonic	ENST00000367600.5	QSOX1
chr1	180153056	180153154	99	+	chr1:180153056-180153154,+	14.522199	180153113	180153114	exonic	ENST00000367600.5	QSOX1
chr1	180155192	180155275	84	+	chr1:180155192-180155275,+	35.725211	180155249	180155250	exonic	ENST00000367600.5	QSOX1
chr1	180158699	180158784	86	+	chr1:180158699-180158784,+	19.495326	180158783	180158784	exonic	ENST00000367600.5	QSOX1
chr1	180159570	180159688	119	+	chr1:180159570-180159688,+	114.344708	180159613	180159614	exonic	ENST00000367600.5	QSOX1
chr1	180163357	180163465	109	+	chr1:180163357-180163465,+	32.41576	180163414	180163415	exonic	ENST00000367600.5	QSOX1
chr1	180165406	180165541	136	+	chr1:180165406-180165541,+	15.486458	180165496	180165497	exonic	ENST00000367600.5	QSOX1
chr1	180165597	180166040	444	+	chr1:180165597-180166040,+	44.156143	180165650	180165651	exonic	ENST00000367600.5	QSOX1
chr1	180166277	180166472	196	+	chr1:180166277-180166472,+	12.576881	180166417	180166418	intronic	ENST00000367600.5	QSOX1
chr1	180167027	180167147	121	+	chr1:180167027-180167147,+	35.58002	180167089	180167090	3_prime_UTR	ENST00000367600.5	QSOX1
chr1	180168578	180168752	175	+	chr1:180168578-180168752,+	8.309851	180168741	180168742	3_prime_UTR	ENST00000367602.3	QSOX1
chr1	180239256	180239270	15	+	chr1:180239256-180239270,+	55.277603	180239265	180239266	intronic	ENST00000263726.2	LHX4
chr1	180601150	180601265	116	+	chr1:180601150-180601265,+	5640.4990366	180601158	180601159	tss	ENST00000367590.4	XPR1
chr1	180853931	180853958	28	+	chr1:180853931-180853958,+	33.737647	180853931	180853932	3_prime_UTR	ENST00000367589.3	XPR1
chr1	180882306	180882358	53	+	chr1:180882306-180882358,+	31.129608	180882326	180882327	tss	ENST00000367588.4	KIAA1614
chr1	181003117	181003145	29	+	chr1:181003117-181003145,+	2395.3334166	181003131	181003132	tss	ENST00000434571.2	MR1
chr1	181057834	181057837	4	+	chr1:181057834-181057837,+	1438.428456	181057836	181057837	5_prime_UTR	ENST00000367577.4	IER5
chr1	181451731	181451851	121	+	chr1:181451731-181451851,+	19.075579	181451794	181451795	proximal	ENST00000367573.2	CACNA1E
chr1	181451996	181452064	69	+	chr1:181451996-181452064,+	12.906869	181452059	181452060	proximal	ENST00000367573.2	CACNA1E
chr1	182025957	182026008	52	+	chr1:182025957-182026008,+	159.386363	182025986	182025987	antisense_genic	ENST00000339948.3_antisense	ZNF648_antisense
chr1	182118799	182118862	64	+	chr1:182118799-182118862,+	18.102324	182118838	182118839	antisense_genic	ENST00000426309.1_antisense	GS1-122H1.2_antisense
chr1	182305630	182305635	6	+	chr1:182305630-182305635,+	11.858355	182305634	182305635	intergenic	.	.
chr1	182360576	182360658	83	+	chr1:182360576-182360658,+	97.79634	182360615	182360616	antisense_genic	ENST00000339526.4_antisense	GLUL_antisense
chr1	182758907	182758912	6	+	chr1:182758907-182758912,+	1000.999345	182758908	182758909	tss	ENST00000463899.1	NPL
chr1	182808451	182808491	41	+	chr1:182808451-182808491,+	1548.1569096	182808482	182808483	tss	ENST00000367549.3	DHX9
chr1	182991716	182991841	126	+	chr1:182991716-182991841,+	133.038523	182991720	182991721	proximal	ENST00000258341.4	LAMC1
chr1	182992352	182992415	64	+	chr1:182992352-182992415,+	725.650763	182992413	182992414	proximal	ENST00000258341.4	LAMC1
chr1	182992555	182992625	71	+	chr1:182992555-182992625,+	236.479702	182992555	182992556	tss	ENST00000258341.4	LAMC1
chr1	183097745	183097849	105	+	chr1:183097745-183097849,+	24.926972	183097793	183097794	exonic	ENST00000258341.4	LAMC1
chr1	183147784	183147833	50	+	chr1:183147784-183147833,+	21.086268	183147805	183147806	intergenic	.	.
chr1	183155358	183155417	60	+	chr1:183155358-183155417,+	10953.091248	183155399	183155400	tss	ENST00000493293.1	LAMC2
chr1	183206491	183206607	117	+	chr1:183206491-183206607,+	13.215659	183206541	183206542	exonic	ENST00000264144.4	LAMC2
chr1	183208519	183208671	153	+	chr1:183208519-183208671,+	16.900568	183208667	183208668	known_alternative_cds	ENST00000461729.1	LAMC2
chr1	183439589	183439625	37	+	chr1:183439589-183439625,+	92.0397056	183439624	183439625	proximal	ENST00000367537.3	SMG7
chr1	183440320	183440435	116	+	chr1:183440320-183440435,+	55.547877	183440427	183440428	proximal	ENST00000515829.2	SMG7
chr1	183440541	183440648	108	+	chr1:183440541-183440648,+	82.811975	183440564	183440565	proximal	ENST00000515829.2	SMG7
chr1	183441191	183441562	372	+	chr1:183441191-183441562,+	570.86683	183441242	183441243	proximal	ENST00000515829.2	SMG7
chr1	183441630	183441647	18	+	chr1:183441630-183441647,+	704.1893166	183441634	183441635	known_alternative_tss	ENST00000367537.3	SMG7
chr1	183486738	183486874	137	+	chr1:183486738-183486874,+	28.382719	183486846	183486847	exonic	ENST00000515829.2	SMG7
chr1	183523086	183523206	121	+	chr1:183523086-183523206,+	47.7007756	183523173	183523174	3_prime_UTR	ENST00000515829.2	SMG7
chr1	183605180	183605245	66	+	chr1:183605180-183605245,+	142.518306	183605244	183605245	tss	ENST00000304685.3	RGL1
chr1	183774254	183774370	117	+	chr1:183774254-183774370,+	1309.17827	183774365	183774366	known_alternative_cds	ENST00000539189.1	RGL1
chr1	183775505	183775570	66	+	chr1:183775505-183775570,+	18.955462	183775507	183775508	intronic	ENST00000539189.1	RGL1
chr1	183866771	183866773	3	+	chr1:183866771-183866773,+	94.754196	183866772	183866773	intronic	ENST00000539189.1	RGL1
chr1	184020850	184020887	38	+	chr1:184020850-184020887,+	1155.0914376	184020867	184020868	tss	ENST00000361641.1	TSEN15
chr1	184356129	184356278	150	+	chr1:184356129-184356278,+	2282.443089	184356195	184356196	tss	ENST00000235307.6	C1orf21
chr1	184446556	184446739	184	+	chr1:184446556-184446739,+	27.471876	184446707	184446708	exonic	ENST00000235307.6	C1orf21
chr1	184449203	184449236	34	+	chr1:184449203-184449236,+	18.396375	184449203	184449204	intronic	ENST00000235307.6	C1orf21
chr1	184461740	184461755	16	+	chr1:184461740-184461755,+	60.9172426	184461746	184461747	intronic	ENST00000235307.6	C1orf21
chr1	184724288	184724360	73	+	chr1:184724288-184724360,+	36.453099	184724326	184724327	antisense_proximal	ENST00000367512.3_antisense_proximal	EDEM3_antisense_proximal
chr1	185014566	185014721	156	+	chr1:185014566-185014721,+	830.137019	185014690	185014691	known_alternative_tss	ENST00000367509.4	RNF2
chr1	185126272	185126424	153	+	chr1:185126272-185126424,+	171.427404	185126324	185126325	known_alternative_tss	ENST00000367500.4	SWT1
chr1	185126603	185126663	61	+	chr1:185126603-185126663,+	133.075263	185126636	185126637	5_prime_UTR	ENST00000367500.4	SWT1
chr1	185419065	185419138	74	+	chr1:185419065-185419138,+	13.519964	185419104	185419105	intergenic	.	.
chr1	185419701	185419796	96	+	chr1:185419701-185419796,+	19.174575	185419701	185419702	intergenic	.	.
chr1	185620189	185620259	71	+	chr1:185620189-185620259,+	34.527151	185620229	185620230	intergenic	.	.
chr1	185703502	185703524	23	+	chr1:185703502-185703524,+	89.900483	185703523	185703524	proximal	ENST00000367492.2	HMCN1
chr1	186344911	186345018	108	+	chr1:186344911-186345018,+	1028.374311	186344982	186344983	tss	ENST00000367470.3	C1orf27
chr1	186359863	186359864	2	+	chr1:186359863-186359864,+	52.2009456	186359863	186359864	exonic	ENST00000432021.3	C1orf27
chr1	186604568	186604571	4	+	chr1:186604568-186604571,+	65.058035	186604570	186604571	intergenic	.	.
chr1	186798081	186798123	43	+	chr1:186798081-186798123,+	308.4742836	186798102	186798103	tss	ENST00000367466.3	PLA2G4A
chr1	186925393	186925394	2	+	chr1:186925393-186925394,+	22.284	186925393	186925394	exonic	ENST00000442353.2	PLA2G4A
chr1	189118757	189118778	22	+	chr1:189118757-189118778,+	29.903001	189118764	189118765	intergenic	.	.
chr1	190447351	190447459	109	+	chr1:190447351-190447459,+	87.11863	190447432	190447433	proximal	ENST00000424735.1	RP11-547I7.2
chr1	192127592	192127646	55	+	chr1:192127592-192127646,+	133.887251	192127592	192127593	tss	ENST00000367460.3	RGS18
chr1	192544903	192544906	4	+	chr1:192544903-192544906,+	2248.821964	192544905	192544906	tss	ENST00000367459.3	RGS1
chr1	192605268	192605395	128	+	chr1:192605268-192605395,+	246.806596	192605372	192605373	tss	ENST00000391995.2	RGS13
chr1	192778169	192778173	5	+	chr1:192778169-192778173,+	3153.182582	192778170	192778171	tss	ENST00000483295.1	RGS2
chr1	193028714	193028781	68	+	chr1:193028714-193028781,+	1566.10092	193028742	193028743	known_alternative_tss	ENST00000460715.2	TROVE2
chr1	193029255	193029286	32	+	chr1:193029255-193029286,+	41.794737	193029264	193029265	known_alternative_tss	ENST00000367444.3	TROVE2
chr1	193091088	193091310	223	+	chr1:193091088-193091310,+	2495.275266	193091134	193091135	tss	ENST00000367435.3	CDC73
chr1	193441305	193441408	104	+	chr1:193441305-193441408,+	45.679867	193441339	193441340	intergenic	.	.
chr1	193442183	193442226	44	+	chr1:193442183-193442226,+	41.830125	193442212	193442213	intergenic	.	.
chr1	193669848	193669851	4	+	chr1:193669848-193669851,+	29.675	193669850	193669851	3_prime_UTR	ENST00000448412.1	RP11-21J7.1
chr1	194232432	194232433	2	+	chr1:194232432-194232433,+	22.623	194232432	194232433	intergenic	.	.
[truncated: 46,594 more rows]
