# Supplementary material for: Characterization of the enhancer and promoter landscape of inflammatory bowel disease from human colon biopsies
Source: Nat Commun. 2018 Apr 25;9:1661. doi: 10.1038/s41467-018-03766-z (PMC5916929; doi:10.1038/s41467-018-03766-z)
Supplement: Supplementary file 6 — Supplementary Data 4 [file 41467_2018_3766_MOESM6_ESM.xlsx]

## Sheet: README
TSS-level Differential Expression (DE)
TSS-level DE using edgeR's Quasi-likehood approach.
Column name	Description
name	Genomic position
feat_cat	Genic context of TSS
symbol	Gene symbol
transcript	GENCODE transcript id
logCPM	Average expression across all samples
XX_logFC	logFC for given comparison
XX_FDR	FDR-corrected p-value

## Sheet: TSS-level DE
name	feat_cat	symbol	transcript	logCPM	IBD_logFC	IBD_FDR	CDvsUC_logFC	CDvsUC_FDR
chr1:565682-565697,+	antisense_proximal	RP5-857K21.5_antisense_proximal	ENST00000452176.1_antisense_proximal	-1.06183	0.444519	0.685203	-0.666002	0.797757
chr1:566935-566936,+	intergenic	.	.	2.25299	-1.03585	2.97601e-05	-0.521202	0.324905
chr1:567067-567068,+	intergenic	.	.	1.10637	-0.969198	8.74955e-07	-0.472518	0.230611
chr1:567558-567579,+	intergenic	.	.	3.19861	-0.466515	0.690957	0.127374	0.971297
chr1:569904-569923,+	intergenic	.	.	4.53336	-1.06243	0.000111434	-0.435395	0.486167
chr1:714172-714190,+	antisense_proximal	RP11-206L10.2_antisense_proximal	ENST00000428504.1_antisense_proximal	-0.392283	0.0549237	0.855766	-0.167043	0.800931
chr1:859300-859304,+	proximal	SAMD11	ENST00000342066.3	0.226568	1.15651	6.61206e-05	-0.135771	0.856967
chr1:859423-859466,+	proximal	SAMD11	ENST00000342066.3	-0.0834435	0.791589	0.0148453	0.078568	0.93638
chr1:859742-859791,+	proximal	SAMD11	ENST00000342066.3	-0.48073	0.96469	0.00862647	-0.294854	0.736798
chr1:877493-877552,+	exonic	SAMD11	ENST00000342066.3	1.70808	0.679827	0.00283913	-0.197805	0.721226
chr1:877642-877721,+	intronic	SAMD11	ENST00000342066.3	-0.599738	1.33301	0.000319291	-0.254125	0.762273
chr1:895939-896014,+	tss	KLHL17	ENST00000338591.3	2.8397	0.197752	0.110145	-0.114567	0.702268
chr1:901862-901903,+	tss	PLEKHN1	ENST00000379407.2	1.17037	1.44804	2.05072e-06	0.121202	0.877499
chr1:948869-948878,+	tss	ISG15	ENST00000379389.4	6.19883	1.34171	8.40095e-06	0.602832	0.274487
chr1:949550-949552,+	exonic	ISG15	ENST00000379389.4	-0.983179	1.34615	0.0130345	0.0832945	0.951447
chr1:949848-949895,+	3_prime_UTR	ISG15	ENST00000379389.4	-1.36289	0.912916	0.0930801	0.134644	0.905182
chr1:954934-955062,+	proximal	AGRN	ENST00000379370.2	1.08245	0.0810521	0.575017	-0.239392	0.378149
chr1:955230-955285,+	proximal	AGRN	ENST00000379370.2	-0.0415831	0.360328	0.108692	0.0384942	0.956124
chr1:955471-955501,+	tss	AGRN	ENST00000379370.2	5.78425	0.710917	8.14345e-06	-0.194215	0.580134
chr1:995080-995117,+	tss	RP11-465B22.3	ENST00000427998.1	-0.901225	0.536984	0.136075	-0.549222	0.44101
chr1:1060864-1060898,+	intergenic	.	.	-0.540148	-1.03659	0.000416269	0.492523	0.461847
chr1:1063984-1064039,+	intergenic	.	.	0.0412539	-0.848524	0.000779761	0.195868	0.771428
chr1:1093049-1093098,+	intergenic	.	.	0.140903	0.188965	0.343026	0.398323	0.296652
chr1:1093843-1093906,+	intergenic	.	.	-0.0792814	0.485611	0.0237611	0.0867964	0.965205
chr1:1094994-1095047,+	intergenic	.	.	1.99206	0.0476217	0.855389	-0.235868	0.653614
chr1:1098193-1098323,+	intergenic	.	.	1.76396	-0.16333	0.396116	-0.225838	0.586023
chr1:1105291-1105443,+	intergenic	.	.	-0.983521	-0.320254	0.383814	-0.155741	0.877191
chr1:1105666-1105696,+	intergenic	.	.	-1.41315	-0.645051	0.189107	1.27423	0.185317
chr1:1163851-1163854,+	antisense_genic	SDF4_antisense	ENST00000459994.2_antisense	-1.02485	-0.1767	0.723466	-0.180071	0.891017
chr1:1167617-1167701,+	tss	B3GALT6	ENST00000379198.2	3.40348	0.0905351	0.517741	-0.229054	0.389019
chr1:1219383-1219384,+	5_prime_UTR	SCNN1D	ENST00000400928.3	-0.651874	4.04765	1.51515e-07	-0.83066	0.416699
chr1:1243947-1244025,+	tss	PUSL1	ENST00000379031.5	3.23663	0.189664	0.101224	-0.229239	0.328063
chr1:1260181-1260297,+	5_prime_UTR	GLTPD1	ENST00000343938.4	5.82745	-0.351259	0.000725325	-0.0454125	0.881134
chr1:1266660-1266708,+	tss	TAS1R3	ENST00000339381.5	1.71819	0.191605	0.428057	0.285182	0.570005
chr1:1283954-1284002,+	antisense_genic	DVL1_antisense	ENST00000378888.5_antisense	0.100091	0.125982	0.645258	-0.56289	0.250346
chr1:1334901-1334956,+	tss	RP4-758J18.2	ENST00000448629.2	3.80433	-0.167942	0.0160905	-0.0455866	0.809069
chr1:1342745-1342772,+	antisense_genic	MRPL20_antisense	ENST00000482352.1_antisense	0.941625	-0.192217	0.329207	-0.0677378	0.94133
chr1:1371070-1371105,+	known_alternative_tss	VWA1	ENST00000476993.1	6.4035	0.980653	4.87589e-07	-0.368605	0.323884
chr1:1375360-1375638,+	3_prime_UTR	VWA1	ENST00000476993.1	0.0130231	0.778311	0.00244054	-0.0845618	0.908513
chr1:1397827-1397868,+	intronic	ATAD3C	ENST00000378785.2	0.608482	0.374035	0.117912	0.134682	0.831056
chr1:1407135-1407166,+	tss	ATAD3B	ENST00000378741.3	3.00608	0.0324052	0.833298	-0.32763	0.189574
chr1:1447520-1447552,+	tss	ATAD3A	ENST00000378756.3	2.53839	0.0822481	0.575448	-0.355334	0.172299
chr1:1550840-1550920,+	known_alternative_cds	MIB2	ENST00000355826.5	1.72395	-0.0423774	0.827637	-0.0688324	0.881737
chr1:1551225-1551277,+	known_alternative_cds	MIB2	ENST00000378712.1	0.981379	-0.205332	0.187691	0.14142	0.706472
chr1:1551612-1551684,+	known_alternative_cds	MIB2	ENST00000504599.1	-0.365046	-0.391932	0.165487	-0.0272264	0.976454
chr1:1562934-1563037,+	intronic	MIB2	ENST00000378708.1	2.57138	-0.541684	0.000765158	-0.17345	0.66074
chr1:1564327-1564408,+	intronic	MIB2	ENST00000378708.1	0.0220236	0.825065	0.00125245	0.284589	0.617531
chr1:1564489-1564605,+	exonic	MIB2	ENST00000378708.1	-0.282075	0.393404	0.117434	0.152858	0.814419
chr1:1567016-1567078,+	proximal	MMP23B	ENST00000378675.3	-0.498328	0.785031	0.0306309	-0.227698	0.797725
chr1:1567303-1567363,+	proximal	MMP23B	ENST00000378675.3	-1.01366	0.485786	0.203647	-0.664372	0.372621
chr1:1567473-1567572,+	tss	MMP23B	ENST00000356026.5	2.4945	0.70984	0.00050747	-0.315347	0.475236
chr1:1590488-1590520,+	antisense_proximal	CDK11B_antisense_proximal	ENST00000317673.7_antisense_proximal	0.0902488	-0.486028	0.0875547	0.0168938	0.986825
chr1:1623972-1623976,+	antisense_genic	SLC35E2B_antisense	ENST00000234800.6_antisense	-0.213455	-0.466072	0.196117	0.255071	0.789088
chr1:1655901-1655944,+	proximal	RP1-283E3.4	ENST00000417099.1	-0.129142	-0.0227043	0.930151	-0.322314	0.466535
chr1:1677247-1677251,+	antisense_genic	SLC35E2_antisense	ENST00000246421.4_antisense	-1.39557	-0.97182	0.0902764	0.552631	0.706493
chr1:1822613-1822655,+	proximal	RP1-140A9.1	ENST00000412228.1	-0.23219	-0.490396	0.0284133	0.0710506	0.922544
chr1:1822962-1822989,+	tss	RP1-140A9.1	ENST00000412228.1	1.16728	-0.645886	0.0615715	0.0760909	0.946003
chr1:1823237-1823292,+	3_prime_UTR	RP1-140A9.1	ENST00000412228.1	-0.605136	-1.22463	0.00129115	0.188639	0.873815
chr1:1979950-1979995,+	intergenic	.	.	0.359994	-1.04904	0.000363188	0.822104	0.177858
chr1:1981909-1982065,+	antisense_proximal	RP11-547D24.3_antisense_proximal	ENST00000449154.1_antisense_proximal	2.18664	-0.230571	0.339307	-0.0292423	0.969205
chr1:2029656-2029688,+	5_prime_UTR	PRKCZ	ENST00000400921.2	-0.653081	-0.29861	0.533087	-0.0806362	0.95631
chr1:2121100-2121252,+	tss	AL590822.2	ENST00000597060.1	0.0825559	0.103473	0.67408	-0.241746	0.629542
chr1:2130948-2130991,+	antisense_genic	C1orf86_antisense	ENST00000487186.1_antisense	-0.345626	0.318432	0.156315	0.112394	0.84852
chr1:2159471-2159478,+	proximal	SKI	ENST00000378536.4	1.30302	0.12564	0.51952	-0.195595	0.640545
chr1:2240611-2240671,+	3_prime_UTR	SKI	ENST00000378536.4	0.0651997	0.454935	0.0465896	-0.298855	0.549867
chr1:2323235-2323301,+	tss	RER1	ENST00000378518.1	7.96916	-0.0104751	0.911495	-0.0454777	0.820243
chr1:2323477-2323514,+	5_prime_UTR	RER1	ENST00000378512.1	-0.497558	-0.0719744	0.849411	0.54549	0.402627
chr1:2327241-2327270,+	exonic	RER1	ENST00000488353.1	0.714006	-0.427992	0.0322225	-0.386586	0.37778
chr1:2335025-2335162,+	3_prime_UTR	RER1	ENST00000378512.1	-1.18603	-0.158542	0.969117	-0.581412	0.78833
chr1:2344217-2344244,+	antisense_proximal	PEX10_antisense_proximal	ENST00000507596.1_antisense_proximal	-0.0857193	-0.6222	0.00201997	0.0273181	0.968261
chr1:2347333-2347412,+	intergenic	.	.	2.28472	-0.247331	0.169968	-0.0519848	0.926066
chr1:2347798-2347940,+	intergenic	.	.	-0.508046	-0.420667	0.226831	-0.481038	0.554281
chr1:2427861-2427907,+	intronic	PLCH2	ENST00000378488.3	-0.273827	0.847012	0.0145059	0.466201	0.528919
chr1:2477811-2477891,+	intergenic	.	.	2.3169	-0.0136823	0.933862	-0.076159	0.829039
chr1:2487410-2488021,+	known_alternative_tss	TNFRSF14	ENST00000355716.4	7.34318	-0.230527	0.000261178	0.0112996	0.956312
chr1:2488524-2488651,+	intronic	TNFRSF14	ENST00000355716.4	0.735717	-0.0493387	0.807881	0.17961	0.647217
chr1:2488975-2489075,+	intronic	TNFRSF14	ENST00000355716.4	1.56979	-0.543138	0.000884963	0.037084	0.944126
chr1:2495085-2495245,+	3_prime_UTR	TNFRSF14	ENST00000355716.4	-0.434242	-0.137137	0.767705	0.21556	0.84014
chr1:2517939-2517964,+	proximal	FAM213B	ENST00000484099.1	2.38827	-0.0109213	0.957219	-0.175638	0.993566
chr1:2518216-2518287,+	tss	FAM213B	ENST00000419916.2	5.67823	-0.357369	0.00494606	-0.21409	0.444109
chr1:2518496-2518556,+	known_alternative_cds	FAM213B	ENST00000484099.1	4.56482	-0.444	0.000954813	-0.273429	0.338656
chr1:2521259-2521505,+	3_prime_UTR	FAM213B	ENST00000484099.1	0.20465	-0.372914	0.195069	-0.224126	0.763976
chr1:2522335-2522503,+	3_prime_UTR	FAM213B	ENST00000484099.1	0.192409	-0.908776	0.000445313	-0.401995	0.489727
chr1:2985735-2985768,+	tss	PRDM16	ENST00000511072.1	0.703185	0.619809	0.00843638	-0.183529	0.76283
chr1:3371116-3371269,+	5_prime_UTR	ARHGEF16	ENST00000378378.4	4.59214	-0.281424	0.0102283	-0.13649	0.590773
chr1:3397553-3397630,+	3_prime_UTR	ARHGEF16	ENST00000378371.2	-1.46665	-0.77286	0.0759488	0.544394	0.800745
chr1:3541553-3541625,+	tss	TPRG1L	ENST00000378344.2	5.82257	-0.489639	1.12342e-05	-0.0362949	0.915835
chr1:3541739-3541773,+	exonic	TPRG1L	ENST00000344579.5	-0.54735	-0.184709	0.569388	-0.293868	0.689237
chr1:3541975-3542032,+	exonic	TPRG1L	ENST00000344579.5	0.241123	-1.11059	5.96257e-06	0.0954384	0.898714
chr1:3542293-3542422,+	exonic	TPRG1L	ENST00000378344.2	-0.532951	-0.559132	0.0556877	-0.281121	0.705959
chr1:3545103-3545203,+	exonic	TPRG1L	ENST00000344579.5	0.208856	-0.813248	0.000299046	-0.44715	0.372668
chr1:3545239-3545257,+	3_prime_UTR	TPRG1L	ENST00000344579.5	0.166335	-0.860747	0.00214663	-0.245389	0.743187
chr1:3545294-3545406,+	3_prime_UTR	TPRG1L	ENST00000344579.5	-0.864404	-0.454918	0.221402	-0.465708	0.580284
chr1:3568876-3568955,+	proximal	TP73	ENST00000346387.4	-0.786306	1.59573	0.000139366	0.470001	0.573915
chr1:3569080-3569148,+	tss	TP73	ENST00000604074.1	0.430068	0.739607	0.00380197	0.337958	0.532577
chr1:3689216-3689234,+	proximal	SMIM1	ENST00000561886.1	-0.5978	0.169882	0.561873	0.020416	0.981559
chr1:3773831-3773880,+	tss	DFFB	ENST00000378209.3	0.872401	0.392125	0.0277181	-0.241729	0.533185
chr1:3774021-3774072,+	5_prime_UTR	DFFB	ENST00000338895.3	3.74379	0.0397915	0.744309	-0.18539	0.390799
chr1:3816945-3817002,+	tss	RP13-15E13.1	ENST00000442673.1	2.12282	-0.645985	5.98975e-05	0.0862212	0.846997
chr1:4714668-4714670,+	proximal	AJAP1	ENST00000378191.3	-0.654881	-0.112567	0.780875	-0.191696	0.832592
chr1:6052706-6052768,+	known_alternative_tss	KCNAB2	ENST00000378092.1	1.47458	0.856132	2.72438e-05	0.138502	0.783703
chr1:6086337-6086438,+	known_alternative_tss	KCNAB2	ENST00000341524.1	2.03069	0.928458	2.61786e-06	0.488315	0.178138
chr1:6266118-6266195,+	tss	RNF207	ENST00000377948.2	4.21359	-0.46162	0.000113667	0.0152158	0.969454
chr1:6268898-6268951,+	5_prime_UTR	RNF207	ENST00000377948.2	-0.141363	-0.719715	0.00679883	-0.320865	0.631718
chr1:6337896-6337935,+	antisense_genic	ACOT7_antisense	ENST00000377845.3_antisense	-1.21699	-1.50823	0.00251159	0.528661	0.701168
chr1:6354849-6354911,+	antisense_genic	ACOT7_antisense	ENST00000377845.3_antisense	-0.310804	-0.923847	0.0434167	-0.922253	0.384834
chr1:6453573-6453604,+	antisense_genic	ACOT7_antisense	ENST00000361521.4_antisense	0.627726	-0.403651	0.0179956	0.237723	0.54109
chr1:6453877-6454000,+	antisense_genic	ACOT7_antisense	ENST00000361521.4_antisense	-0.43876	-0.320536	0.180669	-0.454262	0.359014
chr1:6484835-6484838,+	tss	ESPN	ENST00000377828.1	2.19432	-1.50857	6.12795e-07	0.141088	0.871349
chr1:6500671-6500722,+	intronic	ESPN	ENST00000377828.1	0.0692731	-1.69135	6.03131e-07	0.32033	0.716386
chr1:6508088-6508139,+	known_alternative_cds	ESPN	ENST00000461727.1	1.24993	-0.986668	9.30816e-06	0.274249	0.589919
chr1:6508425-6508448,+	known_alternative_cds	ESPN	ENST00000475228.1	-0.327983	-0.838627	0.00243849	0.222601	0.770637
chr1:6508516-6508557,+	known_alternative_cds	ESPN	ENST00000475228.1	2.50872	-1.1675	4.23517e-06	0.464422	0.379936
chr1:6509087-6509126,+	exonic	ESPN	ENST00000416731.1	-0.0676438	-1.34975	5.19932e-06	0.572344	0.379408
chr1:6511330-6511382,+	intronic	ESPN	ENST00000416731.1	4.26279	-0.918754	0.000213307	0.388236	0.471018
chr1:6520060-6520190,+	exonic	ESPN	ENST00000416731.1	-0.59212	-1.24025	1.58974e-05	0.216552	0.776633
chr1:6520284-6520325,+	3_prime_UTR	ESPN	ENST00000416731.1	-0.310363	-1.27324	4.61495e-05	0.0552402	0.958989
chr1:6640054-6640099,+	tss	ZBTB48	ENST00000377674.4	4.35581	-0.30053	6.75667e-05	0.0708382	0.701963
chr1:6663120-6663206,+	antisense_genic	KLHL21_antisense	ENST00000463043.1_antisense	-0.583174	0.716841	0.00697365	0.109486	0.87812
chr1:6673791-6673846,+	tss	PHF13	ENST00000377648.4	2.80378	0.32873	0.0186624	0.148364	0.653886
chr1:6685237-6685277,+	known_alternative_tss	THAP3	ENST00000484676.1	3.64973	0.0870709	0.404586	-0.0214827	0.944614
chr1:6845503-6845577,+	known_alternative_tss	CAMTA1	ENST00000439411.2	6.45375	-0.189043	0.0477953	0.184549	0.350524
chr1:6882892-6882939,+	intronic	CAMTA1	ENST00000467404.2	-0.422183	-1.46945	4.54208e-05	0.789625	0.317502
chr1:6884913-6884952,+	intronic	CAMTA1	ENST00000467404.2	-0.147576	0.00302915	0.991666	0.663099	0.166816
chr1:7831332-7831404,+	tss	VAMP3	ENST00000054666.6	6.38238	0.0275282	0.74259	-0.0991586	0.533174
chr1:7837223-7837356,+	exonic	VAMP3	ENST00000470357.1	0.427367	-0.329869	0.0862894	-0.14857	0.7643
chr1:7838183-7838201,+	exonic	VAMP3	ENST00000470357.1	-0.439264	-0.458039	0.0766886	-0.298714	0.632039
chr1:7840551-7840675,+	3_prime_UTR	VAMP3	ENST00000054666.6	0.327807	-0.0224161	0.95464	-0.0862167	0.928688
chr1:7844246-7844248,+	proximal	PER3	ENST00000377541.1	-0.873087	-0.0358256	0.939707	-0.0529239	0.966652
chr1:7844319-7844436,+	tss	PER3	ENST00000377541.1	1.69435	-0.371201	0.0681686	0.402497	0.336474
chr1:7887465-7887501,+	exonic	PER3	ENST00000361923.2	0.283294	0.80972	0.0878531	0.282556	0.822009
chr1:7887701-7887766,+	exonic	PER3	ENST00000361923.2	-1.24311	1.18101	0.0484939	0.159954	0.928688
chr1:8014349-8014387,+	intergenic	.	.	0.379813	-0.277889	0.165658	0.0590462	0.922017
chr1:8021723-8021778,+	tss	PARK7	ENST00000338639.5	7.82137	0.196165	0.0299451	-0.0863636	0.695509
chr1:8025384-8025445,+	exonic	PARK7	ENST00000377488.1	-0.537454	0.00650082	0.988751	-0.500974	0.375578
chr1:8086505-8086563,+	proximal	RP11-431K24.1	ENST00000445300.1	-0.847174	0.940556	0.00311403	0.780434	0.180803
chr1:8156990-8157003,+	3_prime_UTR	RP11-431K24.1	ENST00000445300.1	-0.586645	0.257589	0.516735	0.99557	0.158524
chr1:8368038-8368041,+	intergenic	.	.	-0.209107	0.261837	0.341266	0.29913	0.604972
chr1:8378166-8378207,+	known_alternative_tss	SLC45A1	ENST00000377479.2	0.637415	0.445299	0.0847705	-0.145534	0.833926
chr1:8420615-8420872,+	antisense_genic	RERE_antisense	ENST00000476556.1_antisense	1.26852	-0.579268	0.000310725	0.514755	0.105336
chr1:8421094-8421257,+	antisense_genic	RERE_antisense	ENST00000476556.1_antisense	1.86132	-0.668295	8.59451e-06	0.0636214	0.885505
chr1:8421381-8421468,+	antisense_genic	RERE_antisense	ENST00000476556.1_antisense	0.028963	-0.753093	0.00189849	0.0809689	0.92068
chr1:8480615-8480683,+	antisense_genic	RERE_antisense	ENST00000460659.1_antisense	-1.21476	-1.49325	0.000835821	0.362011	0.779686
chr1:8482775-8482981,+	proximal	RP5-1115A15.1	ENST00000449895.1	-0.452286	-0.317947	0.286182	0.566708	0.351677
chr1:8483487-8483552,+	proximal	RP5-1115A15.1	ENST00000449895.1	-0.349111	0.273517	0.343384	0.704138	0.173301
chr1:8921295-8921396,+	antisense_genic	ENO1_antisense	ENST00000234590.4_antisense	-0.72601	0.873524	0.00287838	0.289391	0.659306
chr1:8925377-8925382,+	antisense_genic	ENO1_antisense	ENST00000234590.4_antisense	-1.1506	-0.0829908	0.889954	-1.39448	0.223914
chr1:8934898-8934900,+	antisense_genic	ENO1_antisense	ENST00000234590.4_antisense	0.900125	0.845073	0.0312808	-0.21333	0.830993
chr1:8938876-8938933,+	tss	ENO1-AS1	ENST00000442636.1	0.731873	-0.267802	0.110207	0.0618052	0.900709
chr1:9294806-9294887,+	tss	H6PD	ENST00000377403.2	4.79531	-0.0739482	0.587519	-0.0504477	0.888682
chr1:9299773-9299816,+	5_prime_UTR	H6PD	ENST00000377403.2	-1.24195	3.14878	5.2882e-07	0.6437	0.521397
chr1:9299870-9299924,+	known_alternative_tss	H6PD	ENST00000602477.1	1.29956	3.80708	1.45969e-10	-0.563351	0.541044
chr1:9304893-9304938,+	5_prime_UTR	H6PD	ENST00000377403.2	2.03091	-0.289742	0.174927	0.100812	0.86941
chr1:9324109-9324353,+	exonic	H6PD	ENST00000602477.1	-0.45072	0.171668	0.608956	0.334285	0.615724
chr1:9352952-9352964,+	tss	SPSB1	ENST00000328089.6	5.43547	-0.0475572	0.723108	-0.0503919	0.87789
chr1:9599524-9599549,+	tss	SLC25A33	ENST00000302692.5	0.640048	-0.228158	0.4252	-0.316756	0.60559
chr1:9615640-9615676,+	intronic	SLC25A33	ENST00000302692.5	-0.989331	-1.51663	0.00979698	0.295396	0.877786
chr1:9648806-9648978,+	proximal	TMEM201	ENST00000340381.6	3.43944	-0.157266	0.193238	-0.325144	0.167711
chr1:9690030-9690096,+	intergenic	.	.	-0.0725045	0.942091	0.00369955	0.333511	0.6419
chr1:9711789-9711828,+	tss	PIK3CD	ENST00000536656.1	3.22974	1.07238	2.33791e-06	0.226027	0.652211
chr1:9790378-9790475,+	antisense_genic	CLSTN1_antisense	ENST00000477264.1_antisense	0.298814	-0.621877	0.0111348	0.0610826	0.940437
chr1:9833364-9833392,+	antisense_genic	CLSTN1_antisense	ENST00000377288.3_antisense	-0.970212	0.0984098	0.805588	0.242977	0.772312
chr1:10002812-10002941,+	tss	RP11-84A14.4	ENST00000445884.1	0.838309	-0.150438	0.453973	-0.0616717	0.912925
chr1:10003512-10003547,+	tss	NMNAT1	ENST00000403197.1	2.78603	-0.167806	0.160393	0.161314	0.533174
chr1:10057260-10057291,+	tss	RBP7	ENST00000294435.7	0.57726	-0.0853606	0.798538	-0.0829561	0.924075
chr1:10093002-10093025,+	known_alternative_tss	UBE4B	ENST00000377157.3	5.99754	-0.0829668	0.37557	0.147396	0.42921
chr1:10270601-10270682,+	proximal	KIF1B	ENST00000377086.1	5.30355	0.00618512	0.947727	0.156068	0.29667
chr1:10459075-10459131,+	tss	PGD	ENST00000541529.1	6.15769	0.455694	3.02503e-05	-0.207923	0.351494
chr1:10459496-10459587,+	5_prime_UTR	PGD	ENST00000538557.1	-0.158207	1.15938	2.84648e-05	-0.362777	0.511912
chr1:10464285-10464296,+	exonic	PGD	ENST00000538557.1	-0.206073	0.221512	0.438353	-0.460912	0.402319
chr1:10471483-10471491,+	exonic	PGD	ENST00000538557.1	0.19914	0.273851	0.228103	-0.392123	0.38501
chr1:10490486-10490541,+	known_alternative_tss	APITD1-CORT	ENST00000470413.2	1.53042	0.680888	1.68317e-05	0.221867	0.498454
chr1:10490785-10490835,+	intronic	APITD1	ENST00000309048.3	1.54158	0.197509	0.230078	0.105657	0.801176
chr1:10510006-10510142,+	5_prime_UTR	CORT	ENST00000320498.4	-0.110462	0.317827	0.288766	-0.254041	0.718703
chr1:10535003-10535021,+	tss	PEX14	ENST00000356607.4	6.47543	-0.263796	4.68436e-05	-0.118148	0.383536
chr1:10555334-10555355,+	5_prime_UTR	PEX14	ENST00000538836.1	-0.192541	0.110966	0.676911	0.159532	0.792472
chr1:10682992-10683116,+	intronic	PEX14	ENST00000538836.1	-0.184081	-0.68347	0.18395	-1.79408	0.0884292
chr1:11072708-11072742,+	tss	TARDBP	ENST00000240185.3	6.07146	0.12173	0.296207	0.12232	0.641403
chr1:11114784-11114909,+	antisense_genic	SRM_antisense	ENST00000376957.2_antisense	-0.898552	0.685145	0.0582841	-0.772572	0.271936
chr1:11115843-11115922,+	antisense_genic	SRM_antisense	ENST00000376957.2_antisense	-0.869449	0.125267	0.781999	-0.667998	0.389132
chr1:11120248-11120390,+	antisense_proximal	SRM_antisense_proximal	ENST00000376957.2_antisense_proximal	-0.477259	0.0580778	0.859512	0.279168	0.646573
chr1:11249316-11249413,+	tss	ANGPTL7	ENST00000376819.3	-0.487284	-0.756469	0.0372222	-0.725346	0.35405
chr1:11333254-11333284,+	tss	UBIAD1	ENST00000376810.5	3.86115	-0.0633738	0.520319	-0.131135	0.507192
chr1:11333553-11333568,+	known_alternative_tss	UBIAD1	ENST00000376804.2	2.21404	-0.187541	0.448904	-0.603037	0.191267
chr1:11455116-11455196,+	intergenic	.	.	0.81132	3.35535	7.00067e-09	0.398139	0.694222
chr1:11714924-11714960,+	known_alternative_tss	FBXO44	ENST00000376770.1	3.18012	0.492871	0.000534833	0.152116	0.648219
chr1:11721650-11721651,+	3_prime_UTR	FBXO44	ENST00000376762.4	0.218457	0.0337841	0.950551	-0.20884	0.865139
chr1:11724152-11724285,+	tss	FBXO6	ENST00000376753.4	4.83132	0.972089	7.00201e-08	0.0811048	0.859859
chr1:11724382-11724427,+	5_prime_UTR	FBXO6	ENST00000376753.4	0.475694	1.45944	2.34851e-07	0.265905	0.640492
chr1:11796152-11796224,+	tss	AGTRAP	ENST00000376637.3	5.01874	0.72373	1.9853e-07	-0.0483677	0.900771
chr1:11866223-11866307,+	tss	CLCN6	ENST00000312413.6	4.71882	0.0633589	0.460034	0.0885248	0.629542
chr1:11968209-11968210,+	tss	RNU5E-1	ENST00000362477.1	2.68497	0.948798	0.00529924	1.47697	0.0198083
chr1:11994746-11994795,+	known_alternative_cds	PLOD1	ENST00000376369.3	6.00935	0.33764	0.00318544	0.0116637	0.976012
chr1:12040492-12040511,+	known_alternative_tss	MFN2	ENST00000497302.1	5.55855	-0.25829	0.00607541	-0.0993955	0.665225
chr1:12073364-12073369,+	3_prime_UTR	MFN2	ENST00000235329.5	-1.50285	-1.25423	0.00581071	0.0459556	0.965514
chr1:12079527-12079581,+	tss	MIIP	ENST00000235332.4	4.71328	0.2072	0.0221603	-0.139132	0.480268
chr1:12123352-12123442,+	tss	TNFRSF8	ENST00000263932.2	-0.916675	2.19592	9.45175e-05	0.989424	0.274162
chr1:12227042-12227060,+	tss	TNFRSF1B	ENST00000536782.1	4.54287	0.745706	4.66375e-06	0.0807265	0.851155
chr1:12290087-12290141,+	tss	VPS13D	ENST00000356315.4	4.79562	-0.00314075	0.97983	0.184737	0.354121
chr1:12402972-12403025,+	exonic	VPS13D	ENST00000358136.3	-1.17082	-0.508104	0.271572	-0.366966	0.755959
chr1:12445340-12445396,+	exonic	VPS13D	ENST00000358136.3	0.75766	0.813112	0.0150973	-0.821702	0.202557
chr1:12678414-12678485,+	antisense_proximal	DHRS3_antisense_proximal	ENST00000482265.1_antisense_proximal	-0.1193	-0.278978	0.127936	-0.0477446	0.932388
chr1:13910293-13910328,+	known_alternative_cds	PDPN	ENST00000376057.4	4.52427	2.20644	9.35238e-08	0.455863	0.559939
chr1:14026677-14026700,+	tss	PRDM2	ENST00000376048.5	3.27221	0.225915	0.0414405	0.0602423	0.84251
chr1:14075890-14075934,+	known_alternative_cds	PRDM2	ENST00000413440.1	4.57887	0.155332	0.0755582	0.231298	0.170398
chr1:14106496-14106700,+	exonic	PRDM2	ENST00000343137.4	-0.431855	-0.305512	0.318475	0.117593	0.890045
chr1:14108954-14109146,+	exonic	PRDM2	ENST00000343137.4	-0.829269	1.27249	0.000163819	0.573953	0.367579
chr1:14155558-14155618,+	intergenic	.	.	2.18833	-0.424512	0.0422456	0.357203	0.428321
chr1:14219295-14219348,+	intergenic	.	.	2.12513	-0.773339	0.000659485	0.448649	0.355174
chr1:14219454-14219684,+	intergenic	.	.	1.11347	-0.867813	0.000177994	0.874234	0.0529355
chr1:14219830-14219884,+	intergenic	.	.	-0.981219	-1.04779	0.00620471	0.327171	0.748978
chr1:14220056-14220092,+	intergenic	.	.	-0.748032	-0.408973	0.269003	0.724627	0.347293
chr1:14925290-14925335,+	5_prime_UTR	KAZN	ENST00000422387.2	-0.502708	0.812377	0.017432	-0.0372558	0.972703
chr1:15250581-15250672,+	known_alternative_cds	KAZN	ENST00000361144.5	-0.119334	0.667198	0.00775557	-0.428131	0.399985
chr1:15256236-15256329,+	known_alternative_cds	KAZN	ENST00000400798.2	0.551015	2.15041	1.19851e-06	-0.813364	0.312313
chr1:15272219-15272341,+	5_prime_UTR	KAZN	ENST00000400798.2	0.112001	3.20854	9.74679e-12	-0.467918	0.498941
chr1:15392387-15392598,+	intronic	KAZN	ENST00000376030.2	-0.163423	0.740279	0.0267507	-0.720496	0.263734
chr1:15479040-15479112,+	tss	TMEM51	ENST00000428417.1	2.92882	-0.238474	0.224227	0.213251	0.639352
chr1:15479258-15479314,+	5_prime_UTR	TMEM51	ENST00000376014.3	-0.416787	-0.45687	0.269029	-0.420974	0.664078
chr1:15479633-15479691,+	5_prime_UTR	TMEM51	ENST00000376014.3	-0.505338	0.141519	0.672796	0.209039	0.779757
chr1:15480223-15480270,+	known_alternative_tss	TMEM51	ENST00000400796.3	4.67426	-0.232516	0.000891143	0.0343413	0.863153
chr1:15573725-15573818,+	tss	FHAD1	ENST00000375999.3	-0.866306	0.485498	0.211102	0.0956238	0.93126
chr1:15736384-15736445,+	tss	EFHD2	ENST00000375980.4	8.80556	-0.0855697	0.233916	-0.117322	0.425674
chr1:15753644-15753759,+	exonic	EFHD2	ENST00000375980.4	0.0582438	-0.256463	0.188553	-0.4169	0.291428
chr1:15755164-15755448,+	3_prime_UTR	EFHD2	ENST00000375980.4	1.02197	-0.255039	0.142484	-0.211442	0.590646
chr1:15756338-15756687,+	3_prime_UTR	EFHD2	ENST00000375980.4	1.13313	0.122259	0.611005	-0.0838549	0.892319
chr1:15851685-15851739,+	proximal	DNAJC16	ENST00000375849.1	-0.873226	0.65401	0.0603495	0.976161	0.133336
chr1:15853343-15853404,+	tss	DNAJC16	ENST00000375838.1	3.32101	0.0727466	0.564094	0.126415	0.631468
chr1:15930208-15930228,+	antisense_proximal	RP4-680D5.2_antisense_proximal	ENST00000428945.1_antisense_proximal	-0.714978	-0.884039	0.00321603	0.369376	0.608379
chr1:15943928-15944065,+	tss	DDI2	ENST00000480945.1	2.8899	-0.0808044	0.65604	0.0232503	0.964368
chr1:15944241-15944269,+	exonic	DDI2	ENST00000480945.1	-0.746564	-0.822071	0.00489284	0.30484	0.681294
chr1:16010788-16010820,+	tss	PLEKHM2	ENST00000375799.3	5.50687	0.0778417	0.324845	-0.0647242	0.729894
chr1:16010995-16011078,+	exonic	PLEKHM2	ENST00000375793.2	0.836058	-0.206662	0.168796	-0.320792	0.282736
chr1:16062750-16062793,+	proximal	SLC25A34	ENST00000489568.1	3.49937	-1.61838	1.46091e-07	0.732549	0.202298
chr1:16068993-16069046,+	tss	TMEM82	ENST00000375782.1	4.12498	-0.755749	0.000613883	0.334668	0.487628
chr1:16082379-16082389,+	proximal	FBLIM1	ENST00000375771.1	-0.734562	-0.146569	0.726232	-0.06185	0.9596
chr1:16082807-16082885,+	proximal	FBLIM1	ENST00000375771.1	-0.516568	0.635133	0.0715249	-0.58313	0.411601
chr1:16083105-16083167,+	tss	FBLIM1	ENST00000375771.1	7.37739	-0.521919	0.000246999	-0.106401	0.776074
chr1:16084110-16084161,+	5_prime_UTR	FBLIM1	ENST00000375771.1	0.130448	0.418572	0.156452	-0.329028	0.620666
chr1:16084442-16084508,+	5_prime_UTR	FBLIM1	ENST00000375771.1	3.03494	-0.0579571	0.82861	-0.0416622	0.953903
chr1:16084654-16084822,+	5_prime_UTR	FBLIM1	ENST00000375771.1	0.833657	-0.21299	0.34578	-0.439188	0.325486
chr1:16085255-16085310,+	known_alternative_tss	FBLIM1	ENST00000400773.1	5.28555	0.733318	5.80747e-05	-0.155484	0.729576
chr1:16090894-16091235,+	known_alternative_tss	FBLIM1	ENST00000441801.2	2.07662	-0.443044	0.075521	-0.250833	0.682116
chr1:16091560-16091682,+	exonic	FBLIM1	ENST00000332305.5	-0.598802	-0.166643	0.561517	0.0220076	0.979945
chr1:16107445-16107566,+	intronic	FBLIM1	ENST00000332305.5	-0.627952	0.0043445	0.995221	-0.610109	0.441828
chr1:16154736-16154756,+	intergenic	.	.	0.143865	0.0287063	0.968701	-0.323622	0.824818
chr1:16162564-16162616,+	antisense_genic	RP11-169K16.9_antisense	ENST00000317122.1_antisense	0.26912	0.162589	0.501696	0.38572	0.401056
chr1:16174199-16174241,+	proximal	SPEN	ENST00000375759.3	-0.307296	-0.0795089	0.762845	-0.0317612	0.965205
chr1:16174297-16174342,+	tss	SPEN	ENST00000375759.3	2.07964	0.194807	0.267632	0.0832002	0.860752
chr1:16174474-16174594,+	5_prime_UTR	SPEN	ENST00000375759.3	0.0543496	-0.191175	0.537154	-0.154654	0.719542
chr1:16259501-16259793,+	exonic	SPEN	ENST00000375759.3	-0.73123	-0.362668	0.256721	-0.0936706	0.923128
chr1:16339551-16339592,+	intergenic	.	.	-0.65387	-1.27806	0.00136517	0.252316	0.834052
chr1:16370262-16370317,+	tss	CLCNKB	ENST00000375679.4	-0.803697	-1.16911	0.0690337	-0.440319	0.815042
chr1:16481681-16481736,+	tss	RP11-276H7.2	ENST00000424774.1	2.02358	-0.245039	0.0970282	0.13735	0.700927
chr1:16482668-16482673,+	3_prime_UTR	RP11-276H7.2	ENST00000424774.1	0.087939	3.57967	2.35107e-09	0.0435579	0.972985
chr1:16693728-16693741,+	known_alternative_tss	SZRD1	ENST00000401089.3	5.65476	0.134493	0.111945	0.0973803	0.609743
chr1:16723819-16723955,+	3_prime_UTR	SZRD1	ENST00000492354.1	1.27241	-0.38088	0.0337869	-0.481203	0.180888
chr1:16767201-16767241,+	tss	NECAP2	ENST00000337132.5	5.14593	0.304121	0.000775586	0.271348	0.123779
chr1:16774367-16774440,+	exonic	NECAP2	ENST00000443980.2	-0.231687	0.159217	0.644746	-0.0408546	0.96667
chr1:16786109-16786188,+	3_prime_UTR	NECAP2	ENST00000443980.2	-1.15774	0.354186	0.371998	0.751532	0.263734
chr1:16971219-16971285,+	intergenic	.	.	1.37163	0.0900794	0.680877	0.324629	0.409922
chr1:16973908-16973918,+	intergenic	.	.	0.485921	-0.96868	0.00252451	-0.139542	0.888876
chr1:17231448-17231461,+	intergenic	.	.	2.18185	-0.5032	0.029302	-0.116543	0.860573
chr1:17231694-17231700,+	intergenic	.	.	0.484855	1.13856	0.000537565	0.355019	0.616263
chr1:17240546-17240605,+	intergenic	.	.	1.80798	0.36179	0.0295622	-0.200665	0.590714
chr1:17394667-17394833,+	antisense_genic	PADI2_antisense	ENST00000466151.1_antisense	-0.561514	-1.30242	0.000840746	-0.254687	0.82535
chr1:17394861-17395096,+	antisense_genic	PADI2_antisense	ENST00000466151.1_antisense	0.302529	-1.56826	8.60234e-06	-0.0154797	0.99051
chr1:17395225-17395516,+	antisense_genic	PADI2_antisense	ENST00000466151.1_antisense	-0.587431	-1.2229	0.000731027	0.701694	0.388777
chr1:17411118-17411178,+	antisense_genic	PADI2_antisense	ENST00000375481.1_antisense	-0.982652	-1.21078	0.00136929	0.826116	0.329465
chr1:17559774-17559832,+	known_alternative_cds	PADI1	ENST00000537499.1	0.0205354	-0.472928	0.139993	-0.499933	0.491681
chr1:17634692-17634697,+	tss	PADI4	ENST00000375453.1	-0.315487	3.32476	1.44108e-07	0.756032	0.406611
chr1:17839825-17839938,+	intergenic	.	.	4.43596	-0.843877	3.42511e-06	0.0778137	0.883455
chr1:17846652-17846820,+	intergenic	.	.	5.10876	0.479481	0.00135658	0.0857044	0.833835
chr1:17866193-17866297,+	tss	ARHGEF10L	ENST00000434513.1	1.52514	-0.507503	0.00404941	-0.187544	0.674741
chr1:17899013-17899050,+	5_prime_UTR	ARHGEF10L	ENST00000452522.1	-0.685742	-0.701035	0.0381018	0.00286204	0.997274
chr1:17906613-17906741,+	5_prime_UTR	ARHGEF10L	ENST00000452522.1	1.71428	-0.807656	3.45948e-05	0.191839	0.69515
chr1:17906942-17906985,+	known_alternative_tss	ARHGEF10L	ENST00000375415.1	4.20085	-0.850066	4.35435e-08	0.127384	0.729372
chr1:17914888-17914946,+	known_alternative_cds	ARHGEF10L	ENST00000375420.3	-0.777789	-1.00998	0.00169175	0.109571	0.920788
chr1:17915060-17915102,+	5_prime_UTR	ARHGEF10L	ENST00000375420.3	-0.26011	-1.15511	8.61726e-05	0.542749	0.421325
chr1:17923457-17923504,+	5_prime_UTR	ARHGEF10L	ENST00000375420.3	0.0607339	-1.06464	8.67608e-05	0.33509	0.617717
chr1:17923960-17923988,+	5_prime_UTR	ARHGEF10L	ENST00000375420.3	-0.48359	-1.48764	7.2488e-06	1.08557	0.116674
chr1:17944811-17944880,+	known_alternative_cds	ARHGEF10L	ENST00000375408.3	0.97922	1.46017	0.000133618	0.717462	0.299658
chr1:18434263-18434303,+	tss	IGSF21	ENST00000251296.1	0.537644	-0.536063	0.122163	-0.049126	0.96549
chr1:18609754-18609805,+	intronic	IGSF21	ENST00000251296.1	-1.13352	-1.36067	0.00437208	-0.471027	0.70481
chr1:18807372-18807508,+	tss	KLHDC7A	ENST00000400664.1	0.717933	0.339856	0.457526	0.123898	0.925941
chr1:19348633-19348755,+	intergenic	.	.	-1.24774	0.2813	0.594917	0.843921	0.403567
chr1:19449342-19449416,+	antisense_genic	UBR4_antisense	ENST00000375254.3_antisense	-0.832223	-1.63435	1.23866e-06	0.776841	0.288144
chr1:19536861-19537028,+	tss	RP1-43E13.2	ENST00000437898.1	3.24957	-0.125707	0.267893	0.190685	0.408037
chr1:19578052-19578106,+	tss	MRTO4	ENST00000330263.4	2.13853	-0.0532112	0.726254	-0.349647	0.173301
chr1:19578287-19578317,+	known_alternative_tss	MRTO4	ENST00000493700.1	4.48238	0.0896499	0.507465	-0.314058	0.202071
chr1:19614491-19614512,+	antisense_genic	AKR7A3_antisense	ENST00000361640.4_antisense	-0.576206	-0.884537	0.0014583	0.11133	0.898089
chr1:19614552-19614616,+	antisense_genic	AKR7A3_antisense	ENST00000361640.4_antisense	0.236336	-0.650312	0.00340663	0.736988	0.100955
chr1:19638800-19638824,+	tss	PQLC2	ENST00000375155.3	3.55238	0.187514	0.0436687	-0.0957818	0.663192
chr1:19665743-19665999,+	antisense_genic	CAPZB_antisense	ENST00000375144.1_antisense	1.77934	-0.0178716	0.940378	-0.0623122	0.916296
chr1:19683979-19683980,+	antisense_genic	CAPZB_antisense	ENST00000375144.1_antisense	0.0904767	0.659814	0.284767	-0.4201	0.723689
chr1:19810614-19810732,+	antisense_genic	CAPZB_antisense	ENST00000482808.1_antisense	-1.01827	0.35607	0.346672	-0.0163356	0.98793
chr1:19923038-19923122,+	proximal	MINOS1	ENST00000322753.6	-0.769497	-0.537455	0.0913697	0.488112	0.488845
chr1:19923473-19923524,+	tss	NBL1	ENST00000602662.1	7.40163	-0.0380536	0.672439	0.181819	0.242405
chr1:19934582-19934591,+	5_prime_UTR	NBL1	ENST00000602662.1	3.03571	0.284665	0.0117918	0.135098	0.59909
chr1:19970205-19970247,+	5_prime_UTR	NBL1	ENST00000602662.1	0.0498541	-0.421316	0.13646	-0.529529	0.372422
chr1:19970804-19970837,+	known_alternative_tss	NBL1	ENST00000548815.1	7.54131	-0.209251	0.0197795	-0.0664693	0.778286
chr1:19981505-19981631,+	exonic	NBL1	ENST00000548815.1	0.352526	-0.464901	0.0200047	-0.250814	0.597155
chr1:19983365-19983418,+	exonic	NBL1	ENST00000548815.1	-1.00008	-0.333805	0.357384	-0.387384	0.636918
chr1:19983555-19983616,+	exonic	NBL1	ENST00000548815.1	-0.655901	-0.44601	0.0857919	-0.486726	0.377266
chr1:19983696-19984061,+	3_prime_UTR	NBL1	ENST00000548815.1	2.40856	-0.336958	0.0107906	-0.0516081	0.89724
chr1:19984149-19984249,+	3_prime_UTR	NBL1	ENST00000548815.1	-0.0220625	-0.572474	0.00979709	-0.531959	0.257441
chr1:19984320-19984618,+	3_prime_UTR	NBL1	ENST00000548815.1	0.275824	-0.484874	0.0207979	0.0189222	0.979174
chr1:19984806-19984906,+	3_prime_UTR	NBL1	ENST00000548815.1	-0.417638	-0.636829	0.0988421	0.523215	0.522371
chr1:20140042-20140132,+	proximal	RP11-91K11.2	ENST00000454736.1	-0.0632049	-0.0546612	0.863041	0.143824	0.84104
chr1:20140902-20141143,+	tss	RP11-91K11.2	ENST00000454736.1	0.697102	0.0599478	0.79452	-0.081887	0.886168
chr1:20141910-20141941,+	3_prime_UTR	RP11-91K11.2	ENST00000454736.1	-0.565193	0.358223	0.287699	0.452504	0.513906
chr1:20187848-20187872,+	intergenic	.	.	-0.291963	2.13024	6.83512e-06	-0.344942	0.715967
chr1:20208877-20208922,+	proximal	OTUD3	ENST00000375120.3	2.18466	0.166978	0.103459	0.231919	0.249424
chr1:20302121-20302289,+	antisense_genic	PLA2G2A_antisense	ENST00000375111.3_antisense	4.5513	2.0707	2.44254e-06	0.154634	0.892319
chr1:20304514-20304587,+	antisense_genic	PLA2G2A_antisense	ENST00000375111.3_antisense	1.94316	1.9971	1.82552e-06	-0.196794	0.846454
chr1:20304873-20304946,+	antisense_genic	PLA2G2A_antisense	ENST00000375111.3_antisense	1.38394	2.17226	8.61416e-06	-0.617574	0.512439
chr1:20305225-20305297,+	antisense_genic	PLA2G2A_antisense	ENST00000375111.3_antisense	-0.0459751	1.62265	0.000244807	-0.377142	0.684984
chr1:20396663-20396729,+	known_alternative_cds	PLA2G5	ENST00000375108.3	-0.137757	0.841384	0.0285319	-0.409022	0.641323
chr1:20465816-20465820,+	tss	PLA2G2F	ENST00000375102.3	-0.777913	0.00449874	0.998454	-1.20521	0.200521
chr1:20509811-20509861,+	intergenic	.	.	0.268527	1.19723	0.000375201	0.779894	0.200274
chr1:20512591-20512625,+	tss	UBXN10	ENST00000375099.3	1.786	-0.0975727	0.566075	0.244553	0.462386
chr1:20618072-20618133,+	5_prime_UTR	VWA5B1	ENST00000289815.8	-1.2896	-0.472777	0.357676	-0.144283	0.929895
chr1:20812417-20812645,+	antisense_genic	CAMK2N1_antisense	ENST00000375078.3_antisense	0.541313	-0.852155	0.000792528	0.355449	0.557601
chr1:20915445-20915618,+	known_alternative_tss	CDA	ENST00000461985.1	6.30073	0.322749	0.195561	-0.196327	0.742788
chr1:20931393-20931502,+	exonic	CDA	ENST00000375071.3	1.5059	0.130359	0.593356	-0.362871	0.426717
chr1:20940167-20940341,+	intronic	CDA	ENST00000375071.3	1.41288	-1.18581	3.87779e-06	0.628757	0.226138
chr1:20959951-20959981,+	tss	PINK1	ENST00000321556.4	6.42821	-0.507546	5.64892e-06	0.172394	0.466296
chr1:20960276-20960406,+	exonic	PINK1	ENST00000321556.4	-0.250771	-0.7524	0.000264552	0.097671	0.997669
chr1:20964334-20964425,+	exonic	PINK1	ENST00000321556.4	-0.739246	-0.628182	0.0381366	-0.0702841	0.944078
chr1:20964528-20964580,+	known_alternative_cds	PINK1	ENST00000492302.1	-0.0795432	-0.820171	0.000101693	-0.128338	0.836262
chr1:20982166-20982167,+	antisense_genic	DDOST_antisense	ENST00000415136.2_antisense	-0.767072	0.729941	0.122069	0.588056	0.526004
chr1:20987707-20987778,+	antisense_genic	DDOST_antisense	ENST00000477229.1_antisense	-1.16813	0.507875	0.325674	-0.366186	0.756449
chr1:21268621-21268730,+	antisense_genic	EIF4G3_antisense	ENST00000374927.4_antisense	-0.71099	-0.571068	0.0502508	0.0476944	0.961704
chr1:21329202-21329257,+	antisense_genic	EIF4G3_antisense	ENST00000374927.4_antisense	-0.59559	-0.413828	0.147035	-0.0415234	0.96504
chr1:21656153-21656254,+	antisense_genic	ECE1_antisense	ENST00000415912.2_antisense	-0.795087	-0.266063	0.469613	0.000663729	0.99975
chr1:21724345-21724346,+	intergenic	.	.	0.225883	0.127014	0.516486	-0.161869	0.70901
chr1:21766612-21766682,+	tss	NBPF3	ENST00000454000.2	2.40199	0.523076	0.00705734	-0.245817	0.579135
chr1:21835867-21835920,+	tss	ALPL	ENST00000539907.1	2.35857	1.9328	6.62942e-07	0.112928	0.912429
chr1:22002265-22002267,+	intergenic	.	.	-0.455184	0.960495	0.0239911	1.95786	0.00478499
chr1:22140877-22140978,+	exonic	LDLRAD2	ENST00000543870.1	-0.753884	1.00449	0.00567613	0.675347	0.319434
chr1:22231169-22231227,+	antisense_genic	HSPG2_antisense	ENST00000374695.3_antisense	-0.628447	-0.717024	0.010936	1.1315	0.0456023
chr1:22351558-22351620,+	proximal	LINC00339	ENST00000416769.1	-0.748148	-0.0230674	0.971664	-0.0370784	0.982204
chr1:22351986-22352014,+	tss	LINC00339	ENST00000416769.1	2.77023	-0.0933438	0.595449	0.340802	0.284055
chr1:22379185-22379211,+	tss	CDC42	ENST00000400259.1	8.86484	0.0675456	0.280467	0.18156	0.115488
chr1:22418219-22418238,+	3_prime_UTR	CDC42	ENST00000421089.2	-0.944393	0.10907	0.836348	0.0978078	0.938955
chr1:22419108-22419131,+	3_prime_UTR	CDC42	ENST00000344548.3	-0.237051	-0.15742	0.706929	0.316598	0.708918
chr1:22469331-22469344,+	antisense_genic	WNT4_antisense	ENST00000542383.1_antisense	-0.79737	-0.297133	0.3639	-0.0661048	0.945237
chr1:22489836-22489899,+	intergenic	.	.	-0.40125	1.39104	0.00532116	-1.05535	0.250238
chr1:22778344-22778352,+	tss	ZBTB40	ENST00000404138.1	4.23355	0.145705	0.0689256	0.124039	0.466523
chr1:22963108-22963172,+	5_prime_UTR	C1QA	ENST00000374642.3	7.00822	0.362087	0.113189	0.381034	0.41154
chr1:22965528-22966059,+	exonic	C1QA	ENST00000402322.1	2.81853	0.368317	0.119978	0.25217	0.636412
chr1:22970106-22970150,+	tss	C1QC	ENST00000374640.4	9.68003	0.208676	0.334641	0.150559	0.773555
chr1:22973714-22974282,+	exonic	C1QC	ENST00000374637.1	4.27582	0.0635121	0.802927	-0.0166129	0.980899
chr1:22974565-22974572,+	3_prime_UTR	C1QC	ENST00000374639.3	-0.662869	-0.903534	0.0307912	-0.00840868	0.993755
chr1:22979704-22979769,+	known_alternative_tss	C1QB	ENST00000314933.6	8.43675	0.408963	0.0535231	0.24205	0.615112
chr1:22987401-22987972,+	exonic	C1QB	ENST00000314933.6	2.56943	0.191741	0.427867	0.166646	0.770994
chr1:23037301-23037338,+	tss	EPHB2	ENST00000544305.1	4.32195	0.113934	0.537701	-0.0582091	0.909456
chr1:23037410-23037499,+	known_alternative_tss	EPHB2	ENST00000374630.3	-0.115437	-0.332425	0.0702529	-0.0983449	0.849622
chr1:23038541-23038657,+	intronic	EPHB2	ENST00000374632.3	-0.139226	-0.589487	0.0412283	-0.372787	0.589336
chr1:23111398-23111457,+	exonic	EPHB2	ENST00000374627.1	-0.075188	-0.397716	0.0944123	-0.751882	0.10878
chr1:23235519-23235520,+	exonic	EPHB2	ENST00000374627.1	-0.20244	-0.43381	0.104827	-0.7677	0.14964
chr1:23240179-23240338,+	exonic	EPHB2	ENST00000400191.3	-0.429408	-0.382732	0.126644	-0.197615	0.755553
chr1:23345949-23346020,+	tss	KDM1A	ENST00000356634.3	3.49013	0.117761	0.421378	-0.0140455	0.975183
chr1:23695442-23695486,+	tss	C1orf213	ENST00000458053.1	1.1671	-0.17494	0.202537	0.288578	0.287837
chr1:23720424-23720490,+	antisense_genic	TCEA3_antisense	ENST00000450454.2_antisense	-0.122777	-0.702132	0.00163574	-0.0785132	0.913986
chr1:23763384-23763469,+	antisense_genic	ASAP3_antisense	ENST00000437606.2_antisense	-0.591505	-1.09319	0.000147804	0.591028	0.354302
chr1:23854926-23854969,+	antisense_genic	E2F2_antisense	ENST00000361729.2_antisense	0.278738	-0.581807	0.00371899	0.287882	0.519357
chr1:23885624-23885680,+	antisense_genic	ID3_antisense	ENST00000486541.1_antisense	-1.28326	0.23868	0.619528	-0.583761	0.539382
chr1:23886133-23886254,+	antisense_genic	ID3_antisense	ENST00000374561.5_antisense	0.969746	0.0222406	0.924649	0.282436	0.475479
chr1:23953843-23953920,+	known_alternative_cds	MDS2	ENST00000374555.3	-0.852191	0.82844	0.0355298	0.226706	0.824321
chr1:24018284-24018297,+	tss	RPL11	ENST00000374550.3	5.80011	0.105062	0.591847	0.0823977	0.870384
chr1:24019111-24019211,+	exonic	RPL11	ENST00000374550.3	1.90516	-0.492667	0.00101271	-0.0271678	0.9565
chr1:24020364-24020382,+	exonic	RPL11	ENST00000374550.3	1.81372	-0.457624	0.00778206	0.0322102	0.955313
chr1:24021156-24021259,+	exonic	RPL11	ENST00000374550.3	0.647092	-0.175322	0.599561	0.163295	0.844074
chr1:24022295-24022351,+	exonic	RPL11	ENST00000374550.3	-0.164906	-0.69477	0.078657	-0.0748931	0.952868
chr1:24022843-24022881,+	exonic	RPL11	ENST00000374550.3	0.402209	-0.36228	0.357564	0.586166	0.463243
chr1:24069953-24069985,+	exonic	TCEB3	ENST00000418390.2	2.39831	0.17555	0.0943247	0.0224231	0.945252
chr1:24104893-24104913,+	tss	PITHD1	ENST00000246151.4	3.83542	0.00920244	0.944329	0.00206799	0.995638
chr1:24117635-24117677,+	known_alternative_tss	LYPLA2	ENST00000400061.1	6.06055	-0.0558469	0.571296	-0.0858099	0.692862
chr1:24117701-24117712,+	known_alternative_tss	LYPLA2	ENST00000400061.1	3.66466	0.242462	0.108137	-0.397035	0.172147
chr1:24122386-24122389,+	antisense_genic	GALE_antisense	ENST00000374497.3_antisense	-0.910278	0.0955287	0.913206	0.335602	0.813593
chr1:24126283-24126413,+	antisense_genic	GALE_antisense	ENST00000470383.1_antisense	0.415144	0.4174	0.0499319	-0.209985	0.682313
chr1:24528684-24528728,+	3_prime_UTR	RP11-10N16.2	ENST00000439059.2	-0.936281	1.36459	0.000172773	-1.03096	0.123354
chr1:24645813-24645947,+	tss	GRHL3	ENST00000361548.4	0.431002	3.55372	1.39428e-08	-1.19702	0.163387
chr1:24648406-24648467,+	5_prime_UTR	GRHL3	ENST00000356046.2	0.504914	0.251825	0.188104	-0.163752	0.716993
chr1:24740014-24740042,+	antisense_genic	STPG1_antisense	ENST00000337248.4_antisense	1.06099	-0.622026	0.00230393	0.34307	0.440446
chr1:24741738-24741872,+	proximal	NIPAL3	ENST00000488155.1	-0.0773166	-0.667938	0.0317669	0.128784	0.892136
chr1:24742270-24742305,+	tss	NIPAL3	ENST00000374399.4	5.71747	-0.348343	0.000434928	0.145343	0.510669
chr1:24742630-24742676,+	5_prime_UTR	NIPAL3	ENST00000339255.2	1.24996	-0.127376	0.516486	0.0979785	0.843296
chr1:24828824-24828874,+	proximal	RCAN3	ENST00000374395.3	0.555131	0.536581	0.00287319	0.0647852	0.903055
chr1:24828983-24829062,+	proximal	RCAN3	ENST00000374395.3	0.131884	0.00739176	0.983316	-0.392141	0.47592
chr1:24829325-24829427,+	tss	RCAN3	ENST00000436717.2	3.57479	0.0311321	0.765047	-0.113209	0.567799
chr1:24882567-24882633,+	tss	NCMAP	ENST00000374392.2	2.40994	-0.0133058	0.964879	0.534505	0.255887
chr1:24969767-24969804,+	known_alternative_tss	SRRM1	ENST00000447431.2	6.77608	0.0106002	0.911328	-0.0823891	0.6419
chr1:24970038-24970073,+	intronic	SRRM1	ENST00000374389.4	0.0575688	-0.275708	0.176243	-0.0757386	0.900771
chr1:24999032-24999077,+	3_prime_UTR	SRRM1	ENST00000374389.4	-0.694761	-0.0208792	0.964905	-0.279138	0.762772
chr1:25071872-25071951,+	tss	CLIC4	ENST00000374379.4	6.28622	0.53049	0.000766887	0.0209056	0.967372
chr1:25140580-25140649,+	exonic	CLIC4	ENST00000374379.4	-0.694416	0.0453593	0.911515	-0.56084	0.394873
chr1:25168607-25168716,+	3_prime_UTR	CLIC4	ENST00000374379.4	-1.5388	0.223862	0.781506	0.368988	0.73823
chr1:25559074-25559132,+	antisense_genic	SYF2_antisense	ENST00000476231.1_antisense	1.91731	-0.0996404	0.476039	0.378126	0.130291
chr1:25664791-25664852,+	known_alternative_tss	TMEM50A	ENST00000480937.1	7.51838	-0.117679	0.179746	0.0234958	0.92961
chr1:25666997-25667031,+	exonic	TMEM50A	ENST00000374358.4	1.79016	-0.364072	0.0805551	-0.212987	0.676608
chr1:25687342-25687450,+	3_prime_UTR	TMEM50A	ENST00000480937.1	-1.47697	-0.352096	0.50454	-0.174354	0.904753
chr1:25688398-25688556,+	3_prime_UTR	TMEM50A	ENST00000374358.4	-1.59562	-0.0630469	0.905352	-0.212137	0.879324
chr1:25757381-25757496,+	tss	TMEM57	ENST00000399763.3	4.67057	0.1535	0.159243	0.0318169	0.923003
chr1:25785166-25785336,+	exonic	TMEM57	ENST00000374343.4	-0.384571	0.149517	0.666062	-0.446982	0.474041
chr1:25810602-25810714,+	exonic	TMEM57	ENST00000374343.4	0.0584039	-0.111686	0.657152	0.0308358	0.965521
chr1:25812118-25812233,+	exonic	TMEM57	ENST00000374343.4	-0.450059	-0.0683761	0.807201	-0.292535	0.605311
chr1:25870077-25870150,+	tss	LDLRAP1	ENST00000374338.4	5.89087	-0.212206	0.00235289	0.044428	0.815879
chr1:25876344-25876380,+	intronic	LDLRAP1	ENST00000374338.4	0.671331	0.206362	0.423186	-0.590531	0.216563
chr1:25888124-25888147,+	intronic	LDLRAP1	ENST00000374338.4	-1.44355	-0.538197	0.439034	-1.14865	0.448209
chr1:25889285-25889302,+	intronic	LDLRAP1	ENST00000374338.4	1.19436	0.955088	0.0133404	-0.322179	0.74043
chr1:25895333-25895355,+	3_prime_UTR	LDLRAP1	ENST00000488127.1	-1.5379	-0.352208	0.362022	0.0293649	0.966624
chr1:25943281-25943316,+	proximal	MAN1C1	ENST00000263979.3	1.96841	0.392836	0.0153078	0.015287	0.977389
chr1:26126684-26126717,+	tss	SEPN1	ENST00000354177.4	5.76819	0.327151	0.00533033	-0.258885	0.286548
chr1:26146448-26146653,+	tss	MTFR1L	ENST00000374303.2	4.69622	-0.251823	0.00556209	0.0852432	0.706317
chr1:26186037-26186075,+	tss	RP1-125I3.2	ENST00000455431.1	1.74391	0.431363	0.000664158	0.21312	0.417277
chr1:26348256-26348271,+	tss	EXTL1	ENST00000374280.3	-1.03627	-0.729186	0.0543662	-0.877364	0.267335
chr1:26437619-26437703,+	proximal	PDIK1L	ENST00000374269.1	1.76777	-0.439095	0.000144227	0.112225	0.693423
chr1:26438155-26438166,+	proximal	PDIK1L	ENST00000374269.1	0.0977647	-0.300518	0.109156	0.166698	0.718089
chr1:26438297-26438348,+	tss	PDIK1L	ENST00000374271.4	2.47158	-0.0903808	0.319828	0.184345	0.296478
chr1:26453247-26453320,+	intergenic	.	.	0.820389	-0.908994	0.000363188	0.346532	0.564606
chr1:26485529-26485571,+	tss	FAM110D	ENST00000374268.3	1.47645	0.696314	0.000793085	-0.301363	0.502228
chr1:26496390-26496439,+	tss	ZNF593	ENST00000374266.5	4.39175	0.288662	0.0587922	-0.0807591	0.846965
chr1:26503980-26504021,+	known_alternative_tss	CNKSR1	ENST00000480348.2	5.39054	-0.309182	0.00669925	-0.124341	0.653763
chr1:26506738-26506779,+	known_alternative_cds	CNKSR1	ENST00000531191.1	-0.161398	1.43163	0.00176792	0.374327	0.714185
chr1:26507249-26507345,+	5_prime_UTR	CNKSR1	ENST00000531191.1	-0.634145	-0.814983	0.00685203	-1.09076	0.0786026
chr1:26560670-26560715,+	tss	CEP85	ENST00000451429.2	2.23848	0.0514848	0.945162	0.142624	0.497278
chr1:26602969-26603032,+	intronic	CEP85	ENST00000252992.4	0.728944	-0.046588	0.84391	-0.368807	0.359014
chr1:26604055-26604063,+	3_prime_UTR	CEP85	ENST00000469609.1	-0.276091	-0.337282	0.322077	0.718327	0.290895
chr1:26605991-26606030,+	5_prime_UTR	SH3BGRL3	ENST00000270792.5	2.58658	0.139101	0.619544	-0.463001	0.377561
chr1:26606219-26606254,+	5_prime_UTR	SH3BGRL3	ENST00000270792.5	-0.301048	-0.174331	0.474934	-0.0915846	0.891219
chr1:26606550-26606612,+	known_alternative_tss	SH3BGRL3	ENST00000319041.6	11.0061	0.382843	0.000776383	-0.00408888	0.991739
chr1:26607271-26607302,+	exonic	SH3BGRL3	ENST00000319041.6	2.96695	0.0431591	0.784894	-0.40492	0.115598
chr1:26607350-26607596,+	exonic	SH3BGRL3	ENST00000270792.5	4.08648	-0.228678	0.0953269	-0.363068	0.185265
chr1:26607934-26607991,+	3_prime_UTR	SH3BGRL3	ENST00000319041.6	0.373464	-0.301793	0.475465	-0.0189437	0.990941
chr1:26644419-26644450,+	tss	CD52	ENST00000374213.2	6.87338	0.852999	0.000129936	0.41017	0.360668
chr1:26646952-26646990,+	3_prime_UTR	CD52	ENST00000374213.2	-1.08312	0.163559	0.854968	0.674385	0.40586
chr1:26758812-26758894,+	tss	DHDDS	ENST00000427245.2	5.11441	-0.126322	0.204148	0.104418	0.645196
chr1:26795746-26795968,+	3_prime_UTR	DHDDS	ENST00000360009.2	0.656547	-0.26724	0.233263	-0.273648	0.58869
chr1:26798912-26798982,+	tss	HMGN2	ENST00000361427.5	6.78267	-0.145955	0.0416608	0.000721266	0.99745
chr1:26799037-26799066,+	tss	HMGN2	ENST00000361427.5	0.54798	-0.0369488	0.855947	-0.127799	0.765253
chr1:26799978-26800019,+	known_alternative_cds	HMGN2	ENST00000493418.1	-0.743474	-0.790686	0.00811087	-0.429118	0.54971
chr1:26856242-26856290,+	tss	RPS6KA1	ENST00000374168.2	6.65568	-0.443588	1.41773e-05	-0.222085	0.28212
chr1:26857953-26858026,+	5_prime_UTR	RPS6KA1	ENST00000374162.2	-0.713975	-0.0032357	0.99286	0.123952	0.898383
chr1:26869602-26869633,+	known_alternative_cds	RPS6KA1	ENST00000530003.1	2.50628	0.628349	0.00247754	0.502703	0.208207
chr1:26872330-26872355,+	known_alternative_cds	RPS6KA1	ENST00000531382.1	2.76589	1.149	2.37409e-06	0.190008	0.737459
chr1:26888011-26888099,+	exonic	RPS6KA1	ENST00000531382.1	-0.466995	-0.377869	0.138485	-0.288884	0.633174
chr1:26900713-26900870,+	3_prime_UTR	RPS6KA1	ENST00000530003.1	-1.22179	-0.324246	0.430536	-0.206513	0.845927
chr1:26901322-26901485,+	3_prime_UTR	RPS6KA1	ENST00000530003.1	-1.51295	0.0644153	0.985571	-0.0139399	0.995442
chr1:26947494-26947607,+	intergenic	.	.	0.640263	0.356913	0.0461358	0.39035	0.273128
chr1:27022118-27022237,+	proximal	ARID1A	ENST00000457599.2	5.21037	0.102335	0.357324	0.0869355	0.739424
chr1:27022520-27022539,+	tss	ARID1A	ENST00000324856.7	0.372101	0.453618	0.031292	0.519664	0.196661
chr1:27057675-27057882,+	exonic	ARID1A	ENST00000374152.2	-0.243281	0.0563224	0.859915	-0.0947729	0.907477
chr1:27113954-27114078,+	proximal	PIGV	ENST00000374145.1	-0.466378	0.567307	0.0573751	0.401571	0.500567
chr1:27114138-27114166,+	proximal	PIGV	ENST00000374145.1	-0.593203	-0.455898	0.0894172	-0.0309238	0.972076
chr1:27114424-27114468,+	tss	PIGV	ENST00000078527.4	3.14991	-0.403432	0.000658247	0.0539831	0.877671
chr1:27114668-27114687,+	known_alternative_tss	PIGV	ENST00000449950.2	2.54997	-0.635188	1.86595e-05	0.214959	0.509984
chr1:27153179-27153226,+	tss	ZDHHC18	ENST00000374142.3	1.99593	0.313211	0.0519714	0.281108	0.396274
chr1:27153425-27153571,+	exonic	ZDHHC18	ENST00000374142.3	0.685676	0.146731	0.527075	0.00920587	0.990205
chr1:27158510-27158545,+	intronic	ZDHHC18	ENST00000374142.3	-0.20391	2.47145	1.02448e-05	1.10669	0.199298
chr1:27174709-27174710,+	intronic	ZDHHC18	ENST00000374142.3	0.718156	-0.482471	0.278139	0.816854	0.378741
chr1:27189612-27189643,+	tss	SFN	ENST00000339276.4	9.23296	0.0474811	0.840902	-0.309091	0.453092
chr1:27190760-27190813,+	3_prime_UTR	SFN	ENST00000339276.4	0.451398	-0.383797	0.401458	-0.458397	0.640175
chr1:27190859-27190909,+	3_prime_UTR	SFN	ENST00000339276.4	-0.891841	0.25481	0.704489	-0.775662	0.400292
chr1:27226669-27226703,+	antisense_genic	GPATCH3_antisense	ENST00000361720.5_antisense	-0.62412	-0.603848	0.0419327	0.288136	0.697216
chr1:27226973-27227031,+	antisense_genic	GPATCH3_antisense	ENST00000361720.5_antisense	0.250624	-0.410706	0.0546158	-0.0324121	0.963946
chr1:27248213-27248258,+	tss	NUDC	ENST00000321265.5	5.52857	0.15978	0.0948964	-0.0727008	0.762777
chr1:27286995-27287019,+	antisense_proximal	C1orf172_antisense_proximal	ENST00000320567.5_antisense_proximal	-0.493361	-0.911862	0.00142794	0.524268	0.414098
chr1:27320182-27320185,+	tss	TRNP1	ENST00000522111.2	1.4678	1.11264	0.000639944	0.275999	0.712906
chr1:27384955-27384986,+	intergenic	.	.	-0.333859	0.304445	0.404485	-0.358108	0.651718
chr1:27481157-27481330,+	antisense_genic	SLC9A1_antisense	ENST00000263980.3_antisense	-0.619786	-0.302433	0.287725	-0.310834	0.633526
chr1:27561133-27561265,+	known_alternative_tss	WDTC1	ENST00000361771.3	5.23414	-0.380775	6.80025e-06	-0.0766026	0.710433
chr1:27633827-27633857,+	3_prime_UTR	WDTC1	ENST00000361771.3	-0.797016	-0.661568	0.0217368	-0.655834	0.298259
chr1:27648730-27648799,+	exonic	TMEM222	ENST00000374076.4	5.56781	-0.151373	0.0456363	-0.336008	0.0170955
chr1:27651940-27651944,+	intronic	TMEM222	ENST00000374076.4	-0.589603	-0.386677	0.309373	-1.05153	0.178439
chr1:27652999-27653000,+	intronic	TMEM222	ENST00000374076.4	0.870901	0.406208	0.272236	-0.0857348	0.936257
chr1:27668513-27668577,+	tss	SYTL1	ENST00000318074.5	4.27008	0.945993	1.17183e-09	-0.0576617	0.885035
chr1:27736575-27736578,+	antisense_genic	WASF2_antisense	ENST00000536657.1_antisense	1.7314	0.0461112	0.821244	-0.26761	0.464649
chr1:27844799-27844868,+	intergenic	.	.	-0.513107	0.465513	0.106143	-0.16319	0.829271
chr1:27976075-27976084,+	intergenic	.	.	-1.0739	-0.572165	0.323921	0.311996	0.808959
chr1:27998647-27998649,+	antisense_genic	IFI6_antisense	ENST00000362020.4_antisense	-1.32901	2.63835	5.08904e-07	0.838508	0.446247
chr1:28052472-28052532,+	tss	FAM76A	ENST00000373954.6	2.16059	0.113481	0.423513	0.0418585	0.917148
chr1:28099706-28099777,+	tss	STX12	ENST00000373943.4	4.59717	0.0368603	0.753565	0.152462	0.474591
chr1:28157315-28157334,+	tss	PPP1R8	ENST00000311772.5	4.47118	0.0918645	0.195253	0.117897	0.415773
chr1:28199055-28199067,+	tss	THEMIS2	ENST00000328928.7	4.5479	1.33207	6.99277e-08	0.575799	0.181801
chr1:28208889-28209068,+	exonic	THEMIS2	ENST00000373921.3	-0.289568	2.24397	7.51057e-07	0.643315	0.386706
chr1:28211800-28211849,+	exonic	THEMIS2	ENST00000373921.3	0.288988	1.32412	5.93248e-06	0.546098	0.293664
chr1:28261479-28261550,+	tss	SMPDL3B	ENST00000373894.3	4.47775	-0.736963	3.00379e-08	-0.00599539	0.989038
chr1:28286446-28286543,+	5_prime_UTR	XKR8	ENST00000373884.5	3.59485	-0.0257562	0.810752	-0.124913	0.528843
chr1:28286687-28286771,+	exonic	XKR8	ENST00000373884.5	-0.210352	-0.27677	0.302675	0.0666436	0.93283
chr1:28562615-28562675,+	tss	ATPIF1	ENST00000497986.1	7.94938	-0.116874	0.240604	0.168773	0.399762
chr1:28562891-28562937,+	exonic	ATPIF1	ENST00000465645.1	0.450577	-0.705884	0.000206353	-0.134025	0.793296
chr1:28564361-28564583,+	intronic	ATPIF1	ENST00000468425.2	-0.0350791	-0.0449568	0.910615	0.47772	0.559939
chr1:28586015-28586036,+	tss	SESN2	ENST00000253063.3	4.69855	-0.156293	0.137793	-0.0803562	0.764558
chr1:28598198-28598235,+	exonic	SESN2	ENST00000253063.3	-0.472432	-0.24762	0.34276	-0.172532	0.796075
chr1:28655521-28655569,+	tss	MED18	ENST00000479574.1	4.35172	-0.231949	0.00775126	0.136795	0.474414
chr1:28696065-28696283,+	known_alternative_tss	PHACTR4	ENST00000493669.1	5.68081	-0.207574	0.0240377	0.105773	0.624703
chr1:28764657-28764662,+	known_alternative_cds	PHACTR4	ENST00000373836.3	0.235217	1.06605	0.00111944	-0.0930188	0.922695
chr1:28785601-28785730,+	exonic	PHACTR4	ENST00000373836.3	0.334489	-0.00641003	0.979548	-0.203115	0.658822
chr1:28792199-28792306,+	exonic	PHACTR4	ENST00000373836.3	-0.61864	-0.605613	0.0473285	0.152936	0.865701
chr1:28792951-28793043,+	exonic	PHACTR4	ENST00000373836.3	-0.471326	-0.781291	0.00032696	-0.61655	0.175844
chr1:28832554-28832557,+	known_alternative_tss	RCC1	ENST00000373833.6	6.23916	0.280634	0.0813572	-0.164662	0.664112
chr1:28833047-28833219,+	5_prime_UTR	RCC1	ENST00000373833.6	-0.0431592	1.39825	1.04938e-05	-0.325788	0.614572
chr1:28835390-28835489,+	5_prime_UTR	RCC1	ENST00000373833.6	-0.230639	-0.0101331	0.976911	-0.36479	0.530041
chr1:28844738-28844787,+	known_alternative_tss	RCC1	ENST00000373831.3	3.12254	0.0655777	0.694226	-0.219849	0.480693
chr1:28879596-28879616,+	tss	TRNAU1AP	ENST00000373830.3	2.35327	0.250713	0.0227717	0.134793	0.588364
chr1:28918707-28918819,+	tss	RAB42	ENST00000373826.3	-0.568322	0.165645	0.609123	0.177021	0.815225
chr1:28918984-28918997,+	known_alternative_tss	RAB42	ENST00000465518.1	-0.178879	-0.617845	0.12441	0.185113	0.872254
chr1:28969679-28969754,+	antisense_proximal	TAF12_antisense_proximal	ENST00000263974.4_antisense_proximal	0.542888	0.0366272	0.83988	-0.100275	0.996066
chr1:28995243-28995324,+	tss	GMEB1	ENST00000373816.1	1.79998	0.218137	0.0473098	-0.0286287	0.981079
chr1:29063426-29063505,+	known_alternative_tss	YTHDF2	ENST00000541996.1	5.64009	0.0428019	0.686959	-0.116456	0.579403
chr1:29213611-29213684,+	tss	EPB41	ENST00000398863.2	4.06079	0.0378783	0.757198	0.145274	0.521797
chr1:29241051-29241151,+	known_alternative_tss	EPB41	ENST00000373797.1	2.53553	-0.0819145	0.709893	0.486657	0.191461
chr1:29475183-29475316,+	antisense_genic	SRSF4_antisense	ENST00000466448.1_antisense	-0.507045	-0.0580304	0.856505	-0.0213734	0.980911
chr1:29586664-29586688,+	intronic	PTPRU	ENST00000460170.2	-1.04766	-0.7105	0.103249	-0.20326	0.878685
chr1:30214811-30214812,+	intergenic	.	.	0.903849	-0.0967601	0.718614	-0.674718	0.148095
chr1:31191585-31191648,+	known_alternative_cds	MATN1-AS1	ENST00000454613.1	0.659932	0.315425	0.0412554	-0.0470831	0.920788
chr1:31212673-31212763,+	antisense_genic	LAPTM5_antisense	ENST00000294507.3_antisense	-0.481342	0.585839	0.0935645	0.762177	0.249905
chr1:31381436-31381438,+	antisense_genic	SDC3_antisense	ENST00000339394.6_antisense	-0.16144	0.146514	0.609214	0.00629279	0.995208
chr1:31437557-31437671,+	antisense_genic	PUM1_antisense	ENST00000373742.2_antisense	-0.766994	0.0231446	0.950114	-0.584392	0.318705
chr1:31627926-31627957,+	intergenic	.	.	-0.758809	-0.79665	0.00102603	0.140285	0.863897
chr1:31769845-31769936,+	tss	ZCCHC17	ENST00000344147.5	3.44295	0.236975	0.00337065	0.13741	0.4244
chr1:31886049-31886091,+	known_alternative_cds	SERINC2	ENST00000373709.3	9.14075	-0.48969	0.000358226	0.0527386	0.897943
chr1:31886652-31886787,+	known_alternative_cds	SERINC2	ENST00000536384.1	2.62804	-0.539967	0.00297141	0.160617	0.734335
chr1:31896648-31896681,+	exonic	SERINC2	ENST00000536384.1	-0.59278	-0.4574	0.116695	0.37879	0.574456
chr1:31897552-31897695,+	exonic	SERINC2	ENST00000536384.1	3.19189	-0.726135	2.1136e-05	-0.453988	0.186264
chr1:31898173-31898223,+	exonic	SERINC2	ENST00000536384.1	1.73564	-0.620871	0.00367776	0.0452582	0.948997
chr1:31898641-31898736,+	exonic	SERINC2	ENST00000536384.1	1.64767	-0.804607	6.39222e-05	-0.425887	0.318582
chr1:31899515-31899599,+	exonic	SERINC2	ENST00000536384.1	3.73134	-0.790248	1.31856e-05	-0.293661	0.459893
chr1:31901820-31901857,+	exonic	SERINC2	ENST00000536384.1	0.239355	-0.660746	0.0027994	-0.389225	0.430467
chr1:31902244-31902343,+	exonic	SERINC2	ENST00000536384.1	0.210737	-0.617718	0.0085609	-0.673464	0.170118
chr1:31905841-31905988,+	exonic	SERINC2	ENST00000536384.1	0.960939	-0.72246	0.000166047	-0.274721	0.536676
chr1:31906916-31907232,+	exonic	SERINC2	ENST00000536384.1	1.29773	-0.652227	0.000251451	-0.339919	0.379304
chr1:31907330-31907491,+	3_prime_UTR	SERINC2	ENST00000491976.1	-0.376646	-0.85695	0.0276529	0.785606	0.326961
chr1:31914583-31914643,+	intergenic	.	.	-0.954439	-0.761086	0.0759519	0.616916	0.52706
chr1:31921269-31921411,+	intergenic	.	.	0.821922	-1.73004	0.000316852	0.903928	0.394334
chr1:31975081-31975118,+	intergenic	.	.	-0.307332	0.527903	0.229602	-1.06979	0.204349
chr1:32002833-32002857,+	intergenic	.	.	-0.554347	-1.28326	0.000269687	0.721756	0.376392
chr1:32042112-32042146,+	tss	TINAGL1	ENST00000441210.2	7.737	-0.157453	0.164724	-0.219987	0.340288
chr1:32042557-32042620,+	known_alternative_tss	TINAGL1	ENST00000481165.1	-0.626281	0.494875	0.133128	-0.579235	0.386573
chr1:32042737-32042910,+	exonic	TINAGL1	ENST00000537531.1	0.988074	-0.323727	0.0812339	-0.399777	0.306337
chr1:32050281-32050337,+	exonic	TINAGL1	ENST00000271064.7	0.184079	-0.356956	0.150616	-0.589648	0.244729
chr1:32135583-32135673,+	antisense_genic	COL16A1_antisense	ENST00000373672.3_antisense	3.70675	1.35403	1.68964e-07	0.950692	0.0346351
chr1:32229705-32229706,+	antisense_genic	BAI2_antisense	ENST00000257070.4_antisense	1.14333	-0.638519	0.0127893	0.203843	0.769835
chr1:32479441-32479505,+	tss	KHDRBS1	ENST00000327300.7	5.97858	0.0720899	0.386701	-0.0482798	0.818136
chr1:32479830-32479941,+	exonic	KHDRBS1	ENST00000492989.1	0.662932	-0.240413	0.264177	-0.317982	0.493038
chr1:32538529-32538598,+	known_alternative_cds	TMEM39B	ENST00000336294.5	3.92976	0.0707029	0.308001	0.0400165	0.823036
chr1:32573648-32573710,+	tss	KPNA6	ENST00000373625.3	3.61102	0.184625	0.0324834	0.0121244	0.965907
chr1:32574060-32574239,+	5_prime_UTR	KPNA6	ENST00000537234.1	-0.516269	-0.640256	0.00738405	-0.209893	0.756867
chr1:32636977-32637034,+	3_prime_UTR	RP4-622L5.2	ENST00000515055.1	-1.12312	-0.529975	0.1966	-0.490058	0.598412
chr1:32645302-32645351,+	tss	TXLNA	ENST00000373610.3	4.41546	0.0644689	0.473002	-0.180366	0.282984
chr1:32645631-32645717,+	known_alternative_tss	TXLNA	ENST00000373609.1	4.10184	1.10044	2.44812e-09	-0.0730358	0.873939
chr1:32646923-32647132,+	exonic	TXLNA	ENST00000373609.1	0.054417	0.476297	0.0269831	-0.469928	0.263734
chr1:32661475-32661556,+	3_prime_UTR	TXLNA	ENST00000373609.1	-1.02753	0.794528	0.0329144	0.378702	0.637535
chr1:32666195-32666260,+	known_alternative_tss	CCDC28B	ENST00000421922.2	0.78758	0.775186	5.53313e-06	0.143028	0.719408
chr1:32671249-32671274,+	tss	IQCC	ENST00000537469.1	2.5824	0.0027673	0.984776	0.0725163	0.809069
chr1:32687159-32687199,+	proximal	EIF3I	ENST00000471486.1	-0.437079	-0.386343	0.206372	-0.815715	0.183027
chr1:32687990-32688015,+	tss	EIF3I	ENST00000373586.1	5.32982	0.16674	0.0388692	-0.156145	0.354867
chr1:32712821-32712890,+	tss	FAM167B	ENST00000373582.3	2.86934	1.6222	4.48885e-08	-0.0254854	0.976269
chr1:32716864-32716901,+	tss	LCK	ENST00000336890.5	3.10223	0.748286	0.000102633	0.218601	0.615112
chr1:32739717-32739742,+	known_alternative_tss	LCK	ENST00000333070.4	-0.853464	1.32543	0.00255263	-1.56967	0.0425498
chr1:32757506-32757578,+	proximal	HDAC1	ENST00000373541.2	0.21272	-0.170474	0.411409	0.222306	0.622646
chr1:32757703-32757761,+	tss	HDAC1	ENST00000373548.3	6.87697	0.206766	0.0512321	-0.154132	0.511479
chr1:32757849-32757910,+	intronic	HDAC1	ENST00000373548.3	0.251728	-0.455949	0.0213157	0.313858	0.47592
chr1:32796179-32796260,+	exonic	HDAC1	ENST00000373541.2	-0.0705038	-0.0105983	0.974586	-0.430749	0.442109
chr1:32796427-32796461,+	exonic	HDAC1	ENST00000373541.2	0.69191	0.0138266	0.955677	-0.282444	0.500444
chr1:32797311-32797409,+	exonic	HDAC1	ENST00000373541.2	-0.0935359	0.219499	0.43923	-0.370532	0.521578
chr1:32797751-32797763,+	exonic	HDAC1	ENST00000373541.2	-0.305712	-0.23357	0.36354	-0.278911	0.62457
chr1:32799133-32799178,+	3_prime_UTR	HDAC1	ENST00000373548.3	-1.54093	-0.410918	0.595684	0.0357673	0.980721
chr1:32799882-32799947,+	antisense_genic	MARCKSL1_antisense	ENST00000329421.7_antisense	-0.564059	0.103304	0.763922	-0.201061	0.794943
chr1:32817200-32817237,+	proximal	TSSK3	ENST00000574792.1	-0.00771375	-0.319286	0.383271	0.14794	0.753833
chr1:33004752-33004815,+	3_prime_UTR	RP1-27O5.3	ENST00000480336.1	0.671171	-0.276697	0.104735	0.114492	0.802693
chr1:33005028-33005060,+	tss	ZBTB8A	ENST00000373510.3	2.52187	-0.231229	0.0191983	0.0238859	0.939867
chr1:33116771-33116819,+	tss	RBBP4	ENST00000414241.3	6.61952	-0.125909	0.0417645	0.0249371	0.891576
chr1:33203118-33203165,+	intergenic	.	.	0.0352945	-0.687333	0.00453404	0.101462	0.891434
chr1:33207396-33207460,+	tss	KIAA1522	ENST00000401073.2	4.28943	-0.354117	0.0061112	0.0989884	0.772082
chr1:33219599-33219608,+	known_alternative_cds	KIAA1522	ENST00000373481.3	-0.23563	-0.488534	0.131337	-0.184225	0.838026
chr1:33235773-33236162,+	exonic	KIAA1522	ENST00000373480.1	1.32304	-0.602895	0.0012963	-0.190762	0.686667
chr1:33236268-33236747,+	exonic	KIAA1522	ENST00000373480.1	2.34046	-0.737049	5.16527e-06	-0.348006	0.299887
chr1:33236818-33237029,+	exonic	KIAA1522	ENST00000373480.1	0.0899117	-0.829549	7.12193e-06	-0.184906	0.690696
chr1:33237652-33238020,+	exonic	KIAA1522	ENST00000373480.1	-0.0471133	-0.936028	0.000230652	-0.253445	0.698003
chr1:33238443-33238647,+	3_prime_UTR	KIAA1522	ENST00000373480.1	-0.249128	-0.570645	0.0264798	-0.0128289	0.98918
chr1:33239592-33240001,+	3_prime_UTR	KIAA1522	ENST00000373480.1	-0.0562158	-0.434817	0.0870872	0.591727	0.251346
chr1:33240147-33240206,+	3_prime_UTR	KIAA1522	ENST00000373480.1	-1.32068	-0.616806	0.193319	-0.202502	0.880686
chr1:33240260-33240357,+	3_prime_UTR	KIAA1522	ENST00000373480.1	-1.14479	-0.537517	0.242919	-0.2857	0.826638
chr1:33283152-33283269,+	known_alternative_tss	S100PBP	ENST00000373475.5	3.27941	0.193186	0.0467113	0.289102	0.119339
chr1:33283389-33283439,+	5_prime_UTR	S100PBP	ENST00000398243.3	-0.386866	0.516429	0.0501537	0.235742	0.706075
chr1:33359007-33359133,+	intronic	HPCA	ENST00000373467.3	2.24574	-1.2314	2.03916e-09	-0.062901	0.91656
chr1:33361163-33361302,+	antisense_genic	TMEM54_antisense	ENST00000475208.1_antisense	0.757264	-0.075978	0.761383	0.0695296	0.914103
chr1:33367135-33367191,+	antisense_proximal	TMEM54_antisense_proximal	ENST00000475208.1_antisense_proximal	0.734152	-0.309696	0.0751621	0.196584	0.631468
chr1:33402481-33402548,+	antisense_genic	RNF19B_antisense	ENST00000235150.4_antisense	-0.39104	0.342206	0.284716	0.148924	0.86115
chr1:33511080-33511099,+	intergenic	.	.	-1.10079	-0.977915	0.0361709	0.636121	0.567513
chr1:33546751-33546757,+	tss	ADC	ENST00000358680.3	2.5153	-0.0356712	0.912334	0.572472	0.263181
chr1:33593111-33593270,+	intergenic	.	.	1.24447	0.322023	0.0393483	0.531845	0.071337
chr1:33641935-33641936,+	antisense_genic	TRIM62_antisense	ENST00000485148.1_antisense	-0.717406	-3.62967	0.00330885	-4.05247	0.214861
chr1:33722086-33722148,+	tss	ZNF362	ENST00000539719.1	2.21999	-0.177919	0.236298	0.178547	0.594193
chr1:33797898-33797932,+	antisense_genic	MIR3605_antisense	ENST00000583214.1_antisense	-1.31686	-0.277119	0.626198	-1.05302	0.328063
chr1:33938242-33938265,+	tss	ZSCAN20	ENST00000361328.3	2.20843	-0.231045	0.00979883	-0.0212053	0.941549
chr1:35220648-35220679,+	tss	GJB5	ENST00000338513.1	0.399431	1.96329	0.00463177	-2.40174	0.0658021
chr1:35225340-35225343,+	tss	GJB4	ENST00000339480.1	1.77505	1.8224	1.28082e-05	-0.601817	0.471742
chr1:35246781-35246816,+	tss	GJB3	ENST00000373366.2	1.07382	1.06372	0.000640315	-0.869559	0.142235
chr1:35247016-35247173,+	5_prime_UTR	GJB3	ENST00000373366.2	4.66388	0.672465	0.0339068	-1.30225	0.0346351
chr1:35247868-35247923,+	known_alternative_tss	GJB3	ENST00000373362.3	2.44506	0.00544187	0.981188	-0.654918	0.055471
chr1:35250338-35250510,+	exonic	GJB3	ENST00000373362.3	-0.803743	0.64985	0.11172	-1.41448	0.0610891
chr1:35258598-35258601,+	tss	GJA4	ENST00000342280.4	2.57771	1.78944	3.98501e-08	-0.0749737	0.931927
chr1:35321073-35321074,+	antisense_genic	SMIM12_antisense	ENST00000423898.1_antisense	-1.29881	-0.0577565	0.927481	-0.258441	0.863006
chr1:35450961-35450994,+	antisense_genic	ZMYM6_antisense	ENST00000373340.2_antisense	-0.382911	0.126799	0.58358	0.0310131	0.962876
chr1:35544980-35544998,+	tss	ZMYM1	ENST00000359858.4	3.66944	-0.057132	0.570147	0.0776571	0.730924
chr1:35656983-35657076,+	antisense_genic	SFPQ_antisense	ENST00000357214.5_antisense	-0.645391	-0.00240678	0.993935	-0.802445	0.369272
chr1:35657734-35657814,+	antisense_genic	SFPQ_antisense	ENST00000357214.5_antisense	0.432553	0.049999	0.802459	-0.0504467	0.920082
chr1:35658305-35658449,+	antisense_genic	SFPQ_antisense	ENST00000357214.5_antisense	-0.665763	0.0524311	0.861473	-0.525512	0.283247
chr1:35734272-35734593,+	proximal	ZMYM4	ENST00000314607.6	4.44603	0.111479	0.133904	0.0637137	0.723338
chr1:36023377-36023430,+	known_alternative_tss	NCDN	ENST00000356090.4	3.98749	0.402242	0.00120654	-0.236525	0.363266
chr1:36273596-36273652,+	proximal	AGO4	ENST00000373210.3	0.37695	0.107393	0.610036	0.254024	0.54503
chr1:36273795-36273834,+	tss	AGO4	ENST00000373210.3	-0.404967	0.0987676	0.655711	0.214091	0.631967
chr1:36348808-36348836,+	known_alternative_tss	AGO1	ENST00000373204.4	3.94362	-0.151575	0.0691014	-0.0417204	0.859733
chr1:36396319-36396371,+	tss	AGO3	ENST00000324350.5	1.51466	0.251334	0.147403	-0.156528	0.699957
chr1:36396446-36396515,+	5_prime_UTR	AGO3	ENST00000324350.5	-0.0134219	-0.372201	0.0847699	-0.58065	0.185265
chr1:36396683-36396854,+	known_alternative_tss	AGO3	ENST00000373191.3	3.88383	0.129146	0.155747	0.0441346	0.858656
chr1:36554477-36554505,+	tss	ADPRHL2	ENST00000373178.4	3.34302	0.217054	0.0283488	-0.0825569	0.739803
chr1:36621493-36621571,+	tss	MAP7D1	ENST00000316156.4	-0.0906588	0.320705	0.16503	-0.291344	0.558133
chr1:36621741-36621801,+	known_alternative_tss	MAP7D1	ENST00000373150.4	4.15439	0.635624	5.75942e-05	-0.0619076	0.891188
chr1:36644698-36644737,+	intronic	MAP7D1	ENST00000373148.4	0.349737	-1.20035	4.3793e-07	0.815804	0.0716348
chr1:36690030-36690070,+	tss	THRAP3	ENST00000354618.5	5.99527	0.0570276	0.509977	0.148588	0.366344
chr1:36766383-36766448,+	intronic	THRAP3	ENST00000469141.2	-1.18533	1.33529	0.0457601	-0.807159	0.547876
chr1:36769904-36769984,+	3_prime_UTR	THRAP3	ENST00000354618.5	0.211383	0.0767119	0.802974	0.179593	0.785171
chr1:36771963-36771976,+	tss	SH3D21	ENST00000426732.2	2.52632	-0.0549682	0.819681	-0.370377	0.372043
chr1:36772708-36772723,+	known_alternative_tss	SH3D21	ENST00000312808.4	-0.5573	0.277322	0.394495	0.163615	0.839706
chr1:36852261-36852304,+	antisense_proximal	STK40_antisense_proximal	ENST00000482458.1_antisense_proximal	-0.467579	0.911109	0.00417281	1.1037	0.0500229
chr1:36916183-36916229,+	antisense_proximal	OSCP1_antisense_proximal	ENST00000354267.3_antisense_proximal	-0.735711	-0.157299	0.648503	-0.0514266	0.958191
chr1:37940180-37940185,+	tss	ZC3H12A	ENST00000373087.6	6.5141	1.71393	2.05433e-10	-0.379451	0.426386
chr1:37943201-37943294,+	intronic	ZC3H12A	ENST00000373087.6	-0.0917281	2.96959	2.64346e-10	-0.00621017	0.994373
chr1:37945564-37945664,+	intronic	ZC3H12A	ENST00000373087.6	0.517966	2.15719	2.49397e-07	-0.989181	0.148095
chr1:38022535-38022597,+	tss	DNALI1	ENST00000296218.7	3.1846	0.362185	0.0109259	-0.229432	0.458416
chr1:38158151-38158218,+	tss	CDCA8	ENST00000373055.1	2.64752	0.237639	0.0465503	-0.0520766	0.878685
chr1:38200870-38200963,+	antisense_genic	EPHA10_antisense	ENST00000373048.4_antisense	0.152247	-0.233545	0.33496	-0.146842	0.814242
chr1:38259465-38259550,+	tss	MANEAL	ENST00000373045.6	1.11387	0.0596891	0.777384	-0.553683	0.111546
chr1:38259761-38259794,+	5_prime_UTR	MANEAL	ENST00000397631.3	2.08883	-0.162402	0.289276	-0.482002	0.0983708
chr1:38273462-38273535,+	known_alternative_tss	C1orf122	ENST00000468084.1	0.985001	0.526593	0.0318797	-0.493701	0.311851
chr1:38273906-38274264,+	known_alternative_tss	C1orf122	ENST00000525096.2	5.41338	0.124442	0.279371	0.0596539	0.842843
chr1:38325389-38325500,+	proximal	RP11-109P14.10	ENST00000419993.1	-0.38332	0.100427	0.72768	0.178414	0.77728
chr1:38445521-38445522,+	antisense_genic	SF3A3_antisense	ENST00000489537.1_antisense	-0.780575	-0.0290406	0.950267	0.409701	0.878685
chr1:38478383-38478419,+	tss	UTP11L	ENST00000373014.4	6.43783	0.143331	0.115062	-0.187798	0.301017
chr1:38941220-38941336,+	3_prime_UTR	RP11-329N22.1	ENST00000452971.1	-1.0646	1.13026	0.0212018	0.53653	0.608771
chr1:39324861-39324964,+	proximal	RP5-864K19.4	ENST00000456813.1	0.324753	0.3563	0.0620437	0.302381	0.442252
chr1:39325588-39325696,+	tss	RP5-864K19.4	ENST00000433671.2	0.967204	0.157179	0.362996	0.262256	0.443651
chr1:39456935-39456982,+	tss	AKIRIN1	ENST00000432648.3	6.61668	0.179737	0.0366246	-0.131922	0.47903
chr1:39491997-39492044,+	tss	NDUFS5	ENST00000372967.3	8.51707	-0.0672237	0.590176	-0.0916009	0.744011
chr1:39494403-39494488,+	exonic	NDUFS5	ENST00000372969.3	-0.636105	-0.36789	0.23513	-0.140516	0.871767
chr1:39500097-39500158,+	exonic	NDUFS5	ENST00000372969.3	-0.0541416	-0.265792	0.506844	-0.250028	0.786038
chr1:39571037-39571097,+	intronic	MACF1	ENST00000317713.7	2.99323	0.274921	0.186209	0.345805	0.408572
chr1:39624533-39624575,+	intronic	MACF1	ENST00000317713.7	2.47358	0.390457	0.00655314	-0.0674908	0.868318
chr1:39670342-39670529,+	known_alternative_cds	MACF1	ENST00000536367.1	2.87088	0.582812	0.000656841	0.0115302	0.983921
chr1:39680935-39680948,+	intronic	MACF1	ENST00000536367.1	1.89613	0.943434	4.29251e-06	0.344965	0.380475
chr1:39793985-39794072,+	intronic	MACF1	ENST00000564288.1	0.680636	1.20729	1.04193e-05	0.10353	0.888357
chr1:39874645-39874750,+	intronic	MACF1	ENST00000289893.4	2.88739	0.458318	0.000583873	-0.0492742	0.900771
chr1:39957291-39957320,+	tss	BMP8A	ENST00000331593.5	0.870393	-0.196322	0.513293	0.267728	0.677822
chr1:39980591-39980599,+	intronic	BMP8A	ENST00000331593.5	-0.613639	0.360066	0.247064	-0.601761	0.307138
chr1:40204550-40204567,+	tss	PPIE	ENST00000324379.5	4.01426	-0.0129915	0.913402	0.209188	0.274487
chr1:40254614-40254681,+	tss	RP1-118J21.25	ENST00000566366.1	-0.798764	-0.326262	0.311457	-0.280501	0.71895
chr1:40265102-40265115,+	intergenic	.	.	2.22573	-0.397926	0.0177381	0.731381	0.0175463
chr1:40420816-40420823,+	tss	MFSD2A	ENST00000372811.5	5.15976	1.26563	5.11394e-07	-0.610748	0.18822
chr1:40421812-40421871,+	5_prime_UTR	MFSD2A	ENST00000420632.2	-0.694274	1.91589	1.7056e-06	-0.751586	0.263896
chr1:40492755-40492759,+	intergenic	.	.	-0.304891	5.68	2.15848e-08	-0.693758	0.539752
chr1:40505361-40505435,+	proximal	CAP1	ENST00000372805.3	-0.839922	-0.263159	0.485412	0.568363	0.453043
chr1:40505737-40505964,+	tss	CAP1	ENST00000372797.3	1.43911	0.673553	0.000139753	0.200989	0.608253
chr1:40506401-40506448,+	known_alternative_tss	CAP1	ENST00000372792.2	7.33378	0.338213	3.276e-05	-0.0238782	0.922806
chr1:40507048-40507104,+	5_prime_UTR	CAP1	ENST00000372805.3	-0.917874	1.70419	0.000171296	-0.906533	0.262781
chr1:40525041-40525089,+	exonic	CAP1	ENST00000372805.3	0.47649	0.665164	0.00378708	-0.221559	0.6759
chr1:40529898-40529899,+	exonic	CAP1	ENST00000372805.3	0.0188461	1.58679	0.0146988	0.746829	0.585149
chr1:40533214-40533269,+	exonic	CAP1	ENST00000372805.3	0.16476	0.19321	0.376042	-0.0500586	0.936692
chr1:40537508-40537510,+	3_prime_UTR	CAP1	ENST00000372805.3	0.455337	-0.0559611	0.882949	-0.323539	0.655093
chr1:40627049-40627067,+	tss	RLF	ENST00000372771.4	3.44224	0.246016	0.00870969	0.0986437	0.658425
chr1:40723719-40723745,+	tss	ZMPSTE24	ENST00000372759.3	1.56871	0.191085	0.198376	0.313719	0.273144
chr1:40723855-40723928,+	known_alternative_tss	ZMPSTE24	ENST00000479131.1	6.16816	0.120031	0.179116	-0.100142	0.617706
chr1:40733477-40733510,+	exonic	ZMPSTE24	ENST00000372759.3	-0.690614	-0.363855	0.255088	-0.402905	0.583027
chr1:40810486-40810534,+	intergenic	.	.	0.76825	1.85871	7.17386e-06	0.898654	0.204012
chr1:40839376-40839440,+	intergenic	.	.	6.20526	0.560932	8.74973e-07	0.185634	0.411735
chr1:40839749-40839783,+	intergenic	.	.	0.643329	0.547516	0.006779	0.0176896	0.978694
chr1:40840301-40840318,+	intergenic	.	.	-0.126974	0.00155593	0.995465	-0.0326444	0.964673
chr1:40854410-40854414,+	intergenic	.	.	-0.716109	2.00855	6.83512e-06	0.820303	0.267415
chr1:40915736-40915805,+	tss	ZFP69B	ENST00000484445.1	2.16855	0.0361078	0.812604	-0.240874	0.359708
chr1:40942908-40942993,+	5_prime_UTR	ZFP69	ENST00000372706.1	1.75818	0.075242	0.610006	0.267682	0.30646
chr1:40974402-40974462,+	tss	EXO5	ENST00000358527.2	0.738912	0.199349	0.223336	0.0845766	0.845334
chr1:40997233-40997347,+	known_alternative_tss	ZNF684	ENST00000372696.3	1.58745	-0.164142	0.10613	0.240961	0.229575
chr1:41131471-41131540,+	antisense_proximal	RIMS3_antisense_proximal	ENST00000372683.1_antisense_proximal	0.50353	1.23262	7.74821e-05	0.182663	0.818418
chr1:41157289-41157461,+	tss	NFYC	ENST00000427410.2	4.40962	0.00974026	0.915132	0.180618	0.203171
chr1:41157603-41157681,+	known_alternative_tss	NFYC	ENST00000372653.1	0.828424	0.111477	0.525021	0.20686	0.561768
chr1:41174995-41175041,+	known_alternative_tss	NFYC	ENST00000372652.1	4.02016	-0.997055	1.9939e-06	0.398984	0.345096
chr1:41249459-41249550,+	proximal	KCNQ4	ENST00000509682.2	1.1315	-0.0821775	0.691404	-0.10878	0.823817
chr1:41249971-41250017,+	exonic	KCNQ4	ENST00000509682.2	0.625701	-0.0389339	0.915713	-0.398376	0.542953
chr1:41445358-41445428,+	known_alternative_tss	CTPS1	ENST00000541520.1	3.91746	0.669596	0.000661715	-0.358214	0.377219
chr1:42447177-42447256,+	intergenic	.	.	-0.336054	3.17446	9.97804e-07	-1.04217	0.293136
chr1:42619079-42619083,+	tss	GUCA2B	ENST00000372581.1	8.02965	-1.37139	0.000365701	0.158163	0.891974
chr1:42619545-42619586,+	intronic	GUCA2B	ENST00000372581.1	0.0133345	-0.398962	0.334721	-0.112394	0.928688
chr1:42621418-42621467,+	3_prime_UTR	GUCA2B	ENST00000372581.1	-1.20335	-1.20004	0.00761811	0.539678	0.739668
chr1:42628376-42628496,+	antisense_genic	GUCA2A_antisense	ENST00000357001.2_antisense	1.98678	-0.703602	0.0755421	1.02692	0.186264
chr1:42629085-42629263,+	antisense_genic	GUCA2A_antisense	ENST00000357001.2_antisense	-0.0314717	-1.24155	0.00217147	0.766377	0.399853
chr1:42657079-42657236,+	antisense_genic	FOXJ3_antisense	ENST00000545068.1_antisense	2.21544	-0.195981	0.159336	0.287848	0.30452
chr1:42801016-42801067,+	antisense_genic	RP11-223A3.1_antisense	ENST00000436207.2_antisense	0.51923	-0.290236	0.11813	0.505516	0.160643
chr1:42846457-42846495,+	tss	RIMKLA	ENST00000431473.2	2.40267	-0.915206	9.02725e-06	0.122597	0.824658
chr1:42922203-42922236,+	known_alternative_tss	PPCS	ENST00000455780.1	5.91268	-0.117877	0.148084	0.198313	0.209421
chr1:42922612-42922697,+	5_prime_UTR	PPCS	ENST00000455780.1	-0.311111	-0.493958	0.0723985	0.395163	0.526004
chr1:42925865-42926052,+	3_prime_UTR	PPCS	ENST00000372556.3	-1.01153	-0.487587	0.277559	0.975128	0.191901
chr1:42928920-42928984,+	tss	CCDC30	ENST00000428554.2	0.129033	0.515056	0.0418765	0.200802	0.75257
chr1:43124094-43124108,+	tss	PPIH	ENST00000304979.3	5.08176	0.0565195	0.439511	0.140145	0.306127
chr1:43124340-43124395,+	known_alternative_cds	PPIH	ENST00000372549.1	-0.626299	0.366457	0.140708	0.0940811	0.887416
chr1:43133800-43133833,+	3_prime_UTR	PPIH	ENST00000304979.3	-1.07532	0.20776	0.635518	0.174079	0.872254
chr1:43148081-43148097,+	tss	YBX1	ENST00000321358.7	1.78387	0.102058	0.555014	-0.117815	0.7726
chr1:43148812-43148952,+	known_alternative_cds	YBX1	ENST00000467957.1	1.00804	-0.105489	0.645688	-0.0371609	0.954775
chr1:43158888-43158983,+	intronic	YBX1	ENST00000321358.7	3.24361	-0.599312	0.00249965	0.0713342	0.907372
chr1:43162314-43162318,+	exonic	YBX1	ENST00000321358.7	-0.293999	-0.44951	0.0546114	-0.690888	0.143437
chr1:43232933-43232968,+	tss	C1orf50	ENST00000536543.1	2.48872	-0.0346001	0.81021	0.176259	0.411675
chr1:43282769-43282808,+	tss	ERMAP	ENST00000487556.1	2.11034	-0.259052	0.0782418	-0.0213844	0.965254
chr1:43312272-43312306,+	tss	ZNF691	ENST00000372508.3	4.26155	0.0614778	0.4096	0.164725	0.230992
chr1:43390108-43390132,+	intergenic	.	.	-0.103113	0.500182	0.0198296	0.45521	0.279976
chr1:43395659-43395688,+	antisense_genic	SLC2A1_antisense	ENST00000415851.2_antisense	-0.826405	0.822395	0.160374	-1.21295	0.227991
chr1:43405269-43405330,+	antisense_genic	SLC2A1_antisense	ENST00000372500.3_antisense	-1.498	0.310311	0.597739	1.08369	0.305754
chr1:43424685-43424776,+	tss	SLC2A1-AS1	ENST00000431759.1	-0.728677	0.660932	0.0541432	0.60942	0.358762
chr1:43735607-43735689,+	tss	TMEM125	ENST00000439858.1	1.66281	-0.0443941	0.884351	0.250371	0.67583
chr1:43736336-43736405,+	5_prime_UTR	TMEM125	ENST00000432792.2	4.40404	-0.299871	0.0057387	-0.026184	0.940613
chr1:43738534-43738535,+	exonic	TMEM125	ENST00000432792.2	-0.81586	0.308361	0.665179	0.280854	0.847873
chr1:43748084-43748171,+	antisense_genic	C1orf210_antisense	ENST00000523677.1_antisense	-0.335501	-0.627562	0.0277186	0.203649	0.799129
chr1:43766653-43766689,+	tss	TIE1	ENST00000372476.3	2.77668	1.13001	1.28777e-07	-0.179063	0.712429
chr1:43768842-43768888,+	intronic	TIE1	ENST00000441333.2	-0.129986	-1.78785	9.76336e-07	0.6037	0.475391
chr1:43814248-43814460,+	intronic	MPL	ENST00000413998.2	0.0946352	-0.342878	0.12209	0.0134071	0.986411
chr1:43814792-43814933,+	intronic	MPL	ENST00000413998.2	-0.556659	-0.403633	0.0522243	0.0901603	0.885823
chr1:43824624-43824676,+	tss	CDC20	ENST00000310955.6	4.99322	0.231088	0.153643	-0.379508	0.236107
chr1:43833823-43833888,+	antisense_proximal	ELOVL1_antisense_proximal	ENST00000470769.1_antisense_proximal	1.90372	0.0284532	0.862303	0.0183437	0.966682
chr1:43855568-43855609,+	tss	SZT2	ENST00000562955.1	4.14537	-0.126474	0.116059	0.156019	0.340566
chr1:43919555-43919732,+	tss	HYI-AS1	ENST00000444386.1	0.115634	-0.436534	0.0262255	0.422516	0.29079
chr1:43989078-43989151,+	intergenic	.	.	-0.43373	-0.677473	0.0210618	0.975839	0.104992
chr1:43990763-43990848,+	intergenic	.	.	3.8626	-0.85843	0.0180324	0.874592	0.239689
chr1:43996520-43996591,+	tss	PTPRF	ENST00000359947.4	5.00578	-0.605848	5.32085e-05	0.166558	0.643739
chr1:44003287-44003378,+	5_prime_UTR	PTPRF	ENST00000438120.1	0.823855	-1.40536	6.21185e-06	0.627231	0.350362
chr1:44054462-44054639,+	exonic	PTPRF	ENST00000372414.3	-0.244124	-1.01049	0.000242313	-0.26593	0.717209
chr1:44056742-44057103,+	exonic	PTPRF	ENST00000372414.3	1.05669	-0.904113	5.43891e-05	0.0740372	0.917734
chr1:44057177-44057181,+	known_alternative_cds	PTPRF	ENST00000422171.2	-0.22021	-1.25123	5.91074e-06	-0.629385	0.301011
chr1:44058146-44058250,+	exonic	PTPRF	ENST00000422171.2	-0.802396	-0.843033	0.00555886	0.00347868	0.996972
chr1:44063451-44063671,+	known_alternative_cds	PTPRF	ENST00000496447.1	0.430564	-1.02232	5.83699e-07	-0.350556	0.428806
chr1:44064400-44064422,+	exonic	PTPRF	ENST00000422171.2	-0.6835	-1.14112	1.4014e-05	0.21497	0.759075
chr1:44069082-44069178,+	exonic	PTPRF	ENST00000422171.2	0.0228614	-0.978579	9.14275e-05	-0.00634193	0.993725
chr1:44069411-44069657,+	exonic	PTPRF	ENST00000422171.2	-0.55561	-0.708198	0.0140934	-0.0208854	0.98351
chr1:44084964-44085104,+	exonic	PTPRF	ENST00000422171.2	-0.497081	-0.813965	0.0036653	-0.0165674	0.987139
chr1:44087784-44088099,+	3_prime_UTR	PTPRF	ENST00000496447.1	0.140984	-0.61034	0.0144056	0.767369	0.136035
chr1:44088179-44088311,+	3_prime_UTR	PTPRF	ENST00000496447.1	-0.962398	-0.908195	0.0168596	-0.0279663	0.98396
chr1:44088379-44088617,+	3_prime_UTR	PTPRF	ENST00000496447.1	-0.20371	-0.99482	3.19349e-05	0.0841973	0.912855
chr1:44089033-44089175,+	3_prime_UTR	PTPRF	ENST00000496447.1	-1.43735	-0.257142	0.606652	1.02914	0.318446
chr1:44115797-44115830,+	tss	KDM4A	ENST00000372396.3	5.17896	-0.364334	6.89347e-06	0.193504	0.220704
chr1:44116162-44116182,+	known_alternative_tss	KDM4A	ENST00000463151.1	1.26345	-0.191002	0.201808	0.446482	0.111946
chr1:44173200-44173219,+	tss	ST3GAL3	ENST00000262915.3	2.54121	0.2992	0.0409188	0.120952	0.73825
chr1:44341299-44341300,+	intronic	ST3GAL3	ENST00000533933.1	-1.17133	2.57621	5.08749e-05	-0.51496	0.710136
chr1:44399160-44399197,+	5_prime_UTR	ARTN	ENST00000372359.5	-0.566251	0.517135	0.136075	-0.489482	0.512498
chr1:44399403-44399474,+	known_alternative_tss	ARTN	ENST00000498139.2	-0.49672	0.915336	0.0356979	-0.776343	0.380181
chr1:44401584-44401639,+	5_prime_UTR	ARTN	ENST00000438616.3	2.37405	0.369324	0.0764584	-0.555145	0.183852
chr1:44412593-44412641,+	tss	IPO13	ENST00000372343.3	2.183	0.346542	0.00399567	0.0427046	0.90673
chr1:44435659-44435683,+	tss	DPH2	ENST00000255108.3	5.58207	-0.15732	0.297816	-0.401828	0.159082
chr1:44440220-44440321,+	tss	ATP6V0B	ENST00000472174.2	1.11129	0.0515484	0.831596	-0.313007	0.446289
chr1:44440602-44440640,+	known_alternative_tss	ATP6V0B	ENST00000532642.1	7.93187	0.0967343	0.308983	0.0335384	0.900469
chr1:44442709-44442891,+	exonic	ATP6V0B	ENST00000498664.1	-0.670788	-0.171767	0.616609	-0.526053	0.409573
chr1:44443664-44443769,+	3_prime_UTR	ATP6V0B	ENST00000498664.1	-1.01812	0.111626	0.821908	-0.501605	0.555006
chr1:44444593-44444657,+	proximal	B4GALT2	ENST00000309519.7	-0.587293	0.738337	0.0456955	-0.797588	0.259508
chr1:44444869-44444914,+	tss	B4GALT2	ENST00000372324.1	5.28078	-0.14977	0.0982522	-0.318409	0.0697108
chr1:44445572-44445667,+	known_alternative_tss	B4GALT2	ENST00000356836.6	1.1265	0.931666	0.00057737	-0.384815	0.500998
chr1:44446813-44446858,+	5_prime_UTR	B4GALT2	ENST00000356836.6	-0.533999	-0.238435	0.404491	-0.577875	0.299658
chr1:44457024-44457091,+	tss	CCDC24	ENST00000486064.1	-0.510976	-0.358486	0.201535	-0.450438	0.4645
chr1:44457271-44457328,+	known_alternative_cds	CCDC24	ENST00000372318.3	-0.210856	-0.500864	0.00654394	-0.097988	0.877786
chr1:44457457-44457518,+	5_prime_UTR	CCDC24	ENST00000372318.3	1.21806	-0.539589	0.0049242	-0.192965	0.697965
chr1:44460671-44460713,+	intronic	CCDC24	ENST00000372318.3	0.282401	-1.03874	0.301685	-2.18082	0.350524
chr1:44463213-44463257,+	antisense_genic	SLC6A9_antisense	ENST00000360584.2_antisense	-0.834652	-0.623268	0.0552435	0.224904	0.808139
chr1:44496086-44496121,+	antisense_genic	SLC6A9_antisense	ENST00000492434.2_antisense	-0.304869	-0.0691435	0.788024	0.082595	0.89876
chr1:44496274-44496307,+	antisense_genic	SLC6A9_antisense	ENST00000492434.2_antisense	-0.832443	-0.393468	0.178445	0.124646	0.885505
chr1:44514001-44514048,+	3_prime_UTR	RP5-1198O20.4	ENST00000434244.1	-0.850702	-0.00926668	0.987341	0.18486	0.860573
chr1:44679119-44679168,+	tss	DMAP1	ENST00000361745.6	4.69202	-0.289034	2.21021e-05	-0.0337475	0.860573
chr1:44679357-44679420,+	5_prime_UTR	DMAP1	ENST00000372289.2	0.318091	-0.316273	0.101696	0.509858	0.1778
chr1:44680464-44680541,+	known_alternative_cds	DMAP1	ENST00000488433.1	-0.219906	-0.414851	0.148733	-0.601103	0.331478
chr1:44686290-44686317,+	3_prime_UTR	DMAP1	ENST00000488433.1	-0.987836	-0.826826	0.0521074	0.0611304	0.976663
chr1:44704160-44704190,+	antisense_genic	ERI3_antisense	ENST00000537474.1_antisense	0.676226	-1.42968	1.3431e-05	-0.239897	0.795091
chr1:44726700-44726773,+	antisense_genic	ERI3_antisense	ENST00000537474.1_antisense	0.049119	-0.588343	0.0445667	0.200208	0.802605
chr1:44754876-44754883,+	antisense_genic	ERI3_antisense	ENST00000495828.1_antisense	-0.484836	-0.82343	0.0121675	-0.233732	0.802848
chr1:45097624-45097646,+	intronic	RNF220	ENST00000443020.2	5.80666	-0.173396	0.00617295	0.0318556	0.859882
chr1:45140384-45140487,+	tss	C1orf228	ENST00000458657.2	-0.288287	-0.124456	0.711874	0.617022	0.306233
chr1:45189404-45189457,+	intronic	C1orf228	ENST00000535358.1	0.656812	1.50308	1.81136e-05	0.275898	0.727448
chr1:45205502-45205554,+	tss	KIF2C	ENST00000372224.4	3.4025	0.192385	0.192616	-0.104696	0.779599
chr1:45241217-45241278,+	known_alternative_cds	RPS8	ENST00000372209.3	2.61581	0.424294	0.000749428	-0.181231	0.510806
chr1:45242381-45242412,+	exonic	RPS8	ENST00000372209.3	-0.0509163	-0.629724	0.00778934	-0.0854168	0.988434
chr1:45243388-45243413,+	exonic	RPS8	ENST00000372209.3	-1.02979	-0.0271489	0.950537	0.148722	0.881123
chr1:45244331-45244345,+	exonic	RPS8	ENST00000372209.3	-0.671001	-0.663504	0.115535	0.436265	0.658229
chr1:45253249-45253252,+	antisense_genic	BEST4_antisense	ENST00000372207.3_antisense	-1.05059	-1.09806	0.0393342	-0.671758	0.622548
chr1:45265560-45265617,+	proximal	PLK3	ENST00000465443.1	0.226633	-0.168583	0.413469	-0.329635	0.428983
chr1:45266018-45266052,+	known_alternative_tss	PLK3	ENST00000465443.1	3.8242	0.968547	1.33541e-06	-0.18337	0.688511
chr1:45274183-45274234,+	tss	BTBD19	ENST00000453418.1	1.34492	0.761646	1.69325e-05	0.0719642	0.882544
chr1:45279563-45279605,+	3_prime_UTR	BTBD19	ENST00000464114.1	-0.071411	0.0365895	0.885714	0.193491	0.701963
chr1:45468417-45468503,+	antisense_genic	HECTD3_antisense	ENST00000372172.4_antisense	-0.850239	-0.432838	0.224521	-0.0878907	0.941291
chr1:45468807-45468816,+	antisense_genic	HECTD3_antisense	ENST00000372172.4_antisense	-0.0911092	-0.503286	0.0598422	0.0908888	0.915726
chr1:45476329-45476364,+	proximal	UROD	ENST00000494399.1	-1.09098	-0.946522	0.016822	-0.0408569	0.977301
chr1:45476464-45476496,+	proximal	UROD	ENST00000494399.1	1.76944	-1.09416	2.64205e-05	0.047272	0.955313
chr1:45477883-45477931,+	known_alternative_tss	UROD	ENST00000494399.1	6.53003	-0.0520999	0.533841	-0.00611763	0.980651
chr1:45478423-45478487,+	intronic	UROD	ENST00000246337.4	-0.853612	0.942036	0.0102141	0.283942	0.73665
chr1:45769496-45769566,+	antisense_genic	ZSWIM5_antisense	ENST00000464588.1_antisense	2.13519	-0.500697	1.75437e-05	-0.105307	0.713575
chr1:45792547-45792570,+	tss	HPDL	ENST00000334815.3	1.38142	-0.543787	0.0585721	-0.791187	0.183069
chr1:45805378-45805430,+	tss	TOE1	ENST00000372090.5	0.431724	0.16849	0.423186	-0.0435487	0.942257
chr1:45805703-45805896,+	known_alternative_tss	TOE1	ENST00000495703.1	3.9921	-0.416589	9.35068e-06	-0.109099	0.611973
chr1:45965965-45966006,+	5_prime_UTR	MMACHC	ENST00000401061.4	3.74797	-0.255392	0.0155288	0.00427156	0.99125
chr1:45987668-45987747,+	antisense_proximal	PRDX1_antisense_proximal	ENST00000483583.1_antisense_proximal	-0.223108	0.399945	0.0969453	0.180609	0.756931
chr1:46016498-46016770,+	known_alternative_tss	AKR1A1	ENST00000351829.4	6.92693	0.2539	0.00943417	0.110201	0.632856
chr1:46032544-46032695,+	exonic	AKR1A1	ENST00000351829.4	-0.391208	-0.0119171	0.968883	-0.0483256	0.949239
chr1:46033657-46033798,+	exonic	AKR1A1	ENST00000351829.4	0.0720157	-0.233664	0.322235	-0.547851	0.216508
chr1:46035667-46035697,+	3_prime_UTR	AKR1A1	ENST00000351829.4	-1.16002	-0.340651	0.508471	0.21842	0.828228
chr1:46049712-46049716,+	tss	NASP	ENST00000402363.3	1.11072	0.689828	0.000382943	0.0331844	0.956942
chr1:46152989-46153036,+	5_prime_UTR	TMEM69	ENST00000372025.4	0.690068	0.385244	0.0196352	0.277997	0.415791
chr1:46153847-46153875,+	known_alternative_tss	TMEM69	ENST00000496366.1	4.69675	-0.118618	0.180376	0.180234	0.30452
chr1:46269263-46269326,+	tss	MAST2	ENST00000372009.2	2.58525	-0.332339	0.0151713	-0.100808	0.78239
chr1:46358329-46358333,+	intronic	MAST2	ENST00000361297.2	-1.21064	0.63511	0.217666	-0.593595	0.606124
chr1:46379208-46379265,+	known_alternative_cds	MAST2	ENST00000372008.1	5.12845	-1.07752	0.000145386	0.995691	0.0687697
chr1:46380107-46380170,+	5_prime_UTR	MAST2	ENST00000372008.1	-0.832982	-1.14946	0.00229968	0.941637	0.249916
chr1:46439271-46439349,+	intronic	MAST2	ENST00000372008.1	-0.752459	-0.867207	0.0437655	0.654535	0.527151
chr1:46489444-46489569,+	exonic	MAST2	ENST00000372008.1	-0.90338	-0.0277119	0.961989	0.908079	0.399564
chr1:46598840-46598904,+	proximal	RP4-533D7.5	ENST00000452785.2	0.415411	0.491322	0.0190865	-0.0265302	0.968827
chr1:46645935-46645948,+	5_prime_UTR	TSPAN1	ENST00000372003.1	-0.282187	0.273009	0.272204	0.343444	0.48443
chr1:46646200-46646205,+	5_prime_UTR	TSPAN1	ENST00000372003.1	10.6076	0.0890708	0.663104	-0.0402974	0.942923
chr1:46646767-46646809,+	5_prime_UTR	TSPAN1	ENST00000372003.1	1.10442	-0.111158	0.676079	-0.152625	0.805123
chr1:46647222-46647317,+	intronic	TSPAN1	ENST00000372003.1	4.86492	0.22516	0.107933	-0.0550066	0.892067
chr1:46649084-46649261,+	intronic	TSPAN1	ENST00000372003.1	2.36811	0.627796	0.0010384	-0.392787	0.307046
chr1:46649876-46650028,+	exonic	TSPAN1	ENST00000372003.1	3.93526	-0.317103	0.0644895	-0.19901	0.621221
chr1:46650197-46650319,+	exonic	TSPAN1	ENST00000372003.1	0.448398	-0.0736806	0.769764	-0.159447	0.769315
chr1:46650461-46650542,+	exonic	TSPAN1	ENST00000372003.1	1.27986	-0.3134	0.130225	-0.417518	0.326126
chr1:46650632-46650760,+	exonic	TSPAN1	ENST00000372003.1	1.67942	-0.380117	0.0610607	-0.443857	0.290255
chr1:46650893-46650953,+	exonic	TSPAN1	ENST00000372003.1	0.608903	-0.0995112	0.75572	-0.35523	0.55765
chr1:46651190-46651594,+	exonic	TSPAN1	ENST00000372003.1	3.24342	-0.218738	0.428767	-0.328696	0.574608
chr1:46669003-46669047,+	tss	LURAP1	ENST00000371980.3	0.90899	0.265318	0.221764	-0.0872629	0.885203
chr1:46713360-46713439,+	tss	RAD54L	ENST00000442598.1	2.50477	0.261387	0.078793	0.0538873	0.901563
chr1:46769352-46769393,+	tss	UQCRH	ENST00000311672.5	8.31457	-0.183257	0.0519059	0.114486	0.597312
chr1:46782371-46782416,+	3_prime_UTR	UQCRH	ENST00000311672.5	-1.04412	-0.358752	0.42774	-0.218678	0.867494
chr1:46806418-46806492,+	known_alternative_tss	NSUN4	ENST00000536062.1	4.35001	0.0209597	0.851019	-0.0425031	0.868349
chr1:46859963-46860015,+	tss	FAAH	ENST00000243167.8	5.6983	-0.792294	2.3213e-08	-0.175618	0.559939
chr1:47489244-47489368,+	5_prime_UTR	CYP4X1	ENST00000371901.3	2.09394	1.66327	1.81506e-08	-0.195174	0.767479
chr1:47645012-47645085,+	tss	LINC00853	ENST00000429328.2	0.149297	-0.49658	0.0337805	-0.308097	0.574908
chr1:47655635-47655644,+	antisense_genic	PDZK1IP1_antisense	ENST00000371885.1_antisense	-1.47326	1.13235	0.0875469	-0.515535	0.685109
chr1:47780149-47780184,+	antisense_proximal	STIL_antisense_proximal	ENST00000396221.2_antisense_proximal	1.40597	-0.0569604	0.729856	0.210982	0.49174
chr1:47799469-47799617,+	known_alternative_tss	CMPK1	ENST00000450808.2	8.45216	0.176071	0.0327715	-0.0684805	0.74283
chr1:47843107-47843267,+	3_prime_UTR	CMPK1	ENST00000371873.5	-0.597361	-0.0352417	0.913124	0.402726	0.50261
chr1:47903415-47903552,+	5_prime_UTR	FOXD2	ENST00000334793.5	2.19731	-0.651689	8.27677e-06	-0.215156	0.502112
chr1:47903716-47903770,+	5_prime_UTR	FOXD2	ENST00000334793.5	5.92486	-0.848642	1.64994e-06	-0.157694	0.715333
chr1:47904159-47904166,+	exonic	FOXD2	ENST00000334793.5	-0.220844	-0.859778	0.000974469	-0.792822	0.144419
chr1:48024759-48024805,+	intergenic	.	.	0.271601	-1.04021	0.000314503	0.00774576	0.99398
chr1:48173988-48174093,+	intergenic	.	.	-0.642406	-0.312109	0.544411	-0.793938	0.449425
chr1:48688388-48688427,+	tss	SLC5A9	ENST00000533824.1	0.112687	-0.136149	0.776412	1.41744	0.067154
chr1:50472030-50472031,+	antisense_genic	AGBL4_antisense	ENST00000371836.1_antisense	-1.63218	-2.28684	7.77809e-05	-1.18527	0.537965
chr1:50593669-50593670,+	intronic	ELAVL4	ENST00000371819.1	-0.381151	0.411321	0.483243	-0.341119	0.806546
chr1:51434418-51434509,+	known_alternative_tss	CDKN2C	ENST00000396148.1	3.77322	-0.131117	0.377588	-0.0838991	0.825811
chr1:51434655-51434742,+	5_prime_UTR	CDKN2C	ENST00000396148.1	1.46184	0.371084	0.0260004	0.0126204	0.981796
chr1:51435899-51435944,+	5_prime_UTR	CDKN2C	ENST00000371761.3	1.63625	0.26553	0.244049	0.334493	0.476012
chr1:51701943-51702011,+	tss	RNF11	ENST00000242719.3	3.80889	0.0246086	0.905271	0.0697822	0.881952
chr1:51702158-51702205,+	5_prime_UTR	RNF11	ENST00000242719.3	0.341262	0.155838	0.452467	0.119461	0.8165
chr1:51753746-51753794,+	antisense_genic	TTC39A_antisense	ENST00000534098.1_antisense	-0.419633	0.110458	0.8101	-0.0731413	0.948332
chr1:51795309-51795448,+	tss	RP11-275F13.1	ENST00000564479.1	2.52598	-0.199978	0.31759	-0.209551	0.646068
chr1:51795591-51795781,+	3_prime_UTR	RP11-275F13.1	ENST00000568425.1	0.34369	-0.188289	0.403594	0.144522	0.797024
chr1:51983944-51983976,+	tss	RP11-191G24.1	ENST00000415031.1	3.50564	-0.800537	1.75749e-07	0.506853	0.0712325
chr1:52082757-52082765,+	known_alternative_tss	OSBPL9	ENST00000435686.2	3.11478	0.269607	0.0218824	0.212743	0.391
chr1:52195497-52195551,+	known_alternative_cds	OSBPL9	ENST00000531828.1	2.955	0.409187	6.16156e-05	0.195414	0.344033
chr1:52436894-52436895,+	antisense_genic	RAB3B_antisense	ENST00000371655.3_antisense	-0.87721	0.117629	0.761841	0.0213619	0.994579
chr1:52521943-52522005,+	known_alternative_tss	BTF3L4	ENST00000489308.2	4.33047	-0.019166	0.852698	0.176815	0.30219
chr1:52607751-52607860,+	proximal	ZFYVE9	ENST00000287727.3	1.11225	-0.0261059	0.925408	0.236173	0.648149
chr1:52831078-52831127,+	antisense_genic	CC2D1B_antisense	ENST00000438831.1_antisense	-0.517542	0.439809	0.113558	0.401551	0.474639
chr1:52870273-52870297,+	tss	PRPF38A	ENST00000257181.8	4.14763	-0.153476	0.0105543	0.0401818	0.804063
chr1:52879535-52879624,+	exonic	PRPF38A	ENST00000257181.8	1.5432	-1.2831	2.43809e-05	0.777057	0.208432
chr1:53068043-53068075,+	tss	GPX7	ENST00000361314.4	1.56128	1.03875	2.97914e-06	0.319036	0.470481
chr1:53098812-53098871,+	proximal	FAM159A	ENST00000401050.3	1.94072	1.67014	1.03323e-06	0.377529	0.578856
chr1:53192119-53192177,+	tss	ZYG11B	ENST00000443756.2	5.08476	-0.174145	0.0352519	0.167721	0.320533
chr1:53392940-53393005,+	tss	SCP2	ENST00000371514.3	4.82833	-0.237957	0.120189	0.188908	0.589411
chr1:53453702-53453756,+	exonic	SCP2	ENST00000371513.5	-0.740219	-1.20978	0.000196317	-0.319101	0.71325
chr1:53480614-53480684,+	known_alternative_cds	SCP2	ENST00000430330.2	8.60205	-0.29115	0.0252241	0.202954	0.470481
chr1:53504596-53504659,+	exonic	SCP2	ENST00000435345.2	2.2835	-0.531018	0.0316227	-0.134219	0.848133
chr1:53516302-53516660,+	3_prime_UTR	SCP2	ENST00000488965.1	0.738579	-0.348484	0.193709	0.24241	0.70181
chr1:53517219-53517259,+	3_prime_UTR	SCP2	ENST00000488965.1	-1.25212	-0.297924	0.525595	1.32005	0.115365
chr1:53527850-53527886,+	tss	PODN	ENST00000395871.2	4.60507	0.556726	0.011336	-0.450242	0.324693
chr1:53662471-53662524,+	known_alternative_tss	CPT2	ENST00000468572.1	7.46478	-0.595515	3.27789e-08	0.18296	0.381813
chr1:54162475-54162476,+	antisense_genic	GLIS1_antisense	ENST00000312233.2_antisense	0.186586	-1.14468	4.90297e-06	0.429906	0.432692
chr1:54412006-54412102,+	known_alternative_tss	LRRC42	ENST00000319223.4	3.22824	0.161615	0.0763976	-0.128253	0.525378
chr1:54478723-54478724,+	antisense_genic	LDLRAD1_antisense	ENST00000420619.1_antisense	-1.53401	-0.269811	0.688209	-2.8684	0.0734742
chr1:54518829-54518832,+	proximal	MIR4781	ENST00000585250.1	0.0190706	-0.223436	0.713416	0.134586	0.930829
chr1:54519265-54519352,+	tss	TCEANC2	ENST00000498272.1	2.7903	0.078281	0.54876	0.181604	0.479587
chr1:54665840-54665870,+	known_alternative_cds	MRPL37	ENST00000360840.5	6.77404	-0.1025	0.141697	-0.125374	0.38558
chr1:54670692-54670851,+	exonic	MRPL37	ENST00000605337.1	0.445302	-0.481687	0.00414064	-0.673049	0.0456305
chr1:54670972-54671042,+	exonic	MRPL37	ENST00000605337.1	-0.532027	-0.30461	0.268575	-0.570192	0.301011
chr1:54706145-54706147,+	antisense_genic	SSBP3_antisense	ENST00000357475.4_antisense	-0.968949	0.0265325	0.999242	-2.44443	0.132851
chr1:54872202-54872225,+	antisense_proximal	SSBP3_antisense_proximal	ENST00000357475.4_antisense_proximal	-0.25562	-0.141958	0.601598	0.468527	0.351638
chr1:55007909-55007958,+	tss	ACOT11	ENST00000481208.1	3.54181	-0.460775	0.00013643	-0.0481759	0.893467
chr1:55030234-55030258,+	intronic	ACOT11	ENST00000371316.3	4.13039	-1.04234	4.31765e-09	-0.277296	0.4244
chr1:55181524-55181559,+	tss	TTC4	ENST00000371281.3	2.99389	0.210042	0.0256283	0.0849205	0.714882
chr1:55267044-55267085,+	antisense_proximal	TTC22_antisense_proximal	ENST00000371274.4_antisense_proximal	0.573346	-0.863121	0.000736789	0.29357	0.631981
chr1:55267327-55267388,+	antisense_proximal	TTC22_antisense_proximal	ENST00000371274.4_antisense_proximal	-0.333431	0.761848	0.0341853	0.413676	0.58869
chr1:55273231-55273248,+	exonic	C1orf177	ENST00000371273.3	-1.09308	1.68674	0.00141876	-0.13349	0.924071
chr1:55280042-55280085,+	intronic	C1orf177	ENST00000371273.3	-0.724295	-1.7728	8.90721e-06	0.96028	0.269474
chr1:55352249-55352261,+	proximal	RP11-67L3.4	ENST00000433690.1	-0.0497495	-0.143891	0.527391	0.105878	0.856866
chr1:55352485-55352534,+	tss	RP11-67L3.5	ENST00000415336.1	-0.43217	0.805035	0.0505634	-0.72065	0.369254
chr1:55352778-55352779,+	3_prime_UTR	RP11-67L3.5	ENST00000415336.1	-1.26733	0.679522	0.189194	-0.0835622	0.952995
chr1:55446298-55446545,+	tss	TMEM61	ENST00000371268.3	4.55195	-0.313919	0.0438035	0.0118392	0.981918
chr1:55505199-55505271,+	tss	PCSK9	ENST00000302118.5	4.85657	1.81306	1.45199e-05	-0.55698	0.536245
chr1:55681084-55681233,+	antisense_proximal	USP24_antisense_proximal	ENST00000407756.1_antisense_proximal	-0.186323	0.0989984	0.688903	0.222195	0.654855
chr1:57110911-57111049,+	tss	PRKAA2	ENST00000371244.4	1.32595	-0.390217	0.141844	-0.37394	0.528919
chr1:59011795-59011890,+	antisense_genic	OMA1_antisense	ENST00000467063.1_antisense	-0.506194	-0.602966	0.0678119	-0.236917	0.796075
chr1:59249512-59249514,+	proximal	RP4-794H19.2	ENST00000419531.2	-1.16773	0.589839	0.244377	0.413346	0.723254
chr1:59250798-59250894,+	tss	RP4-794H19.2	ENST00000419531.2	-0.485838	-0.662784	0.0230607	0.632923	0.307694
chr1:59281068-59281210,+	3_prime_UTR	RP4-794H19.2	ENST00000419531.2	-0.5942	0.0602654	0.837453	0.185279	0.759075
chr1:59369504-59369675,+	intergenic	.	.	0.285163	0.429592	0.00873381	0.565854	0.0665356
chr1:59486049-59486136,+	tss	RP4-794H19.4	ENST00000447329.1	0.855342	1.00736	2.02121e-05	0.706725	0.0968193
chr1:59761580-59761626,+	proximal	FGGY	ENST00000303721.7	-0.104124	-0.79741	0.00110804	0.146911	0.840143
chr1:59762456-59762515,+	tss	FGGY	ENST00000474476.1	0.0774977	0.108739	0.588404	0.309041	0.40749
chr1:59762744-59762769,+	5_prime_UTR	FGGY	ENST00000303721.7	0.522138	0.256616	0.199313	0.424964	0.269338
chr1:60139713-60139743,+	exonic	FGGY	ENST00000371210.1	0.344088	0.729051	0.0131015	-0.0985382	0.906949
chr1:60280523-60280649,+	5_prime_UTR	HOOK1	ENST00000371208.3	2.95382	-0.204844	0.0933168	0.171817	0.52272
chr1:61542887-61543018,+	known_alternative_cds	NFIA	ENST00000407417.3	0.592337	-0.188733	0.376233	0.21488	0.65235
chr1:61547787-61547834,+	intronic	NFIA	ENST00000371189.4	0.820334	0.0659048	0.708756	0.0130579	0.979134
chr1:61547898-61547951,+	known_alternative_cds	NFIA	ENST00000403491.3	0.900202	0.173265	0.382763	-0.122918	0.803528
chr1:61548232-61548294,+	known_alternative_cds	NFIA	ENST00000371187.3	4.89086	-0.0362659	0.821793	0.255118	0.346763
chr1:61869687-61869842,+	known_alternative_cds	NFIA	ENST00000357977.5	0.191155	0.333435	0.230015	0.209482	0.756867
chr1:61921954-61921983,+	3_prime_UTR	NFIA	ENST00000357977.5	-1.03216	-0.0412043	0.919369	-0.0258773	0.979502
chr1:61923084-61923252,+	3_prime_UTR	NFIA	ENST00000357977.5	-0.450399	-0.160636	0.623079	-0.173326	0.828228
chr1:62208107-62208199,+	tss	INADL	ENST00000316485.6	5.78017	-0.292674	0.0053322	0.0696973	0.807327
chr1:62263025-62263056,+	exonic	INADL	ENST00000371158.2	-1.01616	-1.1118	0.00713558	-1.03239	0.250023
chr1:62366991-62367094,+	exonic	INADL	ENST00000371158.2	-0.684687	-0.161642	0.725783	0.532287	0.576799
chr1:62660040-62660140,+	proximal	L1TD1	ENST00000498273.1	-0.927286	2.41535	0.000125519	-0.627265	0.63409
chr1:62660509-62660554,+	tss	L1TD1	ENST00000498273.1	5.7778	1.62945	5.70428e-05	-0.260059	0.814471
chr1:62902001-62902087,+	tss	USP1	ENST00000371146.1	1.32638	-0.547886	0.00030745	0.539012	0.0686962
chr1:62902342-62902545,+	known_alternative_tss	USP1	ENST00000339950.4	0.515593	0.168984	0.35144	-0.346807	0.324327
chr1:62902661-62902723,+	5_prime_UTR	USP1	ENST00000339950.4	3.65601	0.0179748	0.852425	0.020851	0.931598
chr1:62902830-62902983,+	5_prime_UTR	USP1	ENST00000339950.4	0.0402771	0.163544	0.436401	-0.233141	0.597318
chr1:63153909-63153922,+	proximal	RP11-230B22.1	ENST00000453229.1	0.676535	-0.527589	0.0146276	0.0942729	0.88295
chr1:63154153-63154212,+	tss	RP11-230B22.1	ENST00000453229.1	1.02539	-0.455792	0.00598796	0.257584	0.487247
chr1:63249801-63249844,+	tss	ATG4C	ENST00000317868.4	4.94032	0.145263	0.0920214	0.239624	0.148095
chr1:63788239-63788243,+	proximal	FOXD3	ENST00000371116.2	-0.0922927	-0.269219	0.388707	-1.13505	0.0456305
chr1:63833290-63833327,+	tss	ALG6	ENST00000371108.4	4.26454	-0.0436879	0.617712	0.0474487	0.819874
chr1:63988948-63989068,+	tss	EFCAB7	ENST00000371088.4	0.56406	0.140293	0.383953	0.132268	0.71902
chr1:63989189-63989245,+	5_prime_UTR	EFCAB7	ENST00000371088.4	1.71222	-0.12077	0.33831	0.0683864	0.836255
chr1:64058901-64059083,+	tss	PGM1	ENST00000371084.3	6.88673	-0.484987	9.78189e-08	0.253395	0.128655
chr1:64117357-64117430,+	exonic	PGM1	ENST00000371083.4	-0.0431407	-0.990827	4.58999e-05	-0.196227	0.764594
chr1:64239667-64239714,+	tss	ROR1	ENST00000371080.1	3.96171	0.118483	0.383468	-0.0183221	0.965084
chr1:64935811-64935889,+	proximal	CACHD1	ENST00000290039.5	1.01152	-0.0611076	0.813371	-0.0176266	0.980364
chr1:65210262-65210367,+	proximal	RAVER2	ENST00000371072.4	-0.411833	-0.246976	0.285298	-0.166193	0.774458
chr1:65210554-65210825,+	proximal	RAVER2	ENST00000371072.4	5.08577	-0.548522	0.000126903	0.336105	0.244622
chr1:65210957-65211189,+	exonic	RAVER2	ENST00000371072.4	0.179427	-0.576055	0.00738132	0.359665	0.457524
chr1:65223127-65223134,+	intronic	RAVER2	ENST00000371072.4	-0.343333	-0.271367	0.538909	0.338129	0.745682
chr1:65533478-65533571,+	antisense_genic	RP4-535B20.1_antisense	ENST00000448344.1_antisense	-0.548113	-0.0636431	0.857329	0.372877	0.562739
chr1:65613264-65613354,+	tss	AK4	ENST00000545314.1	1.18164	-0.546153	0.000629512	-0.426881	0.189054
chr1:65613809-65613887,+	known_alternative_tss	AK4	ENST00000327299.7	2.82265	-0.246807	0.0967123	-0.337012	0.260889
chr1:65720124-65720146,+	intergenic	.	.	-0.482986	0.154042	0.654196	-0.353313	0.600753
chr1:65886351-65886402,+	known_alternative_tss	LEPR	ENST00000371059.3	5.11929	-0.00201912	0.983039	0.103111	0.521744
chr1:65991240-65991407,+	known_alternative_tss	LEPR	ENST00000462765.1	1.13085	0.0559682	0.820105	-0.274631	0.542953
chr1:66458078-66458118,+	known_alternative_cds	PDE4B	ENST00000423207.2	-1.66131	3.58917	7.37429e-05	-1.70213	0.22974
chr1:66458299-66458419,+	5_prime_UTR	PDE4B	ENST00000423207.2	-0.904707	2.94103	0.00229566	-2.14871	0.202725
chr1:66737171-66737225,+	intronic	PDE4B	ENST00000423207.2	-0.919853	2.49639	2.44116e-05	1.57832	0.0913054
chr1:66797466-66797534,+	intronic	PDE4B	ENST00000423207.2	-0.289585	1.59118	1.09323e-05	0.388226	0.589411
chr1:66797871-66798098,+	5_prime_UTR	PDE4B	ENST00000371045.5	3.4217	1.77648	1.36381e-09	0.626425	0.188685
chr1:66879821-66879846,+	intergenic	.	.	-1.17612	2.24227	1.55356e-05	0.238753	0.843715
chr1:66999272-66999336,+	known_alternative_tss	SGIP1	ENST00000371039.1	0.387767	1.87826	1.09734e-05	-0.0142449	0.991497
chr1:66999759-66999848,+	known_alternative_tss	SGIP1	ENST00000371035.3	0.632161	2.41272	1.48059e-10	0.420808	0.474414
chr1:67217878-67218067,+	proximal	TCTEX1D1	ENST00000282670.2	-0.790573	0.487815	0.186979	-0.0846798	0.938955
chr1:67218131-67218178,+	tss	TCTEX1D1	ENST00000282670.2	0.35496	0.417659	0.0933168	0.0732481	0.921655
chr1:67385088-67385093,+	antisense_genic	WDR78_antisense	ENST00000371022.3_antisense	-0.0341823	-1.66757	2.27827e-05	0.881049	0.318711
chr1:67385830-67385835,+	antisense_genic	WDR78_antisense	ENST00000371022.3_antisense	-0.528847	-1.17903	0.0037711	0.900312	0.330835
chr1:67390156-67390201,+	proximal	MIER1	ENST00000371012.2	-0.326992	-1.70326	8.39093e-06	-0.204879	0.86115
chr1:67390644-67390707,+	tss	MIER1	ENST00000355977.6	3.55781	0.0411041	0.729357	0.3177	0.105398
chr1:67390976-67391050,+	5_prime_UTR	MIER1	ENST00000371012.2	1.65507	-0.148652	0.203858	0.320272	0.148095
chr1:67391169-67391209,+	5_prime_UTR	MIER1	ENST00000371012.2	1.16575	-1.10548	5.66966e-05	0.833877	0.129827
chr1:67395928-67396070,+	5_prime_UTR	MIER1	ENST00000355356.3	4.8872	0.0376184	0.711001	0.468628	0.00203889
chr1:67423742-67423850,+	exonic	MIER1	ENST00000355356.3	-0.445822	-0.48941	0.0310015	0.00893663	0.996885
chr1:67451746-67451748,+	intronic	MIER1	ENST00000401042.3	-0.713175	-0.24439	0.39658	-0.332166	0.597133
chr1:67604622-67604695,+	antisense_genic	C1orf141_antisense	ENST00000371007.2_antisense	2.25502	-0.378088	0.0135593	0.046747	0.922544
chr1:67632104-67632142,+	tss	IL23R	ENST00000347310.5	2.03395	0.879735	6.53547e-05	0.706836	0.0795484
chr1:67773034-67773171,+	tss	IL12RB2	ENST00000371000.1	-0.500763	1.23718	0.000454195	0.93509	0.128655
chr1:67773546-67773589,+	known_alternative_tss	IL12RB2	ENST00000541374.1	0.819691	1.31771	3.37e-06	0.658442	0.182953
chr1:68150883-68151091,+	known_alternative_tss	GADD45A	ENST00000370985.3	5.57056	0.123739	0.253874	0.0215925	0.947959
chr1:68221642-68221678,+	antisense_genic	GNG12_antisense	ENST00000370982.3_antisense	-0.907963	-0.330761	0.543875	-0.146939	0.928924
chr1:68297938-68298005,+	tss	GNG12-AS1	ENST00000420587.1	-0.72469	0.0492006	0.897361	0.225292	0.772156
chr1:68665485-68665529,+	3_prime_UTR	GNG12-AS1	ENST00000413628.1	-0.132783	-2.0579	5.13639e-06	0.461967	0.71089
chr1:70033558-70033615,+	proximal	LRRC7	ENST00000370958.1	-0.924283	-0.495484	0.179563	-0.635686	0.421325
chr1:70671372-70671412,+	tss	SRSF11	ENST00000370951.1	4.85675	0.221344	0.00549373	0.0469812	0.829937
chr1:70687049-70687193,+	known_alternative_tss	SRSF11	ENST00000436161.2	5.04908	0.0865336	0.371126	0.154033	0.424337
chr1:70694103-70694197,+	exonic	SRSF11	ENST00000436161.2	-0.594275	-0.0110002	0.980417	-0.0360867	0.974561
chr1:70696268-70696375,+	intronic	SRSF11	ENST00000436161.2	-0.844182	-0.228792	0.533249	-0.101721	0.920651
chr1:70700386-70700410,+	exonic	SRSF11	ENST00000370949.1	-0.174983	-0.186094	0.465105	-0.141862	0.825881
chr1:70705174-70705179,+	exonic	SRSF11	ENST00000370949.1	-0.576274	-0.205468	0.391555	-0.215473	0.701467
chr1:70710391-70710446,+	exonic	SRSF11	ENST00000370949.1	0.171152	-0.108866	0.527447	-0.16132	0.699021
chr1:70820481-70820525,+	tss	HHLA3	ENST00000361764.4	2.14974	-0.194363	0.111528	0.186029	0.476768
chr1:70876919-70876960,+	tss	CTH	ENST00000411986.2	2.95638	-0.358753	0.00342759	0.22057	0.399564
chr1:71547032-71547071,+	tss	ZRANB2-AS2	ENST00000455406.1	0.52344	-0.355162	0.0574254	0.143517	0.767295
chr1:71553625-71553629,+	3_prime_UTR	ZRANB2-AS2	ENST00000596952.1	-0.78857	-0.780433	0.126949	1.39289	0.19551
chr1:73570462-73570463,+	intergenic	.	.	2.31812	-0.278311	0.252336	-0.472598	0.327335
chr1:74663924-74664001,+	tss	FPGT-TNNI3K	ENST00000370899.3	5.42897	-0.16655	0.0933104	0.264553	0.170844
chr1:75198798-75198917,+	tss	TYW3	ENST00000457880.2	2.64917	0.155362	0.116072	0.101425	0.65871
chr1:76190382-76190451,+	known_alternative_tss	ACADM	ENST00000370834.5	5.97852	-0.354703	0.00574415	0.473196	0.0568635
chr1:76198347-76198386,+	5_prime_UTR	ACADM	ENST00000543667.1	-0.373235	-0.407797	0.462204	-0.00044186	0.998462
chr1:76199229-76199283,+	5_prime_UTR	ACADM	ENST00000543667.1	0.0216231	-0.857275	0.00249575	0.117445	0.893536
chr1:76200475-76200531,+	5_prime_UTR	ACADM	ENST00000543667.1	-0.417601	-1.22613	0.000141251	-0.383152	0.64316
chr1:76205688-76205771,+	5_prime_UTR	ACADM	ENST00000543667.1	-1.01133	-1.02719	0.00828636	0.344634	0.743629
chr1:76215099-76215197,+	intronic	ACADM	ENST00000420607.2	-0.67313	-0.256211	0.423893	-0.0805667	0.933165
chr1:76251904-76251954,+	tss	RABGGTB	ENST00000535300.1	4.06032	0.351265	0.00524008	0.21285	0.425099
chr1:76540377-76540455,+	tss	ST6GALNAC3	ENST00000328299.3	3.29327	-0.511191	0.00306657	0.168843	0.693713
chr1:77165438-77165439,+	intergenic	.	.	0.38522	0.161474	0.515805	0.0223329	0.976012
chr1:77333123-77333166,+	tss	ST6GALNAC5	ENST00000477717.1	1.50493	0.712986	0.0044894	-0.253687	0.674603
chr1:77685159-77685209,+	antisense_genic	PIGK_antisense	ENST00000478391.1_antisense	0.237993	-0.395947	0.0279384	0.152226	0.745051
chr1:78245320-78245500,+	tss	FAM73A	ENST00000370791.3	4.30103	-0.204251	0.0169977	0.211698	0.216985
chr1:78354228-78354362,+	known_alternative_tss	NEXN	ENST00000294624.8	2.25559	0.371645	0.0861364	-0.0791426	0.901033
chr1:78392489-78392536,+	exonic	NEXN	ENST00000334785.7	1.00182	3.55096	1.43297e-07	0.93767	0.375603
chr1:78444859-78444987,+	tss	DNAJB4	ENST00000487931.1	1.91441	-0.00444562	0.977891	0.311665	0.20664
chr1:78470594-78470627,+	known_alternative_cds	DNAJB4	ENST00000370763.5	3.045	0.137263	0.430444	0.428094	0.1778
chr1:78510626-78510750,+	3_prime_UTR	GIPC2	ENST00000476882.1	-0.218448	-0.437795	0.0944722	0.261172	0.692395
chr1:78511666-78511751,+	5_prime_UTR	GIPC2	ENST00000370759.3	4.15235	-0.475399	0.000918146	0.651402	0.0147652
chr1:78956667-78956736,+	known_alternative_tss	PTGFR	ENST00000370757.3	1.23317	0.507545	0.163943	0.143989	0.885171
chr1:79086123-79086167,+	tss	IFI44L	ENST00000476521.1	1.76483	1.29233	0.00150988	0.732531	0.359939
chr1:79115509-79115537,+	tss	IFI44	ENST00000370747.4	2.53691	1.47806	3.5177e-07	0.605629	0.237554
chr1:81106955-81106996,+	3_prime_UTR	RP5-887A10.1	ENST00000443104.1	0.884225	0.909964	0.0156433	0.554637	0.466416
chr1:81674243-81674244,+	intergenic	.	.	-0.383865	0.668412	0.00774357	0.00950645	0.990319
chr1:81771817-81772098,+	5_prime_UTR	LPHN2	ENST00000370728.1	1.7243	-0.127464	0.618431	-0.0220753	0.97678
chr1:82266619-82266683,+	5_prime_UTR	LPHN2	ENST00000394879.1	-0.545965	1.07259	0.00402705	-0.215299	0.816984
chr1:82267055-82267181,+	5_prime_UTR	LPHN2	ENST00000394879.1	4.21673	0.527286	0.0115995	-0.312204	0.496337
chr1:84294328-84294329,+	antisense_genic	RP11-475O6.1_antisense	ENST00000417975.1_antisense	0.175904	-0.250477	0.339776	-0.683361	0.207895
chr1:84543663-84543772,+	tss	PRKACB	ENST00000370689.2	2.13808	0.552417	0.000740388	-0.0244757	0.963553
chr1:84609949-84610023,+	known_alternative_cds	PRKACB	ENST00000370685.3	6.64579	-0.521512	3.31507e-05	0.142746	0.626025
chr1:84610948-84610969,+	intronic	PRKACB	ENST00000370688.3	0.00504053	-0.509475	0.0331615	0.200181	0.753861
chr1:84640164-84640264,+	intronic	PRKACB	ENST00000370680.1	-1.19762	-1.46004	0.00180312	0.19379	0.892319
chr1:84650826-84650828,+	exonic	PRKACB	ENST00000370680.1	-0.139987	-0.707986	0.00554787	-0.0649213	0.938926
chr1:84702269-84702435,+	3_prime_UTR	PRKACB	ENST00000394839.2	-1.05729	-0.531367	0.186999	0.967463	0.219507
chr1:84738803-84738820,+	intergenic	.	.	-0.807602	-2.05834	8.11813e-07	-0.405209	0.71895
chr1:84740665-84740683,+	intergenic	.	.	1.77079	-0.908356	0.0533205	-0.749348	0.504446
chr1:84764062-84764254,+	5_prime_UTR	SAMD13	ENST00000370673.3	2.1955	-0.294674	0.0488635	0.178373	0.606948
chr1:84764927-84765041,+	intronic	SAMD13	ENST00000370673.3	-0.763958	-0.462793	0.163353	0.511496	0.479279
chr1:84765242-84765278,+	known_alternative_cds	SAMD13	ENST00000370671.3	1.43115	-1.02625	1.10136e-05	0.360432	0.481161
chr1:84768295-84768319,+	known_alternative_cds	SAMD13	ENST00000370668.3	0.600086	-0.969385	5.74087e-05	0.44514	0.395852
chr1:84768725-84768857,+	5_prime_UTR	SAMD13	ENST00000370670.2	2.23831	-0.551209	0.000720172	-0.00890306	0.987837
chr1:84944942-84944960,+	tss	RPF1	ENST00000370656.1	5.13259	0.187426	0.0381595	0.1448	0.453043
chr1:84967623-84967624,+	antisense_genic	GNG5_antisense	ENST00000370641.3_antisense	1.04539	0.0962281	0.905909	-0.145283	0.917734
chr1:84971932-84972063,+	tss	SPATA1	ENST00000370638.2	0.221519	0.0704796	0.719348	0.0384625	0.941291
chr1:85040238-85040271,+	antisense_proximal	CTBS_antisense_proximal	ENST00000370630.4_antisense_proximal	-0.621296	0.951895	0.00761811	-0.0954084	0.92676
chr1:85462889-85462917,+	proximal	WDR63	ENST00000370596.1	-0.515797	-0.524423	0.126145	0.426545	0.59909
chr1:85666815-85666860,+	antisense_proximal	SYDE2_antisense_proximal	ENST00000341460.5_antisense_proximal	-0.34488	0.00988573	0.968991	0.4155	0.299035
chr1:85741119-85741158,+	proximal	RP11-131L23.1	ENST00000427819.1	-0.96449	1.10256	0.0741377	0.963562	0.436528
chr1:85741535-85741586,+	proximal	RP11-131L23.1	ENST00000427819.1	-0.509778	2.10522	3.21339e-08	-0.124183	0.886332
chr1:85741988-85741995,+	proximal	RP11-131L23.1	ENST00000427819.1	0.00710289	-0.142937	0.743956	-0.339575	0.70414
chr1:85786968-85787179,+	3_prime_UTR	RP11-131L23.1	ENST00000427819.1	-0.652575	-0.255963	0.394661	0.0170677	0.985961
chr1:86046444-86046445,+	tss	CYR61	ENST00000451137.2	4.56544	1.78056	0.000305317	1.36989	0.134582
chr1:86049283-86049303,+	3_prime_UTR	CYR61	ENST00000451137.2	-1.78993	1.01327	0.177219	1.73692	0.118186
chr1:86174181-86174234,+	antisense_proximal	ZNHIT6_antisense_proximal	ENST00000370574.3_antisense_proximal	-0.215763	0.217924	0.383441	-0.0946539	0.888576
chr1:86894070-86894121,+	exonic	CLCA2	ENST00000370565.4	-0.40993	-0.337634	0.354286	0.977	0.161459
chr1:86899956-86900024,+	intronic	CLCA2	ENST00000370565.4	0.834439	-0.48133	0.118945	0.621654	0.328603
chr1:86934608-86934612,+	known_alternative_tss	CLCA1	ENST00000394711.1	10.648	0.250119	0.505628	0.963746	0.15084
chr1:86939101-86939218,+	exonic	CLCA1	ENST00000394711.1	2.18482	0.145602	0.727197	0.336613	0.708219
chr1:86939475-86939533,+	exonic	CLCA1	ENST00000394711.1	5.24912	0.0578395	0.903328	0.47663	0.584884
chr1:86942135-86942198,+	exonic	CLCA1	ENST00000394711.1	4.04975	-0.118674	0.786215	0.399165	0.65235
chr1:86947900-86948028,+	exonic	CLCA1	ENST00000394711.1	4.28921	0.0397759	0.928451	0.507813	0.521203
chr1:86951057-86951215,+	exonic	CLCA1	ENST00000394711.1	3.15707	0.195953	0.616245	0.539581	0.472602
chr1:86952230-86952402,+	exonic	CLCA1	ENST00000394711.1	5.4551	0.0685204	0.877558	0.636293	0.402319
chr1:86954686-86954812,+	exonic	CLCA1	ENST00000394711.1	3.05982	0.00694226	0.987337	0.643066	0.361963
chr1:86956949-86957031,+	exonic	CLCA1	ENST00000394711.1	1.54582	0.0143033	0.973351	0.434304	0.560218
chr1:86959074-86959238,+	exonic	CLCA1	ENST00000394711.1	3.78984	-0.0461063	0.914287	0.429859	0.589919
chr1:86959882-86960094,+	exonic	CLCA1	ENST00000394711.1	3.46643	-0.106804	0.794792	0.573089	0.444003
chr1:86961183-86961321,+	exonic	CLCA1	ENST00000394711.1	3.06464	0.0435078	0.924261	0.558228	0.479975
chr1:86964264-86964442,+	exonic	CLCA1	ENST00000394711.1	1.88355	-0.0642186	0.871437	0.642917	0.337372
chr1:86965453-86965942,+	3_prime_UTR	CLCA1	ENST00000394711.1	2.48154	0.0804165	0.856909	0.934928	0.198704
chr1:86983366-86983370,+	intergenic	.	.	0.389231	0.992708	0.0101862	-0.749579	0.325759
chr1:86986801-86986817,+	intergenic	.	.	-0.526289	0.0704883	0.871478	0.41417	0.608399
chr1:86987113-86987178,+	intergenic	.	.	-0.954909	-0.257157	0.590301	-0.00416589	0.997103
chr1:87012759-87012763,+	tss	CLCA4	ENST00000370563.3	10.8591	-0.357137	0.324245	0.181368	0.84605
chr1:87014880-87014914,+	5_prime_UTR	CLCA4	ENST00000263723.5	3.51404	-1.07373	0.00195758	0.629321	0.396191
chr1:87015158-87015288,+	5_prime_UTR	CLCA4	ENST00000263723.5	-0.136402	-0.185101	0.686186	0.607667	0.472668
chr1:87025616-87025733,+	5_prime_UTR	CLCA4	ENST00000263723.5	1.46265	-0.776363	0.0111621	-0.110369	0.907542
chr1:87025929-87026013,+	5_prime_UTR	CLCA4	ENST00000263723.5	2.17478	-0.840151	0.0101127	-0.16281	0.863388
chr1:87029359-87029426,+	5_prime_UTR	CLCA4	ENST00000263723.5	2.30299	-0.796238	0.0205719	-0.0972972	0.929153
chr1:87030953-87031097,+	5_prime_UTR	CLCA4	ENST00000263723.5	1.95673	-0.730744	0.0185586	-0.188724	0.827514
chr1:87031503-87031674,+	5_prime_UTR	CLCA4	ENST00000263723.5	2.124	-0.552211	0.074879	0.238709	0.762088
chr1:87033107-87033203,+	exonic	CLCA4	ENST00000263723.5	5.13369	-0.78844	0.0290488	0.0399675	0.973686
chr1:87036770-87036870,+	known_alternative_cds	CLCA4	ENST00000496322.1	2.8337	-0.816052	0.0209293	-0.0790213	0.944338
chr1:87038296-87038374,+	exonic	CLCA4	ENST00000263723.5	-0.0741093	-0.709567	0.0435324	-0.0839638	0.941591
chr1:87040232-87040393,+	exonic	CLCA4	ENST00000370563.3	0.992845	-0.683712	0.0623702	0.189784	0.857445
chr1:87041018-87041240,+	exonic	CLCA4	ENST00000370563.3	1.07907	-0.679868	0.0397158	0.0600593	0.956262
chr1:87043580-87043700,+	exonic	CLCA4	ENST00000370563.3	1.03653	-0.718402	0.0352701	0.126404	0.904285
chr1:87045038-87045218,+	exonic	CLCA4	ENST00000370563.3	1.41767	-0.744531	0.0340314	0.324989	0.704987
chr1:87045648-87045879,+	exonic	CLCA4	ENST00000370563.3	-0.0287454	-0.397287	0.370739	0.39189	0.691428
chr1:87046056-87046414,+	3_prime_UTR	CLCA4	ENST00000370563.3	1.64589	0.507007	0.256329	1.0415	0.188072
chr1:87114194-87114205,+	3_prime_UTR	CLCA3P	ENST00000466454.1	-0.342639	2.11864	1.8007e-05	-0.73975	0.387537
chr1:87170253-87170581,+	known_alternative_tss	SH3GLB1	ENST00000482504.1	5.66565	0.241771	0.0136432	0.204443	0.306773
chr1:87200756-87200757,+	intronic	SH3GLB1	ENST00000482504.1	-1.1165	0.091939	0.930439	-0.59093	0.804466
chr1:87380306-87380429,+	tss	HS2ST1	ENST00000370551.4	4.14353	0.0590541	0.490415	0.204118	0.186492
chr1:87595439-87595564,+	intronic	HS2ST1	ENST00000356813.4	3.78922	-0.302715	0.0244675	0.00451687	0.992365
chr1:87794162-87794201,+	tss	LMO4	ENST00000370544.4	2.75403	0.541893	0.00251133	0.293396	0.442832
chr1:87794548-87794581,+	5_prime_UTR	LMO4	ENST00000370544.4	5.48148	0.608241	2.29844e-05	0.314904	0.260585
chr1:87797117-87797176,+	5_prime_UTR	LMO4	ENST00000370544.4	0.470541	0.0900627	0.710287	-0.319893	0.465409
chr1:87797388-87797437,+	known_alternative_tss	LMO4	ENST00000370542.1	4.35078	0.596259	1.35853e-05	0.342895	0.186237
chr1:87797711-87797783,+	exonic	LMO4	ENST00000370542.1	-0.36599	0.653337	0.00686703	-0.0708255	0.920917
chr1:87800996-87801025,+	intronic	LMO4	ENST00000370542.1	0.443558	-0.836131	8.41886e-05	0.0567242	0.933273
chr1:88263953-88263955,+	intergenic	.	.	3.39358	0.146389	0.380749	0.266546	0.452394
chr1:89149921-89150029,+	tss	PKN2	ENST00000316005.7	6.95689	0.148173	0.261115	0.0413133	0.915285
chr1:89150219-89150290,+	known_alternative_tss	PKN2	ENST00000370513.5	2.18432	-0.275617	0.0337585	0.19606	0.489463
chr1:89206671-89206782,+	5_prime_UTR	PKN2	ENST00000370505.3	-0.0310293	-0.11277	0.664004	-0.5827	0.198712
chr1:89458655-89458670,+	antisense_genic	RBMXL1_antisense	ENST00000399794.2_antisense	-0.534544	0.20988	0.510987	0.155366	0.84473
chr1:89458807-89458884,+	antisense_proximal	RBMXL1_antisense_proximal	ENST00000413769.1_antisense_proximal	-0.0716721	0.131299	0.603259	0.613042	0.160331
chr1:89583328-89583414,+	antisense_genic	GBP2_antisense	ENST00000463660.1_antisense	-0.369652	1.10204	0.000488311	0.343265	0.598881
chr1:89664679-89664698,+	antisense_genic	GBP4_antisense	ENST00000355754.6_antisense	0.648164	1.48414	0.000194758	0.574452	0.46836
chr1:89859857-89859873,+	intergenic	.	.	-0.963317	-0.105587	0.786832	-0.269909	0.878413
chr1:89873171-89873272,+	tss	GBP1P1	ENST00000513638.1	1.89857	2.0355	8.45933e-06	0.7754	0.346337
chr1:89989869-89989923,+	proximal	LRRC8B	ENST00000330947.2	-0.471605	0.654642	0.0125577	0.158065	0.815879
chr1:89990388-89990474,+	tss	LRRC8B	ENST00000358200.4	4.29057	0.198271	0.0769419	-0.192865	0.413009
chr1:89990685-89990726,+	5_prime_UTR	LRRC8B	ENST00000330947.2	0.254721	0.254713	0.226648	0.0960975	0.865294
chr1:90098266-90098378,+	3_prime_UTR	RP11-413E1.4	ENST00000429074.1	-0.477265	0.570636	0.052918	0.235673	0.73787
chr1:90098631-90098718,+	tss	LRRC8C	ENST00000370454.4	2.8686	0.879448	7.88911e-06	0.153545	0.74283
chr1:90286549-90286813,+	tss	LRRC8D	ENST00000337338.5	4.31708	-0.439363	0.000154002	0.202107	0.414681
chr1:90287180-90287261,+	5_prime_UTR	LRRC8D	ENST00000337338.5	0.3109	-0.300808	0.146987	0.00156684	0.998617
chr1:90287384-90287385,+	known_alternative_tss	LRRC8D	ENST00000394593.3	0.740837	-0.0111032	0.978914	-0.0426972	0.966507
chr1:90287413-90287563,+	known_alternative_tss	LRRC8D	ENST00000394593.3	2.10983	-0.585135	0.00105294	0.212406	0.615914
chr1:90308717-90308751,+	5_prime_UTR	LRRC8D	ENST00000394593.3	0.364517	0.047889	0.816132	-0.0275198	0.960466
chr1:90308979-90309029,+	5_prime_UTR	LRRC8D	ENST00000394593.3	2.79464	0.302784	0.0177253	-0.216772	0.423066
chr1:90309206-90309242,+	5_prime_UTR	LRRC8D	ENST00000394593.3	0.949876	0.257179	0.0811301	-0.177182	0.590157
chr1:90460669-90460728,+	tss	ZNF326	ENST00000340281.4	4.72101	-0.310922	0.000133875	0.227133	0.15282
chr1:90473081-90473222,+	5_prime_UTR	ZNF326	ENST00000455342.2	0.46965	-0.242957	0.225856	0.0917279	0.867494
chr1:90492954-90493176,+	exonic	ZNF326	ENST00000455342.2	0.333368	-0.20385	0.284457	-0.00562727	0.993564
chr1:90685321-90685334,+	intergenic	.	.	0.711722	-1.46732	8.32526e-05	1.25056	0.10347
chr1:91966371-91966438,+	tss	CDC7	ENST00000430031.2	1.67653	0.617228	0.000870962	0.341209	0.36739
chr1:91966661-91966697,+	known_alternative_tss	CDC7	ENST00000428239.1	0.516634	0.677289	0.00126371	0.0921916	0.873662
chr1:92495404-92495603,+	tss	EPHX4	ENST00000370383.4	0.12686	1.10317	0.00207866	-0.392601	0.612095
chr1:92545874-92545914,+	tss	BTBD8	ENST00000370382.3	1.06817	-0.425487	0.0101779	0.247476	0.508516
chr1:92546075-92546123,+	known_alternative_tss	BTBD8	ENST00000540648.1	-0.273622	-0.560637	0.0155111	0.598073	0.213142
chr1:92764591-92764622,+	tss	RPAP2	ENST00000370343.3	4.06949	0.0515776	0.611443	0.156424	0.412575
chr1:92877527-92877584,+	intergenic	.	.	-0.863408	-0.803797	0.0659735	0.557771	0.595523
chr1:93297596-93297630,+	tss	RPL5	ENST00000370321.3	8.91628	-0.106417	0.453096	-0.0510846	0.896817
chr1:93299100-93299115,+	exonic	RPL5	ENST00000370321.3	2.95328	-0.438442	0.0132754	-0.0534625	0.923966
chr1:93299170-93299180,+	exonic	RPL5	ENST00000370321.3	-0.438773	-0.526053	0.0385784	-0.428967	0.449088
chr1:93300359-93300362,+	exonic	RPL5	ENST00000370321.3	4.44075	-0.555568	0.00131377	-0.242471	0.543675
chr1:93303046-93303068,+	exonic	RPL5	ENST00000370321.3	-0.856304	-0.109773	0.78042	-0.419435	0.570754
chr1:93307407-93307450,+	exonic	RPL5	ENST00000370321.3	-0.0647479	-0.687274	0.0916636	0.893218	0.255076
chr1:93427120-93427191,+	antisense_proximal	FAM69A_antisense_proximal	ENST00000370310.4_antisense_proximal	-0.137126	0.535822	0.0335678	0.402905	0.433222
chr1:93544837-93544856,+	tss	MTF2	ENST00000545708.1	4.0767	0.077719	0.393564	0.173997	0.318711
chr1:93645470-93645556,+	tss	CCDC18	ENST00000343253.7	1.43209	0.134355	0.348983	0.143458	0.647387
chr1:93646244-93646282,+	5_prime_UTR	CCDC18	ENST00000338949.4	1.56519	0.532736	0.000333388	0.201085	0.529039
chr1:93811463-93811504,+	tss	DR1	ENST00000370272.3	7.49214	0.00379179	0.974115	-0.044042	0.8625
chr1:93811860-93812003,+	5_prime_UTR	DR1	ENST00000370267.1	-0.00985028	0.10944	0.610076	-0.0129511	0.983651
chr1:93812118-93812297,+	5_prime_UTR	DR1	ENST00000370267.1	0.299172	0.147322	0.516961	-0.272835	0.555432
chr1:93913621-93913695,+	tss	FNBP1L	ENST00000271234.7	3.90411	-0.0267282	0.847963	0.19109	0.432799
chr1:94057520-94057544,+	proximal	RP5-1033H22.2	ENST00000417401.1	4.49444	-0.518878	0.000117923	0.0926968	0.801553
chr1:94850617-94850709,+	intergenic	.	.	1.17781	-0.827334	0.000455833	0.538319	0.286997
chr1:94883579-94883656,+	proximal	ABCD3	ENST00000315713.5	-0.601004	-0.214877	0.481845	0.724379	0.190887
chr1:94883960-94884030,+	tss	ABCD3	ENST00000394233.2	6.47898	-0.384464	0.000223097	0.208131	0.331802
chr1:95007529-95007548,+	antisense_proximal	F3_antisense_proximal	ENST00000480356.1_antisense_proximal	0.255331	0.198773	0.263814	0.205607	0.593044
chr1:95028659-95028682,+	intergenic	.	.	-0.891209	-1.71726	3.31222e-06	-0.0618554	0.963397
chr1:95285832-95285879,+	tss	SLC44A3	ENST00000446120.2	-0.63549	-0.0267763	0.946377	0.326606	0.674774
chr1:95285913-95286193,+	known_alternative_cds	SLC44A3	ENST00000467909.1	3.99623	-0.442738	0.000112641	0.172208	0.495708
chr1:95322915-95323033,+	exonic	SLC44A3	ENST00000532427.1	-0.789933	-0.773082	0.0205719	0.129892	0.903871
chr1:95392896-95392962,+	proximal	RP4-639F20.1	ENST00000438509.1	3.74471	-0.271469	0.0426174	0.113448	0.739803
chr1:95582434-95582468,+	proximal	TMEM56	ENST00000370203.4	0.412943	-0.348195	0.13483	0.432937	0.379936
chr1:95582701-95582742,+	proximal	TMEM56	ENST00000370203.4	-0.650991	-0.5821	0.0644127	0.230256	0.791689
chr1:95582857-95583211,+	tss	TMEM56	ENST00000370203.4	4.52314	-0.796482	3.91753e-06	0.390277	0.25206
chr1:95699743-95699784,+	tss	RWDD3	ENST00000370202.4	5.24678	-0.0281401	0.694471	0.230832	0.0491586
chr1:97187333-97187375,+	known_alternative_cds	PTBP2	ENST00000236228.6	4.06691	0.268514	0.00383468	0.116278	0.580134
chr1:99126863-99126895,+	proximal	SNX7	ENST00000473868.1	-0.724045	-0.474065	0.08915	0.752998	0.18049
chr1:99127221-99127286,+	tss	SNX7	ENST00000370189.5	5.54595	-0.246166	0.00531789	0.00103253	0.997103
chr1:99127724-99127780,+	5_prime_UTR	SNX7	ENST00000370189.5	0.78241	-0.458267	0.0279493	0.583543	0.165698
chr1:99730045-99730107,+	exonic	LPPR4	ENST00000457765.1	-0.718262	0.431031	0.166845	-0.0362683	0.971557
chr1:100111551-100111673,+	known_alternative_tss	PALMD	ENST00000605497.1	0.839992	0.730204	0.0147128	-0.15034	0.855694
chr1:100315470-100315519,+	proximal	AGL	ENST00000361302.3	-0.527095	0.0435288	0.907313	-0.784806	0.164158
chr1:100315643-100315918,+	tss	AGL	ENST00000361915.3	4.54402	-0.00280329	0.979844	0.113156	0.555732
chr1:100435264-100435322,+	tss	SLC35A3	ENST00000370155.3	3.32213	-0.104463	0.579974	0.36529	0.287001
chr1:100435544-100435593,+	known_alternative_tss	SLC35A3	ENST00000427993.2	5.07161	-0.0486569	0.748327	0.123922	0.690987
chr1:100436006-100436130,+	known_alternative_tss	SLC35A3	ENST00000370153.1	3.80196	0.328339	0.012767	-0.0698905	0.849773
chr1:100476960-100477047,+	exonic	SLC35A3	ENST00000370153.1	-0.701866	-0.530915	0.158147	-0.29353	0.764709
chr1:100503650-100503663,+	tss	HIAT1	ENST00000370152.3	6.19696	0.119455	0.0986689	0.0755495	0.65256
chr1:100598699-100598723,+	tss	TRMT13	ENST00000370143.1	3.61718	-0.0330228	0.748256	0.164259	0.360789
chr1:100678779-100678780,+	antisense_genic	DBT_antisense	ENST00000370131.3_antisense	0.0380887	0.212909	0.363376	0.375613	0.409618
chr1:100731722-100731811,+	tss	RTCA	ENST00000370128.4	4.29832	-0.032147	0.700561	-0.0284562	0.894332
chr1:100733768-100733772,+	exonic	RTCA	ENST00000260563.4	-0.391337	-0.0313929	0.954829	0.0127066	0.989876
chr1:100818022-100818209,+	known_alternative_tss	CDC14A	ENST00000370125.2	4.59625	-0.520769	0.000793729	0.584183	0.0490878
chr1:101185296-101185299,+	tss	VCAM1	ENST00000370119.4	3.92672	1.07359	2.73259e-06	0.15182	0.785988
chr1:101360440-101360473,+	proximal	SLC30A7	ENST00000357650.4	0.599016	-0.0486881	0.811876	0.270326	0.452597
chr1:101361622-101361687,+	tss	SLC30A7	ENST00000370112.4	5.12398	0.409381	2.23929e-06	0.0691659	0.741797
chr1:101440420-101440679,+	3_prime_UTR	SLC30A7	ENST00000357650.4	0.937713	0.273577	0.278285	-0.259195	0.633906
chr1:101491412-101491464,+	antisense_proximal	DPH5_antisense_proximal	ENST00000488176.1_antisense_proximal	3.9461	0.0382631	0.704806	0.0810884	0.704349
chr1:101702425-101702579,+	known_alternative_tss	S1PR1	ENST00000475821.1	4.44179	1.01825	8.24615e-07	-0.193008	0.675629
chr1:101704547-101704677,+	exonic	S1PR1	ENST00000305352.6	-0.400384	0.905596	0.0197252	-0.410855	0.618979
chr1:102088973-102088995,+	intergenic	.	.	-1.40482	5.05567	1.77928e-05	1.12183	0.465817
chr1:104068320-104068372,+	tss	RNPC3	ENST00000524631.1	5.12845	-0.450006	6.43949e-05	0.204179	0.384697
chr1:104068578-104068623,+	known_alternative_tss	RNPC3	ENST00000423855.2	6.07829	-0.235693	0.0270048	0.352522	0.086591
chr1:104104371-104104431,+	5_prime_UTR	AMY2B	ENST00000361355.4	-0.762571	-0.168126	0.612022	0.156808	0.845467
chr1:106640283-106640284,+	intergenic	.	.	1.74987	0.145804	0.571974	0.0893137	0.903055
chr1:107599296-107599336,+	tss	PRMT6	ENST00000361318.5	3.71855	-0.181396	0.142534	-0.0720917	0.82818
chr1:107683699-107683807,+	known_alternative_tss	NTNG1	ENST00000370067.1	-0.850939	1.73021	0.000415179	-0.333638	0.77063
chr1:108742498-108742569,+	tss	RP11-483I13.5	ENST00000564063.1	-0.254969	-0.387059	0.103689	-0.479118	0.332041
chr1:108743016-108743059,+	3_prime_UTR	RP11-483I13.5	ENST00000564063.1	0.631964	-0.454636	0.0211875	0.244364	0.592875
chr1:109102656-109102746,+	tss	FAM102B	ENST00000405454.1	4.28277	0.113698	0.190942	0.106319	0.577051
chr1:109102944-109103073,+	5_prime_UTR	FAM102B	ENST00000370035.3	-0.385274	0.505388	0.0361048	-0.212188	0.712027
chr1:109234923-109234964,+	tss	PRPF38B	ENST00000370025.4	4.94397	0.365195	5.58915e-05	0.0240868	0.930975
chr1:109235188-109235367,+	5_prime_UTR	PRPF38B	ENST00000370021.1	0.345971	0.331795	0.0607725	-0.0712739	0.888109
chr1:109238664-109238689,+	exonic	PRPF38B	ENST00000370021.1	-0.468913	0.326058	0.22512	-0.233002	0.707921
chr1:109241227-109241326,+	exonic	PRPF38B	ENST00000370021.1	0.497902	-0.0361779	0.882518	-0.116915	0.825507
chr1:109241809-109242232,+	exonic	PRPF38B	ENST00000370021.1	1.4592	0.0886785	0.651559	-0.00344012	0.995638
chr1:109289290-109289316,+	tss	STXBP3	ENST00000370008.3	6.85419	-0.128655	0.0406006	0.129048	0.314962
chr1:109419593-109419652,+	known_alternative_tss	GPSM2	ENST00000264126.3	5.25864	-0.132787	0.207895	0.0883365	0.728189
chr1:109618674-109618795,+	antisense_proximal	TAF13_antisense_proximal	ENST00000338366.5_antisense_proximal	-0.558452	0.00028436	0.998703	0.169892	0.843758
chr1:109633366-109633418,+	tss	TMEM167B	ENST00000338272.7	5.59168	0.00695302	0.920025	0.127515	0.239789
chr1:109635508-109635615,+	intronic	TMEM167B	ENST00000338272.7	-0.729167	-0.355413	0.239682	0.214981	0.78833
chr1:109642806-109642851,+	tss	SCARNA2	ENST00000458748.1	7.45586	0.116099	0.572888	0.511448	0.154966
chr1:109656725-109656799,+	known_alternative_tss	KIAA1324	ENST00000529753.1	6.99395	-0.149081	0.302045	-0.117971	0.739792
chr1:109677261-109677374,+	intronic	KIAA1324	ENST00000529753.1	0.172991	-0.598406	0.0203934	-0.0385513	0.964047
chr1:109679530-109679626,+	intronic	KIAA1324	ENST00000529753.1	0.343613	-0.0161799	0.958618	0.395782	0.461609
chr1:109704530-109704593,+	exonic	KIAA1324	ENST00000529753.1	-0.398235	-0.0914215	0.721179	-0.0100538	0.990205
chr1:109707142-109707230,+	exonic	KIAA1324	ENST00000529753.1	0.745224	-0.286573	0.224234	-0.437633	0.372673
chr1:109714506-109714596,+	exonic	KIAA1324	ENST00000529753.1	-0.738938	-0.211311	0.540303	-0.134514	0.881467
chr1:109730829-109730884,+	exonic	KIAA1324	ENST00000529753.1	1.14455	-0.450944	0.0669896	-0.479349	0.364805
chr1:109731683-109731790,+	exonic	KIAA1324	ENST00000529753.1	0.524057	-0.238595	0.400519	-0.667579	0.22603
chr1:109732218-109732258,+	exonic	KIAA1324	ENST00000529753.1	-0.383798	-0.305531	0.303764	-0.551	0.370763
chr1:109733982-109734053,+	exonic	KIAA1324	ENST00000529753.1	-0.681352	-0.456416	0.143536	-0.234834	0.773513
chr1:109734349-109734436,+	exonic	KIAA1324	ENST00000529753.1	-0.152648	-0.656606	0.0127787	-0.517583	0.376584
chr1:109740089-109740244,+	exonic	KIAA1324	ENST00000529753.1	-0.868895	-0.39932	0.322758	-0.858489	0.289319
chr1:109742687-109742821,+	exonic	KIAA1324	ENST00000529753.1	-0.525304	-0.474207	0.0614319	-0.00675926	0.993288
chr1:109756526-109756591,+	tss	SARS	ENST00000234677.2	6.43151	-0.0357863	0.649361	0.00477862	0.98351
chr1:109780354-109780526,+	exonic	SARS	ENST00000369923.4	-0.877432	0.16787	0.69774	-0.20099	0.836494
chr1:109792161-109792198,+	proximal	CELSR2	ENST00000271332.3	0.289827	-0.0356701	0.901933	-0.180601	0.757756
chr1:109854893-109854904,+	antisense_genic	SORT1_antisense	ENST00000256637.6_antisense	-1.03115	-1.23637	0.0210255	-0.805342	0.54109
chr1:109969397-109969449,+	antisense_proximal	PSMA5_antisense_proximal	ENST00000490870.1_antisense_proximal	-0.457016	-0.317693	0.596607	-0.170922	0.82933
chr1:110009151-110009192,+	tss	SYPL2	ENST00000401021.3	-0.485013	0.25523	0.276735	-0.535839	0.21662
chr1:110026550-110026603,+	tss	ATXN7L2	ENST00000369870.3	0.814938	0.0500414	0.82641	0.259078	0.524612
chr1:110036701-110036737,+	tss	CYB561D1	ENST00000393709.3	3.87162	-0.264377	0.00114093	-0.132525	0.460191
chr1:110091225-110091291,+	tss	GNAI3	ENST00000369851.4	7.69782	0.0050864	0.959019	-0.0628271	0.747505
chr1:110121918-110121950,+	exonic	GNAI3	ENST00000369851.4	-0.394627	-0.342765	0.132875	-0.344576	0.479279
chr1:110162459-110162509,+	known_alternative_cds	AMPD2	ENST00000342115.4	4.75571	0.0942642	0.379778	-0.0451239	0.877059
chr1:110163229-110163257,+	known_alternative_cds	AMPD2	ENST00000256578.3	0.0195635	0.761431	0.00200242	-0.0244618	0.975327
chr1:110163725-110163765,+	known_alternative_cds	AMPD2	ENST00000358729.4	1.70999	0.790081	3.99661e-05	0.115563	0.813396
chr1:110198732-110198974,+	known_alternative_tss	GSTM4	ENST00000495742.1	6.80385	-0.62907	5.9753e-07	0.0998075	0.742788
chr1:110199386-110199387,+	5_prime_UTR	GSTM4	ENST00000369833.1	-0.703885	-0.780275	0.00138009	-0.129285	0.859681
chr1:110200426-110200471,+	exonic	GSTM4	ENST00000369833.1	-0.478054	-0.881809	0.000333847	-0.430527	0.439223
chr1:110201463-110201508,+	exonic	GSTM4	ENST00000369833.1	0.0992083	-0.962451	0.000100059	-0.441728	0.426699
chr1:110210679-110210717,+	tss	GSTM2	ENST00000369831.2	4.84089	0.116998	0.455445	0.151614	0.658934
chr1:110212103-110212133,+	5_prime_UTR	GSTM2	ENST00000414179.2	0.138945	0.00925624	0.978024	-0.28236	0.646382
chr1:110230421-110230469,+	tss	GSTM1	ENST00000490021.2	4.69902	0.175411	0.877366	-0.154257	0.957777
chr1:110254871-110254908,+	tss	GSTM5	ENST00000369812.5	0.805397	-0.324772	0.158314	-0.319487	0.533329
chr1:110268452-110268453,+	tss	RP4-735C1.4	ENST00000431955.1	0.451207	2.20792	7.50949e-06	-0.640445	0.515925
chr1:110299641-110299747,+	3_prime_UTR	RP4-735C1.4	ENST00000431955.1	-0.268628	0.0364469	0.908088	-0.385124	0.486708
chr1:110302346-110302350,+	3_prime_UTR	RP4-735C1.4	ENST00000431955.1	0.0603912	0.492318	0.307218	0.339496	0.75014
chr1:110453122-110453244,+	proximal	CSF1	ENST00000369801.1	-0.171085	0.789108	0.00279606	0.158803	0.811319
chr1:110453468-110453506,+	known_alternative_tss	CSF1	ENST00000369802.3	5.5263	0.0514296	0.797979	-0.0644168	0.895696
chr1:110527387-110527420,+	5_prime_UTR	AHCYL1	ENST00000369799.5	5.75418	0.082275	0.186649	0.0715954	0.608891
chr1:110527635-110527751,+	exonic	AHCYL1	ENST00000369799.5	0.934163	-0.029844	0.897432	-0.175585	0.693822
chr1:110546570-110546724,+	intronic	AHCYL1	ENST00000369799.5	1.52945	0.429214	0.137404	-0.191299	0.797725
chr1:110546864-110546919,+	5_prime_UTR	AHCYL1	ENST00000393614.4	-1.28797	1.24178	0.0344249	-0.585173	0.641294
chr1:110558057-110558109,+	exonic	AHCYL1	ENST00000393614.4	-0.209866	-0.144187	0.553109	-0.103575	0.87191
chr1:110577231-110577254,+	known_alternative_tss	STRIP1	ENST00000369795.3	3.54307	-0.0799529	0.326123	0.109574	0.52338
chr1:110752920-110752957,+	proximal	KCNC4	ENST00000412512.2	2.24036	0.0266846	0.872896	-0.361675	0.180703
chr1:110753062-110753124,+	proximal	KCNC4	ENST00000412512.2	0.914222	0.0305472	0.910076	-0.551942	0.189644
chr1:110753258-110753359,+	proximal	KCNC4	ENST00000412512.2	0.522633	-0.262534	0.256337	-0.383814	0.428329
chr1:110753466-110753526,+	proximal	KCNC4	ENST00000412512.2	0.646496	-0.561351	0.0198307	-0.438435	0.415773
chr1:110882047-110882070,+	exonic	RBM15	ENST00000602849.1	2.63315	0.0204427	0.893734	0.0884467	0.780304
chr1:110886047-110886123,+	intronic	RBM15	ENST00000487146.2	-1.06736	0.146482	0.777363	-0.690339	0.425387
chr1:110950397-110950471,+	known_alternative_cds	LAMTOR5-AS1	ENST00000598454.1	0.583375	-0.259809	0.0812958	0.265573	0.394873
chr1:111174233-111174289,+	antisense_proximal	KCNA2_antisense_proximal	ENST00000369770.3_antisense_proximal	0.0109642	0.724496	0.00801267	0.444212	0.420236
chr1:111215446-111215568,+	antisense_genic	KCNA3_antisense	ENST00000369769.2_antisense	0.761572	0.951611	0.00016148	0.835781	0.0656728
chr1:111413802-111413835,+	proximal	CD53	ENST00000271324.5	3.40618	0.911926	0.0102493	0.0407381	0.971668
chr1:111415768-111415825,+	tss	CD53	ENST00000429072.2	6.60329	0.974911	1.3413e-05	0.373063	0.401501
chr1:111418191-111418237,+	5_prime_UTR	CD53	ENST00000271324.5	-0.302447	0.797893	0.0102493	0.472451	0.454203
chr1:111467454-111467455,+	intergenic	.	.	-0.824988	-0.236174	0.457729	0.133171	0.88408
chr1:111682038-111682357,+	proximal	CEPT1	ENST00000357172.4	2.36906	0.381498	0.00312108	0.429814	0.0812012
chr1:111682471-111682512,+	5_prime_UTR	CEPT1	ENST00000545121.1	0.0978121	1.77104	1.03193e-05	0.756121	0.263896
chr1:111682839-111682878,+	known_alternative_tss	CEPT1	ENST00000357172.4	4.46076	0.0919242	0.133344	0.1955	0.0919658
chr1:111724881-111724918,+	exonic	CEPT1	ENST00000357172.4	0.0338288	-0.219863	0.605994	-0.0472999	0.970329
chr1:111742948-111742949,+	proximal	CHI3L2	ENST00000445067.2	-0.450586	0.653425	0.0220493	0.530831	0.336565
chr1:111770331-111770336,+	known_alternative_tss	CHI3L2	ENST00000369748.4	2.54294	4.95444	1.86401e-08	1.77962	0.100986
chr1:111772336-111772411,+	known_alternative_cds	CHI3L2	ENST00000466741.1	0.67454	1.76151	9.96813e-05	-0.154202	0.897885
chr1:111992073-111992137,+	known_alternative_tss	ATP5F1	ENST00000369721.4	7.04145	-0.250983	0.012209	0.152484	0.488516
chr1:111996910-111996912,+	exonic	ATP5F1	ENST00000369722.3	0.86127	-0.446389	0.0502646	-0.0888811	0.896444
chr1:111999276-111999281,+	exonic	ATP5F1	ENST00000483994.1	0.407687	-0.274248	0.27644	-0.130413	0.846256
chr1:112002176-112002232,+	exonic	ATP5F1	ENST00000483994.1	-1.08276	-1.00795	0.0218151	-0.0574062	0.974614
chr1:112016518-112016613,+	5_prime_UTR	C1orf162	ENST00000369718.3	5.09969	1.02282	2.82337e-06	0.561587	0.153704
chr1:112162394-112162469,+	known_alternative_tss	RAP1A	ENST00000436150.2	5.7119	0.186461	0.0459163	0.196288	0.299037
chr1:112162518-112162535,+	5_prime_UTR	RAP1A	ENST00000369709.3	1.1111	-0.144998	0.364424	0.285048	0.359634
chr1:112162763-112162872,+	known_alternative_tss	RAP1A	ENST00000545460.1	-0.395424	0.0626647	0.821876	0.14438	0.814471
chr1:112233953-112233957,+	5_prime_UTR	RAP1A	ENST00000545460.1	-0.617809	-0.0317195	0.936366	0.0263696	0.980009
chr1:112298302-112298372,+	5_prime_UTR	DDX20	ENST00000369702.4	0.991403	0.7581	0.000571809	0.0934756	0.879837
chr1:112298523-112298545,+	known_alternative_tss	DDX20	ENST00000536167.1	5.39161	0.201838	0.0943395	0.00576305	0.989038
chr1:112903113-112903166,+	antisense_genic	RP5-965F6.2_antisense	ENST00000427290.1_antisense	-0.664874	2.54992	2.08463e-08	0.686925	0.314002
chr1:112938836-112938873,+	tss	CTTNBP2NL	ENST00000271277.6	5.97381	-0.0485534	0.589811	0.163856	0.318449
chr1:112939076-112939129,+	5_prime_UTR	CTTNBP2NL	ENST00000271277.6	2.74973	0.129408	0.526413	0.280095	0.482509
chr1:112991601-112991751,+	exonic	CTTNBP2NL	ENST00000271277.6	0.30677	-0.107304	0.644128	-0.318744	0.477202
chr1:112999575-112999846,+	exonic	CTTNBP2NL	ENST00000271277.6	-0.107643	-0.315065	0.160386	0.0785893	0.906574
chr1:113051560-113051630,+	5_prime_UTR	WNT2B	ENST00000369684.4	3.72217	0.230359	0.167433	-0.112391	0.795091
chr1:113051867-113051918,+	5_prime_UTR	WNT2B	ENST00000369684.4	-0.511187	0.461899	0.0920547	-0.352127	0.555494
chr1:113161783-113161859,+	tss	CAPZA1	ENST00000263168.3	1.03068	0.175699	0.271998	0.118981	0.759284
chr1:113162444-113162460,+	known_alternative_tss	CAPZA1	ENST00000476936.1	7.60852	0.169125	0.00591301	0.0910462	0.497025
chr1:113212619-113212725,+	exonic	CAPZA1	ENST00000263168.3	-1.13324	0.493212	0.24949	0.19417	0.854584
chr1:113212777-113212800,+	3_prime_UTR	CAPZA1	ENST00000476936.1	-1.04205	-0.102325	0.833455	-0.440752	0.634112
chr1:113212873-113212970,+	3_prime_UTR	CAPZA1	ENST00000476936.1	1.42947	0.344246	0.164683	0.287883	0.589411
chr1:113217061-113217117,+	tss	MOV10	ENST00000413052.2	2.48903	-0.195338	0.125677	0.0234819	0.954589
chr1:113217281-113217358,+	known_alternative_tss	MOV10	ENST00000544796.1	5.22504	0.037943	0.76146	0.0099934	0.977381
chr1:113217492-113217609,+	5_prime_UTR	MOV10	ENST00000369644.1	4.59705	0.469781	2.56854e-05	0.11832	0.645618
chr1:113243215-113243247,+	3_prime_UTR	MOV10	ENST00000357443.2	-1.69485	-0.582516	0.207066	0.405222	0.690064
chr1:113243280-113243327,+	3_prime_UTR	MOV10	ENST00000357443.2	-1.15024	-0.329402	0.52063	0.184144	0.880471
chr1:113244088-113244281,+	antisense_genic	RHOC_antisense	ENST00000369632.2_antisense	0.521631	0.0543248	0.8227	0.320266	0.445146
chr1:113248182-113248210,+	antisense_genic	RHOC_antisense	ENST00000369632.2_antisense	-0.652664	-0.516793	0.113441	-0.284473	0.73118
chr1:113498917-113499084,+	tss	RP11-31F15.1	ENST00000428411.1	1.65937	0.194477	0.266098	0.397812	0.227805
chr1:113615800-113615853,+	tss	LRIG2	ENST00000361127.4	5.07694	-0.162801	0.0297615	0.224659	0.123649
chr1:113933094-113933158,+	proximal	MAGI3	ENST00000486456.1	5.89801	-0.285111	0.00797423	0.201912	0.373949
chr1:113953875-113954198,+	intronic	MAGI3	ENST00000369611.4	-0.397081	-0.216032	0.524189	0.45787	0.487811
chr1:113992287-113992306,+	intronic	MAGI3	ENST00000369611.4	1.99471	0.145469	0.267841	0.196586	0.460222
chr1:114447758-114447796,+	tss	DCLRE1B	ENST00000369563.3	-0.320356	0.310834	0.211002	0.0418198	0.954911
chr1:114447945-114448040,+	known_alternative_tss	DCLRE1B	ENST00000466480.1	3.75652	0.261853	0.0238334	0.00739572	0.985129
chr1:114471934-114471989,+	known_alternative_cds	HIPK1	ENST00000369559.4	-0.651218	0.3592	0.240555	-0.176177	0.819874
chr1:114472231-114472301,+	known_alternative_cds	HIPK1	ENST00000369558.1	4.85906	0.120281	0.192153	0.163268	0.377366
chr1:114483069-114483421,+	exonic	HIPK1	ENST00000369555.2	0.0714871	-0.263224	0.174907	0.113111	0.828283
chr1:114522061-114522108,+	tss	OLFML3	ENST00000369551.1	5.81153	0.140745	0.413794	-0.237068	0.501072
chr1:114713945-114713946,+	intergenic	.	.	-0.582397	0.244199	0.384575	0.330261	0.596234
chr1:115053899-115053960,+	antisense_proximal	TRIM33_antisense_proximal	ENST00000369543.2_antisense_proximal	1.37487	0.0108135	0.950061	0.352996	0.178069
chr1:115078975-115078976,+	intergenic	.	.	-0.447972	0.15022	0.651662	-0.557524	0.360725
chr1:115079167-115079176,+	intergenic	.	.	-0.715684	0.844441	0.00446661	-0.0420851	0.965084
chr1:115124435-115124471,+	antisense_proximal	BCAS2_antisense_proximal	ENST00000485021.1_antisense_proximal	0.415132	0.167373	0.352513	0.30774	0.385476
chr1:115259959-115259967,+	antisense_genic	CSDE1_antisense	ENST00000369530.1_antisense	-1.65788	-0.387868	0.390586	0.230752	0.877598
chr1:115292558-115292564,+	antisense_genic	CSDE1_antisense	ENST00000534699.1_antisense	-0.36587	0.10778	0.814483	-0.2562	0.792246
chr1:115292644-115292677,+	antisense_genic	CSDE1_antisense	ENST00000534699.1_antisense	-0.544899	0.536082	0.16774	-0.271328	0.772258
chr1:115323079-115323082,+	antisense_genic	SIKE1_antisense	ENST00000506320.1_antisense	-1.05808	0.835506	0.0810505	0.0552262	0.969454
chr1:115771914-115771957,+	intergenic	.	.	-0.72232	0.932965	0.0595756	-0.772311	0.429558
chr1:116107666-116107668,+	intergenic	.	.	-0.916482	-0.603851	0.0925488	-0.844553	0.248017
chr1:116184574-116184628,+	tss	VANGL1	ENST00000355485.2	4.05626	0.107503	0.354584	-0.198117	0.386573
chr1:116518935-116518970,+	proximal	SLC22A15	ENST00000369502.1	-0.386112	0.683199	0.00913854	0.621777	0.207897
chr1:116519122-116519184,+	tss	SLC22A15	ENST00000369503.4	1.26924	0.472663	0.0210123	0.207719	0.664175
chr1:116666714-116666764,+	exonic	MAB21L3	ENST00000369500.3	-0.597393	-0.684289	0.0491369	-0.16253	0.87812
chr1:116821228-116821230,+	known_alternative_cds	U3	ENST00000408113.1	-0.0102217	1.23166	1.75355e-05	1.51795	0.000693885
chr1:116915356-116915420,+	proximal	ATP1A1	ENST00000537345.1	0.156704	-0.239682	0.266853	-0.175662	0.739085
chr1:116915825-116915877,+	tss	ATP1A1	ENST00000295598.5	9.01115	-0.213916	0.150249	0.106241	0.78129
chr1:116916602-116916688,+	5_prime_UTR	ATP1A1	ENST00000537345.1	-0.345259	-0.348307	0.0793182	0.128447	0.812043
chr1:116926635-116926715,+	5_prime_UTR	ATP1A1	ENST00000369496.4	3.55589	-0.510442	0.00133882	-0.22203	0.543675
chr1:116927404-116927442,+	exonic	ATP1A1	ENST00000369496.4	-0.633654	-0.19	0.58358	0.0489123	0.961284
chr1:116929909-116930030,+	exonic	ATP1A1	ENST00000369496.4	2.87135	-0.542369	0.00107051	-0.174925	0.667486
chr1:116930763-116930836,+	exonic	ATP1A1	ENST00000369496.4	1.30567	-0.421177	0.0323953	-0.292776	0.511519
chr1:116931277-116931338,+	known_alternative_cds	ATP1A1	ENST00000491156.1	1.36508	-0.495805	0.00930288	-0.226599	0.626205
chr1:116932094-116932308,+	exonic	ATP1A1	ENST00000369496.4	0.384263	-0.488991	0.0129569	0.0124535	0.985961
chr1:116932868-116933036,+	exonic	ATP1A1	ENST00000369496.4	-0.0164402	-0.270426	0.312775	0.170437	0.804891
chr1:116936222-116936326,+	exonic	ATP1A1	ENST00000369496.4	0.293002	-0.310362	0.202192	-0.243278	0.67913
chr1:116937775-116937884,+	exonic	ATP1A1	ENST00000369496.4	0.702198	-0.550128	0.0115793	-0.287908	0.580134
chr1:116939234-116939312,+	exonic	ATP1A1	ENST00000369496.4	0.994563	-0.372871	0.0402824	-0.0452067	0.969249
chr1:116940509-116940626,+	exonic	ATP1A1	ENST00000369496.4	1.62202	-0.506988	0.0116284	-0.243805	0.617562
chr1:116941245-116941324,+	exonic	ATP1A1	ENST00000369496.4	2.76959	-0.548363	0.00504263	-0.084146	0.886575
chr1:116941550-116941669,+	exonic	ATP1A1	ENST00000369496.4	0.0774333	-0.389648	0.114914	-0.109063	0.878936
chr1:116942068-116942146,+	exonic	ATP1A1	ENST00000369496.4	0.402909	-0.36011	0.0997353	-0.281641	0.577002
chr1:116943478-116943583,+	exonic	ATP1A1	ENST00000369496.4	0.926932	-0.450645	0.0292669	-0.376207	0.399895
chr1:116943763-116943858,+	exonic	ATP1A1	ENST00000369496.4	0.801557	-0.48467	0.0232297	-0.325103	0.50056
chr1:116944172-116944246,+	exonic	ATP1A1	ENST00000369496.4	-0.240158	-0.285617	0.256694	-0.375389	0.477533
chr1:116947096-116947341,+	3_prime_UTR	ATP1A1	ENST00000369496.4	1.67533	-0.595297	0.0816087	0.15225	0.875983
chr1:117297052-117297093,+	tss	CD2	ENST00000369478.3	3.80529	0.700999	0.000293577	0.444084	0.241002
chr1:117452526-117452803,+	proximal	PTGFRN	ENST00000393203.2	5.02297	0.0219585	0.789902	-0.23839	0.0728371
chr1:117478408-117478409,+	intronic	PTGFRN	ENST00000393203.2	-0.512611	-0.321662	0.489835	0.020575	0.987046
chr1:117526841-117526900,+	intronic	PTGFRN	ENST00000393203.2	-0.291549	-2.92303	1.26758e-07	2.73902	0.01613
chr1:117527158-117527211,+	intronic	PTGFRN	ENST00000393203.2	-0.549177	-2.72772	1.66322e-06	2.2714	0.0686962
chr1:117529575-117529973,+	3_prime_UTR	PTGFRN	ENST00000393203.2	0.464748	-0.191422	0.328865	-0.119546	0.812295
chr1:117544372-117544407,+	tss	CD101	ENST00000256652.4	0.506656	0.222606	0.393636	0.19322	0.752811
chr1:117602940-117602964,+	tss	TTF2	ENST00000369466.3	2.74511	0.147669	0.157762	0.236023	0.244013
chr1:117909444-117909536,+	proximal	MAN1A2	ENST00000482811.1	3.70838	0.322965	0.00331948	-0.0844788	0.766331
chr1:117910053-117910127,+	tss	MAN1A2	ENST00000356554.3	4.22807	0.404526	0.00035839	0.0503366	0.877786
chr1:117910435-117910697,+	5_prime_UTR	MAN1A2	ENST00000356554.3	0.600469	0.0494601	0.833432	0.132884	0.795135
chr1:118148670-118148676,+	5_prime_UTR	FAM46C	ENST00000369448.3	5.13339	0.465731	0.00240296	0.273308	0.394812
chr1:118149414-118149449,+	5_prime_UTR	FAM46C	ENST00000369448.3	-0.204707	0.111618	0.724494	0.176639	0.809069
chr1:118154773-118154943,+	5_prime_UTR	FAM46C	ENST00000369448.3	-0.838797	0.762759	0.125683	0.719127	0.414671
chr1:118166691-118166775,+	3_prime_UTR	FAM46C	ENST00000369448.3	-0.509653	0.204773	0.717868	0.194062	0.870919
chr1:118167393-118167502,+	3_prime_UTR	FAM46C	ENST00000369448.3	-1.10624	0.730137	0.0812218	0.528142	0.521442
chr1:118167554-118167703,+	3_prime_UTR	FAM46C	ENST00000369448.3	-0.739375	0.850122	0.068119	-0.00720174	0.996487
chr1:118170906-118170958,+	3_prime_UTR	FAM46C	ENST00000369448.3	-1.41544	0.778264	0.180587	0.108612	0.94991
chr1:118175123-118175197,+	intergenic	.	.	-0.782432	1.35009	0.00243769	0.720819	0.388626
chr1:118197571-118197574,+	intergenic	.	.	-0.961155	2.15281	9.58477e-06	0.819922	0.318217
chr1:118197627-118197682,+	intergenic	.	.	0.870126	1.73726	4.14103e-06	1.10406	0.0823735
chr1:118207262-118207288,+	intergenic	.	.	-0.927166	1.72012	0.000268871	1.06032	0.218988
chr1:118302442-118302521,+	intergenic	.	.	0.620314	1.39813	0.000102494	0.665991	0.324693
chr1:118471586-118471617,+	proximal	WDR3	ENST00000471680.1	-0.506505	-0.5058	0.0525347	0.314794	0.608771
chr1:118472358-118472409,+	tss	WDR3	ENST00000349139.4	3.43582	0.0130484	0.939756	-0.0839255	0.816588
chr1:119683014-119683042,+	tss	RP11-418J17.1	ENST00000425884.1	3.50178	-0.148621	0.211077	0.177391	0.475391
chr1:119683350-119683395,+	known_alternative_cds	RP11-418J17.1	ENST00000418015.1	-0.676771	-0.225557	0.487602	0.536185	0.387074
chr1:119957745-119957779,+	known_alternative_tss	HSD3B2	ENST00000369416.3	2.51889	-1.864	0.00614957	3.67815	0.0047497
chr1:120049803-120049835,+	tss	HSD3B1	ENST00000369413.3	-0.800584	-1.88097	7.63621e-05	2.22792	0.0277192
chr1:120190972-120191029,+	antisense_proximal	ZNF697_antisense_proximal	ENST00000421812.2_antisense_proximal	0.49815	0.323129	0.0870384	0.0586522	0.917734
chr1:120254517-120254564,+	tss	PHGDH	ENST00000369409.4	1.01516	0.995142	0.000393629	0.1018	0.897925
chr1:120311376-120311379,+	antisense_genic	HMGCS2_antisense	ENST00000544913.2_antisense	-1.28289	-1.34708	0.0211897	1.28803	0.31994
chr1:120336797-120336870,+	antisense_genic	REG4_antisense	ENST00000256585.5_antisense	-0.586361	3.4771	1.8876e-08	0.0080219	0.996564
chr1:120337005-120337268,+	antisense_genic	REG4_antisense	ENST00000530654.1_antisense	0.939297	3.04102	1.17744e-08	-0.237999	0.823214
chr1:120905993-120905997,+	tss	HIST2H2BA	ENST00000430394.1	2.28356	0.6781	0.00170073	0.0460855	0.944682
chr1:121260910-121260931,+	intergenic	.	.	-0.402712	1.28211	2.61561e-05	0.200628	0.776527
chr1:121260999-121261040,+	intergenic	.	.	-0.79661	0.75118	0.0126073	0.2468	0.729357
chr1:142618800-142618819,+	proximal	RP11-417J8.3	ENST00000426408.1	-1.09017	-0.0943595	0.908088	0.0609384	0.976088
chr1:143913812-143913824,+	3_prime_UTR	SRGAP2B	ENST00000467933.1	1.25287	0.589729	0.00135751	0.0692229	0.896282
chr1:144520121-144520154,+	intronic	AL592284.1	ENST00000538264.1	2.03502	0.810173	0.000109033	0.189669	0.697297
chr1:144593673-144593690,+	proximal	RP11-640M9.2	ENST00000419820.1	-0.141898	0.864481	0.0811079	-0.368154	0.760776
chr1:144932219-144932255,+	antisense_genic	PDE4DIP_antisense	ENST00000479408.2_antisense	-0.504662	-0.0741507	0.789363	0.0751919	0.913864
chr1:145096406-145096521,+	3_prime_UTR	SEC22B	ENST00000453618.1	6.16493	0.301743	7.01023e-06	0.160155	0.21156
chr1:145176436-145176442,+	intergenic	.	.	-0.416931	-1.41425	0.000137022	0.0755639	0.956312
chr1:145209096-145209115,+	tss	NOTCH2NL	ENST00000362074.6	4.09591	0.0481273	0.675604	0.168927	0.430108
chr1:145382756-145382758,+	known_alternative_cds	U1	ENST00000364688.1	0.610389	1.63665	2.04687e-09	0.520287	0.241946
chr1:145438489-145438496,+	tss	TXNIP	ENST00000369317.4	7.66933	-0.654842	1.95093e-05	0.352096	0.25734
chr1:145438821-145438979,+	exonic	TXNIP	ENST00000369317.4	2.02565	-0.864091	4.63605e-06	0.21365	0.628874
chr1:145439325-145439385,+	intronic	TXNIP	ENST00000369317.4	-0.51275	-0.712233	0.0420373	1.1268	0.111546
chr1:145439575-145439640,+	exonic	TXNIP	ENST00000369317.4	-0.162971	-0.855053	0.0017235	0.437369	0.48405
chr1:145439777-145439871,+	exonic	TXNIP	ENST00000369317.4	1.51296	-0.95766	5.49722e-06	0.261023	0.594839
chr1:145440060-145440099,+	exonic	TXNIP	ENST00000369317.4	0.356099	-1.24159	2.5137e-07	0.17504	0.784115
chr1:145440266-145440473,+	exonic	TXNIP	ENST00000369317.4	0.538025	-0.714859	0.00274621	0.755665	0.119382
chr1:145440657-145440760,+	exonic	TXNIP	ENST00000369317.4	0.106453	-0.563314	0.0131995	0.569172	0.222505
chr1:145441318-145442075,+	3_prime_UTR	TXNIP	ENST00000475171.1	3.59644	-0.791641	2.18201e-06	0.344903	0.303422
chr1:145442302-145442597,+	3_prime_UTR	TXNIP	ENST00000475171.1	0.839082	-0.550648	0.108392	1.0908	0.0947664
chr1:145477051-145477111,+	tss	LIX1L	ENST00000369308.3	4.35374	0.421605	0.00303153	-0.0822109	0.835442
chr1:145477306-145477392,+	exonic	LIX1L	ENST00000369308.3	-0.111852	0.703458	0.00856242	0.27632	0.644587
chr1:145507606-145507610,+	tss	RBM8A	ENST00000330165.7	0.726148	0.107823	0.500107	0.0302384	0.953255
chr1:145516366-145516395,+	5_prime_UTR	PEX11B	ENST00000369306.3	4.47259	-0.0766168	0.555254	0.0161934	0.966903
chr1:145524985-145525043,+	known_alternative_tss	ITGA10	ENST00000539363.1	-0.831684	-0.531481	0.195261	-0.895383	0.283068
chr1:145562237-145562343,+	exonic	ANKRD35	ENST00000355594.4	1.00055	0.311667	0.0486193	-0.0893081	0.835703
chr1:145562742-145562942,+	exonic	ANKRD35	ENST00000355594.4	0.145213	0.455438	0.045943	-0.0517997	0.941291
chr1:145575236-145575307,+	tss	PIAS3	ENST00000369299.3	3.83606	0.313028	0.00570391	-0.0185708	0.960209
chr1:145575988-145576063,+	known_alternative_tss	PIAS3	ENST00000393045.2	3.37211	0.300806	0.00294123	0.0781353	0.764002
chr1:145610973-145611149,+	tss	RNF115	ENST00000369291.4	3.5184	0.190961	0.11059	0.309641	0.176655
chr1:145727672-145727714,+	tss	PDZK1	ENST00000417171.1	1.21195	-2.10151	8.97084e-05	1.69815	0.121006
chr1:146644311-146644556,+	proximal	RP11-337C18.8	ENST00000440377.1	2.11743	-0.293679	0.00833728	0.390012	0.072739
chr1:146649919-146649935,+	intergenic	.	.	-0.538521	-0.0661127	0.836771	-0.875197	0.0965517
chr1:146650276-146650293,+	intergenic	.	.	-0.0276438	0.294928	0.172817	-0.257778	0.584187
chr1:146650516-146650533,+	intergenic	.	.	-0.552957	0.262899	0.34499	-0.631091	0.231546
chr1:146650711-146650715,+	intergenic	.	.	-0.715946	0.553342	0.0773802	-0.144263	0.866446
chr1:146714327-146714362,+	tss	CHD1L	ENST00000431239.1	4.73026	-0.0148434	0.885714	0.0493491	0.826043
chr1:147013255-147013324,+	tss	BCL9	ENST00000234739.3	1.10841	-0.306213	0.0564377	0.151413	0.708918
chr1:147071923-147072032,+	5_prime_UTR	BCL9	ENST00000234739.3	1.24378	0.0945248	0.598666	-0.351063	0.292523
chr1:147400492-147400512,+	tss	GPR89B	ENST00000314163.7	1.19681	0.131639	0.402911	0.0859999	0.826638
chr1:147735750-147735754,+	known_alternative_cds	U1	ENST00000363009.1	0.361585	0.380549	0.102004	0.544869	0.220304
chr1:148241465-148241466,+	known_alternative_cds	U1	ENST00000384770.1	4.02252	0.891904	1.50814e-08	0.482476	0.0733622
chr1:148555984-148556003,+	tss	NBPF15	ENST00000464336.2	0.0441552	0.563562	0.0217351	-0.0325813	0.96727
chr1:148928307-148928343,+	tss	RP11-14N7.2	ENST00000539543.1	2.51971	0.0459343	0.833016	-0.285494	0.45638
chr1:149230654-149230704,+	tss	RP11-403I13.5	ENST00000443018.1	-1.07677	-0.269171	0.556609	-0.241458	0.839014
chr1:149858467-149858470,+	tss	HIST2H2AC	ENST00000331380.2	9.07637	-0.231708	0.0546504	0.121897	0.672762
chr1:149858632-149858668,+	exonic	HIST2H2AC	ENST00000331380.2	-0.536131	0.0475664	0.881689	-0.174072	0.796142
chr1:149859762-149859766,+	5_prime_UTR	BOLA1	ENST00000369153.2	1.86723	0.949943	1.71078e-08	0.27685	0.368343
chr1:149871121-149871178,+	known_alternative_tss	BOLA1	ENST00000369152.5	2.54079	-0.20424	0.052042	0.298849	0.146749
chr1:149899769-149899824,+	antisense_genic	SF3B4_antisense	ENST00000271628.8_antisense	-0.089391	0.367239	0.137419	0.469046	0.32398
chr1:149909463-149909504,+	antisense_proximal	MTMR11_antisense_proximal	ENST00000439741.2_antisense_proximal	0.752535	0.529814	0.0415954	0.0911965	0.904541
chr1:150039808-150039902,+	known_alternative_tss	VPS45	ENST00000535106.1	4.73941	0.0182611	0.803955	0.158036	0.188602
chr1:150121743-150121891,+	5_prime_UTR	PLEKHO1	ENST00000369126.1	-0.488276	1.37809	9.43275e-05	0.128494	0.886575
chr1:150122044-150122122,+	known_alternative_tss	PLEKHO1	ENST00000025469.6	0.492631	1.13511	1.1739e-05	0.393636	0.43111
chr1:150122285-150122454,+	5_prime_UTR	PLEKHO1	ENST00000369126.1	2.04546	1.11933	9.56233e-06	0.199477	0.734446
chr1:150122995-150123224,+	5_prime_UTR	PLEKHO1	ENST00000369126.1	0.733551	0.843121	0.000212543	0.291833	0.536986
chr1:150238786-150239022,+	proximal	C1orf54	ENST00000369102.1	-0.610198	0.261051	0.4151	0.557179	0.358796
chr1:150240811-150240920,+	5_prime_UTR	C1orf54	ENST00000369102.1	1.10462	0.0885406	0.626122	0.0296023	0.954771
chr1:150245184-150245212,+	known_alternative_tss	C1orf54	ENST00000369099.3	1.69453	0.92765	3.98362e-05	0.551747	0.183469
chr1:150254953-150254996,+	tss	C1orf51	ENST00000369095.1	1.87227	0.0644101	0.867978	0.197865	0.811724
chr1:150266262-150266302,+	tss	MRPS21	ENST00000309092.7	6.81636	0.0963575	0.344025	0.0837164	0.72404
chr1:150280509-150280585,+	exonic	MRPS21	ENST00000369084.5	-1.24685	-0.0193085	0.971285	-0.350915	0.761252
chr1:150280629-150280690,+	3_prime_UTR	MRPS21	ENST00000369084.5	-1.60527	-0.975925	0.0446353	-0.061138	0.971617
chr1:150293982-150294019,+	tss	PRPF3	ENST00000324862.6	4.44437	0.0249638	0.787322	0.164298	0.289484
chr1:150336623-150336687,+	3_prime_UTR	RPRD2	ENST00000492220.1	1.96257	0.433145	0.00258231	0.588599	0.0277308
chr1:150337157-150337186,+	known_alternative_cds	RPRD2	ENST00000401000.4	3.24327	0.0162359	0.899717	0.315369	0.10682
chr1:150459887-150459919,+	tss	TARS2	ENST00000438568.2	3.59544	-0.018247	0.861802	0.174966	0.312349
chr1:150480538-150480586,+	tss	ECM1	ENST00000470432.1	6.61411	0.268526	0.131032	-0.190047	0.641705
chr1:150483373-150483480,+	exonic	ECM1	ENST00000346569.6	-0.369752	0.243114	0.454556	-0.37535	0.588269
chr1:150484013-150484282,+	exonic	ECM1	ENST00000369047.4	0.864685	0.317167	0.266046	-0.275497	0.67248
chr1:150521874-150521894,+	tss	ADAMTSL4	ENST00000369041.5	3.73601	0.333622	0.142532	-0.235505	0.653763
chr1:150533936-150534053,+	antisense_genic	C1orf138_antisense	ENST00000369035.2_antisense	0.996684	0.985148	1.94779e-07	0.749977	0.0162962
chr1:150549804-150549938,+	antisense_genic	MCL1_antisense	ENST00000307940.3_antisense	-0.591671	0.845946	0.0151734	0.31793	0.689364
chr1:150552305-150552395,+	antisense_proximal	MCL1_antisense_proximal	ENST00000307940.3_antisense_proximal	-0.745617	0.954941	0.00296317	0.888458	0.125608
chr1:150584232-150584308,+	antisense_genic	ENSA_antisense	ENST00000369016.4_antisense	-1.13364	2.61504	2.89439e-06	1.22597	0.161213
chr1:150586188-150586314,+	antisense_genic	ENSA_antisense	ENST00000369016.4_antisense	-0.358161	2.54874	1.01981e-05	0.906644	0.321781
chr1:150588317-150588337,+	antisense_genic	ENSA_antisense	ENST00000369016.4_antisense	-1.45408	1.89848	0.00207426	0.319604	0.832348
chr1:150594605-150594682,+	antisense_genic	ENSA_antisense	ENST00000369009.3_antisense	-0.901357	0.370513	0.388763	-0.0645105	0.958667
chr1:150602233-150602330,+	antisense_proximal	ENSA_antisense_proximal	ENST00000354702.3_antisense_proximal	-0.116729	-0.604821	0.00383468	-0.19017	0.791761
chr1:150898739-150898899,+	tss	SETDB1	ENST00000271640.5	2.31544	-0.0759024	0.423893	0.118271	0.549693
chr1:150980901-150981034,+	tss	PRUNE	ENST00000467771.1	2.62591	-0.204574	0.0353825	0.265463	0.172081
chr1:151020194-151020311,+	tss	C1orf56	ENST00000368926.5	3.23488	0.094568	0.378887	-0.0757322	0.773513
chr1:151032842-151032902,+	5_prime_UTR	MLLT11	ENST00000368921.3	0.191064	0.889226	0.00607479	-0.828837	0.172081
chr1:151043027-151043096,+	tss	GABPB2	ENST00000368917.1	-0.511695	-0.101041	0.8197	0.432037	0.352145
chr1:151043237-151043285,+	5_prime_UTR	GABPB2	ENST00000368918.3	2.22029	-0.148984	0.161486	0.253139	0.160143
chr1:151129112-151129154,+	tss	TNFAIP8L2	ENST00000368910.3	3.16794	0.695329	0.000272338	0.427133	0.248609
chr1:151138520-151138623,+	5_prime_UTR	SCNM1	ENST00000368905.4	4.49755	-0.0715518	0.320468	0.0480601	0.789167
chr1:151167903-151167944,+	intergenic	.	.	-0.337997	0.00460011	0.990128	0.237749	0.73639
chr1:151171021-151171072,+	tss	PIP5K1A	ENST00000409426.1	2.76871	0.328856	0.0109855	0.0513126	0.892901
chr1:151171337-151171463,+	5_prime_UTR	PIP5K1A	ENST00000368888.4	-0.355447	0.481082	0.0344035	0.422965	0.354218
chr1:151171560-151171606,+	intronic	PIP5K1A	ENST00000368888.4	-0.0810062	0.0688273	0.82595	-0.163348	0.812191
chr1:151227210-151227246,+	tss	PSMD4	ENST00000368884.3	7.00631	0.0216448	0.833548	-0.0229904	0.930723
chr1:151238523-151238530,+	exonic	PSMD4	ENST00000368881.4	-1.23962	-0.145361	0.794007	-0.504586	0.631702
chr1:151239021-151239022,+	exonic	PSMD4	ENST00000368881.4	-1.30055	0.182562	0.836061	-0.0891319	0.969454
chr1:151239828-151239838,+	3_prime_UTR	PSMD4	ENST00000368881.4	-1.70663	-0.320857	0.509245	0.56811	0.577718
chr1:151253978-151254078,+	proximal	ZNF687	ENST00000368879.2	0.651823	-0.0618634	0.717003	-0.204421	0.532938
chr1:151254622-151254660,+	proximal	ZNF687	ENST00000368879.2	-0.404932	-0.545597	0.0155637	-0.236536	0.680351
chr1:151254744-151254786,+	tss	ZNF687	ENST00000368879.2	5.47484	-0.204203	0.00259126	-0.04508	0.808099
chr1:151319439-151319523,+	tss	RP11-126K1.6	ENST00000455503.1	0.199124	1.19791	7.17962e-05	0.361953	0.561421
chr1:151336899-151337082,+	antisense_genic	SELENBP1_antisense	ENST00000435071.1_antisense	0.771354	-1.11681	0.000832405	0.553464	0.47501
chr1:151338052-151338140,+	antisense_genic	SELENBP1_antisense	ENST00000435071.1_antisense	-0.648419	-1.40495	5.48579e-05	0.161324	0.885035
chr1:151338259-151338424,+	antisense_genic	SELENBP1_antisense	ENST00000435071.1_antisense	-0.834323	-1.19383	0.00322483	0.801764	0.386685
chr1:151338766-151338900,+	antisense_genic	SELENBP1_antisense	ENST00000435071.1_antisense	-0.7912	-1.38708	9.80188e-05	0.548582	0.524347
chr1:151339203-151339260,+	antisense_genic	SELENBP1_antisense	ENST00000435071.1_antisense	0.625195	-1.07552	0.00314375	0.623985	0.450077
chr1:151340690-151340692,+	antisense_genic	SELENBP1_antisense	ENST00000473693.1_antisense	1.21709	-1.23079	0.00158373	0.504115	0.573278
chr1:151372010-151372050,+	tss	PSMB4	ENST00000290541.6	6.01239	0.237233	0.181378	0.0559802	0.916001
chr1:151372474-151372608,+	exonic	PSMB4	ENST00000290541.6	0.475481	-0.0577974	0.795377	-0.195934	0.658694
chr1:151372923-151373044,+	exonic	PSMB4	ENST00000290541.6	-0.556715	-0.112284	0.694312	-0.230447	0.701963
chr1:151374292-151374390,+	3_prime_UTR	PSMB4	ENST00000290541.6	-1.43104	-0.314875	0.909084	0.353308	0.746294
chr1:151400597-151400740,+	antisense_genic	POGZ_antisense	ENST00000491586.1_antisense	-0.478131	-0.134464	0.609454	0.260152	0.6419
chr1:151482694-151482770,+	proximal	CGN	ENST00000271636.7	-0.747674	-0.803898	0.0105044	0.380084	0.628569
chr1:151483836-151483893,+	tss	CGN	ENST00000271636.7	4.20597	-0.192332	0.169898	0.237519	0.411735
chr1:151483940-151483965,+	tss	CGN	ENST00000271636.7	0.177448	-0.432983	0.0397427	0.0977481	0.876526
chr1:151491829-151491847,+	exonic	CGN	ENST00000271636.7	-0.366813	-0.280793	0.385913	-0.262866	0.727801
chr1:151492888-151492925,+	exonic	CGN	ENST00000271636.7	-0.299639	-0.330127	0.22662	-0.174866	0.805672
chr1:151493105-151493137,+	exonic	CGN	ENST00000271636.7	-0.143488	-0.382563	0.120241	-0.0768611	0.919284
chr1:151495915-151496015,+	exonic	CGN	ENST00000271636.7	-0.193747	-0.391782	0.106111	0.271637	0.617617
chr1:151497192-151497340,+	exonic	CGN	ENST00000271636.7	0.296211	-0.489289	0.0464104	-0.106352	0.884885
chr1:151510937-151511062,+	3_prime_UTR	CGN	ENST00000271636.7	-1.07168	-0.854941	0.042065	0.0213879	0.978696
chr1:151512781-151512786,+	tss	TUFT1	ENST00000353024.3	3.26872	-0.24439	0.0732915	0.356549	0.18578
chr1:151584480-151584552,+	tss	SNX27	ENST00000458013.2	1.71574	0.220357	0.0696794	0.127087	0.653273
chr1:151584660-151584676,+	5_prime_UTR	SNX27	ENST00000368843.3	0.468691	0.141389	0.445307	0.154106	0.71325
chr1:151735406-151735586,+	tss	OAZ3	ENST00000321531.5	0.833084	0.371282	0.0375945	-0.134832	0.762696
chr1:151735915-151735967,+	known_alternative_cds	OAZ3	ENST00000453029.2	-0.754145	-0.0960841	0.764019	-0.118953	0.877878
chr1:151739166-151739167,+	known_alternative_cds	OAZ3	ENST00000400999.1	-1.88814	-2.11179	0.000280933	-0.668158	0.758095
chr1:151763297-151763351,+	tss	RP11-98D18.9	ENST00000533481.1	0.632233	-0.168087	0.247097	0.242666	0.416699
chr1:151803350-151803463,+	antisense_genic	RORC_antisense	ENST00000318247.6_antisense	1.72864	0.332653	0.010083	-0.20296	0.471731
chr1:151812346-151812426,+	proximal	AL450992.2	ENST00000434182.1	-0.0872515	-0.351143	0.107853	0.305574	0.531288
chr1:151955401-151955580,+	antisense_genic	S100A10_antisense	ENST00000368809.1_antisense	-0.323608	0.143426	0.679961	0.333459	0.623473
chr1:151965231-151965337,+	proximal	AL591893.1	ENST00000432386.1	1.10845	0.190671	0.466146	0.0619847	0.931733
chr1:152005035-152005071,+	3_prime_UTR	AL591893.1	ENST00000432386.1	-0.820526	1.18837	0.00857596	0.02086	0.98776
chr1:152371958-152371964,+	3_prime_UTR	RP1-91G5.3	ENST00000411804.1	4.18039	0.359778	0.00522685	0.280177	0.28413
chr1:152850795-152850796,+	tss	SMCP	ENST00000368765.3	-2.16944	-1.37532	0.00552721	-0.834604	0.665234
chr1:153003679-153003683,+	tss	SPRR1B	ENST00000307098.4	0.895212	7.0822	2.0825e-07	2.27268	0.10347
chr1:153330328-153330331,+	tss	S100A9	ENST00000368738.3	5.8486	3.79714	1.48603e-08	0.724785	0.520955
chr1:153330699-153330763,+	5_prime_UTR	S100A9	ENST00000368738.3	0.273612	1.58173	3.10502e-06	0.139616	0.864801
chr1:153333362-153333478,+	3_prime_UTR	S100A9	ENST00000368738.3	-0.888211	2.65428	0.000235509	-0.00687864	0.997926
chr1:153505915-153505939,+	proximal	BX470102.3	ENST00000420695.1	-0.117502	-0.147781	0.558178	-0.30274	0.558589
chr1:153517700-153517776,+	antisense_genic	S100A4_antisense	ENST00000368714.1_antisense	-0.88671	-0.0616055	0.87517	-0.338763	0.654163
chr1:153579368-153579470,+	antisense_genic	S100A16_antisense	ENST00000368703.2_antisense	-1.10596	0.338593	0.520609	-0.802869	0.422158
chr1:153579878-153580023,+	antisense_genic	S100A16_antisense	ENST00000474991.1_antisense	-0.269558	0.688286	0.0145083	-0.036532	0.969022
chr1:153581399-153581478,+	antisense_genic	S100A16_antisense	ENST00000474991.1_antisense	0.0037259	-1.00977	0.00105199	0.16158	0.861876
chr1:153600878-153600917,+	known_alternative_cds	S100A1	ENST00000469893.1	1.8621	-0.246387	0.40914	-0.453598	0.449237
chr1:153606535-153606569,+	tss	CHTOP	ENST00000368694.3	3.58718	0.244764	0.0604209	0.187878	0.50799
chr1:153631155-153631201,+	tss	SNAPIN	ENST00000368685.5	5.69849	-0.0540987	0.419707	-0.0280789	0.875639
chr1:153631410-153631478,+	intronic	SNAPIN	ENST00000368685.5	-0.126505	-0.346874	0.115444	0.814209	0.0508886
chr1:153640965-153640977,+	antisense_genic	ILF2_antisense	ENST00000368681.1_antisense	-1.0098	0.425889	0.455578	-0.0255721	0.988217
chr1:153651123-153651321,+	tss	NPR1	ENST00000368680.3	1.4181	0.654893	0.000131597	-0.0859244	0.854513
chr1:153700526-153700553,+	tss	INTS3	ENST00000318967.2	3.09818	0.383844	3.90169e-05	0.227875	0.209486
chr1:153700812-153701028,+	5_prime_UTR	INTS3	ENST00000456435.1	-0.500168	0.0546282	0.853178	0.726282	0.119339
chr1:153701136-153701232,+	5_prime_UTR	INTS3	ENST00000456435.1	0.0578694	-0.0564145	0.831895	-0.173362	0.755501
chr1:153747752-153747900,+	known_alternative_cds	SLC27A3	ENST00000484014.1	4.88516	-0.164138	0.106111	-0.199585	0.346845
chr1:153748149-153748248,+	exonic	SLC27A3	ENST00000368661.3	-0.754788	0.437081	0.18858	-0.0133223	0.99125
chr1:153936173-153936215,+	antisense_genic	SLC39A1_antisense	ENST00000310483.6_antisense	-0.0112765	-0.145654	0.599535	0.254838	0.44293
chr1:153939963-153940005,+	proximal	CREB3L4	ENST00000468845.1	1.83131	0.0347384	0.866649	-0.105734	0.814905
chr1:153940295-153940389,+	tss	CREB3L4	ENST00000405694.3	1.94305	-0.318791	0.0487676	0.0417955	0.935651
chr1:153940695-153940745,+	known_alternative_tss	CREB3L4	ENST00000368601.1	4.40978	-0.335963	0.0129627	-0.0436093	0.919017
chr1:153950219-153950228,+	antisense_genic	JTB_antisense	ENST00000368589.1_antisense	-0.199667	-0.301396	0.260106	0.351668	0.543496
chr1:153963237-153963240,+	tss	RPS27	ENST00000368567.4	7.3158	0.2188	0.212069	0.1779	0.665194
chr1:153968075-153968083,+	antisense_genic	NUP210L_antisense	ENST00000271854.3_antisense	0.58491	0.325063	0.155329	0.103992	0.866446
chr1:154148611-154148612,+	antisense_genic	TPM3_antisense	ENST00000368530.2_antisense	-0.576893	0.0643529	0.919784	-0.115396	0.944338
chr1:154148639-154148640,+	antisense_genic	TPM3_antisense	ENST00000368530.2_antisense	1.767	0.540125	0.207914	-0.238818	0.814164
chr1:154192620-154192698,+	tss	UBAP2L	ENST00000343815.6	0.359849	0.178491	0.310373	0.0297686	0.955657
chr1:154193389-154193461,+	known_alternative_tss	UBAP2L	ENST00000271877.7	5.54514	-0.0127426	0.885604	-0.0847907	0.604185
chr1:154193781-154193833,+	5_prime_UTR	UBAP2L	ENST00000271877.7	1.81853	0.0914353	0.541107	-0.072755	0.845495
chr1:154207107-154207212,+	exonic	UBAP2L	ENST00000361546.2	0.133839	-0.0661981	0.766486	-0.424045	0.265134
chr1:154233394-154233540,+	exonic	UBAP2L	ENST00000361546.2	0.167096	-0.309294	0.12147	-0.331463	0.450892
chr1:154245079-154245126,+	known_alternative_tss	HAX1	ENST00000457918.2	5.13281	0.260223	0.000542555	0.238132	0.101062
chr1:154298001-154298053,+	tss	ATP8B2	ENST00000368487.3	1.58705	0.66504	0.00281226	0.0219667	0.975922
chr1:154315587-154315682,+	intronic	ATP8B2	ENST00000368489.3	0.818912	0.524855	0.0342544	0.331244	0.541928
chr1:154359760-154359803,+	intergenic	.	.	-0.260403	-0.478556	0.152405	0.104052	0.922172
chr1:154377817-154377945,+	5_prime_UTR	IL6R	ENST00000344086.4	5.15612	-0.392209	9.96914e-05	0.203902	0.323407
chr1:154378055-154378082,+	5_prime_UTR	IL6R	ENST00000344086.4	2.98877	0.118385	0.444709	0.370639	0.186142
chr1:154530840-154530859,+	antisense_genic	UBE2Q1_antisense	ENST00000497453.1_antisense	-0.713512	0.215341	0.631853	0.0462062	0.971297
chr1:154531467-154531562,+	antisense_genic	UBE2Q1_antisense	ENST00000497453.1_antisense	-0.0919742	0.00732378	0.976235	-0.00993757	0.988417
chr1:154699145-154699216,+	antisense_genic	KCNN3_antisense	ENST00000358505.2_antisense	-0.771672	1.80521	7.92682e-05	-0.304597	0.766361
chr1:154947141-154947171,+	tss	CKS1B	ENST00000368439.1	5.37967	0.0845387	0.36578	0.120834	0.536362
chr1:154947452-154947616,+	intronic	CKS1B	ENST00000308987.5	-0.0299761	0.661683	0.00556356	0.264427	0.628233
chr1:154955808-154955844,+	tss	FLAD1	ENST00000368433.1	5.10353	-0.0759149	0.374199	-0.0495817	0.817611
chr1:154962135-154962137,+	5_prime_UTR	FLAD1	ENST00000368428.1	0.119335	-0.150764	0.619883	-0.214014	0.763396
chr1:154974766-154974854,+	proximal	ZBTB7B	ENST00000417934.2	1.23793	-0.238086	0.234746	0.201952	0.664522
chr1:154975109-154975304,+	tss	ZBTB7B	ENST00000535420.1	5.17749	-0.166536	0.123084	0.105754	0.683038
chr1:154980830-154980868,+	5_prime_UTR	ZBTB7B	ENST00000417934.2	1.26436	-0.716463	0.000311321	0.187286	0.707959
chr1:154981095-154981147,+	5_prime_UTR	ZBTB7B	ENST00000417934.2	5.14313	-0.88121	0.00117382	0.460543	0.43609
chr1:154981318-154981383,+	5_prime_UTR	ZBTB7B	ENST00000417934.2	0.250111	0.248028	0.357242	0.175182	0.788624
chr1:154981432-154981437,+	5_prime_UTR	ZBTB7B	ENST00000417934.2	-0.444552	0.565926	0.0461358	0.178915	0.803528
chr1:154987219-154987422,+	exonic	ZBTB7B	ENST00000292176.2	0.547687	-0.530659	0.00633754	-0.1314	0.808429
chr1:154987890-154988249,+	exonic	ZBTB7B	ENST00000292176.2	0.812563	-0.92021	1.20715e-06	-0.186838	0.681571
chr1:154988697-154988894,+	exonic	ZBTB7B	ENST00000292176.2	-0.354558	-0.548336	0.0422323	-0.291948	0.662882
chr1:154990032-154990193,+	3_prime_UTR	ZBTB7B	ENST00000368426.3	-0.994361	-0.995872	0.00184528	-0.0517776	0.962556
chr1:154990961-154990977,+	3_prime_UTR	ZBTB7B	ENST00000368426.3	-1.55687	-1.05722	0.0129168	0.738016	0.436243
chr1:155023107-155023177,+	exonic	DCST1	ENST00000423025.2	0.104307	0.116788	0.572664	-0.230387	0.593068
chr1:155023772-155023828,+	tss	ADAM15	ENST00000355956.2	6.68967	0.409541	0.00688812	-0.461104	0.12531
chr1:155025168-155025219,+	exonic	ADAM15	ENST00000531455.1	-0.117155	0.201518	0.4252	-0.59029	0.190887
chr1:155030439-155030595,+	exonic	ADAM15	ENST00000531455.1	0.591174	0.10251	0.70216	-0.696099	0.123649
chr1:155030738-155030866,+	exonic	ADAM15	ENST00000531455.1	-0.291909	-0.262818	0.324746	-0.540996	0.311177
chr1:155035158-155035209,+	3_prime_UTR	ADAM15	ENST00000472434.1	-1.34099	-0.222858	0.811876	-0.531852	0.614572
chr1:155036217-155036232,+	tss	EFNA3	ENST00000556931.1	5.59582	-0.354686	0.000848455	-0.0294786	0.930626
chr1:155051311-155051363,+	known_alternative_cds	EFNA3	ENST00000368408.3	4.42908	0.163597	0.501229	-0.883413	0.047575
chr1:155057424-155057550,+	intronic	EFNA3	ENST00000418360.2	1.67009	-0.488811	5.14951e-05	-0.0770103	0.813453
chr1:155057685-155057737,+	exonic	EFNA3	ENST00000418360.2	2.29721	-0.599433	0.00036566	-0.108622	0.812129
chr1:155057952-155058026,+	known_alternative_cds	EFNA3	ENST00000498667.1	1.14044	-0.445198	0.0266062	-0.308611	0.491569
chr1:155058360-155058373,+	exonic	EFNA3	ENST00000418360.2	-1.10648	-1.08258	0.0223311	-0.303683	0.824658
chr1:155099884-155099956,+	tss	EFNA1	ENST00000368407.3	0.965855	-0.372312	0.0865316	0.324306	0.487628
chr1:155100351-155100394,+	known_alternative_tss	EFNA1	ENST00000368406.2	7.27204	-0.724983	3.22872e-05	0.0530936	0.921015
chr1:155101799-155101857,+	intronic	EFNA1	ENST00000368406.2	-0.696176	0.384539	0.227122	-0.228272	0.859135
chr1:155107134-155107221,+	3_prime_UTR	EFNA1	ENST00000368406.2	-1.78913	-0.288954	0.621708	-0.323908	0.979411
chr1:155107806-155107876,+	tss	SLC50A1	ENST00000484157.1	1.70346	0.917313	4.99203e-06	0.0363207	0.951925
chr1:155108304-155108345,+	known_alternative_cds	SLC50A1	ENST00000303343.8	6.24756	0.250858	0.0918219	0.0821868	0.840049
chr1:155108748-155108810,+	intronic	SLC50A1	ENST00000368401.5	-0.0235592	0.966903	0.000177811	-0.162681	0.797725
chr1:155109312-155109375,+	exonic	SLC50A1	ENST00000368404.4	-0.434274	0.0691807	0.846388	-0.338383	0.621371
chr1:155160717-155160887,+	antisense_genic	MUC1_antisense	ENST00000337604.5_antisense	0.274942	0.681955	0.0178451	0.0215908	0.980931
chr1:155161737-155161934,+	antisense_genic	MUC1_antisense	ENST00000337604.5_antisense	2.28613	0.989229	1.47848e-06	-0.123675	0.80647
chr1:155162629-155162633,+	antisense_genic	MUC1_antisense	ENST00000337604.5_antisense	1.02545	1.26517	0.00205863	0.0682565	0.952995
chr1:155178538-155178684,+	known_alternative_cds	MTX1	ENST00000316721.4	0.335978	0.339385	0.0999346	-0.418184	0.299787
chr1:155179021-155179041,+	known_alternative_cds	MTX1	ENST00000481771.1	5.74819	-0.0330189	0.705717	-0.140681	0.36921
chr1:155226179-155226184,+	antisense_genic	SCAMP3_antisense	ENST00000472397.1_antisense	-0.993623	0.532117	0.305442	0.0849056	0.955313
chr1:155247218-155247280,+	proximal	HCN3	ENST00000496230.1	2.44605	-0.584259	0.000253879	0.133982	0.748757
chr1:155274591-155274616,+	intergenic	.	.	1.55704	-0.41494	0.0825196	-0.178142	0.778781
chr1:155278642-155278740,+	known_alternative_tss	FDPS	ENST00000368356.4	7.69544	0.601858	0.000502901	-0.377336	0.283247
chr1:155279467-155279522,+	5_prime_UTR	FDPS	ENST00000356657.6	-0.176917	1.27542	4.41892e-06	-0.117601	0.863179
chr1:155290374-155290430,+	3_prime_UTR	FDPS	ENST00000356657.6	-0.0252337	-0.0159779	0.939737	0.307021	0.755959
chr1:155290690-155290749,+	tss	RUSC1	ENST00000368354.3	0.242408	-0.0654338	0.766226	-0.116003	0.816536
chr1:155292789-155292836,+	exonic	RUSC1	ENST00000368352.5	-0.573203	0.584293	0.0626825	-0.282847	0.698586
chr1:155293254-155293291,+	intronic	RUSC1	ENST00000368352.5	0.578544	0.120595	0.519096	0.0436464	0.934801
chr1:155294305-155294377,+	known_alternative_cds	RUSC1	ENST00000462780.1	5.62402	-0.330439	0.00113351	-0.121144	0.617531
chr1:155294873-155294954,+	exonic	RUSC1	ENST00000292254.4	-0.565916	0.18122	0.782225	-0.579823	0.221738
chr1:155295118-155295245,+	exonic	RUSC1	ENST00000292254.4	-0.303345	-0.12802	0.643462	-0.427206	0.418012
chr1:155296691-155296864,+	exonic	RUSC1	ENST00000292254.4	-0.516834	-0.0626583	0.846233	-0.109399	0.888357
chr1:155297998-155298030,+	exonic	RUSC1	ENST00000292254.4	-0.602325	-0.399815	0.140537	-0.568052	0.306556
chr1:155532749-155532820,+	3_prime_UTR	ASH1L-AS1	ENST00000452809.1	0.346896	-0.00820334	0.966884	0.163675	0.653964
chr1:155533002-155533038,+	3_prime_UTR	ASH1L-AS1	ENST00000452809.1	2.48437	-0.054775	0.699293	0.130514	0.652684
chr1:155658866-155658894,+	known_alternative_cds	DAP3	ENST00000368336.5	5.55137	0.186419	0.0094987	0.108528	0.48486
chr1:155829300-155829359,+	tss	SYT11	ENST00000368324.4	3.52042	0.932072	1.19796e-06	-0.116887	0.807987
chr1:155887386-155887441,+	antisense_genic	KIAA0907_antisense	ENST00000368320.3_antisense	-0.254471	0.253956	0.420938	0.303004	0.652758
chr1:155911396-155911430,+	tss	RXFP4	ENST00000368318.3	1.66936	-0.890768	1.16853e-05	-0.340289	0.443755
chr1:155948424-155948460,+	antisense_genic	ARHGEF2_antisense	ENST00000368316.1_antisense	-0.376712	0.199239	0.462387	0.0811872	0.912872
chr1:155973251-155973317,+	antisense_genic	RP11-336K24.4_antisense	ENST00000423422.1_antisense	-0.628069	-0.956206	0.00291635	0.444734	0.566943
chr1:155989876-155989902,+	antisense_genic	SSR2_antisense	ENST00000480567.1_antisense	-1.15489	-0.0990886	0.878998	-0.607096	0.612332
chr1:156024564-156024643,+	tss	LAMTOR2	ENST00000368305.4	7.12024	-0.0836571	0.317565	0.106313	0.546807
chr1:156024814-156024894,+	intronic	LAMTOR2	ENST00000368302.3	1.30353	0.458463	0.00176857	0.191889	0.545774
chr1:156030939-156031007,+	tss	RAB25	ENST00000361084.5	7.29461	-0.138769	0.0966114	-0.180788	0.291428
chr1:156035729-156035799,+	exonic	RAB25	ENST00000361084.5	1.12598	-0.530063	0.00791898	-0.399368	0.359939
chr1:156070228-156070248,+	5_prime_UTR	LMNA	ENST00000368301.2	0.913018	-0.683815	0.00707116	-0.653293	0.203291
chr1:156076471-156076511,+	5_prime_UTR	LMNA	ENST00000368301.2	0.0541328	0.949814	0.0238758	0.195379	0.858655
chr1:156084474-156084587,+	known_alternative_tss	LMNA	ENST00000361308.4	6.73439	0.182487	0.135062	-0.399661	0.0849563
chr1:156100423-156100534,+	exonic	LMNA	ENST00000392353.3	0.553073	-0.220264	0.21888	-0.738288	0.025386
chr1:156104188-156104284,+	exonic	LMNA	ENST00000392353.3	0.586422	-0.150604	0.494141	-0.439192	0.292863
chr1:156104597-156104734,+	exonic	LMNA	ENST00000392353.3	0.369445	-0.131228	0.591223	-0.541846	0.214924
chr1:156104973-156105078,+	exonic	LMNA	ENST00000392353.3	0.244632	-0.095141	0.764019	-0.710943	0.180223
chr1:156105698-156105748,+	exonic	LMNA	ENST00000392353.3	-0.58869	-0.100574	0.792429	-0.722741	0.272353
chr1:156106079-156106194,+	exonic	LMNA	ENST00000392353.3	-0.542693	-0.248782	0.427199	-0.756813	0.189764
chr1:156107441-156107597,+	intronic	LMNA	ENST00000473598.2	-0.399527	0.0531189	0.879015	-0.341986	0.566261
chr1:156108870-156108928,+	intronic	LMNA	ENST00000448611.2	-0.999468	0.144074	0.731012	-0.247705	0.787334
chr1:156108984-156109048,+	intronic	LMNA	ENST00000448611.2	-0.238358	-0.423047	0.122871	-0.553426	0.324905
chr1:156109193-156109393,+	intronic	LMNA	ENST00000448611.2	-0.120388	-0.479106	0.0711424	-0.424576	0.449425
chr1:156109507-156109748,+	intronic	LMNA	ENST00000448611.2	0.348912	-0.431358	0.136305	-0.381352	0.546634
chr1:156119469-156119477,+	proximal	SEMA4A	ENST00000355014.2	2.07416	0.680355	0.0184249	0.299967	0.647449
chr1:156123330-156123377,+	known_alternative_tss	SEMA4A	ENST00000368285.3	2.25277	-0.413174	0.00569959	-0.568047	0.060737
chr1:156124312-156124355,+	5_prime_UTR	SEMA4A	ENST00000368282.1	4.12289	1.14185	7.15764e-06	0.482698	0.319438
chr1:156127598-156127650,+	intronic	SEMA4A	ENST00000368282.1	0.0909729	0.561815	0.05733	0.354895	0.577051
chr1:156163891-156163909,+	tss	SLC25A44	ENST00000359511.4	4.96083	-0.0916701	0.312063	-0.0441715	0.854513
chr1:156182784-156182799,+	tss	PMF1-BGLAP	ENST00000490491.1	5.1346	-0.184853	0.079578	-0.145564	0.541044
chr1:156209361-156209583,+	intronic	PMF1-BGLAP	ENST00000320139.5	0.052672	-0.283856	0.335359	-0.377233	0.537495
chr1:156211974-156211981,+	5_prime_UTR	BGLAP	ENST00000368272.4	-0.439181	-1.8367	2.61245e-05	-0.0192386	0.99125
chr1:156252715-156252727,+	tss	TMEM79	ENST00000295694.5	3.22633	-0.306747	0.000824612	0.072429	0.762245
chr1:156252787-156252823,+	tss	TMEM79	ENST00000295694.5	0.221508	-0.495283	0.00811511	-0.0412178	0.947296
chr1:156254070-156254128,+	known_alternative_tss	TMEM79	ENST00000405535.2	-0.361914	-0.506996	0.0546134	-0.167334	0.823753
chr1:156437342-156437424,+	antisense_genic	MEF2D_antisense	ENST00000464356.1_antisense	-0.471193	0.155324	0.676575	0.000976967	0.99975
chr1:156437953-156438041,+	antisense_genic	MEF2D_antisense	ENST00000464356.1_antisense	-0.605917	-0.00404724	0.99073	-0.432151	0.510219
chr1:156446864-156446933,+	antisense_genic	MEF2D_antisense	ENST00000464356.1_antisense	-0.631849	-0.283533	0.336575	-0.0259573	0.978284
chr1:156470750-156470895,+	antisense_proximal	MEF2D_antisense_proximal	ENST00000464356.1_antisense_proximal	0.463997	0.43684	0.00720921	0.448521	0.149498
chr1:156472818-156472879,+	intergenic	.	.	-0.186959	0.497667	0.0518522	0.678261	0.167328
chr1:156551796-156551836,+	known_alternative_cds	TTC24	ENST00000495690.1	0.355459	1.52299	0.00118438	0.239731	0.837158
chr1:156561539-156561584,+	tss	APOA1BP	ENST00000368234.3	5.82255	-0.2083	0.0193193	0.0116231	0.96914
chr1:156698256-156698303,+	tss	RRNAD1	ENST00000368218.4	4.40088	-0.355376	1.80624e-06	0.0680157	0.70181
chr1:156698633-156698750,+	known_alternative_tss	RRNAD1	ENST00000524343.1	1.64111	0.19862	0.175736	0.260163	0.379936
chr1:156721693-156721764,+	3_prime_UTR	PRCC	ENST00000491853.1	0.861908	-0.361275	0.0104463	0.231005	0.454644
chr1:156737306-156737345,+	known_alternative_cds	PRCC	ENST00000271526.4	4.71188	0.0572044	0.613311	-0.0859599	0.732821
chr1:156737600-156737989,+	exonic	PRCC	ENST00000353233.3	1.44523	-0.0305878	0.882501	-0.441646	0.18155
chr1:156766404-156766456,+	intronic	PRCC	ENST00000353233.3	-0.0647362	2.40222	2.26358e-05	0.340593	0.768866
chr1:156830649-156830687,+	known_alternative_cds	NTRK1	ENST00000368196.3	-0.233534	1.1323	0.00248497	0.233489	0.801626
chr1:156863485-156863517,+	tss	PEAR1	ENST00000338302.3	1.32615	0.397296	0.0583123	-0.016345	0.980899
chr1:156877422-156877465,+	exonic	PEAR1	ENST00000292357.7	-0.454593	0.933594	0.00216016	-0.650724	0.263131
chr1:157044712-157044713,+	intergenic	.	.	-1.48963	0.225519	0.734277	0.190639	0.904753
chr1:157108210-157108298,+	antisense_genic	ETV3_antisense	ENST00000326786.4_antisense	-0.0975198	0.215305	0.462387	0.331667	0.569788
chr1:157963083-157963189,+	tss	KIRREL	ENST00000392272.2	0.935636	0.714386	0.00106173	-0.0532389	0.936096
chr1:157963415-157963440,+	known_alternative_tss	KIRREL	ENST00000359209.6	3.06708	0.739613	6.02926e-05	-0.0681678	0.89876
chr1:158082969-158083008,+	intergenic	.	.	-1.07872	1.28717	0.00402074	-0.639466	0.477519
chr1:158147814-158147835,+	proximal	CD1D	ENST00000368171.3	2.25984	-0.635086	2.44549e-05	0.11945	0.754159
chr1:158150629-158150729,+	5_prime_UTR	CD1D	ENST00000368171.3	2.10609	1.232	1.68975e-08	0.225664	0.604086
chr1:158150827-158150883,+	5_prime_UTR	CD1D	ENST00000368171.3	0.164301	0.895747	0.0014614	0.661117	0.202725
chr1:158259627-158259807,+	5_prime_UTR	CD1C	ENST00000368170.3	2.71736	1.35479	6.48999e-06	0.0371993	0.968002
chr1:158323633-158323689,+	known_alternative_cds	CD1E	ENST00000452291.2	2.4344	1.42907	1.15982e-05	0.379157	0.581814
chr1:158801129-158801166,+	tss	MNDA	ENST00000368141.4	2.51145	1.91356	7.95843e-08	0.807314	0.172538
chr1:158901336-158901379,+	tss	PYHIN1	ENST00000368140.1	2.7867	0.811378	0.00020635	0.347855	0.444003
chr1:158969760-158969805,+	intergenic	.	.	0.392797	0.631387	0.034898	-0.0547311	0.953925
chr1:158978774-158978837,+	proximal	IFI16	ENST00000359709.3	-0.589019	0.862724	0.0243739	-0.0649377	0.955239
chr1:158979692-158979890,+	tss	IFI16	ENST00000340979.6	4.2927	0.8215	7.40058e-06	0.185439	0.655114
chr1:158985457-158985529,+	intronic	IFI16	ENST00000448393.2	-0.292854	1.14392	0.00129333	-0.28237	0.730924
chr1:159141404-159141406,+	tss	CADM3	ENST00000368124.4	3.62838	-0.0843069	0.759563	-0.729398	0.120678
chr1:159174648-159174710,+	5_prime_UTR	DARC	ENST00000368122.2	5.72902	1.033	2.99394e-06	-0.165781	0.757181
chr1:159272123-159272132,+	known_alternative_tss	FCER1A	ENST00000368114.1	2.8	-0.434319	0.147481	0.156233	0.848847
chr1:159750750-159750799,+	tss	DUSP23	ENST00000368109.1	4.86717	-0.320071	0.000188919	0.124593	0.513795
chr1:159750970-159751025,+	exonic	DUSP23	ENST00000368107.1	0.592039	0.265956	0.137909	0.152641	0.722854
chr1:159752236-159752294,+	3_prime_UTR	DUSP23	ENST00000368107.1	-1.57217	-0.492487	0.185412	0.220529	0.838831
chr1:159770299-159770326,+	tss	FCRL6	ENST00000321935.6	0.13942	0.158945	0.668728	0.0258176	0.980721
chr1:159796540-159796685,+	known_alternative_tss	SLAMF8	ENST00000368104.4	4.99397	1.15405	2.35868e-05	0.504999	0.337564
chr1:159824026-159824063,+	antisense_genic	VSIG8_antisense	ENST00000368100.1_antisense	0.317253	-0.121797	0.58099	0.538355	0.169506
chr1:159824706-159824787,+	antisense_genic	VSIG8_antisense	ENST00000368100.1_antisense	0.484097	-0.509201	0.0326337	-0.0318427	0.968237
chr1:159888278-159888397,+	antisense_genic	TAGLN2_antisense	ENST00000368097.4_antisense	0.444575	-0.0135461	0.964215	-0.865272	0.06646
chr1:159893660-159893704,+	antisense_genic	TAGLN2_antisense	ENST00000320307.4_antisense	-0.838338	0.481679	0.273515	1.62293	0.0326229
chr1:159931010-159931126,+	tss	RP11-48O20.4	ENST00000423943.1	5.33449	-0.622188	0.000334107	0.372869	0.289949
chr1:160085549-160085554,+	tss	ATP1A2	ENST00000472488.1	0.243216	-0.248101	0.418604	-0.822402	0.165142
chr1:160147187-160147195,+	known_alternative_cds	ATP1A4	ENST00000470705.1	-0.71836	1.54869	0.000965341	0.0566135	0.968901
chr1:160175125-160175207,+	tss	PEA15	ENST00000360472.4	4.45692	0.814178	5.86103e-06	-0.176297	0.671264
chr1:160183950-160183998,+	3_prime_UTR	PEA15	ENST00000368076.1	1.1298	0.388368	0.0922279	-0.653622	0.149652
chr1:160184485-160184621,+	3_prime_UTR	PEA15	ENST00000368076.1	-0.585307	0.496553	0.111748	-0.129256	0.87812
chr1:160231509-160231552,+	tss	RP11-574F21.2	ENST00000442130.1	0.917441	-0.234503	0.132352	-0.177693	0.616981
chr1:160254149-160254235,+	antisense_genic	PEX19_antisense	ENST00000532508.1_antisense	-0.945747	-1.01986	0.0123887	1.36584	0.0999415
chr1:160287104-160287106,+	antisense_genic	COPA_antisense	ENST00000241704.7_antisense	0.0525553	0.111746	0.636337	-0.0992179	0.863438
chr1:160313104-160313177,+	known_alternative_tss	NCSTN	ENST00000368063.1	7.4239	-0.0851392	0.179495	0.0151682	0.937877
chr1:160321847-160321894,+	exonic	NCSTN	ENST00000368065.4	-0.589575	-0.0356014	0.913305	0.232704	0.720395
chr1:160322677-160322746,+	exonic	NCSTN	ENST00000368065.4	-0.407778	-0.459308	0.0480362	-0.0163339	0.98351
chr1:160323913-160323975,+	exonic	NCSTN	ENST00000368065.4	-0.306756	-0.320427	0.204107	-0.117372	0.870919
chr1:160326080-160326209,+	intronic	NCSTN	ENST00000368065.4	-1.22475	-0.212486	0.662061	0.493361	0.608771
chr1:160370361-160370399,+	tss	VANGL2	ENST00000368061.2	2.10479	-0.675007	0.00178297	-0.292161	0.580134
chr1:160370965-160371056,+	5_prime_UTR	VANGL2	ENST00000368061.2	-0.775223	0.561403	0.152265	0.0937398	0.93623
chr1:160616799-160616938,+	antisense_genic	SLAMF1_antisense	ENST00000494463.1_antisense	-1.0101	1.20411	0.00262735	0.679854	0.379778
chr1:160643109-160643152,+	3_prime_UTR	RP11-404F10.2	ENST00000443928.2	-0.00842983	1.80673	0.000110421	1.21454	0.10532
chr1:160708858-160708886,+	proximal	SLAMF7	ENST00000359331.4	1.83485	0.916971	0.000900271	0.670941	0.200521
chr1:160709037-160709083,+	tss	SLAMF7	ENST00000488819.1	4.90249	0.983033	6.1775e-05	0.685283	0.13258
chr1:160718130-160718248,+	exonic	SLAMF7	ENST00000359331.4	-0.287513	0.453062	0.1803	0.324305	0.658187
chr1:160719704-160719799,+	exonic	SLAMF7	ENST00000359331.4	1.18974	0.678333	0.0132919	0.401802	0.484291
chr1:160724448-160724586,+	3_prime_UTR	SLAMF7	ENST00000359331.4	-1.25988	1.0143	0.0277617	0.971702	0.258391
chr1:160765952-160766020,+	tss	LY9	ENST00000368041.2	3.51691	0.532688	0.00670827	0.413238	0.304754
chr1:160846334-160846479,+	antisense_genic	ITLN1_antisense	ENST00000326245.3_antisense	0.546765	1.45745	0.00386554	-0.126266	0.931936
chr1:160849103-160849174,+	antisense_genic	ITLN1_antisense	ENST00000487531.1_antisense	-0.653403	1.23789	0.016722	-0.274266	0.840355
chr1:160850384-160850455,+	antisense_genic	ITLN1_antisense	ENST00000487531.1_antisense	0.348212	1.10841	0.0169955	-0.0130748	0.993041
chr1:160851014-160851042,+	antisense_genic	ITLN1_antisense	ENST00000487531.1_antisense	0.903419	1.14061	0.0239452	-0.192323	0.894579
chr1:160854853-160854854,+	antisense_genic	ITLN1_antisense	ENST00000326245.3_antisense	2.68911	1.81138	0.00199993	-0.389475	0.795511
chr1:161015817-161015843,+	antisense_genic	USF1_antisense	ENST00000435396.1_antisense	0.780264	-0.161426	0.509977	0.309528	0.343979
chr1:161068137-161068201,+	tss	KLHDC9	ENST00000490724.2	0.273058	-0.631097	0.00307529	-0.107042	0.868283
chr1:161087881-161087920,+	tss	NIT1	ENST00000368009.2	5.86855	-0.251355	0.00392064	0.0553145	0.816536
chr1:161088148-161088356,+	5_prime_UTR	NIT1	ENST00000392190.5	1.2678	-1.11907	7.57032e-06	0.580454	0.2518
chr1:161089004-161089148,+	exonic	NIT1	ENST00000368008.1	-0.494002	-0.71893	0.00939456	0.210788	0.785427
chr1:161090637-161090713,+	intronic	NIT1	ENST00000368008.1	-1.51648	-0.802381	0.0571461	0.586165	0.526004
chr1:161102339-161102491,+	antisense_genic	DEDD_antisense	ENST00000392188.1_antisense	-0.201977	0.19627	0.343287	0.227474	0.600426
chr1:161102805-161102939,+	antisense_proximal	DEDD_antisense_proximal	ENST00000489249.1_antisense_proximal	0.182509	-0.0948104	0.684475	0.145671	0.787024
chr1:161123764-161123786,+	known_alternative_tss	UFC1	ENST00000473766.1	6.78171	-0.0278403	0.730392	0.081818	0.608276
chr1:161127914-161127931,+	exonic	UFC1	ENST00000368003.5	0.195028	-0.439126	0.0391396	-0.229462	0.659486
chr1:161128201-161128314,+	exonic	UFC1	ENST00000368003.5	0.0944974	-0.190728	0.406376	-0.253198	0.608946
chr1:161128519-161128615,+	3_prime_UTR	UFC1	ENST00000368003.5	-0.673865	-0.497745	0.256946	-0.0893837	0.952495
chr1:161129273-161129310,+	tss	USP21	ENST00000368002.3	3.66853	-0.21128	0.00493855	0.0504511	0.805572
chr1:161136186-161136373,+	tss	PPOX	ENST00000352210.5	2.21605	0.0805076	0.97572	0.131422	0.6419
chr1:161146189-161146225,+	intronic	PPOX	ENST00000432542.2	-0.574773	0.861153	0.0108225	0.306659	0.681786
chr1:161171786-161171886,+	known_alternative_tss	NDUFS2	ENST00000392179.4	-1.52496	0.649355	0.209593	-0.59068	0.576738
chr1:161172155-161172172,+	known_alternative_tss	NDUFS2	ENST00000476409.2	6.39804	-0.12674	0.246509	0.103731	0.685248
chr1:161185044-161185089,+	tss	FCER1G	ENST00000490414.1	7.09276	0.881623	0.000182256	0.571289	0.202298
chr1:161188996-161189008,+	intronic	FCER1G	ENST00000367992.3	-0.893686	0.307643	0.576627	-0.22532	0.812679
chr1:161195841-161195858,+	tss	TOMM40L	ENST00000367988.3	0.793552	-0.178273	0.226831	-0.0352547	0.983975
chr1:161284168-161284182,+	known_alternative_tss	SDHC	ENST00000342751.4	5.18719	0.00443451	0.964847	0.124553	0.455219
chr1:161369159-161369230,+	proximal	U6	ENST00000384194.1	1.28668	-0.189016	0.256891	0.149427	0.705812
chr1:161369290-161369295,+	proximal	U6	ENST00000384194.1	-1.64358	-0.397914	0.462352	-0.629115	0.588512
chr1:161369547-161369658,+	proximal	U6	ENST00000384194.1	2.20202	-0.397845	0.00857852	-0.257304	0.443597
chr1:161475220-161475256,+	tss	FCGR2A	ENST00000367972.4	7.0121	1.09569	0.000115319	0.298031	0.641471
chr1:161475641-161475669,+	intronic	FCGR2A	ENST00000271450.6	0.868575	0.955202	0.000341452	0.122703	0.86011
chr1:161494329-161494331,+	5_prime_UTR	HSPA6	ENST00000309758.4	-0.985189	1.60863	0.00110784	-0.406185	0.710118
chr1:161677004-161677047,+	known_alternative_cds	FCRLA	ENST00000367957.2	2.82194	1.26292	0.000402631	-0.116107	0.912251
chr1:161691315-161691346,+	tss	FCRLB	ENST00000367948.2	-1.59928	1.6457	0.0218252	-1.0784	0.415907
chr1:161719558-161719601,+	tss	DUSP12	ENST00000484291.1	2.80741	0.216805	0.0832791	0.240519	0.341595
chr1:161736109-161736147,+	tss	ATF6	ENST00000367942.3	4.13801	0.178975	0.0510766	0.073522	0.749208
chr1:162039481-162039534,+	tss	NOS1AP	ENST00000530878.1	2.05999	-0.228405	0.0956403	0.249675	0.384526
chr1:162330516-162330597,+	intronic	NOS1AP	ENST00000361897.5	1.58838	-1.53138	8.74658e-06	0.222914	0.817487
chr1:162336693-162336732,+	known_alternative_cds	NOS1AP	ENST00000454693.1	0.500943	-0.148806	0.831316	-0.463	0.767105
chr1:162337116-162337134,+	exonic	NOS1AP	ENST00000493151.1	0.504976	0.486228	0.677008	-0.881917	0.747908
chr1:162351510-162351711,+	known_alternative_cds	C1orf226	ENST00000458626.2	2.49514	-0.632043	0.00347788	0.0739667	0.912855
chr1:162351899-162351969,+	exonic	C1orf226	ENST00000458626.2	-0.683459	-0.524548	0.108414	0.122383	0.900771
chr1:162389590-162389636,+	intergenic	.	.	2.17158	0.0505128	0.82595	0.247317	0.544671
chr1:162389668-162389678,+	intergenic	.	.	-0.666804	0.342782	0.412264	0.742022	0.334773
chr1:162467607-162467646,+	known_alternative_cds	UHMK1	ENST00000538489.1	6.42681	0.0049173	0.940631	0.0873063	0.426386
chr1:162493608-162493873,+	3_prime_UTR	UHMK1	ENST00000282169.8	-0.148176	-0.0327564	0.92205	0.00791674	0.992102
chr1:162531352-162531513,+	5_prime_UTR	UAP1	ENST00000367926.4	5.20581	0.17507	0.122357	0.0956723	0.730826
chr1:162546618-162546657,+	exonic	UAP1	ENST00000367924.1	0.169467	-0.329001	0.218361	0.0425262	0.9596
chr1:162551081-162551142,+	exonic	UAP1	ENST00000367924.1	0.64121	-0.391861	0.0529069	-0.340545	0.445906
chr1:162557263-162557350,+	exonic	UAP1	ENST00000367924.1	-0.528498	-0.565594	0.0367788	-0.380634	0.538638
chr1:162600635-162600691,+	proximal	DDR2	ENST00000367921.3	-0.295332	1.02405	0.000757662	0.836378	0.129987
chr1:162600940-162600954,+	proximal	DDR2	ENST00000367921.3	-0.347472	0.34427	0.256657	0.309882	0.653886
chr1:162601026-162601064,+	proximal	DDR2	ENST00000367921.3	0.0262389	0.257671	0.317276	0.24195	0.684792
chr1:162601110-162601164,+	proximal	DDR2	ENST00000367921.3	0.524541	0.969069	0.00569209	0.495479	0.485442
chr1:162601758-162601787,+	proximal	DDR2	ENST00000367921.3	-0.614454	-0.337331	0.332557	-0.173191	0.852964
chr1:162602226-162602310,+	tss	DDR2	ENST00000367922.2	4.54204	0.492112	0.0013348	0.169226	0.638957
chr1:162760529-162760530,+	tss	HSD17B7	ENST00000485405.1	1.09055	0.257107	0.12724	-0.140163	0.733774
chr1:163039150-163039153,+	known_alternative_cds	RGS4	ENST00000531057.1	1.09283	1.68487	8.8448e-06	0.346198	0.669538
chr1:163291724-163291791,+	tss	NUF2	ENST00000524800.1	3.68832	0.0913773	0.601165	0.0609096	0.893536
chr1:164325979-164325981,+	intergenic	.	.	4.1258	-0.201588	0.119302	0.105682	0.740458
chr1:164528374-164528425,+	tss	PBX1	ENST00000485769.1	5.93547	-0.398976	0.000916401	0.588173	0.00709827
chr1:164528595-164528706,+	5_prime_UTR	PBX1	ENST00000485769.1	1.13832	-0.0908975	0.561235	0.0333156	0.940942
chr1:164528953-164529220,+	exonic	PBX1	ENST00000485769.1	0.889174	-0.239306	0.154895	-0.0675227	0.891869
chr1:164751686-164751687,+	5_prime_UTR	PBX1	ENST00000560641.1	-1.30526	0.883735	0.114793	0.0926178	0.960695
chr1:165600093-165600159,+	tss	MGST3	ENST00000367889.3	0.192166	-0.0707288	0.851194	-0.133708	0.88298
chr1:165600446-165600503,+	known_alternative_tss	MGST3	ENST00000367888.4	7.18782	-0.265376	0.0331671	0.0862134	0.794592
chr1:165601243-165601301,+	known_alternative_tss	MGST3	ENST00000367883.1	-0.255725	-0.145687	0.631769	0.186226	0.785427
chr1:165601344-165601412,+	known_alternative_tss	MGST3	ENST00000367886.2	-0.79059	0.29426	0.424667	0.393067	0.587873
chr1:165624603-165624664,+	exonic	MGST3	ENST00000367886.2	-1.48159	-0.403769	0.462263	-0.0892779	0.957198
chr1:165624700-165624759,+	intronic	MGST3	ENST00000367888.4	-0.954126	-0.806534	0.0795165	0.292431	0.801494
chr1:165738166-165738310,+	tss	RP11-466F5.8	ENST00000423121.1	1.25698	-0.231953	0.104635	0.0335247	0.940604
chr1:165796762-165797061,+	tss	UCK2	ENST00000367879.4	4.0699	-0.323441	0.0245064	0.0333948	0.942196
chr1:165880544-165880584,+	3_prime_UTR	UCK2	ENST00000479872.1	0.460168	-1.44235	0.000148274	0.999064	0.216259
chr1:165880611-165880649,+	3_prime_UTR	UCK2	ENST00000479872.1	-0.540517	-0.960376	0.00164853	0.643485	0.334314
chr1:166717141-166717146,+	intergenic	.	.	0.205918	-0.582768	0.00951358	-0.313827	0.563962
chr1:166808615-166808763,+	tss	POGK	ENST00000536514.1	3.07637	0.0342723	0.75823	0.0448096	0.867785
chr1:166823117-166823119,+	3_prime_UTR	POGK	ENST00000367875.1	-0.129759	0.0341882	0.913515	-0.39221	0.466168
chr1:167022312-167022370,+	3_prime_UTR	RP11-102C16.3	ENST00000417644.1	-1.12859	-0.413718	0.358036	-0.157357	0.909768
chr1:167022822-167023119,+	3_prime_UTR	RP11-102C16.3	ENST00000417644.1	1.98451	-0.527888	0.0037899	-0.296383	0.465736
chr1:167023338-167023602,+	3_prime_UTR	RP11-102C16.3	ENST00000417644.1	1.01374	-0.480809	0.0368969	-0.450185	0.353534
chr1:167052165-167052227,+	antisense_genic	GPA33_antisense	ENST00000367868.3_antisense	-0.143211	-0.123028	0.640738	0.323618	0.542412
chr1:167088445-167088503,+	intronic	DUSP27	ENST00000443333.1	-1.72485	0.566419	0.521571	-1.61113	0.306113
chr1:167136131-167136209,+	intergenic	.	.	0.281359	-2.04633	1.19723e-06	0.477726	0.65768
chr1:167190120-167190133,+	tss	POU2F1	ENST00000367866.2	5.2464	0.103563	0.315281	0.199339	0.319121
chr1:167298234-167298315,+	known_alternative_cds	POU2F1	ENST00000367862.5	0.0382375	1.03835	0.00283682	0.545564	0.428203
chr1:167599487-167599564,+	known_alternative_tss	RCSD1	ENST00000472038.1	3.73985	0.615333	0.000913184	0.316555	0.409485
chr1:167691205-167691250,+	tss	MPZL1	ENST00000359523.2	7.20966	-0.0127625	0.835321	-0.00829618	0.959364
chr1:167757995-167758103,+	3_prime_UTR	MPZL1	ENST00000392121.3	-0.923591	-0.0563905	0.885032	0.0993632	0.91976
chr1:167758631-167758922,+	3_prime_UTR	MPZL1	ENST00000392121.3	0.959556	-0.529802	0.000566897	-0.340016	0.295769
chr1:167887507-167887566,+	antisense_genic	MPC2_antisense	ENST00000271373.4_antisense	-0.5611	-0.440079	0.251519	0.466943	0.584956
chr1:167889833-167889835,+	antisense_genic	MPC2_antisense	ENST00000271373.4_antisense	0.587167	-0.401703	0.527447	0.184657	0.912382
chr1:167905908-167905952,+	known_alternative_cds	DCAF6	ENST00000367843.3	7.31814	-0.264811	0.000502878	0.150548	0.340566
chr1:167906116-167906209,+	exonic	DCAF6	ENST00000367840.3	0.152563	-0.00392907	0.988027	-0.196645	0.97558
chr1:168148131-168148251,+	tss	TIPRL	ENST00000367833.2	5.81366	0.0784514	0.1616	0.030455	0.839937
chr1:168154021-168154027,+	exonic	TIPRL	ENST00000367830.3	-0.394076	0.0320809	0.927418	-0.154964	0.84396
chr1:168195242-168195287,+	tss	SFT2D2	ENST00000471981.1	7.08221	-0.103923	0.103943	0.0421613	0.802426
chr1:168216096-168216423,+	antisense_genic	ANKRD36BP1_antisense	ENST00000358576.4_antisense	-0.53511	0.0236308	0.957219	0.140806	0.870919
chr1:168545839-168545844,+	5_prime_UTR	XCL1	ENST00000367818.3	0.614787	0.38918	0.207395	0.847614	0.134496
chr1:169073277-169073352,+	tss	RP5-1018K9.1	ENST00000415637.1	0.24917	-0.581964	0.0865106	1.34947	0.0410997
chr1:169075086-169075194,+	5_prime_UTR	ATP1B1	ENST00000367816.1	0.988572	0.323086	0.0473986	-0.0837699	0.850524
chr1:169075561-169075567,+	known_alternative_tss	ATP1B1	ENST00000367815.3	8.70348	0.290156	0.0300973	-0.00932851	0.983432
chr1:169075921-169075936,+	5_prime_UTR	ATP1B1	ENST00000367815.3	6.59367	-0.0404369	0.81426	0.19404	0.534001
chr1:169077175-169077209,+	known_alternative_cds	ATP1B1	ENST00000494797.1	-0.666401	1.76842	1.69292e-05	-0.221727	0.815042
chr1:169080607-169080696,+	5_prime_UTR	ATP1B1	ENST00000499679.3	0.650433	0.394867	0.0849183	0.0150316	0.983975
chr1:169094129-169094252,+	exonic	ATP1B1	ENST00000367813.3	2.29739	0.00755792	0.973351	0.00560753	0.992559
chr1:169096462-169096596,+	exonic	ATP1B1	ENST00000367813.3	2.89415	-0.263017	0.0979395	-0.365349	0.255651
chr1:169099253-169099289,+	exonic	ATP1B1	ENST00000367813.3	-0.326374	-0.307895	0.302983	-0.379919	0.551913
chr1:169100529-169100581,+	exonic	ATP1B1	ENST00000367813.3	1.37238	-0.0633717	0.757086	-0.298089	0.417277
chr1:169100635-169100760,+	exonic	ATP1B1	ENST00000367813.3	-0.495883	-0.328237	0.270873	-0.298342	0.668134
chr1:169100818-169101064,+	3_prime_UTR	ATP1B1	ENST00000367813.3	-0.22096	0.633401	0.00963762	0.571608	0.209936
chr1:169101124-169101237,+	3_prime_UTR	ATP1B1	ENST00000367813.3	0.482891	0.556831	0.0578329	0.04717	0.956808
chr1:169101459-169101580,+	3_prime_UTR	ATP1B1	ENST00000499679.3	-0.109913	-0.0487899	0.887924	0.183613	0.804466
chr1:169101632-169101689,+	3_prime_UTR	ATP1B1	ENST00000367815.3	-1.24777	0.246428	0.656907	-0.381295	0.727068
chr1:169101756-169101929,+	3_prime_UTR	ATP1B1	ENST00000367815.3	0.21821	0.173915	0.730285	0.361832	0.693477
chr1:169337194-169337241,+	tss	BLZF1	ENST00000367807.3	3.80102	-0.0385964	0.718023	0.057834	0.814162
chr1:169337422-169337485,+	5_prime_UTR	BLZF1	ENST00000329281.2	4.3728	0.126102	0.237304	0.0676377	0.803233
chr1:169455356-169455433,+	antisense_proximal	SLC19A2_antisense_proximal	ENST00000236137.5_antisense_proximal	0.480794	-0.166039	0.394912	0.521413	0.145739
chr1:169763835-169763926,+	3_prime_UTR	C1orf112	ENST00000498289.1	-0.359486	0.0239345	0.924538	0.0993044	0.976889
chr1:169764178-169764234,+	known_alternative_cds	C1orf112	ENST00000413811.2	3.09935	0.137114	0.199571	0.125879	0.59384
chr1:169863474-169863539,+	antisense_proximal	SCYL3_antisense_proximal	ENST00000470238.1_antisense_proximal	-0.565015	-0.436325	0.104611	0.722313	0.170118
chr1:170501270-170501337,+	tss	GORAB	ENST00000367763.3	2.88962	-0.0225789	0.852698	0.24835	0.201571
chr1:170501509-170501576,+	intronic	GORAB	ENST00000367762.1	-0.862394	0.56397	0.07427	0.472719	0.471897
chr1:170631998-170632076,+	proximal	PRRX1	ENST00000497230.2	-0.758077	2.85745	1.9939e-06	1.51852	0.0865087
chr1:170632110-170632146,+	proximal	PRRX1	ENST00000497230.2	-1.28452	3.26528	1.21202e-06	0.654804	0.552285
chr1:170632289-170632309,+	tss	PRRX1	ENST00000367760.3	1.54228	2.54716	3.1338e-07	1.05326	0.187463
chr1:170632446-170632532,+	5_prime_UTR	PRRX1	ENST00000367760.3	-1.3688	2.91374	1.23045e-05	1.47582	0.126158
chr1:170632669-170632775,+	5_prime_UTR	PRRX1	ENST00000367760.3	-1.0429	2.99526	6.61233e-07	0.26292	0.829629
chr1:170632965-170632993,+	known_alternative_tss	PRRX1	ENST00000239461.6	-0.33641	1.72334	3.76392e-05	0.411956	0.62115
chr1:170633065-170633106,+	known_alternative_tss	PRRX1	ENST00000239461.6	-0.59019	1.33725	0.00199841	-0.350689	0.71325
chr1:170633272-170633469,+	5_prime_UTR	PRRX1	ENST00000497230.2	1.58095	1.92154	6.34629e-07	0.368594	0.635105
chr1:170852231-170852263,+	intergenic	.	.	-0.459449	-1.75052	1.8151e-05	0.429908	0.690022
chr1:170887888-170887889,+	intergenic	.	.	-0.767844	0.18245	0.574217	-0.0288699	0.977831
chr1:171154417-171154444,+	tss	FMO2	ENST00000209929.7	-0.648363	0.952046	0.034962	1.02512	0.215712
chr1:171283292-171283327,+	tss	FMO4	ENST00000367749.3	2.55169	-0.718804	1.25166e-05	0.262588	0.456939
chr1:171454647-171454719,+	tss	PRRC2C	ENST00000392078.3	5.76447	0.206809	0.00393176	0.130959	0.383111
chr1:171454834-171454852,+	5_prime_UTR	PRRC2C	ENST00000338920.4	-0.368455	-0.0681982	0.830401	-0.182099	0.795498
chr1:171481234-171481313,+	exonic	PRRC2C	ENST00000338920.4	0.459589	0.105246	0.623416	-0.155747	0.746575
chr1:171484881-171484953,+	exonic	PRRC2C	ENST00000338920.4	-0.392664	0.147228	0.594052	0.0918689	0.893782
chr1:171501537-171501889,+	exonic	PRRC2C	ENST00000338920.4	1.66232	0.205399	0.21713	0.122647	0.760865
chr1:171506538-171506540,+	exonic	PRRC2C	ENST00000338920.4	-0.319278	0.351882	0.183665	-0.359856	0.507749
chr1:171558672-171558861,+	intronic	PRRC2C	ENST00000338920.4	-0.785495	0.678986	0.0484616	0.208573	0.814636
chr1:171558991-171559105,+	intronic	PRRC2C	ENST00000338920.4	-1.12939	-0.0885149	0.856761	0.449371	0.668185
chr1:171560960-171561070,+	3_prime_UTR	PRRC2C	ENST00000338920.4	-0.743759	0.237033	0.408125	-0.16735	0.812129
chr1:171561751-171561893,+	3_prime_UTR	PRRC2C	ENST00000338920.4	-0.571996	0.313309	0.325401	-0.268432	0.707789
chr1:171639740-171639747,+	intergenic	.	.	-0.515257	-0.732323	0.166769	-0.895818	0.46292
chr1:171750800-171750855,+	tss	METTL13	ENST00000458517.1	3.92881	0.128956	0.240289	0.0727947	0.795094
chr1:171810621-171810682,+	tss	DNM3	ENST00000358155.4	2.34024	0.41062	0.0059111	-0.0965593	0.929212
chr1:172134787-172134816,+	intronic	DNM3	ENST00000520906.1	-0.0430694	1.15706	0.00690266	-0.294758	0.784539
chr1:172328008-172328142,+	intronic	DNM3	ENST00000367731.1	-0.955592	-0.729113	0.0689904	0.126807	0.922232
chr1:172502153-172502301,+	known_alternative_cds	SUCO	ENST00000263688.3	3.86887	0.23339	0.00207269	0.0671317	0.7202
chr1:172628141-172628247,+	tss	FASLG	ENST00000340030.3	1.90528	0.547416	0.0122618	0.526984	0.208893
chr1:172745021-172745079,+	tss	RP1-15D23.2	ENST00000432694.1	-0.937307	-0.867383	0.0914671	-0.45957	0.725968
chr1:173300841-173300842,+	intergenic	.	.	0.812407	0.25297	0.304625	0.478694	0.344033
chr1:173446451-173446526,+	tss	PRDX6	ENST00000340385.5	6.67952	-0.540104	0.00220274	0.155453	0.727471
chr1:173450532-173450624,+	exonic	PRDX6	ENST00000340385.5	-0.74851	-0.625225	0.0887821	-0.0448692	0.970525
chr1:173454573-173454616,+	exonic	PRDX6	ENST00000340385.5	3.03502	0.212096	0.790045	1.11991	0.464574
chr1:173455416-173455511,+	exonic	PRDX6	ENST00000340385.5	0.806037	-0.830309	0.0201416	0.220109	0.822444
chr1:173456880-173457130,+	3_prime_UTR	PRDX6	ENST00000470017.1	1.15779	-0.984724	4.64634e-05	-0.127999	0.852181
chr1:173457700-173457920,+	3_prime_UTR	PRDX6	ENST00000340385.5	-0.948516	-1.18287	0.00646573	0.915584	0.309752
chr1:173684075-173684156,+	tss	KLHL20	ENST00000546011.1	5.12502	-0.0924219	0.116511	0.0550321	0.697045
chr1:173793719-173793819,+	known_alternative_tss	DARS2	ENST00000239457.5	4.07665	0.0103612	0.934121	0.0145471	0.965
chr1:173793968-173794116,+	5_prime_UTR	DARS2	ENST00000239457.5	0.695831	-0.0766204	0.619453	0.024438	0.991415
chr1:173837337-173837588,+	known_alternative_tss	ZBTB37	ENST00000432989.1	1.18362	-0.0489604	0.790081	0.166857	0.639106
chr1:173837890-173837996,+	5_prime_UTR	ZBTB37	ENST00000367702.1	-0.250976	-0.595719	0.00924537	0.602555	0.196427
chr1:173991620-173991686,+	tss	RP11-160H22.3	ENST00000424181.1	0.133673	0.204622	0.539243	0.76255	0.191267
chr1:174128657-174128720,+	known_alternative_tss	RABGAP1L	ENST00000251507.4	3.69394	0.349017	0.00317416	0.285546	0.222861
chr1:174768876-174768998,+	known_alternative_cds	RABGAP1L	ENST00000489615.1	0.285498	0.231222	0.325039	0.205085	0.700641
chr1:174843553-174843593,+	known_alternative_cds	RABGAP1L	ENST00000478442.1	4.03494	1.10526	1.21833e-07	0.348631	0.375249
chr1:174844638-174844671,+	known_alternative_cds	RABGAP1L	ENST00000486220.1	5.24109	-0.144912	0.401693	0.290187	0.389343
chr1:174846420-174846579,+	5_prime_UTR	RABGAP1L	ENST00000486220.1	3.54335	-0.255178	0.0313382	0.0532179	0.877191
chr1:174849648-174849658,+	intronic	RABGAP1L	ENST00000392064.2	-1.76124	-0.127496	0.786078	0.332215	0.838634
chr1:174933893-174933961,+	known_alternative_cds	RABGAP1L	ENST00000367688.3	1.77659	-0.644643	0.0085148	0.222356	0.719408
chr1:174934091-174934100,+	exonic	RABGAP1L	ENST00000367688.3	-0.884362	-0.534236	0.207869	0.827302	0.340566
chr1:174968542-174968608,+	5_prime_UTR	CACYBP	ENST00000367681.2	1.94142	0.15471	0.209604	0.0485491	0.888429
chr1:174968828-174968906,+	known_alternative_tss	CACYBP	ENST00000367679.2	-0.0854571	0.183892	0.50124	-0.118791	0.863006
chr1:174969077-174969216,+	5_prime_UTR	CACYBP	ENST00000367679.2	7.04985	0.0598833	0.524282	-0.0192863	0.942785
chr1:174969417-174969473,+	5_prime_UTR	CACYBP	ENST00000405362.1	-0.320221	0.795395	0.00393974	0.135348	0.852247
chr1:175524646-175524647,+	antisense_genic	TNR-IT1_antisense	ENST00000455447.1_antisense	-0.851932	0.999034	0.00918863	1.11465	0.098591
chr1:176176795-176176846,+	tss	RP11-195C7.1	ENST00000456125.1	0.098913	-0.127648	0.618397	0.541514	0.230862
chr1:176522619-176522634,+	known_alternative_tss	PAPPA2	ENST00000486075.1	-0.986644	0.115862	0.811352	-0.378565	0.702268
chr1:177320695-177320721,+	tss	RP1-35C21.1	ENST00000451341.1	0.576542	-1.86921	2.17394e-06	2.06135	0.00558605
chr1:178063239-178063256,+	known_alternative_tss	RASAL2	ENST00000367649.3	-0.119015	0.18871	0.466826	-0.26979	0.620659
chr1:178310583-178310664,+	known_alternative_cds	RASAL2	ENST00000462775.1	-0.427849	0.274542	0.407895	-0.25495	0.73732
chr1:178511417-178511538,+	proximal	C1ORF220	ENST00000367636.4	0.940465	-0.710074	3.38165e-05	0.0498075	0.926626
chr1:178511860-178511968,+	tss	C1orf220	ENST00000367638.1	0.686879	0.642154	0.00445866	-0.0026778	0.997452
chr1:178546220-178546225,+	intergenic	.	.	-0.0670835	1.28942	0.00182533	-0.113842	0.922695
chr1:178693954-178694005,+	proximal	RALGPS2	ENST00000324778.4	-0.613213	0.135664	0.900905	0.253342	0.716717
chr1:178694100-178694197,+	proximal	RALGPS2	ENST00000324778.4	-0.18227	0.63752	0.0185829	0.314865	0.589919
chr1:178694341-178694440,+	tss	RALGPS2	ENST00000367635.3	4.42603	0.591622	8.69565e-07	-0.100069	0.723689
chr1:178986432-178986470,+	intergenic	.	.	1.8693	-1.22869	1.71753e-07	0.367658	0.448963
chr1:178994996-178995177,+	tss	FAM20B	ENST00000263733.4	1.72395	0.109064	0.379763	-0.0233816	0.949808
chr1:179051176-179051240,+	known_alternative_tss	TOR3A	ENST00000352445.6	6.20038	0.396587	4.00802e-05	0.0421765	0.877093
chr1:179057030-179057119,+	exonic	TOR3A	ENST00000352445.6	0.27081	0.299909	0.242675	0.222662	0.711044
chr1:179262877-179262972,+	tss	SOAT1	ENST00000539888.1	5.88904	0.00702989	0.939462	0.296017	0.0295065
chr1:179486655-179486683,+	intronic	AXDND1	ENST00000367618.3	3.56273	0.479243	0.183665	0.0126451	0.991497
chr1:179560748-179560827,+	tss	TDRD5	ENST00000367614.1	0.379025	-0.142912	0.541483	0.212337	0.681348
chr1:179712415-179712519,+	5_prime_UTR	FAM163A	ENST00000341785.4	-0.290048	1.00258	0.00867196	-0.76015	0.303231
chr1:179712604-179712654,+	5_prime_UTR	FAM163A	ENST00000341785.4	-0.564024	0.292234	0.397469	-0.377945	0.59727
chr1:179851389-179851435,+	tss	TOR1AIP1	ENST00000271583.3	1.56232	0.0574601	0.723603	-0.0906737	0.809421
chr1:179851910-179851988,+	exonic	TOR1AIP1	ENST00000435319.2	4.4218	0.505391	2.52331e-06	0.260406	0.196606
chr1:179923718-179923739,+	proximal	CEP350	ENST00000367607.3	-0.278829	0.436681	0.0701045	0.691125	0.122498
chr1:179923910-179923950,+	tss	CEP350	ENST00000367607.3	4.66421	0.188773	0.0473557	0.331325	0.0663839
chr1:180123999-180124029,+	tss	QSOX1	ENST00000367602.3	8.59371	0.188272	0.130061	-0.468218	0.0468605
chr1:180124184-180124257,+	exonic	QSOX1	ENST00000367600.5	0.0147051	0.0989443	0.720805	-0.607614	0.180898
chr1:180135622-180135693,+	exonic	QSOX1	ENST00000367600.5	-0.168507	0.0422081	0.877539	-0.332101	0.468666
chr1:180139888-180139990,+	intronic	QSOX1	ENST00000367600.5	-0.223628	0.0847029	0.82487	-0.610383	0.350569
chr1:180145075-180145116,+	exonic	QSOX1	ENST00000367600.5	0.753257	-0.163161	0.48746	-0.719586	0.0913054
chr1:180147934-180147999,+	exonic	QSOX1	ENST00000367600.5	0.567067	-0.0583872	0.823647	-0.721202	0.0932715
chr1:180151304-180151421,+	exonic	QSOX1	ENST00000367600.5	1.02699	0.269823	0.251078	-0.708056	0.108853
chr1:180153056-180153154,+	exonic	QSOX1	ENST00000367600.5	-0.594619	0.0443978	0.904349	-0.807805	0.138631
chr1:180155192-180155275,+	exonic	QSOX1	ENST00000367600.5	-0.0796423	-0.13669	0.621367	-0.391283	0.458905
chr1:180158699-180158784,+	exonic	QSOX1	ENST00000367600.5	-0.379919	0.142689	0.643764	-0.170847	0.813396
chr1:180159570-180159688,+	exonic	QSOX1	ENST00000367600.5	0.942308	-0.12498	0.589728	-0.676464	0.0947759
chr1:180163357-180163465,+	exonic	QSOX1	ENST00000367600.5	-0.0565008	0.181792	0.465736	-0.425746	0.362202
chr1:180165406-180165541,+	exonic	QSOX1	ENST00000367600.5	-0.557701	-0.0578251	0.843895	-0.727871	0.13281
chr1:180165597-180166040,+	exonic	QSOX1	ENST00000367600.5	0.621929	-0.196942	0.410342	-1.09671	0.0092747
chr1:180166277-180166472,+	intronic	QSOX1	ENST00000367600.5	-0.859211	0.510112	0.178347	-0.46993	0.550694
chr1:180167027-180167147,+	3_prime_UTR	QSOX1	ENST00000367600.5	-0.146441	-0.0647184	0.839988	-0.479064	0.3684
chr1:180168578-180168752,+	3_prime_UTR	QSOX1	ENST00000367602.3	-1.20423	-0.74877	0.0483441	-0.645188	0.442256
chr1:180239256-180239270,+	intronic	LHX4	ENST00000263726.2	-0.258901	-0.706598	0.0111749	-0.147817	0.858302
chr1:180601150-180601265,+	tss	XPR1	ENST00000367590.4	5.93543	0.0725018	0.363591	0.15658	0.30118
chr1:180853931-180853958,+	3_prime_UTR	XPR1	ENST00000367589.3	-0.904797	-0.016934	0.957594	-0.316887	0.689821
chr1:180882306-180882358,+	tss	KIAA1614	ENST00000367588.4	-0.366331	-0.033764	0.912049	-0.168341	0.792472
chr1:181003117-181003145,+	tss	MR1	ENST00000434571.2	4.73165	0.617322	1.25699e-06	0.221481	0.379268
chr1:181057834-181057837,+	5_prime_UTR	IER5	ENST00000367577.4	3.92316	0.290495	0.314188	-0.0395792	0.965055
chr1:181451731-181451851,+	proximal	CACNA1E	ENST00000367573.2	-0.715598	3.11946	1.38909e-08	0.825511	0.278674
chr1:181451996-181452064,+	proximal	CACNA1E	ENST00000367573.2	-1.20437	2.4375	2.1274e-05	0.828777	0.384395
chr1:182025957-182026008,+	antisense_genic	ZNF648_antisense	ENST00000339948.3_antisense	1.14856	0.342624	0.303636	0.131574	0.886425
chr1:182118799-182118862,+	antisense_genic	GS1-122H1.2_antisense	ENST00000426309.1_antisense	-1.2391	3.42909	7.74505e-07	1.61373	0.0866403
chr1:182305630-182305635,+	intergenic	.	.	-1.64171	-0.0187966	0.935164	0.655613	0.490479
chr1:182360576-182360658,+	antisense_genic	GLUL_antisense	ENST00000339526.4_antisense	0.697154	-0.805146	0.000171406	0.0784296	0.906899
chr1:182758907-182758912,+	tss	NPL	ENST00000463899.1	3.44355	0.320743	0.0279246	0.451891	0.101082
chr1:182808451-182808491,+	tss	DHX9	ENST00000367549.3	4.08096	0.314175	0.00262638	0.163954	0.465736
chr1:182991716-182991841,+	proximal	LAMC1	ENST00000258341.4	1.02469	0.94182	0.00140871	-0.0382833	0.967331
chr1:182992352-182992415,+	proximal	LAMC1	ENST00000258341.4	3.18166	0.202093	0.182891	-0.369396	0.214924
chr1:182992555-182992625,+	tss	LAMC1	ENST00000258341.4	1.83701	0.541978	0.00325682	0.10258	0.837241
chr1:183097745-183097849,+	exonic	LAMC1	ENST00000258341.4	-0.474458	0.293768	0.266207	-0.408482	0.437941
chr1:183147784-183147833,+	intergenic	.	.	-0.94194	1.30473	0.022808	-0.479366	0.721713
chr1:183155358-183155417,+	tss	LAMC2	ENST00000493293.1	6.97824	0.947298	0.000330504	-0.200519	0.763097
chr1:183206491-183206607,+	exonic	LAMC2	ENST00000264144.4	-0.988785	0.703125	0.0912787	-0.371478	0.692007
chr1:183208519-183208671,+	known_alternative_cds	LAMC2	ENST00000461729.1	-0.645393	0.254806	0.578975	-0.413704	0.65022
chr1:183439589-183439625,+	proximal	SMG7	ENST00000367537.3	0.435605	0.454122	0.0884032	0.480685	0.362407
chr1:183440320-183440435,+	proximal	SMG7	ENST00000515829.2	0.180776	0.250318	0.197068	0.041717	0.942588
chr1:183440541-183440648,+	proximal	SMG7	ENST00000515829.2	0.730715	-0.0377879	0.941377	-0.162131	0.587178
chr1:183441191-183441562,+	proximal	SMG7	ENST00000515829.2	3.13608	0.410157	0.0012187	-0.0699464	0.840643
chr1:183441630-183441647,+	known_alternative_tss	SMG7	ENST00000367537.3	2.92525	0.0193123	0.890637	0.176457	0.459013
chr1:183486738-183486874,+	exonic	SMG7	ENST00000515829.2	-0.659772	-1.3787	0.00198592	1.6289	0.0900703
chr1:183523086-183523206,+	3_prime_UTR	SMG7	ENST00000515829.2	-0.185338	0.114013	0.804245	-0.050465	0.967744
chr1:183605180-183605245,+	tss	RGL1	ENST00000304685.3	1.11617	0.130871	0.511751	0.443997	0.211949
chr1:183774254-183774370,+	known_alternative_cds	RGL1	ENST00000539189.1	3.91664	0.410389	0.0187358	0.39908	0.244516
chr1:183775505-183775570,+	intronic	RGL1	ENST00000539189.1	-0.985196	0.74374	0.0726913	0.39422	0.668185
chr1:183866771-183866773,+	intronic	RGL1	ENST00000539189.1	-0.147053	0.640916	0.263124	-0.29726	0.838043
chr1:184020850-184020887,+	tss	TSEN15	ENST00000361641.1	3.7191	0.166515	0.0760322	-0.0348801	0.899078
chr1:184356129-184356278,+	tss	C1orf21	ENST00000235307.6	4.73939	-0.142366	0.227036	0.199177	0.40721
chr1:184446556-184446739,+	exonic	C1orf21	ENST00000235307.6	-0.322057	-0.653002	0.0102901	-0.0584903	0.946203
chr1:184449203-184449236,+	intronic	C1orf21	ENST00000235307.6	-1.03402	-1.35354	0.000665367	0.602062	0.528919
chr1:184461740-184461755,+	intronic	C1orf21	ENST00000235307.6	-0.179804	-1.13051	0.000605956	0.392891	0.641705
chr1:184724288-184724360,+	antisense_proximal	EDEM3_antisense_proximal	ENST00000367512.3_antisense_proximal	-0.249343	-0.392178	0.0715266	0.175015	0.755127
chr1:185014566-185014721,+	known_alternative_tss	RNF2	ENST00000367509.4	3.32886	-0.0197819	0.871717	0.0814192	0.742999
chr1:185126272-185126424,+	known_alternative_tss	SWT1	ENST00000367500.4	1.68851	0.0693836	0.609527	0.249453	0.303314
chr1:185126603-185126663,+	5_prime_UTR	SWT1	ENST00000367500.4	1.16638	0.176968	0.353724	0.809811	0.0125603
chr1:185419065-185419138,+	intergenic	.	.	-1.06533	-1.02161	0.0110091	-0.246935	0.831189
chr1:185419701-185419796,+	intergenic	.	.	-0.807123	-0.603735	0.169227	0.113795	0.935114
chr1:185620189-185620259,+	intergenic	.	.	-0.325367	-1.1147	0.00213399	0.394264	0.674893
chr1:185703502-185703524,+	proximal	HMCN1	ENST00000367492.2	0.377784	0.311646	0.289653	-0.396214	0.522929
chr1:186344911-186345018,+	tss	C1orf27	ENST00000367470.3	3.66542	0.0671953	0.483309	0.220339	0.202505
chr1:186359863-186359864,+	exonic	C1orf27	ENST00000432021.3	-0.313248	0.374602	0.578349	0.545771	0.734446
chr1:186604568-186604571,+	intergenic	.	.	-0.151544	0.0364888	0.885481	0.158276	0.77653
chr1:186798081-186798123,+	tss	PLA2G4A	ENST00000367466.3	1.96311	-0.210647	0.218101	0.1418	0.729372
chr1:186925393-186925394,+	exonic	PLA2G4A	ENST00000442353.2	-1.46898	1.09039	0.178922	-0.663568	0.742172
chr1:189118757-189118778,+	intergenic	.	.	-0.618815	-0.369467	0.531728	-0.0769109	0.967825
chr1:190447351-190447459,+	proximal	RP11-547I7.2	ENST00000424735.1	0.624925	-1.66516	1.06629e-05	1.03084	0.185336
chr1:192127592-192127646,+	tss	RGS18	ENST00000367460.3	0.912952	0.962383	5.97272e-05	0.426138	0.362304
chr1:192544903-192544906,+	tss	RGS1	ENST00000367459.3	4.76982	1.60864	3.93915e-06	0.801523	0.204288
chr1:192605268-192605395,+	tss	RGS13	ENST00000391995.2	1.73227	-0.354628	0.320784	-0.00235508	0.997659
chr1:192778169-192778173,+	tss	RGS2	ENST00000483295.1	5.09095	0.827346	1.82954e-05	0.404809	0.278398
chr1:193028714-193028781,+	known_alternative_tss	TROVE2	ENST00000460715.2	4.15904	0.142557	0.0645703	0.201371	0.180394
chr1:193029255-193029286,+	known_alternative_tss	TROVE2	ENST00000367444.3	-0.199254	0.102434	0.675534	0.216652	0.672499
chr1:193091088-193091310,+	tss	CDC73	ENST00000367435.3	4.9035	0.115215	0.12782	0.0676271	0.710189
chr1:193441305-193441408,+	intergenic	.	.	0.138015	1.19334	1.1893e-05	0.569865	0.236741
chr1:193442183-193442226,+	intergenic	.	.	-0.320808	1.3731	0.000244832	0.880785	0.173301
chr1:193669848-193669851,+	3_prime_UTR	RP11-21J7.1	ENST00000448412.1	-0.883055	0.494045	0.161664	-0.116558	0.915916
chr1:194232432-194232433,+	intergenic	.	.	-1.20307	-0.027544	0.960858	-0.19391	0.893059
[truncated: 46,594 more rows]
