# Supplementary material for: Characterization of the enhancer and promoter landscape of inflammatory bowel disease from human colon biopsies
Source: Nat Commun. 2018 Apr 25;9:1661. doi: 10.1038/s41467-018-03766-z (PMC5916929; doi:10.1038/s41467-018-03766-z)
Supplement: Supplementary file 7 — Supplementary Data 5 [file 41467_2018_3766_MOESM7_ESM.xlsx]

## Sheet: README
Differential TSS Usage (DTU) Analysis
Methodology:
Differential TSS usage (DTU) scored using diffSpliceDGE from the edgeR package.
Same model as for the main differential expression analysis: Gene-level differential expression(DGE) is identical.
Gene-level DTU FDRs are obtained via Simes combination of p-values.
Results for IBD (CDa & UCa vs Ctrl) an CDaVsUCa (CDa vs UCa)
Column name	Description
Gene ID	GENCODE ID
TSSs	Number of TSSs within annotated gene
DGE	Whether the gene is differentially expressed (FDR < 0.05 & |logFC| > 1)
Direction	Direction of gene differential expression (Whether or not significant)
FDR	Gene-level FDR for DTU
DTU	Whether gene shows significant gene-level DTU (at FDR < 0.05)
Up	Number of TSSs showing a significant positve relative logFC (FDR < 0.05 & logFC > 1)
Down	Number of TSSs showing a significant negative relative logFC (FDR < 0.05 & logFC > 1)

## Sheet: IBD
Gene ID	TSSs	DGE	Direction	FDR	DTU	Up	Down
A2M	20	FALSE	Up	0.27776	FALSE	0	0
A4GALT	2	TRUE	Up	1	FALSE	0	0
AAAS	3	FALSE	Up	0.631899	FALSE	0	0
AADAT	2	FALSE	Down	1	FALSE	0	0
AAED1	2	TRUE	Up	1	FALSE	0	0
AAMDC	2	TRUE	Down	9.4702e-10	TRUE	1	0
AAMP	3	TRUE	Down	0.0813457	FALSE	0	0
AARS	2	TRUE	Up	1	FALSE	0	0
AATF	2	TRUE	Up	0.564141	FALSE	0	0
AATK	2	FALSE	Down	0.93598	FALSE	0	0
ABAT	2	TRUE	Down	1	FALSE	0	0
ABCA12	3	TRUE	Up	0.881964	FALSE	0	0
ABCA2	2	TRUE	Down	1	FALSE	0	0
ABCA7	4	TRUE	Up	7.42925e-06	TRUE	0	1
ABCB1	3	TRUE	Down	1	FALSE	0	0
ABCB10	2	TRUE	Down	1	FALSE	0	0
ABCB4	2	TRUE	Up	0.000864686	TRUE	1	0
ABCB6	3	FALSE	Up	0.74343	FALSE	0	0
ABCB9	8	TRUE	Down	0.00318214	TRUE	1	1
ABCC1	3	TRUE	Up	1	FALSE	0	0
ABCC10	2	FALSE	Up	1	FALSE	0	0
ABCC3	16	TRUE	Down	0.0095252	TRUE	1	1
ABCC4	4	FALSE	Down	6.76357e-14	TRUE	1	0
ABCC5	3	FALSE	Up	0.0754666	FALSE	0	0
ABCD2	2	TRUE	Up	1	FALSE	0	0
ABCD3	2	TRUE	Down	1	FALSE	0	0
ABCF2	3	FALSE	Down	6.03821e-05	TRUE	0	2
ABCG2	2	TRUE	Down	0.627337	FALSE	0	0
ABHD11	2	TRUE	Down	1	FALSE	0	0
ABHD12	2	FALSE	Down	1	FALSE	0	0
ABHD14B	8	TRUE	Down	0.633917	FALSE	0	0
ABHD14B_antisense	2	FALSE	Down	1	FALSE	0	0
ABHD15	2	TRUE	Down	0.0850682	FALSE	0	0
ABHD17A	2	FALSE	Down	0.66724	FALSE	0	0
ABHD17C	2	FALSE	Down	1	FALSE	0	0
ABHD2	7	TRUE	Up	0.135646	FALSE	0	0
ABHD6	3	FALSE	Down	0.272209	FALSE	0	0
ABI1	3	FALSE	Up	0.754777	FALSE	0	0
ABI3	3	TRUE	Up	0.979585	FALSE	0	0
ABL1	3	TRUE	Down	1	FALSE	0	0
ABL2	3	TRUE	Up	0.0090675	TRUE	1	1
ABLIM1	7	FALSE	Down	0.171	FALSE	0	0
ABLIM1_antisense	3	FALSE	Down	0.0784285	FALSE	0	0
ABLIM2	4	TRUE	Down	1.81971e-07	TRUE	1	1
ABLIM2_antisense	4	TRUE	Down	5.31572e-09	TRUE	0	1
ABLIM3	2	TRUE	Up	0.92079	FALSE	0	0
ABO	5	TRUE	Down	0.398506	FALSE	0	0
ABP1	6	TRUE	Down	1	FALSE	0	0
ABP1_antisense	6	FALSE	Down	0.985736	FALSE	0	0
ABR	18	TRUE	Down	0.000633191	TRUE	2	2
ABR_antisense	5	TRUE	Down	1	FALSE	0	0
ABRACL	6	TRUE	Down	0.823241	FALSE	0	0
AC000111.6	2	FALSE	Up	1	FALSE	0	0
AC002310.13	2	TRUE	Down	0.0576422	FALSE	0	0
AC002398.9	3	FALSE	Down	1	FALSE	0	0
AC002511.3	3	FALSE	Down	3.4327e-05	TRUE	2	0
AC003665.1	2	FALSE	Down	0.934177	FALSE	0	0
AC004540.5	2	FALSE	Up	1	FALSE	0	0
AC005003.1	2	TRUE	Down	0.958422	FALSE	0	0
AC005037.3	2	TRUE	Down	0.550871	FALSE	0	0
AC005083.1	2	FALSE	Down	0.625346	FALSE	0	0
AC005154.6	2	FALSE	Down	0.0509197	FALSE	0	0
AC005387.3	2	FALSE	Up	1	FALSE	0	0
AC005549.3	2	TRUE	Up	1	FALSE	0	0
AC005895.4	2	TRUE	Down	1	FALSE	0	0
AC006042.7	2	FALSE	Up	0.726422	FALSE	0	0
AC006129.4	2	TRUE	Up	1	FALSE	0	0
AC006465.3	2	TRUE	Down	0.289204	FALSE	0	0
AC006486.9	3	FALSE	Up	0.952385	FALSE	0	0
AC006994.2	3	TRUE	Up	0.261238	FALSE	0	0
AC007040.11	2	FALSE	Down	0.902379	FALSE	0	0
AC007128.1	2	FALSE	Down	0.900682	FALSE	0	0
AC007246.3	2	FALSE	Down	1	FALSE	0	0
AC007255.8	2	TRUE	Down	1	FALSE	0	0
AC007319.1	2	FALSE	Up	0.743525	FALSE	0	0
AC007383.3	3	TRUE	Down	0.451708	FALSE	0	0
AC007405.4_antisense	2	FALSE	Down	0.854533	FALSE	0	0
AC007879.5	2	FALSE	Up	1	FALSE	0	0
AC008074.3	2	TRUE	Down	0.0805868	FALSE	0	0
AC008280.5	2	FALSE	Up	8.771e-06	TRUE	1	0
AC009005.2	3	TRUE	Down	0.700703	FALSE	0	0
AC009005.3	3	TRUE	Down	1	FALSE	0	0
AC009120.4	2	FALSE	Down	1	FALSE	0	0
AC009133.12	2	TRUE	Down	0.293731	FALSE	0	0
AC009133.15	2	TRUE	Down	1	FALSE	0	0
AC009133.20	4	FALSE	Down	0.159957	FALSE	0	0
AC009495.2	2	TRUE	Down	0.0376771	TRUE	1	0
AC009506.1	2	TRUE	Down	1	FALSE	0	0
AC009948.5	2	TRUE	Up	0.211358	FALSE	0	0
AC009961.3	3	FALSE	Up	0.703328	FALSE	0	0
AC010136.2_antisense	2	FALSE	Up	0.0162503	TRUE	1	0
AC010646.3	4	TRUE	Down	0.00995288	TRUE	1	0
AC011747.4	2	TRUE	Down	0.0412702	TRUE	0	1
AC011754.1	3	TRUE	Up	1	FALSE	0	0
AC011897.1	2	FALSE	Down	1	FALSE	0	0
AC011899.9	2	TRUE	Up	0.997629	FALSE	0	0
AC012307.3	2	FALSE	Down	0.763339	FALSE	0	0
AC016629.8	2	TRUE	Down	1	FALSE	0	0
AC016700.5	2	FALSE	Up	0.970198	FALSE	0	0
AC016725.4	2	FALSE	Down	0.937641	FALSE	0	0
AC016735.1	2	FALSE	Up	0.218467	FALSE	0	0
AC016831.7	2	FALSE	Up	0.133216	FALSE	0	0
AC016995.3_antisense	2	TRUE	Up	0.0901883	FALSE	0	0
AC017048.3	3	FALSE	Up	0.202484	FALSE	0	0
AC018737.1	2	FALSE	Down	0.987804	FALSE	0	0
AC018755.16	2	FALSE	Down	8.26378e-05	TRUE	1	0
AC018816.3	3	TRUE	Up	0.771196	FALSE	0	0
AC019131.1	2	TRUE	Up	1	FALSE	0	0
AC019330.1	2	TRUE	Down	1	FALSE	0	0
AC019330.1_antisense	3	FALSE	Down	1.43309e-05	TRUE	1	0
AC021218.2	2	TRUE	Up	0.275089	FALSE	0	0
AC025171.1	4	FALSE	Up	0.519219	FALSE	0	0
AC025335.1	3	TRUE	Down	0.640797	FALSE	0	0
AC034220.3	3	TRUE	Down	0.0358455	TRUE	1	0
AC058791.1	4	TRUE	Up	1.42621e-06	TRUE	1	1
AC058791.2	6	TRUE	Up	0.000100389	TRUE	1	0
AC058791.2_antisense	2	TRUE	Up	0.0805868	FALSE	0	0
AC061992.2	2	TRUE	Up	0.0299764	TRUE	1	0
AC066593.1	2	TRUE	Down	0.851545	FALSE	0	0
AC068533.7	2	FALSE	Down	0.965003	FALSE	0	0
AC068580.1	2	FALSE	Down	1	FALSE	0	0
AC073043.2	3	FALSE	Down	0.86991	FALSE	0	0
AC073046.25	3	TRUE	Down	1	FALSE	0	0
AC073610.5	3	TRUE	Down	1	FALSE	0	0
AC073871.2	2	TRUE	Down	0.490786	FALSE	0	0
AC074011.2	2	FALSE	Down	0.885949	FALSE	0	0
AC074117.10	3	TRUE	Down	0.693456	FALSE	0	0
AC074289.1	3	TRUE	Up	0.721181	FALSE	0	0
AC090587.4	2	TRUE	Up	0.225042	FALSE	0	0
AC092159.2	2	FALSE	Down	1	FALSE	0	0
AC092431.1	3	TRUE	Down	0.976215	FALSE	0	0
AC093323.3	2	FALSE	Up	0.0970958	FALSE	0	0
AC093388.3	2	FALSE	Down	0.514808	FALSE	0	0
AC093415.2	2	TRUE	Down	1	FALSE	0	0
AC093642.3	3	FALSE	Up	0.061963	FALSE	0	0
AC093673.5	2	TRUE	Up	0.787435	FALSE	0	0
AC093818.1	2	TRUE	Up	1	FALSE	0	0
AC093838.4	2	FALSE	Up	0.924644	FALSE	0	0
AC096579.13	2	TRUE	Up	0.844411	FALSE	0	0
AC096579.7	6	TRUE	Up	0.0741167	FALSE	0	1
AC103801.2	2	FALSE	Down	1	FALSE	0	0
AC104820.2	2	FALSE	Up	0.807156	FALSE	0	0
AC105399.2	2	FALSE	Up	0.211447	FALSE	0	0
AC106782.20	2	FALSE	Up	0.0493309	TRUE	0	0
AC107016.2	2	TRUE	Down	1	FALSE	0	0
AC109826.1	3	FALSE	Up	0.0677257	FALSE	0	0
AC113189.5	2	FALSE	Down	0.952687	FALSE	0	0
AC116366.5	2	TRUE	Up	0.161405	FALSE	0	0
AC123768.4	2	FALSE	Down	0.910473	FALSE	0	0
AC144521.1	3	TRUE	Down	0.0224104	TRUE	0	1
AC147651.3	2	FALSE	Down	0.574648	FALSE	0	0
AC156455.1	2	FALSE	Down	0.550098	FALSE	0	0
ACAA1	3	TRUE	Down	1	FALSE	0	0
ACAA2	2	TRUE	Down	1	FALSE	0	0
ACACA	4	TRUE	Up	0.664271	FALSE	0	0
ACACB	2	FALSE	Up	1	FALSE	0	0
ACAD11	5	TRUE	Up	1	FALSE	0	0
ACAD9	2	FALSE	Down	1	FALSE	0	0
ACADM	6	TRUE	Down	0.060132	FALSE	0	1
ACADS	2	TRUE	Down	1	FALSE	0	0
ACADVL	14	TRUE	Down	0.00114626	TRUE	0	2
ACAP2	2	FALSE	Up	0.000443648	TRUE	0	1
ACAP3	3	FALSE	Down	0.528873	FALSE	0	0
ACAT1	7	TRUE	Down	0.0979746	FALSE	0	0
ACAT2	2	FALSE	Down	0.419337	FALSE	0	0
ACBD3	4	TRUE	Up	0.700703	FALSE	0	0
ACBD4	2	TRUE	Down	0.286768	FALSE	0	0
ACBD5	5	TRUE	Down	0.157742	FALSE	0	0
ACBD6	3	FALSE	Down	0.290517	FALSE	0	0
ACCS	2	FALSE	Down	0.407995	FALSE	0	0
ACE	2	FALSE	Up	1	FALSE	0	0
ACE2	2	FALSE	Up	1	FALSE	0	0
ACER3	3	TRUE	Up	0.00114913	TRUE	0	1
ACHE	3	TRUE	Up	1	FALSE	0	0
ACIN1	10	FALSE	Up	0.327799	FALSE	0	0
ACLY	2	FALSE	Up	1	FALSE	0	0
ACO1	3	TRUE	Up	0.0413461	TRUE	1	0
ACO2	9	TRUE	Down	1	FALSE	0	0
ACOT1	2	FALSE	Down	1	FALSE	0	0
ACOT11	2	TRUE	Down	0.137301	FALSE	0	0
ACOT2	3	TRUE	Down	1	FALSE	0	0
ACOT4	2	TRUE	Down	1	FALSE	0	0
ACOT7	13	TRUE	Down	6.03359e-15	TRUE	4	2
ACOT7_antisense	4	TRUE	Down	0.201429	FALSE	0	0
ACOT8	2	TRUE	Down	0.0469114	TRUE	0	0
ACOX1	6	TRUE	Down	0.323667	FALSE	0	0
ACOX2	2	TRUE	Down	0.718568	FALSE	0	0
ACOX3	2	TRUE	Down	0.593645	FALSE	0	0
ACOXL	2	TRUE	Up	3.08415e-05	TRUE	1	1
ACP1	2	FALSE	Up	1	FALSE	0	0
ACP2	6	FALSE	Down	3.02717e-10	TRUE	0	1
ACP5	6	FALSE	Up	0.605972	FALSE	0	0
ACP6	4	TRUE	Down	3.06086e-05	TRUE	1	0
ACSF3	5	TRUE	Down	9.73325e-05	TRUE	1	1
ACSL1	3	TRUE	Up	0.0396775	TRUE	0	1
ACSL3	3	TRUE	Up	0.804515	FALSE	0	0
ACSL4	2	TRUE	Up	1	FALSE	0	0
ACSL5	12	TRUE	Down	2.95073e-06	TRUE	1	3
ACSL5_antisense	2	FALSE	Up	0.0185288	TRUE	0	1
ACSS1	3	TRUE	Down	0.000446865	TRUE	1	0
ACSS2	9	TRUE	Down	0.809241	FALSE	0	0
ACTA2	9	TRUE	Up	0.549339	FALSE	0	0
ACTB	17	TRUE	Up	0.442052	FALSE	0	0
ACTB_antisense	9	TRUE	Up	0.81329	FALSE	0	0
ACTG1	16	FALSE	Up	0.0509507	FALSE	0	2
ACTG1_antisense	6	FALSE	Up	1	FALSE	0	0
ACTG2	3	FALSE	Up	1	FALSE	0	0
ACTL10	2	FALSE	Up	1	FALSE	0	0
ACTN1	8	TRUE	Up	0.00037891	TRUE	1	0
ACTN4	26	FALSE	Up	0.00106022	TRUE	0	1
ACTN4_antisense	10	FALSE	Down	1	FALSE	0	0
ACTR1A	4	FALSE	Up	0.267972	FALSE	0	0
ACTR1B	2	TRUE	Down	1	FALSE	0	0
ACTR3	8	TRUE	Up	0.331536	FALSE	0	0
ACTR3C	2	FALSE	Down	0.927792	FALSE	0	0
ACVR1	3	TRUE	Up	1	FALSE	0	0
ACVR1B	4	TRUE	Down	1	FALSE	0	0
ACVR1C	2	TRUE	Down	0.339604	FALSE	0	0
ACVR2A	4	TRUE	Down	1	FALSE	0	0
ACVR2B	3	TRUE	Down	0.000725145	TRUE	0	1
ACVRL1	11	FALSE	Up	0.699335	FALSE	0	0
ACY1	4	TRUE	Down	0.00649514	TRUE	0	1
ACY3	3	TRUE	Up	3.51347e-05	TRUE	1	0
ACYP1	2	TRUE	Down	1	FALSE	0	0
AD000090.2	2	FALSE	Down	1	FALSE	0	0
AD001527.7	2	FALSE	Down	1	FALSE	0	0
ADAL	2	TRUE	Down	0.682481	FALSE	0	0
ADAM10	4	TRUE	Down	0.975516	FALSE	0	0
ADAM12	2	TRUE	Up	0.468781	FALSE	0	0
ADAM15	5	TRUE	Up	0.114481	FALSE	0	0
ADAM28	2	TRUE	Up	0.000310878	TRUE	0	1
ADAM33	2	FALSE	Up	1	FALSE	0	0
ADAM9	5	TRUE	Up	9.07529e-19	TRUE	2	0
ADAMDEC1	15	TRUE	Down	0.869847	FALSE	0	0
ADAMTS13	2	TRUE	Down	1	FALSE	0	0
ADAMTS14	2	TRUE	Up	0.0192858	TRUE	1	0
ADAMTS17	2	FALSE	Down	1	FALSE	0	0
ADAMTS5	2	TRUE	Up	0.161965	FALSE	0	0
ADAMTS7	2	TRUE	Up	1	FALSE	0	0
ADAMTS8	2	FALSE	Up	1	FALSE	0	0
ADAMTS9	3	TRUE	Up	1	FALSE	0	0
ADAMTS9-AS2	3	TRUE	Up	0.0848295	FALSE	0	0
ADAMTSL2	2	FALSE	Down	0.000228656	TRUE	1	1
ADAMTSL3	2	FALSE	Down	1	FALSE	0	0
ADAP1	6	TRUE	Down	1.80864e-05	TRUE	1	1
ADAP1_antisense	4	TRUE	Down	0.972741	FALSE	0	0
ADAP2	3	FALSE	Up	0.651083	FALSE	0	0
ADAR	7	TRUE	Up	0.692298	FALSE	0	0
ADAT3	3	TRUE	Down	0.853707	FALSE	0	0
ADCK2	2	TRUE	Down	0.47233	FALSE	0	0
ADCK3	3	TRUE	Down	0.000887784	TRUE	2	0
ADCK4	5	FALSE	Down	0.445262	FALSE	0	0
ADCK5	3	TRUE	Down	0.803	FALSE	0	0
ADCY5	5	TRUE	Down	0.373225	FALSE	0	0
ADCY6	7	TRUE	Down	0.938358	FALSE	0	0
ADCY7	4	TRUE	Up	0.0290019	TRUE	0	1
ADCY9	2	TRUE	Down	0.0257448	TRUE	1	0
ADCYAP1R1	2	TRUE	Up	0.353754	FALSE	0	0
ADD1	7	FALSE	Down	0.401691	FALSE	0	0
ADD1_antisense	2	FALSE	Down	0.222989	FALSE	0	0
ADD3	5	TRUE	Down	0.188175	FALSE	0	0
ADH1B	2	FALSE	Down	1	FALSE	0	0
ADH1C	6	TRUE	Down	0.784891	FALSE	0	0
ADH5	2	TRUE	Down	0.417472	FALSE	0	0
ADH6	2	TRUE	Down	0.00117856	TRUE	0	1
ADI1	2	FALSE	Down	1	FALSE	0	0
ADIPOR1	4	FALSE	Up	0.172047	FALSE	0	0
ADIPOR2	2	FALSE	Up	0.973361	FALSE	0	0
ADIRF	2	TRUE	Down	0.0986918	FALSE	0	0
ADK	3	FALSE	Up	0.473048	FALSE	0	0
ADM	3	TRUE	Up	2.34187e-09	TRUE	0	2
ADNP	3	FALSE	Up	1	FALSE	0	0
ADORA1	2	TRUE	Up	0.862051	FALSE	0	0
ADORA3	3	TRUE	Down	0.0276179	TRUE	1	0
ADPGK	2	TRUE	Up	1	FALSE	0	0
ADRBK1	11	FALSE	Up	0.000797437	TRUE	2	0
ADRBK2	4	TRUE	Up	0.947321	FALSE	0	0
ADRM1	5	FALSE	Up	0.5465	FALSE	0	0
ADSS	2	TRUE	Up	0.789306	FALSE	0	0
ADTRP	5	FALSE	Up	4.99239e-05	TRUE	1	0
AEBP2	2	TRUE	Up	1	FALSE	0	0
AES	7	TRUE	Down	0.272209	FALSE	0	0
AF011889.4	2	TRUE	Down	0.349463	FALSE	0	0
AF064858.6	3	FALSE	Up	1	FALSE	0	0
AF064858.6_antisense	2	TRUE	Up	1	FALSE	0	0
AF064860.5	7	TRUE	Down	0.016549	TRUE	1	0
AF064860.5_antisense	2	FALSE	Down	1	FALSE	0	0
AFAP1	2	FALSE	Down	0.940806	FALSE	0	0
AFAP1L2	3	TRUE	Up	0.099825	FALSE	0	0
AFF1	10	FALSE	Down	0.88566	FALSE	0	0
AFF1_antisense	3	FALSE	Down	0.844119	FALSE	0	0
AFF3	2	TRUE	Up	2.69216e-06	TRUE	0	1
AFF4	3	TRUE	Up	0.176117	FALSE	0	0
AFG3L2	2	TRUE	Down	1	FALSE	0	0
AFMID	3	FALSE	Up	0.0433604	TRUE	1	0
AGA_antisense	2	TRUE	Down	1	FALSE	0	0
AGAP1	4	TRUE	Down	2.80253e-05	TRUE	0	1
AGAP3	5	FALSE	Up	0.016549	TRUE	1	0
AGBL5	2	TRUE	Down	0.0507699	FALSE	0	0
AGFG1	2	FALSE	Up	1	FALSE	0	0
AGFG2	3	TRUE	Down	0.569581	FALSE	0	0
AGL	2	FALSE	Down	1	FALSE	0	0
AGMO	2	FALSE	Down	0.050853	FALSE	0	0
AGO2	3	TRUE	Up	8.99805e-06	TRUE	2	0
AGO3	3	FALSE	Up	0.233245	FALSE	0	0
AGO4	2	FALSE	Up	1	FALSE	0	0
AGPAT2	3	TRUE	Down	0.16435	FALSE	0	0
AGPAT3	4	TRUE	Down	0.01107	TRUE	0	1
AGPAT5	5	TRUE	Down	2.08852e-08	TRUE	0	3
AGPAT6	2	TRUE	Up	0.102704	FALSE	0	0
AGPAT9	4	FALSE	Down	0.144293	FALSE	0	0
AGR2	11	TRUE	Up	0.022613	TRUE	0	1
AGR2_antisense	2	TRUE	Up	1	FALSE	0	0
AGR3	2	FALSE	Down	0.951449	FALSE	0	0
AGRN	3	TRUE	Up	0.0375985	TRUE	0	1
AGXT	3	TRUE	Down	0.00321981	TRUE	0	1
AGXT2L2	9	TRUE	Down	1	FALSE	0	0
AHCY	2	FALSE	Down	1	FALSE	0	0
AHCYL1	5	FALSE	Up	0.0945261	FALSE	0	0
AHCYL2	16	TRUE	Down	0.0399467	TRUE	1	1
AHCYL2_antisense	4	FALSE	Up	0.013012	TRUE	0	1
AHDC1	2	TRUE	Up	0.933091	FALSE	0	0
AHNAK	21	FALSE	Down	0.701994	FALSE	0	0
AHNAK2	2	FALSE	Up	0.281197	FALSE	0	0
AHR	3	TRUE	Up	0.875193	FALSE	0	0
AHRR	2	FALSE	Down	0.441009	FALSE	0	0
AHSA1	4	FALSE	Down	1	FALSE	0	0
AIF1	2	TRUE	Up	0.774126	FALSE	0	0
AIFM1	2	TRUE	Down	0.450057	FALSE	0	0
AIFM3	4	TRUE	Down	0.931269	FALSE	0	0
AIG1	2	FALSE	Down	0.367225	FALSE	0	0
AIM1	11	TRUE	Down	0.000884374	TRUE	1	1
AJUBA	2	TRUE	Up	0.597404	FALSE	0	0
AK1	2	FALSE	Down	0.000100924	TRUE	1	0
AK2	2	TRUE	Down	0.0657978	FALSE	0	0
AK3	7	TRUE	Down	1	FALSE	0	0
AK3_antisense	2	TRUE	Down	0.379026	FALSE	0	0
AK4	2	TRUE	Down	0.807156	FALSE	0	0
AK9	2	FALSE	Down	0.660831	FALSE	0	0
AKAP1	7	TRUE	Down	0.0205534	TRUE	1	0
AKAP11	4	FALSE	Up	0.0111235	TRUE	1	0
AKAP13	15	FALSE	Up	5.51294e-06	TRUE	5	1
AKAP2	4	TRUE	Up	0.0308301	TRUE	0	1
AKAP5	2	FALSE	Down	0.8616	FALSE	0	0
AKAP6	4	FALSE	Down	0.940985	FALSE	0	0
AKAP7	4	TRUE	Down	0.0484725	TRUE	1	0
AKAP8	2	TRUE	Down	1	FALSE	0	0
AKAP8L	2	FALSE	Up	1	FALSE	0	0
AKAP9	7	TRUE	Down	0.000636759	TRUE	1	1
AKIRIN2	2	TRUE	Up	0.265097	FALSE	0	0
AKNA	2	TRUE	Up	0.0416426	TRUE	0	1
AKR1A1	4	TRUE	Up	0.342377	FALSE	0	0
AKR1B10	3	TRUE	Down	0.0909077	FALSE	0	0
AKR1C3	2	TRUE	Down	1	FALSE	0	0
AKR7A2	2	TRUE	Down	1	FALSE	0	0
AKR7A3	3	TRUE	Down	1	FALSE	0	0
AKR7A3_antisense	2	TRUE	Down	1	FALSE	0	0
AKT1	4	FALSE	Down	0.891788	FALSE	0	0
AKT1S1	4	FALSE	Down	7.18245e-19	TRUE	1	0
AKT2	4	FALSE	Up	1	FALSE	0	0
AKTIP	2	FALSE	Down	1	FALSE	0	0
AL020996.1	2	TRUE	Down	0.658261	FALSE	0	0
AL049840.1	2	FALSE	Up	1	FALSE	0	0
AL121761.2_antisense_proximal	2	TRUE	Down	0.664033	FALSE	0	0
AL122127.3	5	TRUE	Up	0.611373	FALSE	0	0
AL139099.1	3	TRUE	Down	0.826477	FALSE	0	0
AL590867.1_antisense	2	FALSE	Up	0.610026	FALSE	0	0
AL591893.1	2	TRUE	Up	0.142457	FALSE	0	0
AL592183.1	2	FALSE	Up	0.888934	FALSE	0	0
AL592188.3	5	FALSE	Down	1	FALSE	0	0
AL592188.3_antisense	2	FALSE	Up	1	FALSE	0	0
AL592188.3_antisense_proximal	2	TRUE	Up	1	FALSE	0	0
ALAD	3	TRUE	Down	0.790261	FALSE	0	0
ALAS1	5	TRUE	Up	0.803	FALSE	0	0
ALCAM	3	TRUE	Up	1	FALSE	0	0
ALDH16A1	2	TRUE	Up	0.0939887	FALSE	0	0
ALDH18A1	7	TRUE	Down	0.991605	FALSE	0	0
ALDH1A1	3	TRUE	Down	1	FALSE	0	0
ALDH1B1	3	TRUE	Down	1	FALSE	0	0
ALDH1L1	2	FALSE	Up	0.553112	FALSE	0	0
ALDH2	14	FALSE	Down	3.66879e-05	TRUE	0	2
ALDH2_antisense	2	FALSE	Down	0.737885	FALSE	0	0
ALDH3A1	3	TRUE	Down	1	FALSE	0	0
ALDH3A2	3	FALSE	Up	0.47547	FALSE	0	0
ALDH3B1	2	FALSE	Up	0.409538	FALSE	0	0
ALDH4A1	2	TRUE	Up	1	FALSE	0	0
ALDH9A1	2	FALSE	Down	0.167914	FALSE	0	0
ALDOA	16	FALSE	Down	7.4324e-13	TRUE	2	0
ALDOA_antisense	9	FALSE	Up	0.0593312	FALSE	1	0
ALDOB	9	TRUE	Up	0.00505123	TRUE	0	1
ALG1	4	FALSE	Up	4.69039e-05	TRUE	1	0
ALG13	2	FALSE	Up	1	FALSE	0	0
ALG2	3	FALSE	Up	1	FALSE	0	0
ALG3	4	FALSE	Down	0.475733	FALSE	0	0
ALG9	3	TRUE	Up	1.81607e-08	TRUE	1	0
ALKBH3	2	FALSE	Up	1	FALSE	0	0
ALKBH5	4	FALSE	Up	0.830853	FALSE	0	0
ALKBH7	2	TRUE	Down	1	FALSE	0	0
ALMS1	3	FALSE	Up	1	FALSE	0	0
ALOX5	3	TRUE	Up	0.431225	FALSE	0	0
ALOX5AP	3	TRUE	Up	7.6158e-06	TRUE	0	1
ALPK2	3	TRUE	Up	0.7616	FALSE	0	0
ALS2CL	3	FALSE	Down	0.00594508	TRUE	1	0
ALYREF	4	TRUE	Up	1	FALSE	0	0
AMACR	2	TRUE	Down	1	FALSE	0	0
AMBRA1	4	FALSE	Up	0.00277338	TRUE	1	0
AMICA1	5	TRUE	Up	0.267332	FALSE	0	0
AMIGO2	5	FALSE	Up	0.111937	FALSE	0	0
AMIGO3	4	TRUE	Up	0.100633	FALSE	0	0
AMN	9	TRUE	Down	7.61897e-05	TRUE	4	0
AMN_antisense	2	FALSE	Down	0.157898	FALSE	0	0
AMOT	2	FALSE	Up	0.393762	FALSE	0	0
AMPD2	3	FALSE	Up	0.0245828	TRUE	1	0
AMPD3	6	TRUE	Up	0.102179	FALSE	0	1
AMT	2	TRUE	Down	1	FALSE	0	0
ANAPC11	4	FALSE	Down	0.793314	FALSE	0	0
ANAPC13	2	FALSE	Up	1	FALSE	0	0
ANAPC15	2	FALSE	Down	0.289036	FALSE	0	0
ANAPC2	3	TRUE	Down	1	FALSE	0	0
ANAPC5	3	FALSE	Down	0.243444	FALSE	0	0
ANGEL2	2	FALSE	Down	1	FALSE	0	0
ANGPTL1	2	FALSE	Down	0.218892	FALSE	0	0
ANGPTL6	2	FALSE	Down	0.0426102	TRUE	1	0
ANK2	4	FALSE	Up	0.00531335	TRUE	1	1
ANK3	7	TRUE	Down	3.48792e-07	TRUE	1	1
ANKDD1A_antisense	7	FALSE	Up	1	FALSE	0	0
ANKDD1B	4	TRUE	Down	1	FALSE	0	0
ANKH	3	TRUE	Down	0.0109971	TRUE	1	0
ANKHD1	5	TRUE	Down	1	FALSE	0	0
ANKHD1_antisense	2	FALSE	Up	1	FALSE	0	0
ANKIB1	2	FALSE	Up	1	FALSE	0	0
ANKMY1	2	FALSE	Down	1	FALSE	0	0
ANKMY2	2	TRUE	Down	1	FALSE	0	0
ANKRA2	2	FALSE	Down	1	FALSE	0	0
ANKRD10	5	TRUE	Up	1	FALSE	0	0
ANKRD12	6	FALSE	Down	1.66261e-05	TRUE	2	0
ANKRD13A	2	FALSE	Down	0.493914	FALSE	0	0
ANKRD13D	3	TRUE	Up	1	FALSE	0	0
ANKRD17	8	FALSE	Up	0.363125	FALSE	0	0
ANKRD28	7	TRUE	Up	0.00183859	TRUE	1	1
ANKRD29	2	TRUE	Up	1	FALSE	0	0
ANKRD30BL	4	TRUE	Up	0.0580196	FALSE	0	1
ANKRD32	2	FALSE	Down	0.0755207	FALSE	0	0
ANKRD35	2	TRUE	Up	1	FALSE	0	0
ANKRD36	2	FALSE	Up	0.585858	FALSE	0	0
ANKRD36B	2	FALSE	Up	1	FALSE	0	0
ANKRD36BP2	3	TRUE	Up	1	FALSE	0	0
ANKRD36C	3	FALSE	Down	1.32257e-06	TRUE	1	0
ANKRD37	3	TRUE	Up	0.247272	FALSE	0	0
ANKRD40	3	FALSE	Down	1	FALSE	0	0
ANKRD42	3	FALSE	Down	0.408304	FALSE	0	0
ANKRD49	2	TRUE	Down	1	FALSE	0	0
ANKRD52	3	FALSE	Up	0.416852	FALSE	0	0
ANKRD65	4	TRUE	Up	6.8078e-05	TRUE	1	0
ANKRD9	5	TRUE	Down	0.479765	FALSE	0	0
ANKS1A	7	FALSE	Down	1.08135e-05	TRUE	0	1
ANKS4B	2	TRUE	Down	1	FALSE	0	0
ANKZF1	2	TRUE	Down	1	FALSE	0	0
ANO1	2	FALSE	Down	1	FALSE	0	0
ANO10	3	TRUE	Down	0.479322	FALSE	0	0
ANO5	2	TRUE	Down	0.691026	FALSE	0	0
ANO7	3	TRUE	Down	0.0380173	TRUE	1	0
ANO7P1	2	FALSE	Up	0.910826	FALSE	0	0
ANP32A	4	FALSE	Up	7.3901e-16	TRUE	1	0
ANP32B	6	FALSE	Down	0.490189	FALSE	0	0
ANP32E	2	TRUE	Up	1	FALSE	0	0
ANPEP	16	TRUE	Down	2.86689e-08	TRUE	1	0
ANPEP_antisense	8	TRUE	Down	1	FALSE	0	0
ANTXR1	2	TRUE	Up	1	FALSE	0	0
ANTXR2	2	TRUE	Up	0.000389417	TRUE	1	0
ANXA1	2	TRUE	Up	0.963021	FALSE	0	0
ANXA11	15	FALSE	Down	1.68189e-06	TRUE	2	0
ANXA11_antisense	3	FALSE	Down	1	FALSE	0	0
ANXA2	12	TRUE	Up	0.029522	TRUE	1	0
ANXA4	13	TRUE	Up	0.285109	FALSE	0	0
ANXA4_antisense	2	FALSE	Up	0.706364	FALSE	0	0
ANXA5	10	TRUE	Up	0.850084	FALSE	0	0
ANXA6	3	TRUE	Up	1	FALSE	0	0
AOAH	2	FALSE	Down	0.000646073	TRUE	1	1
AOC3	2	FALSE	Down	0.892774	FALSE	0	0
AP000350.4	2	FALSE	Up	0.950954	FALSE	0	0
AP000472.2	4	TRUE	Down	0.204751	FALSE	0	0
AP000721.4_antisense	2	FALSE	Down	1	FALSE	0	0
AP000769.7	4	FALSE	Up	1	FALSE	0	0
AP001044.2	2	FALSE	Down	0.353754	FALSE	0	0
AP001055.6	2	FALSE	Up	0.0352184	TRUE	0	0
AP001056.1	2	TRUE	Up	0.000360212	TRUE	0	1
AP001058.3	2	TRUE	Up	0.678771	FALSE	0	0
AP001062.9	2	FALSE	Up	0.410941	FALSE	0	0
AP001187.9	2	TRUE	Down	1	FALSE	0	0
AP001258.4	2	TRUE	Up	0.699482	FALSE	0	0
AP001372.2	2	TRUE	Down	0.607521	FALSE	0	0
AP001625.4	2	FALSE	Up	0.854533	FALSE	0	0
AP001816.1	2	FALSE	Up	1	FALSE	0	0
AP003419.11	6	FALSE	Down	1.98171e-09	TRUE	2	0
AP003733.1	3	FALSE	Down	0.683807	FALSE	0	0
AP006621.8	2	FALSE	Down	0.136831	FALSE	0	0
AP006748.1	2	FALSE	Up	0.000185941	TRUE	1	0
AP006748.1_antisense	2	TRUE	Up	0.281723	FALSE	0	0
AP1B1	4	FALSE	Up	0.224613	FALSE	0	0
AP1G1	4	FALSE	Up	0.00879582	TRUE	1	0
AP1G2	4	TRUE	Down	0.296274	FALSE	0	0
AP1M1	2	TRUE	Up	0.901797	FALSE	0	0
AP1M2	2	TRUE	Down	0.258939	FALSE	0	0
AP1S1	3	FALSE	Down	1	FALSE	0	0
AP1S2	2	TRUE	Up	1	FALSE	0	0
AP1S3	2	TRUE	Up	0.200009	FALSE	0	0
AP2A1	3	FALSE	Up	0.650199	FALSE	0	0
AP2A2	2	TRUE	Down	0.919643	FALSE	0	0
AP2B1	7	TRUE	Up	0.412006	FALSE	0	0
AP2M1	7	FALSE	Up	0.232781	FALSE	0	0
AP2M1_antisense	2	FALSE	Down	1	FALSE	0	0
AP2S1	5	FALSE	Down	0.643351	FALSE	0	0
AP3B1	3	TRUE	Up	0.000185979	TRUE	1	0
AP3D1	4	TRUE	Up	1	FALSE	0	0
AP3M1	2	FALSE	Down	1	FALSE	0	0
AP3S2	4	TRUE	Down	0.000469245	TRUE	1	0
AP3S2_antisense	2	TRUE	Down	0.912058	FALSE	0	0
AP4M1	3	TRUE	Down	0.790047	FALSE	0	0
AP5M1	2	TRUE	Down	0.0221313	TRUE	1	0
AP5S1	3	FALSE	Down	1	FALSE	0	0
APBA2	2	FALSE	Up	0.000172061	TRUE	1	1
APBB1IP	2	TRUE	Up	0.914025	FALSE	0	0
APBB3	3	FALSE	Down	0.93049	FALSE	0	0
APC	2	FALSE	Up	0.237079	FALSE	0	0
APEH	3	TRUE	Down	0.362693	FALSE	0	0
APEX1	3	FALSE	Down	1	FALSE	0	0
APEX2	2	FALSE	Down	1	FALSE	0	0
APH1A	8	FALSE	Down	0.11825	FALSE	1	0
APIP	2	TRUE	Up	6.92064e-14	TRUE	1	1
APLNR	2	TRUE	Up	1	FALSE	0	0
APLP2	17	TRUE	Down	0.285765	FALSE	0	0
APLP2_antisense	3	FALSE	Down	0.839334	FALSE	0	0
APOBEC3A	2	FALSE	Up	9.0482e-08	TRUE	1	0
APOBEC3B	3	TRUE	Down	0.0030478	TRUE	0	1
APOBEC3C	2	FALSE	Down	0.847463	FALSE	0	0
APOBEC3D	2	TRUE	Down	0.0442524	TRUE	0	0
APOBEC3G	3	TRUE	Up	3.48615e-06	TRUE	1	0
APOBR	5	FALSE	Down	1	FALSE	0	0
APOC1	2	FALSE	Down	0.00119467	TRUE	1	1
APOE	3	TRUE	Up	1	FALSE	0	0
APOL1	3	TRUE	Up	0.271287	FALSE	0	0
APOL2	5	TRUE	Up	1	FALSE	0	0
APOL3	3	TRUE	Up	0.364057	FALSE	0	0
APOL4	2	TRUE	Up	0.210235	FALSE	0	0
APOL6	3	TRUE	Up	0.578225	FALSE	0	0
APOLD1	2	TRUE	Up	0.04208	TRUE	0	1
APOO	3	FALSE	Down	0.383148	FALSE	0	0
APP	20	FALSE	Down	9.30545e-08	TRUE	1	2
APP_antisense	7	FALSE	Down	0.0194896	TRUE	0	1
APPBP2	2	FALSE	Up	0.370242	FALSE	0	0
APPL1	2	TRUE	Down	0.407081	FALSE	0	0
APPL2	6	TRUE	Down	0.00867622	TRUE	0	3
APRT	3	FALSE	Down	1	FALSE	0	0
APTX	2	FALSE	Up	0.610695	FALSE	0	0
AQP1	2	FALSE	Up	0.000244796	TRUE	0	1
AQP11	2	TRUE	Down	0.345615	FALSE	0	0
AQP8	9	TRUE	Down	1	FALSE	0	0
AQP8_antisense	4	TRUE	Down	1	FALSE	0	0
AQP9	2	TRUE	Up	0.00104628	TRUE	1	1
ARAF	3	TRUE	Down	0.883857	FALSE	0	0
ARAF_antisense	2	FALSE	Down	1	FALSE	0	0
ARAP1	8	TRUE	Up	0.00029477	TRUE	2	3
ARAP2	2	TRUE	Up	1	FALSE	0	0
ARCN1	4	FALSE	Up	1	FALSE	0	0
ARF1	8	FALSE	Up	0.0459568	TRUE	0	1
ARF1_antisense	4	FALSE	Up	0.739023	FALSE	0	0
ARF3	4	FALSE	Down	0.0857838	FALSE	0	0
ARF3_antisense	2	FALSE	Down	0.963021	FALSE	0	0
ARF4	7	FALSE	Up	1	FALSE	0	0
ARF5	4	FALSE	Down	0.733711	FALSE	0	0
ARF6	3	FALSE	Down	0.565313	FALSE	0	0
ARF6_antisense	3	FALSE	Down	0.201499	FALSE	0	0
ARFGAP1	3	TRUE	Up	1	FALSE	0	0
ARFGEF1	2	FALSE	Down	1	FALSE	0	0
ARFIP1	2	FALSE	Up	0.656853	FALSE	0	0
ARFIP2	7	FALSE	Up	0.319029	FALSE	0	0
ARFRP1	3	TRUE	Down	6.97376e-13	TRUE	1	0
ARGLU1	9	FALSE	Up	0.73619	FALSE	0	0
ARGLU1_antisense	3	FALSE	Up	0.765328	FALSE	0	0
ARHGAP1	2	FALSE	Down	1	FALSE	0	0
ARHGAP10	2	TRUE	Up	0.745454	FALSE	0	0
ARHGAP11B	2	TRUE	Up	1	FALSE	0	0
ARHGAP12	2	FALSE	Down	3.48664e-05	TRUE	1	0
ARHGAP15	4	TRUE	Up	0.0230373	TRUE	0	2
ARHGAP17	2	FALSE	Up	1	FALSE	0	0
ARHGAP18	2	TRUE	Down	1	FALSE	0	0
ARHGAP21	4	FALSE	Up	0.0514272	FALSE	0	1
ARHGAP22	3	TRUE	Up	0.0055224	TRUE	0	1
ARHGAP23	3	TRUE	Up	0.853707	FALSE	0	0
ARHGAP24	4	TRUE	Up	0.0160211	TRUE	0	1
ARHGAP25	3	TRUE	Up	0.0529072	FALSE	1	0
ARHGAP26	8	TRUE	Up	1.64454e-06	TRUE	3	1
ARHGAP27	4	FALSE	Down	0.000125847	TRUE	0	1
ARHGAP28	2	TRUE	Up	0.0411333	TRUE	0	1
ARHGAP30	2	TRUE	Up	1	FALSE	0	0
ARHGAP31	3	TRUE	Up	0.145943	FALSE	0	0
ARHGAP32	2	TRUE	Down	5.01028e-05	TRUE	1	0
ARHGAP35	2	FALSE	Down	0.490416	FALSE	0	0
ARHGAP4	4	TRUE	Up	0.0933327	FALSE	0	0
ARHGAP44	3	TRUE	Down	1	FALSE	0	0
ARHGAP5	2	FALSE	Down	1	FALSE	0	0
ARHGAP5-AS1	2	TRUE	Down	1	FALSE	0	0
ARHGAP6	3	FALSE	Down	0.832064	FALSE	0	0
ARHGAP8	2	TRUE	Down	0.692996	FALSE	0	0
ARHGAP9	6	TRUE	Up	8.5644e-05	TRUE	0	2
ARHGDIA	9	FALSE	Up	0.369732	FALSE	0	0
ARHGDIA_antisense	2	FALSE	Down	1	FALSE	0	0
ARHGDIB	6	TRUE	Up	1	FALSE	0	0
ARHGEF1	5	TRUE	Up	6.03359e-15	TRUE	0	1
ARHGEF1_antisense	2	FALSE	Up	0.367397	FALSE	0	0
ARHGEF10	2	FALSE	Down	0.393426	FALSE	0	0
ARHGEF10L	9	TRUE	Down	7.72863e-17	TRUE	1	1
ARHGEF11	4	FALSE	Down	3.18425e-07	TRUE	1	2
ARHGEF12	6	TRUE	Down	0.696052	FALSE	0	0
ARHGEF15	2	TRUE	Up	1	FALSE	0	0
ARHGEF16	2	TRUE	Down	0.723816	FALSE	0	0
ARHGEF17	3	TRUE	Up	0.0111744	TRUE	0	1
ARHGEF18	5	FALSE	Up	0.726422	FALSE	0	0
ARHGEF19	3	FALSE	Down	0.485147	FALSE	0	0
ARHGEF2	6	TRUE	Up	0.0401346	TRUE	1	1
ARHGEF25	3	FALSE	Up	0.0951969	FALSE	0	0
ARHGEF28	2	FALSE	Up	0.0246228	TRUE	0	1
ARHGEF3	5	TRUE	Up	0.812125	FALSE	0	0
ARHGEF38	2	FALSE	Up	1	FALSE	0	0
ARHGEF40	4	TRUE	Down	1.28474e-16	TRUE	1	0
ARHGEF6	3	TRUE	Up	0.99916	FALSE	0	0
ARHGEF7	2	FALSE	Up	0.0679391	FALSE	0	0
ARHGEF9	3	TRUE	Down	0.12198	FALSE	0	0
ARID1A	3	FALSE	Up	0.660831	FALSE	0	0
ARID1A_antisense	2	TRUE	Down	1	FALSE	0	0
ARID1B	9	FALSE	Up	0.00321965	TRUE	1	0
ARID2	4	FALSE	Up	1	FALSE	0	0
ARID3A	2	FALSE	Up	0.361638	FALSE	0	0
ARID3B	2	FALSE	Up	0.350314	FALSE	0	0
ARID4B	2	TRUE	Up	1	FALSE	0	0
ARID5A	2	TRUE	Up	1	FALSE	0	0
ARID5B	5	FALSE	Up	8.22445e-07	TRUE	2	0
ARIH1	2	TRUE	Up	0.974749	FALSE	0	0
ARIH2	2	FALSE	Down	0.0125286	TRUE	0	1
ARL14	2	FALSE	Up	1	FALSE	0	0
ARL14EPL_antisense	2	FALSE	Up	0.0651503	FALSE	0	0
ARL2	4	TRUE	Down	0.912347	FALSE	0	0
ARL2_antisense	2	FALSE	Down	0.850529	FALSE	0	0
ARL4A	3	FALSE	Down	0.144737	FALSE	0	0
ARL4C	2	TRUE	Up	1	FALSE	0	0
ARL5A	2	FALSE	Up	0.768932	FALSE	0	0
ARL5B-AS1	2	FALSE	Down	0.0190634	TRUE	1	0
ARL6	2	FALSE	Up	1	FALSE	0	0
ARL6IP1	3	TRUE	Down	1	FALSE	0	0
ARL6IP4	3	FALSE	Up	0.811164	FALSE	0	0
ARL6IP5	2	FALSE	Up	0.977982	FALSE	0	0
ARL6IP5_antisense	2	FALSE	Up	0.337329	FALSE	0	0
ARL6IP6	4	FALSE	Up	0.648831	FALSE	0	0
ARL8A	2	TRUE	Up	0.0945261	FALSE	0	0
ARL8B	2	TRUE	Up	0.302454	FALSE	0	0
ARMC10	2	FALSE	Up	1	FALSE	0	0
ARMC5	3	FALSE	Down	0.630959	FALSE	0	0
ARMC6	2	FALSE	Down	0.289036	FALSE	0	0
ARMC7	3	TRUE	Down	0.0309536	TRUE	0	1
ARMC8	3	FALSE	Down	1	FALSE	0	0
ARMC9	4	TRUE	Up	0.0213294	TRUE	1	1
ARMC9_antisense	2	TRUE	Down	0.977982	FALSE	0	0
ARMCX4	3	FALSE	Down	0.66464	FALSE	0	0
ARMCX5	2	FALSE	Down	0.565313	FALSE	0	0
ARPC1A	5	TRUE	Up	0.0930485	FALSE	0	0
ARPC1A_antisense	2	FALSE	Down	1	FALSE	0	0
ARPC1B	8	TRUE	Up	0.331866	FALSE	0	0
ARPC2	7	FALSE	Up	0.82487	FALSE	0	0
ARPC2_antisense	3	FALSE	Down	0.678639	FALSE	0	0
ARPC4-TTLL3	4	TRUE	Up	0.821446	FALSE	0	0
ARPC5	2	FALSE	Up	1	FALSE	0	0
ARPC5L	3	TRUE	Up	0.93223	FALSE	0	0
ARPP19	2	TRUE	Up	0.318708	FALSE	0	0
ARRB1	4	TRUE	Down	2.12767e-07	TRUE	2	0
ARRB2	5	FALSE	Up	2.02166e-15	TRUE	1	0
ARRDC1	5	FALSE	Down	4.11314e-05	TRUE	2	0
ARRDC2	2	TRUE	Up	0.0554515	FALSE	0	0
ARRDC3	2	TRUE	Up	1	FALSE	0	0
ARRDC4	2	TRUE	Down	0.651176	FALSE	0	0
ARSA	2	FALSE	Down	0.82795	FALSE	0	0
ARSB	2	TRUE	Up	1	FALSE	0	0
ARSD	2	FALSE	Down	0.392988	FALSE	0	0
ARSG	2	TRUE	Up	0.980338	FALSE	0	0
ART3	2	TRUE	Up	4.29622e-08	TRUE	0	1
ARTN	3	TRUE	Up	0.590906	FALSE	0	0
ARV1	2	TRUE	Down	1	FALSE	0	0
ARX	2	FALSE	Down	0.999171	FALSE	0	0
ASAH1	4	FALSE	Down	0.639343	FALSE	0	0
ASAP1	3	TRUE	Up	0.624143	FALSE	0	0
ASAP2	4	FALSE	Down	0.0804101	FALSE	0	0
ASAP2_antisense	2	FALSE	Up	0.272912	FALSE	0	0
ASAP3	7	TRUE	Down	0.0164433	TRUE	1	1
ASB1	2	FALSE	Up	0.110732	FALSE	0	0
ASB16-AS1	2	FALSE	Down	0.161818	FALSE	0	0
ASB2	3	TRUE	Up	0.305229	FALSE	0	0
ASB7	3	FALSE	Down	1	FALSE	0	0
ASCC1	2	TRUE	Up	0.536306	FALSE	0	0
ASCC2	2	FALSE	Down	0.789385	FALSE	0	0
ASCL2	4	FALSE	Down	1	FALSE	0	0
ASF1B	2	FALSE	Up	0.92797	FALSE	0	0
ASH1L	4	FALSE	Up	0.525962	FALSE	0	0
ASH1L-AS1	2	FALSE	Down	1	FALSE	0	0
ASH2L	2	TRUE	Down	1	FALSE	0	0
ASH2L_antisense	2	FALSE	Down	1	FALSE	0	0
ASIC2	4	TRUE	Down	0.885417	FALSE	0	0
ASL	2	FALSE	Down	1	FALSE	0	0
ASPG	2	TRUE	Down	4.36539e-06	TRUE	1	0
ASPH	4	TRUE	Up	0.578552	FALSE	0	0
ASPHD1	2	TRUE	Up	0.0344861	TRUE	0	1
ASS1	5	TRUE	Up	0.0480973	TRUE	0	1
ASTE1	2	TRUE	Down	1	FALSE	0	0
ASTN2	3	FALSE	Down	0.642929	FALSE	0	0
ASUN	2	FALSE	Up	0.888249	FALSE	0	0
ASXL1	4	TRUE	Up	0.0426337	TRUE	1	0
ASXL2	6	FALSE	Up	0.993005	FALSE	0	0
ASXL3	2	TRUE	Down	3.81618e-05	TRUE	1	0
ATAD1	3	FALSE	Down	1.03777e-07	TRUE	0	1
ATAD2	3	TRUE	Up	0.296277	FALSE	0	0
ATAD2B	3	FALSE	Up	1	FALSE	0	0
ATE1	2	FALSE	Up	0.974225	FALSE	0	0
ATF1	4	FALSE	Down	0.659273	FALSE	0	0
ATF2	2	FALSE	Up	1	FALSE	0	0
ATF3	3	TRUE	Up	0.309653	FALSE	0	0
ATF3_antisense	2	FALSE	Up	0.919509	FALSE	0	0
ATF4	4	TRUE	Up	0.000721104	TRUE	0	1
ATF7	2	FALSE	Down	1	FALSE	0	0
ATF7IP	5	FALSE	Up	0.297995	FALSE	0	0
ATF7IP2	2	TRUE	Up	0.372477	FALSE	0	0
ATG10	3	FALSE	Down	0.703328	FALSE	0	0
ATG12	2	FALSE	Up	1	FALSE	0	0
ATG13	2	FALSE	Down	9.65714e-06	TRUE	1	0
ATG16L2	2	FALSE	Up	1	FALSE	0	0
ATG2B	2	FALSE	Up	0.200009	FALSE	0	0
ATG3	2	TRUE	Up	1	FALSE	0	0
ATG4B	2	TRUE	Down	1	FALSE	0	0
ATG4D	4	TRUE	Down	0.331424	FALSE	0	0
ATG5	2	FALSE	Up	0.323677	FALSE	0	0
ATG9A	3	TRUE	Down	0.296303	FALSE	0	0
ATHL1	2	TRUE	Up	1	FALSE	0	0
ATL1	4	FALSE	Down	0.465426	FALSE	0	0
ATM	4	TRUE	Up	0.0148232	TRUE	1	0
ATMIN	2	FALSE	Down	1	FALSE	0	0
ATN1	6	FALSE	Up	0.0446511	TRUE	2	0
ATN1_antisense	3	FALSE	Up	0.858374	FALSE	0	0
ATOH1	3	TRUE	Down	1	FALSE	0	0
ATOX1	2	TRUE	Up	0.230787	FALSE	0	0
ATP10A	2	TRUE	Up	1	FALSE	0	0
ATP10B	9	FALSE	Up	0.348199	FALSE	0	0
ATP11A	2	TRUE	Up	0.373266	FALSE	0	0
ATP11C	2	FALSE	Up	1	FALSE	0	0
ATP13A1	2	FALSE	Down	1	FALSE	0	0
ATP13A2	2	FALSE	Up	0.753087	FALSE	0	0
ATP13A3	4	TRUE	Up	5.44341e-18	TRUE	2	1
ATP1A1	21	FALSE	Down	0.784031	FALSE	0	0
ATP1A1_antisense	6	FALSE	Down	1	FALSE	0	0
ATP1B1	15	FALSE	Up	7.57956e-05	TRUE	1	1
ATP1B3	7	FALSE	Up	0.0929401	FALSE	0	0
ATP2A2	13	TRUE	Up	0.368438	FALSE	0	0
ATP2A3	18	FALSE	Down	0.679126	FALSE	0	0
ATP2B1	3	FALSE	Down	0.286851	FALSE	0	0
ATP2B4	6	TRUE	Up	0.72751	FALSE	0	0
ATP2C1	3	TRUE	Up	9.50677e-10	TRUE	1	0
ATP2C2	4	TRUE	Down	0.662216	FALSE	0	0
ATP5A1	5	FALSE	Down	0.780125	FALSE	0	0
ATP5A1_antisense	2	FALSE	Down	1	FALSE	0	0
ATP5B	11	TRUE	Down	0.223947	FALSE	0	0
ATP5B_antisense	5	FALSE	Down	1	FALSE	0	0
ATP5C1	6	FALSE	Down	0.220172	FALSE	0	0
ATP5D	4	TRUE	Down	0.643545	FALSE	0	0
ATP5E	3	TRUE	Up	0.297787	FALSE	0	0
ATP5F1	4	TRUE	Down	0.314155	FALSE	0	0
ATP5G1	3	TRUE	Down	0.155646	FALSE	0	0
ATP5G2	7	TRUE	Down	0.100484	FALSE	1	0
ATP5G3	5	FALSE	Down	1	FALSE	0	0
ATP5G3_antisense	2	FALSE	Down	1	FALSE	0	0
ATP5H	3	FALSE	Down	1	FALSE	0	0
ATP5I	4	FALSE	Down	0.0674141	FALSE	0	1
ATP5J	5	FALSE	Down	0.00497974	TRUE	1	0
ATP5J2	2	TRUE	Down	1	FALSE	0	0
ATP5L	4	FALSE	Down	0.422	FALSE	0	0
ATP5L_antisense	2	FALSE	Down	0.876022	FALSE	0	0
ATP5O	3	TRUE	Down	0.862399	FALSE	0	0
ATP5SL	3	TRUE	Down	1.18881e-07	TRUE	0	2
ATP6AP1	4	FALSE	Down	0.716916	FALSE	0	0
ATP6AP1_antisense	2	FALSE	Up	0.74754	FALSE	0	0
ATP6AP2	2	FALSE	Up	0.984415	FALSE	0	0
ATP6C	2	TRUE	Up	0.403476	FALSE	0	0
ATP6V0B	4	FALSE	Up	1	FALSE	0	0
ATP6V0C	2	FALSE	Down	1	FALSE	0	0
ATP6V0D1	8	FALSE	Down	0.000115272	TRUE	0	1
ATP6V0E1	3	FALSE	Up	0.757242	FALSE	0	0
ATP6V0E2	2	FALSE	Down	0.0223775	TRUE	1	0
ATP6V1A	2	TRUE	Up	1	FALSE	0	0
ATP6V1B2	3	TRUE	Up	1	FALSE	0	0
ATP6V1E1	4	FALSE	Down	0.241253	FALSE	0	0
ATP6V1F	2	TRUE	Up	1	FALSE	0	0
ATP6V1G1	2	TRUE	Up	0.358651	FALSE	0	0
ATP6V1H	2	FALSE	Up	0.740833	FALSE	0	0
ATP8B1	18	FALSE	Down	0.113324	FALSE	1	0
ATP8B2	2	TRUE	Up	1	FALSE	0	0
ATP8B4	4	FALSE	Up	0.519238	FALSE	0	0
ATP9A	3	TRUE	Down	0.534444	FALSE	0	0
ATP9B	2	TRUE	Up	0.656861	FALSE	0	0
ATPAF1	2	TRUE	Down	0.846699	FALSE	0	0
ATPBD4-AS1	2	FALSE	Down	0.947113	FALSE	0	0
ATPIF1	3	FALSE	Down	0.077167	FALSE	0	0
ATPIF1_antisense	2	TRUE	Down	0.148869	FALSE	0	0
ATRAID	2	FALSE	Down	0.824025	FALSE	0	0
ATRX	3	TRUE	Up	0.184983	FALSE	0	0
ATXN1	7	FALSE	Up	0.0836942	FALSE	1	0
ATXN10	2	TRUE	Up	1	FALSE	0	0
ATXN2	2	FALSE	Up	0.88331	FALSE	0	0
ATXN2L	7	FALSE	Up	0.0381774	TRUE	1	0
ATXN7	6	TRUE	Down	7.54328e-12	TRUE	2	1
ATXN7L1	3	TRUE	Down	0.002781	TRUE	0	1
ATXN7L3	4	TRUE	Up	0.274178	FALSE	0	0
ATXN7L3B	2	TRUE	Down	1	FALSE	0	0
AUH	2	TRUE	Down	0.525488	FALSE	0	0
AUP1	7	FALSE	Up	0.625346	FALSE	0	0
AURKA	2	TRUE	Up	1	FALSE	0	0
AURKAIP1	3	FALSE	Down	0.252876	FALSE	0	0
AUTS2	6	FALSE	Down	1.14985e-08	TRUE	3	1
AUTS2_antisense	2	FALSE	Down	1	FALSE	0	0
AVL9	3	FALSE	Down	1	FALSE	0	0
AVL9_antisense	3	TRUE	Up	1	FALSE	0	0
AVPR1B	2	FALSE	Down	0.925971	FALSE	0	0
AXIN1	2	FALSE	Down	1	FALSE	0	0
AXIN2	9	FALSE	Down	0.00147916	TRUE	1	0
AXL	5	FALSE	Down	0.442003	FALSE	0	0
AZI1	2	FALSE	Up	0.0289179	TRUE	1	0
AZI2	3	TRUE	Up	1	FALSE	0	0
AZIN1	2	FALSE	Up	0.93588	FALSE	0	0
B2M	5	TRUE	Up	0.476533	FALSE	0	0
B2M_antisense	2	TRUE	Up	0.296309	FALSE	0	0
B3GALNT1	2	TRUE	Up	0.848005	FALSE	0	0
B3GALNT2	2	FALSE	Up	1	FALSE	0	0
B3GALT5	9	FALSE	Down	0.742897	FALSE	0	0
B3GNT1	3	TRUE	Down	0.665904	FALSE	0	0
B3GNT3	6	FALSE	Down	0.00540542	TRUE	0	1
B3GNT5	7	FALSE	Up	0.476403	FALSE	0	0
B3GNT6	2	FALSE	Up	1	FALSE	0	0
B3GNT6_antisense	2	TRUE	Down	0.279384	FALSE	0	0
B3GNT7	8	FALSE	Down	1	FALSE	0	0
B3GNT7_antisense	3	FALSE	Down	1	FALSE	0	0
B3GNT8	5	TRUE	Down	0.908265	FALSE	0	0
B3GNTL1	2	TRUE	Up	1.84869e-09	TRUE	1	1
B3GNTL1_antisense	2	TRUE	Down	0.93223	FALSE	0	0
B4GALNT2	4	TRUE	Down	0.225036	FALSE	0	0
B4GALNT3	8	FALSE	Down	1	FALSE	0	0
B4GALNT3_antisense	3	FALSE	Up	0.354607	FALSE	0	0
B4GALT1	10	TRUE	Up	0.255188	FALSE	0	0
B4GALT2	4	FALSE	Down	5.05254e-05	TRUE	2	0
B4GALT3	3	FALSE	Up	0.00767806	TRUE	1	0
B4GALT4	4	FALSE	Down	0.674004	FALSE	0	0
B4GALT5	5	FALSE	Up	0.132787	FALSE	0	0
B4GALT6	3	TRUE	Up	0.290246	FALSE	0	0
B4GALT7	2	FALSE	Up	1	FALSE	0	0
B9D1	2	TRUE	Up	0.000730606	TRUE	0	1
BACE2	8	TRUE	Up	4.84803e-09	TRUE	1	2
BACE2_antisense	2	TRUE	Up	1	FALSE	0	0
BACH1	2	TRUE	Up	0.00170552	TRUE	1	0
BAD	2	TRUE	Down	0.941216	FALSE	0	0
BAD_antisense	2	TRUE	Down	0.501422	FALSE	0	0
BAG1	4	FALSE	Down	0.602025	FALSE	0	0
BAG2	2	TRUE	Up	1	FALSE	0	0
BAG3	4	TRUE	Up	0.296494	FALSE	0	0
BAG5	3	FALSE	Down	0.0295172	TRUE	1	0
BAHD1	2	TRUE	Down	0.0294627	TRUE	1	0
BAI2	2	TRUE	Up	0.00012668	TRUE	1	1
BAI3	2	FALSE	Up	0.525147	FALSE	0	0
BAIAP2	3	FALSE	Down	0.00109937	TRUE	0	1
BAIAP2L1	4	TRUE	Up	0.0325698	TRUE	0	1
BAIAP2L2	7	TRUE	Down	0.0244899	TRUE	1	0
BAIAP3	2	TRUE	Down	0.000728912	TRUE	1	0
BAK1	5	TRUE	Up	0.000418165	TRUE	1	2
BANF1	3	FALSE	Up	1	FALSE	0	0
BANK1	3	TRUE	Up	0.00226932	TRUE	0	1
BAP1	4	TRUE	Down	3.11649e-10	TRUE	0	1
BARX2	5	FALSE	Down	0.647039	FALSE	0	0
BASP1	2	TRUE	Up	0.946262	FALSE	0	0
BATF2	2	TRUE	Up	2.18022e-07	TRUE	0	1
BATF2_antisense	2	TRUE	Up	0.959025	FALSE	0	0
BAX	3	FALSE	Up	0.188757	FALSE	0	0
BAZ1A	3	TRUE	Up	0.493786	FALSE	0	0
BAZ1B	4	FALSE	Up	0.803	FALSE	0	0
BAZ2A	7	FALSE	Up	0.218757	FALSE	0	0
BAZ2B	3	TRUE	Up	0.0249509	TRUE	1	0
BBC3	4	FALSE	Up	0.000120474	TRUE	0	1
BBS9	2	FALSE	Down	1	FALSE	0	0
BBX	5	FALSE	Up	0.0106168	TRUE	1	0
BCAM	3	FALSE	Up	0.184873	FALSE	0	0
BCAP31	8	FALSE	Down	0.166593	FALSE	0	0
BCAP31_antisense	2	FALSE	Down	1	FALSE	0	0
BCAR1	11	FALSE	Down	0.0265385	TRUE	1	1
BCAR3	5	FALSE	Down	4.25315e-05	TRUE	1	0
BCAS1	7	FALSE	Down	0.248113	FALSE	0	0
BCAS3	2	FALSE	Down	3.65631e-10	TRUE	1	0
BCAT1	3	TRUE	Up	0.549041	FALSE	0	0
BCAT2	3	TRUE	Down	8.38632e-06	TRUE	0	1
BCDIN3D	2	FALSE	Down	0.775251	FALSE	0	0
BCKDHB	2	FALSE	Down	0.0222242	TRUE	1	0
BCL10	4	TRUE	Up	0.0480283	TRUE	1	0
BCL11A	4	FALSE	Down	0.00513388	TRUE	1	0
BCL2	4	FALSE	Up	0.0757947	FALSE	0	0
BCL2L1	7	TRUE	Up	8.093e-14	TRUE	1	0
BCL2L1_antisense	2	TRUE	Up	0.0322964	TRUE	1	0
BCL2L10	2	TRUE	Down	0.0477948	TRUE	0	0
BCL2L11	3	FALSE	Down	0.218892	FALSE	0	0
BCL2L12	2	TRUE	Up	0.140599	FALSE	0	0
BCL2L13	3	TRUE	Down	2.53186e-15	TRUE	1	0
BCL2L14	4	TRUE	Down	1.27948e-13	TRUE	1	0
BCL3	12	TRUE	Up	0.221938	FALSE	0	0
BCL3_antisense	8	TRUE	Up	1	FALSE	0	0
BCL6	3	TRUE	Up	0.168294	FALSE	0	0
BCL7B	5	FALSE	Down	0.061963	FALSE	0	1
BCL9	2	FALSE	Down	0.667582	FALSE	0	0
BCLAF1	4	FALSE	Up	0.077167	FALSE	0	0
BCMO1	3	FALSE	Down	0.378835	FALSE	0	0
BCOR	3	FALSE	Down	0.290517	FALSE	0	0
BCR	3	FALSE	Up	0.00380125	TRUE	1	0
BCS1L	2	TRUE	Down	0.0365421	TRUE	1	0
BDH1	2	TRUE	Down	1	FALSE	0	0
BDKRB1	2	FALSE	Down	0.219078	FALSE	0	0
BEND3	3	TRUE	Down	1	FALSE	0	0
BEND7	2	FALSE	Down	0.00796037	TRUE	1	0
BEST2	4	TRUE	Down	0.446531	FALSE	0	0
BEST4	7	TRUE	Down	0.326425	FALSE	0	0
BET1L	2	FALSE	Up	0.231766	FALSE	0	0
BFAR	2	FALSE	Up	1	FALSE	0	0
BFSP2	2	TRUE	Up	0.854533	FALSE	0	0
BGN	2	TRUE	Up	1	FALSE	0	0
BHLHE40	8	TRUE	Up	0.000572183	TRUE	0	1
BHLHE40_antisense	2	TRUE	Up	0.154255	FALSE	0	0
BHLHE40-AS1	3	TRUE	Up	0.03255	TRUE	0	1
BHLHE41	4	FALSE	Up	0.933888	FALSE	0	0
BICD1	2	TRUE	Up	0.0525262	FALSE	0	0
BICD2	2	TRUE	Up	0.63547	FALSE	0	0
BID	3	TRUE	Up	0.03115	TRUE	1	0
BIK	2	TRUE	Up	1	FALSE	0	0
BIN1	2	FALSE	Up	0.000120885	TRUE	1	0
BIN2	3	TRUE	Up	1.18265e-11	TRUE	0	2
BIRC3	4	TRUE	Up	0.885681	FALSE	0	0
BIRC6	5	FALSE	Up	0.285109	FALSE	0	0
BIVM	2	TRUE	Down	1	FALSE	0	0
BLCAP	3	TRUE	Down	0.361842	FALSE	0	0
BLK	3	TRUE	Up	1	FALSE	0	0
BLM	2	TRUE	Up	0.972721	FALSE	0	0
BLMH	2	TRUE	Up	1	FALSE	0	0
BLNK	2	FALSE	Up	0.0401012	TRUE	0	1
BLOC1S1	2	TRUE	Down	0.749855	FALSE	0	0
BLOC1S2	2	TRUE	Up	0.479744	FALSE	0	0
BLOC1S3	2	TRUE	Down	0.374295	FALSE	0	0
BLOC1S5-TXNDC5	3	FALSE	Up	1	FALSE	0	0
BLOC1S6	2	TRUE	Up	0.965569	FALSE	0	0
BLVRB	2	TRUE	Down	1	FALSE	0	0
BLZF1	2	FALSE	Up	0.976215	FALSE	0	0
BMF	2	FALSE	Down	0.588815	FALSE	0	0
BMI1	5	FALSE	Down	1	FALSE	0	0
BMP1	2	FALSE	Down	1	FALSE	0	0
BMP2K	2	FALSE	Down	0.549041	FALSE	0	0
BMP3	4	TRUE	Down	0.925679	FALSE	0	0
BMP4	4	TRUE	Down	0.148011	FALSE	0	0
BMP5	3	TRUE	Down	0.373026	FALSE	0	0
BMP7	3	TRUE	Up	0.22212	FALSE	0	0
BMP8A	2	FALSE	Down	0.5185	FALSE	0	0
BMP8B	2	TRUE	Down	0.638993	FALSE	0	0
BMPER	2	FALSE	Down	1	FALSE	0	0
BMPR1A	2	FALSE	Down	0.905954	FALSE	0	0
BMPR2	6	TRUE	Up	0.0113058	TRUE	1	0
BMS1	2	FALSE	Up	1	FALSE	0	0
BMX	2	TRUE	Down	0.00637475	TRUE	1	0
BNC2	3	TRUE	Up	0.839266	FALSE	0	0
BNIP1	2	FALSE	Up	1	FALSE	0	0
BOK	2	FALSE	Up	0.429286	FALSE	0	0
BOLA1	2	FALSE	Up	0.000934766	TRUE	1	0
BPNT1	2	TRUE	Down	0.801851	FALSE	0	0
BPTF	3	FALSE	Up	0.962322	FALSE	0	0
BRAF	2	FALSE	Down	0.967459	FALSE	0	0
BRAT1	2	TRUE	Down	1	FALSE	0	0
BRCA1	3	FALSE	Down	0.0757466	FALSE	0	0
BRCA2	2	TRUE	Up	0.959445	FALSE	0	0
BRD3	2	FALSE	Down	0.00132616	TRUE	0	1
BRD4	5	FALSE	Up	0.489245	FALSE	0	0
BRD4_antisense	3	FALSE	Down	0.74518	FALSE	0	0
BRD7	2	FALSE	Down	1	FALSE	0	0
BRD8	2	FALSE	Down	0.283967	FALSE	0	0
BRD9	2	FALSE	Up	1	FALSE	0	0
BRE	3	TRUE	Up	0.519452	FALSE	0	0
BRF1	5	TRUE	Down	1	FALSE	0	0
BRI3	6	FALSE	Up	0.379282	FALSE	0	0
BRI3BP	2	FALSE	Up	1	FALSE	0	0
BRK1	2	TRUE	Up	0.615823	FALSE	0	0
BROX	5	FALSE	Down	4.37721e-10	TRUE	2	0
BRPF3	9	TRUE	Down	0.131432	FALSE	1	0
BRWD1	2	FALSE	Down	1	FALSE	0	0
BRWD3	4	FALSE	Up	0.863721	FALSE	0	0
BSCL2	4	TRUE	Up	0.296018	FALSE	0	0
BSDC1	4	TRUE	Down	0.220512	FALSE	0	0
BSG	8	TRUE	Down	0.300239	FALSE	0	0
BST2	2	TRUE	Up	1	FALSE	0	0
BTBD1	4	FALSE	Down	1	FALSE	0	0
BTBD19	2	TRUE	Up	0.148841	FALSE	0	0
BTBD2	3	TRUE	Down	0.0398919	TRUE	1	0
BTBD3	5	TRUE	Down	0.00343901	TRUE	0	1
BTBD6	2	FALSE	Down	1	FALSE	0	0
BTBD7	2	FALSE	Up	0.484522	FALSE	0	0
BTBD8	2	TRUE	Down	1	FALSE	0	0
BTBD9	2	TRUE	Down	0.779589	FALSE	0	0
BTD	2	TRUE	Down	0.0909077	FALSE	0	0
BTF3	3	FALSE	Down	0.25294	FALSE	0	0
BTG1	2	FALSE	Up	1	FALSE	0	0
BTG2	7	TRUE	Up	0.0280211	TRUE	0	1
BTG2_antisense	2	TRUE	Up	0.858374	FALSE	0	0
BTG3_antisense	2	TRUE	Down	1	FALSE	0	0
BTLA	2	TRUE	Up	1	FALSE	0	0
BTN2A1	2	TRUE	Up	0.0967632	FALSE	0	0
BTN3A1	2	TRUE	Up	1	FALSE	0	0
BTNL3	4	TRUE	Down	1	FALSE	0	0
BTNL9	2	FALSE	Down	1	FALSE	0	0
BUD31	4	FALSE	Up	0.905954	FALSE	0	0
BZRAP1	4	FALSE	Down	0.314937	FALSE	0	0
BZRAP1-AS1	4	TRUE	Up	0.00106279	TRUE	0	1
BZW1	4	FALSE	Up	1	FALSE	0	0
BZW2	3	TRUE	Down	2.21782e-05	TRUE	0	1
C10orf10	2	TRUE	Up	1	FALSE	0	0
C10orf112	2	FALSE	Down	0.984995	FALSE	0	0
C10orf118	2	TRUE	Up	0.0101661	TRUE	0	1
C10orf54	2	FALSE	Up	0.97981	FALSE	0	0
C10orf76	2	FALSE	Down	1	FALSE	0	0
C10orf99	4	FALSE	Up	0.0288976	TRUE	0	1
C11orf1	3	TRUE	Down	1	FALSE	0	0
C11orf24_antisense	2	FALSE	Up	0.873069	FALSE	0	0
C11orf31	2	FALSE	Up	1	FALSE	0	0
C11orf35	3	TRUE	Down	0.289022	FALSE	0	0
C11orf48	5	FALSE	Down	5.14308e-10	TRUE	0	1
C11orf49	2	TRUE	Down	0.858374	FALSE	0	0
C11orf53	2	FALSE	Down	7.33837e-07	TRUE	0	1
C11orf58	2	TRUE	Up	0.354663	FALSE	0	0
C11orf58_antisense	2	FALSE	Up	0.932286	FALSE	0	0
C11orf58_antisense_proximal	2	TRUE	Down	1	FALSE	0	0
C11orf68	2	TRUE	Down	0.447373	FALSE	0	0
C11orf83	2	FALSE	Down	1	FALSE	0	0
C11orf92	4	FALSE	Down	2.21782e-05	TRUE	2	0
C11orf93	6	TRUE	Down	0.211789	FALSE	0	0
C11orf96	2	TRUE	Up	1	FALSE	0	0
C12orf10	2	FALSE	Down	1	FALSE	0	0
C12orf23	5	TRUE	Up	0.606528	FALSE	0	0
C12orf36	3	FALSE	Down	0.978512	FALSE	0	0
C12orf44	3	TRUE	Up	0.168355	FALSE	0	0
C12orf52	3	TRUE	Down	0.153425	FALSE	0	0
C12orf57	4	FALSE	Up	0.500795	FALSE	0	0
C12orf57_antisense	2	FALSE	Up	0.76307	FALSE	0	0
C12orf73	2	FALSE	Up	1	FALSE	0	0
C14orf1	2	FALSE	Up	1	FALSE	0	0
C14orf119	3	FALSE	Up	0.676554	FALSE	0	0
C14orf159	3	TRUE	Down	0.0156075	TRUE	1	0
C14orf166	4	TRUE	Up	0.537746	FALSE	0	0
C14orf182	3	TRUE	Down	1	FALSE	0	0
C14orf182_antisense	2	FALSE	Up	1	FALSE	0	0
C14orf2	4	FALSE	Down	0.505144	FALSE	0	0
C14orf93	2	TRUE	Down	1	FALSE	0	0
C15orf39	4	FALSE	Down	0.319985	FALSE	0	0
C15orf41	2	FALSE	Down	1	FALSE	0	0
C15orf48	3	TRUE	Down	0.448226	FALSE	0	0
C15orf52	2	TRUE	Down	0.881207	FALSE	0	0
C16orf13	3	FALSE	Up	0.361775	FALSE	0	0
C16orf13_antisense_proximal	2	TRUE	Down	1	FALSE	0	0
C16orf55	2	FALSE	Up	0.419987	FALSE	0	0
C16orf58	4	FALSE	Down	0.691026	FALSE	0	0
C16orf62	3	FALSE	Down	6.07627e-06	TRUE	1	0
C16orf72	3	TRUE	Up	1	FALSE	0	0
C16orf80	2	FALSE	Up	0.022886	TRUE	1	0
C16orf93	2	TRUE	Up	0.304307	FALSE	0	0
C17orf107	2	TRUE	Up	0.00495025	TRUE	1	0
C17orf49	4	TRUE	Up	0.00204383	TRUE	0	1
C17orf59	2	FALSE	Up	1	FALSE	0	0
C17orf62	2	TRUE	Up	0.00910704	TRUE	1	0
C17orf67	3	TRUE	Up	8.67335e-09	TRUE	1	0
C17orf70	4	FALSE	Down	1	FALSE	0	0
C17orf75	2	FALSE	Down	0.979083	FALSE	0	0
C17orf76-AS1	6	FALSE	Down	1	FALSE	0	0
C17orf80	2	TRUE	Up	0.8585	FALSE	0	0
C18orf25	2	FALSE	Down	1	FALSE	0	0
C19orf10	4	TRUE	Up	0.870304	FALSE	0	0
C19orf12	2	TRUE	Up	0.461147	FALSE	0	0
C19orf21	9	TRUE	Down	0.0576512	FALSE	0	1
C19orf21_antisense	4	FALSE	Up	0.485147	FALSE	0	0
C19orf24	3	FALSE	Up	0.441656	FALSE	0	0
C19orf24_antisense	3	FALSE	Down	0.913303	FALSE	0	0
C19orf25	2	TRUE	Down	1	FALSE	0	0
C19orf33	2	FALSE	Up	0.58331	FALSE	0	0
C19orf33_antisense	2	TRUE	Down	0.665904	FALSE	0	0
C19orf35	2	FALSE	Up	3.57009e-10	TRUE	0	1
C19orf38	2	TRUE	Up	1	FALSE	0	0
C19orf43	3	FALSE	Down	0.0514854	FALSE	0	1
C19orf47	2	FALSE	Up	0.959445	FALSE	0	0
C19orf48	2	FALSE	Down	1	FALSE	0	0
C19orf53	4	TRUE	Up	4.66266e-05	TRUE	1	1
C19orf53_antisense	2	FALSE	Up	0.926827	FALSE	0	0
C19orf54	2	FALSE	Down	1	FALSE	0	0
C19orf57	2	FALSE	Up	1	FALSE	0	0
C19orf59	2	TRUE	Up	1	FALSE	0	0
C19orf60	4	TRUE	Down	0.959445	FALSE	0	0
C19orf66	2	TRUE	Up	0.0276179	TRUE	0	1
C19orf70	3	TRUE	Down	0.338968	FALSE	0	0
C1GALT1	2	TRUE	Up	0.00676879	TRUE	1	0
C1orf106	10	TRUE	Down	0.00273411	TRUE	1	0
C1orf109	2	FALSE	Down	0.779087	FALSE	0	0
C1orf112	2	FALSE	Up	1	FALSE	0	0
C1orf115	2	TRUE	Down	1	FALSE	0	0
C1orf122	2	FALSE	Up	0.323461	FALSE	0	0
C1orf123	3	FALSE	Down	0.572516	FALSE	0	0
C1orf132	7	FALSE	Up	0.00185068	TRUE	1	1
C1orf138	2	TRUE	Up	1	FALSE	0	0
C1orf168	2	TRUE	Down	0.142457	FALSE	0	0
C1orf177	2	FALSE	Down	5.80195e-05	TRUE	1	1
C1orf21	4	FALSE	Down	0.00165315	TRUE	0	2
C1orf210	3	TRUE	Down	0.289022	FALSE	0	0
C1orf226	2	TRUE	Down	1	FALSE	0	0
C1orf228	2	TRUE	Up	0.00471566	TRUE	0	1
C1orf27	2	FALSE	Up	1	FALSE	0	0
C1orf43	2	FALSE	Up	0.0347962	TRUE	0	1
C1orf54	3	TRUE	Up	0.169452	FALSE	0	0
C1orf63	6	FALSE	Down	0.0690047	FALSE	0	1
C1orf85	2	FALSE	Up	0.725979	FALSE	0	0
C1orf86	4	FALSE	Up	1	FALSE	0	0
C1QA	2	FALSE	Up	1	FALSE	0	0
C1QB	2	FALSE	Up	0.929251	FALSE	0	0
C1QB_antisense	2	FALSE	Up	1	FALSE	0	0
C1QC	3	FALSE	Up	0.171146	FALSE	0	0
C1QC_antisense	2	FALSE	Up	1	FALSE	0	0
C1QTNF1	5	TRUE	Up	0.0253802	TRUE	1	0
C1QTNF5	2	TRUE	Up	1	FALSE	0	0
C1R	9	TRUE	Up	0.408685	FALSE	0	0
C1R_antisense	6	FALSE	Up	1	FALSE	0	0
C1RL	3	TRUE	Up	0.201472	FALSE	0	0
C1RL-AS1	2	TRUE	Up	1	FALSE	0	0
C1S	10	TRUE	Up	0.382025	FALSE	0	0
C20orf112	6	TRUE	Down	0.000483752	TRUE	1	1
C20orf194	2	FALSE	Up	0.856234	FALSE	0	0
C20orf24	2	TRUE	Up	1	FALSE	0	0
C20orf96	2	FALSE	Down	0.933035	FALSE	0	0
C21orf33	2	TRUE	Down	0.958689	FALSE	0	0
C21orf58	3	FALSE	Down	0.244623	FALSE	0	0
C21orf59	3	FALSE	Down	1	FALSE	0	0
C21orf88	2	TRUE	Down	0.97981	FALSE	0	0
C22orf28	4	FALSE	Up	0.154316	FALSE	0	0
C2CD2	2	TRUE	Up	1	FALSE	0	0
C2CD3	2	FALSE	Up	1	FALSE	0	0
C2CD4D	2	FALSE	Down	1	FALSE	0	0
C2CD5	2	FALSE	Down	1	FALSE	0	0
C2orf15	3	FALSE	Down	0.832064	FALSE	0	0
C2orf42	3	TRUE	Up	1	FALSE	0	0
C2orf47	2	TRUE	Down	0.793314	FALSE	0	0
C2orf54	3	TRUE	Down	1	FALSE	0	0
C2orf68	2	FALSE	Down	0.0614144	FALSE	0	0
C2orf70	2	TRUE	Up	0.986035	FALSE	0	0
C2orf72	4	TRUE	Down	1	FALSE	0	0
C2orf82	3	TRUE	Down	1	FALSE	0	0
C2orf82_antisense	2	TRUE	Down	0.585858	FALSE	0	0
C2orf88	3	TRUE	Down	0.111339	FALSE	0	0
C3	6	TRUE	Up	1	FALSE	0	0
C3_antisense	2	TRUE	Up	0.922708	FALSE	0	0
C3orf52	3	FALSE	Down	1	FALSE	0	0
C3orf58	4	FALSE	Up	1	FALSE	0	0
C4BPA	2	TRUE	Up	0.186252	FALSE	0	0
C4BPB	2	TRUE	Up	1	FALSE	0	0
C4orf19	4	FALSE	Down	0.609263	FALSE	0	0
C4orf19_antisense	3	FALSE	Up	0.454179	FALSE	0	0
C4orf21	2	FALSE	Up	0.080506	FALSE	0	0
C4orf27	2	FALSE	Down	0.000165101	TRUE	1	0
C4orf33	2	FALSE	Down	0.702005	FALSE	0	0
C4orf36	2	TRUE	Down	1	FALSE	0	0
C5AR1	2	TRUE	Up	1.48982e-06	TRUE	1	1
C5orf15	2	TRUE	Up	1	FALSE	0	0
C5orf28	2	FALSE	Up	1	FALSE	0	0
C5orf30	4	TRUE	Down	1	FALSE	0	0
C5orf45	4	FALSE	Down	0.220344	FALSE	0	0
C5orf52	2	TRUE	Down	1	FALSE	0	0
C5orf56	4	TRUE	Up	0.00936403	TRUE	1	1
C6orf132	2	FALSE	Up	0.765106	FALSE	0	0
C6orf141	2	FALSE	Up	1	FALSE	0	0
C6orf170	2	TRUE	Down	0.821067	FALSE	0	0
C6orf183	2	TRUE	Down	0.561857	FALSE	0	0
C6orf203	2	TRUE	Down	0.58026	FALSE	0	0
C6orf222	2	FALSE	Down	1	FALSE	0	0
C6orf223	3	TRUE	Up	0.869477	FALSE	0	0
C6orf62	6	TRUE	Up	0.795545	FALSE	0	0
C6orf62_antisense	2	FALSE	Up	0.887437	FALSE	0	0
C6orf62_antisense_proximal	2	FALSE	Down	1	FALSE	0	0
C6orf99	2	FALSE	Up	0.458583	FALSE	0	0
C7orf10	5	TRUE	Down	3.38284e-05	TRUE	2	1
C7orf26	2	FALSE	Up	0.310669	FALSE	0	0
C7orf31	2	TRUE	Down	0.255523	FALSE	0	0
C7orf43	2	TRUE	Down	0.52729	FALSE	0	0
C7orf50	3	FALSE	Up	0.276579	FALSE	0	0
C7orf50_antisense	3	FALSE	Down	0.885839	FALSE	0	0
C7orf60	2	FALSE	Up	0.905615	FALSE	0	0
C8G	2	TRUE	Down	1	FALSE	0	0
C8orf33	2	FALSE	Down	0.32748	FALSE	0	0
C8orf4	2	TRUE	Up	0.0308301	TRUE	0	1
C8orf42	2	FALSE	Up	1	FALSE	0	0
C8orf76	2	TRUE	Up	3.1832e-18	TRUE	1	0
C9orf142	2	FALSE	Up	0.139004	FALSE	0	0
C9orf152	6	TRUE	Down	0.115467	FALSE	0	0
C9orf152_antisense	4	TRUE	Down	0.0793002	FALSE	0	0
C9orf156	3	FALSE	Down	0.018961	TRUE	0	1
C9orf16	3	TRUE	Up	0.00851814	TRUE	1	0
C9orf163_antisense	2	FALSE	Up	0.0795471	FALSE	0	0
C9orf172	2	FALSE	Down	1.12707e-06	TRUE	0	1
C9orf3	5	TRUE	Up	0.0756589	FALSE	1	0
C9orf37	2	FALSE	Up	0.948995	FALSE	0	0
C9orf40	2	TRUE	Down	0.0692804	FALSE	0	0
C9orf41	3	FALSE	Up	1	FALSE	0	0
C9orf64	2	FALSE	Up	0.602025	FALSE	0	0
C9orf69	3	TRUE	Down	0.764978	FALSE	0	0
C9orf72	3	FALSE	Up	0.185111	FALSE	0	0
C9orf78	2	TRUE	Down	0.286851	FALSE	0	0
CA1	7	TRUE	Down	1	FALSE	0	0
CA1_antisense	2	TRUE	Down	1	FALSE	0	0
CA11	3	FALSE	Up	0.0549291	FALSE	0	1
CA12	15	TRUE	Down	0.507443	FALSE	0	0
CA12_antisense	3	TRUE	Down	0.213155	FALSE	0	0
CA13	4	FALSE	Up	0.000326435	TRUE	2	1
CA2	8	TRUE	Down	1	FALSE	0	0
CA2_antisense	2	FALSE	Down	0.994571	FALSE	0	0
CA4	7	FALSE	Down	0.974749	FALSE	0	0
CA5BP1	4	FALSE	Down	1	FALSE	0	0
CA7	3	TRUE	Down	1	FALSE	0	0
CAAP1_antisense	2	TRUE	Down	0.00651671	TRUE	0	1
CAB39	7	FALSE	Down	0.300728	FALSE	0	0
CAB39_antisense	2	TRUE	Down	0.233239	FALSE	0	0
CAB39L	2	FALSE	Down	0.659637	FALSE	0	0
CABIN1	3	TRUE	Up	0.00619128	TRUE	0	1
CABLES2	2	FALSE	Down	0.0146556	TRUE	0	1
CACNA1A	2	FALSE	Up	0.023585	TRUE	1	0
CACNA1C	4	TRUE	Up	0.000169196	TRUE	0	1
CACNA1D	2	FALSE	Down	1	FALSE	0	0
CACNA1E	2	TRUE	Up	0.880407	FALSE	0	0
CACNA1F	3	TRUE	Down	1	FALSE	0	0
CACNA1I	2	FALSE	Up	0.150895	FALSE	0	0
CACNA2D1	4	TRUE	Up	0.149356	FALSE	0	0
CACNA2D2	2	TRUE	Down	0.289188	FALSE	0	0
CACNA2D4	3	TRUE	Down	1.26281e-08	TRUE	1	1
CACNB1	2	TRUE	Down	0.0339513	TRUE	1	0
CACNB2	6	FALSE	Down	1	FALSE	0	0
CACNB3	3	TRUE	Down	0.106846	FALSE	0	0
CACNB3_antisense	2	TRUE	Down	0.720962	FALSE	0	0
CACYBP	4	FALSE	Up	0.057333	FALSE	1	0
CALCOCO1	2	FALSE	Down	0.941683	FALSE	0	0
CALCOCO2	8	TRUE	Down	0.600604	FALSE	0	0
CALD1	7	TRUE	Up	0.141239	FALSE	0	0
CALD1_antisense	2	TRUE	Up	1	FALSE	0	0
CALHM2	2	TRUE	Up	0.826935	FALSE	0	0
CALM1	11	FALSE	Down	0.0502495	FALSE	0	2
CALM2	7	FALSE	Up	2.49176e-22	TRUE	1	0
CALM3	8	FALSE	Up	0.0460879	TRUE	0	1
CALML4	5	FALSE	Up	0.919643	FALSE	0	0
CALR	11	TRUE	Up	0.376803	FALSE	0	0
CALR_antisense	5	TRUE	Up	1	FALSE	0	0
CALU	3	TRUE	Up	1	FALSE	0	0
CAMK1D	2	TRUE	Down	1	FALSE	0	0
CAMK1D_antisense	3	TRUE	Down	0.603735	FALSE	0	0
CAMK2D	5	TRUE	Down	0.984415	FALSE	0	0
CAMK2N1	7	TRUE	Down	0.000821152	TRUE	0	1
CAMKK2	2	FALSE	Up	0.0315231	TRUE	1	0
CAMSAP2	3	TRUE	Up	4.51294e-05	TRUE	0	1
CAMSAP3	3	TRUE	Down	1	FALSE	0	0
CAMTA1	3	TRUE	Down	1.96811e-05	TRUE	0	1
CAMTA1_antisense	3	FALSE	Down	0.0134274	TRUE	1	1
CAMTA2	4	FALSE	Up	0.153075	FALSE	0	0
CANT1	16	TRUE	Down	0.202332	FALSE	0	0
CANX	19	TRUE	Up	0.4188	FALSE	0	0
CAP1	8	TRUE	Up	0.00591391	TRUE	2	0
CAPG	9	FALSE	Up	4.53465e-07	TRUE	1	0
CAPN1	14	TRUE	Up	6.82148e-36	TRUE	3	1
CAPN1_antisense	2	FALSE	Up	0.782255	FALSE	0	0
CAPN12	2	TRUE	Up	1	FALSE	0	0
CAPN2	5	TRUE	Down	1	FALSE	0	0
CAPN5	12	TRUE	Down	0.361957	FALSE	0	0
CAPN5_antisense	5	FALSE	Down	0.960501	FALSE	0	0
CAPN7	2	FALSE	Up	1	FALSE	0	0
CAPN8	3	TRUE	Up	1	FALSE	0	0
CAPN9	3	TRUE	Down	1	FALSE	0	0
CAPNS1	14	TRUE	Down	0.763838	FALSE	0	0
CAPRIN1	7	FALSE	Up	0.428238	FALSE	0	0
CAPS2	2	FALSE	Up	0.498968	FALSE	0	0
CAPZA1	5	TRUE	Up	1	FALSE	0	0
CAPZA2	2	FALSE	Up	1	FALSE	0	0
CAPZB	18	FALSE	Up	0.00820221	TRUE	1	0
CAPZB_antisense	3	FALSE	Up	0.674296	FALSE	0	0
CARD10	5	FALSE	Up	0.00011827	TRUE	0	1
CARD16	2	TRUE	Up	8.06358e-06	TRUE	1	0
CARD8	4	TRUE	Up	0.000368761	TRUE	1	0
CARHSP1	4	FALSE	Up	1.69449e-07	TRUE	2	0
CARM1	3	FALSE	Down	0.748995	FALSE	0	0
CARM1_antisense	2	FALSE	Down	1	FALSE	0	0
CARS2	5	TRUE	Up	7.95909e-12	TRUE	1	0
CASC3	4	FALSE	Down	1	FALSE	0	0
CASC4	3	FALSE	Down	1	FALSE	0	0
CASD1	3	TRUE	Down	0.173307	FALSE	0	0
CASK	2	FALSE	Down	0.841833	FALSE	0	0
CASKIN2	2	FALSE	Down	0.128087	FALSE	0	0
CASP1	10	TRUE	Up	0.0050367	TRUE	1	0
CASP10	3	TRUE	Up	0.0347048	TRUE	0	1
CASP2	2	FALSE	Down	0.302454	FALSE	0	0
CASP3	2	FALSE	Down	0.100353	FALSE	0	0
CASP4	3	TRUE	Up	2.4801e-05	TRUE	1	0
CASP5	4	TRUE	Up	0.700703	FALSE	0	0
CASP6	3	TRUE	Down	0.691026	FALSE	0	0
CASP7	5	FALSE	Up	0.00177692	TRUE	0	1
CASP8	5	TRUE	Up	1.21349e-05	TRUE	3	1
CASS4	2	TRUE	Up	0.000516495	TRUE	1	0
CAST	21	FALSE	Down	0.382506	FALSE	0	0
CAST_antisense	3	FALSE	Up	0.354	FALSE	0	0
CASZ1	3	FALSE	Down	1.9512e-07	TRUE	1	1
CATSPERG	2	TRUE	Down	1	FALSE	0	0
CAV1	4	TRUE	Up	0.394533	FALSE	0	0
CBFA2T2	2	TRUE	Down	0.093756	FALSE	0	0
CBFB	2	TRUE	Up	0.468237	FALSE	0	0
CBL	2	TRUE	Up	0.550402	FALSE	0	0
CBLB	3	TRUE	Up	0.000997584	TRUE	1	1
CBLC	2	TRUE	Down	0.581	FALSE	0	0
CBLC_antisense	2	TRUE	Down	0.20238	FALSE	0	0
CBLL1	2	FALSE	Up	1	FALSE	0	0
CBLN2	3	FALSE	Down	1	FALSE	0	0
CBR1	4	FALSE	Down	1	FALSE	0	0
CBR3-AS1	3	FALSE	Down	3.09703e-13	TRUE	1	0
CBX3	4	TRUE	Up	1	FALSE	0	0
CBX5	3	FALSE	Up	0.447575	FALSE	0	0
CBX7	2	TRUE	Down	0.431838	FALSE	0	0
CBX7_antisense	2	TRUE	Up	0.358169	FALSE	0	0
CC2D1A	2	TRUE	Down	0.0898737	FALSE	0	0
CC2D2A	2	FALSE	Up	0.0208426	TRUE	1	0
CCAR1	5	TRUE	Up	0.912058	FALSE	0	0
CCAR1_antisense	2	FALSE	Up	1	FALSE	0	0
CCBE1	2	FALSE	Up	0.299982	FALSE	0	0
CCBL1	2	TRUE	Up	0.941942	FALSE	0	0
CCBL2	2	TRUE	Up	0.141096	FALSE	0	0
CCBP2	2	TRUE	Up	0.51025	FALSE	0	0
CCDC102A	2	TRUE	Up	0.876645	FALSE	0	0
CCDC106	3	TRUE	Down	0.0338115	TRUE	1	0
CCDC107	2	FALSE	Down	1	FALSE	0	0
CCDC109B	2	TRUE	Up	0.000160981	TRUE	0	1
CCDC111	2	FALSE	Down	0.0391706	TRUE	0	1
CCDC112	2	FALSE	Down	0.000207444	TRUE	1	0
CCDC117	2	FALSE	Down	1	FALSE	0	0
CCDC12	6	FALSE	Down	0.000117644	TRUE	2	0
CCDC120	2	TRUE	Up	0.979277	FALSE	0	0
CCDC130	3	TRUE	Down	0.82487	FALSE	0	0
CCDC14	4	TRUE	Down	1	FALSE	0	0
CCDC152	2	FALSE	Up	0.975118	FALSE	0	0
CCDC157	2	FALSE	Up	0.000653462	TRUE	1	0
CCDC174	2	FALSE	Down	1	FALSE	0	0
CCDC175	2	TRUE	Down	0.590307	FALSE	0	0
CCDC176	2	FALSE	Up	0.000258608	TRUE	0	1
CCDC18	2	TRUE	Up	0.622269	FALSE	0	0
CCDC180	3	FALSE	Down	0.236693	FALSE	0	0
CCDC24	4	TRUE	Down	1	FALSE	0	0
CCDC41	2	TRUE	Up	0.629011	FALSE	0	0
CCDC47	2	TRUE	Down	1	FALSE	0	0
CCDC50	3	FALSE	Up	1	FALSE	0	0
CCDC51	2	FALSE	Down	1	FALSE	0	0
CCDC53	2	TRUE	Up	0.387935	FALSE	0	0
CCDC57	2	FALSE	Up	0.639951	FALSE	0	0
CCDC58	5	FALSE	Down	0.000149649	TRUE	0	2
CCDC59	2	FALSE	Up	0.125338	FALSE	0	0
CCDC6	5	FALSE	Up	0.0679987	FALSE	1	0
CCDC60	2	TRUE	Up	1	FALSE	0	0
CCDC64B	5	FALSE	Down	0.827384	FALSE	0	0
CCDC68	2	FALSE	Down	1	FALSE	0	0
CCDC69	2	TRUE	Up	0.78329	FALSE	0	0
CCDC69_antisense	2	TRUE	Up	0.423736	FALSE	0	0
CCDC77	3	FALSE	Down	0.803	FALSE	0	0
CCDC80	5	TRUE	Up	0.364371	FALSE	0	0
CCDC82	2	TRUE	Up	0.991351	FALSE	0	0
CCDC85A	2	FALSE	Up	1	FALSE	0	0
CCDC85C	4	TRUE	Down	0.793535	FALSE	0	0
CCDC86	2	FALSE	Up	0.600466	FALSE	0	0
CCDC88B	7	TRUE	Up	1.43451e-09	TRUE	0	2
CCDC88C	4	TRUE	Up	0.79453	FALSE	0	0
CCDC9	3	FALSE	Up	0.0136266	TRUE	1	0
CCDC90B	2	FALSE	Down	0.565954	FALSE	0	0
CCDC92	3	TRUE	Down	1	FALSE	0	0
CCDC93_antisense	2	TRUE	Down	0.822829	FALSE	0	0
CCDC97	3	FALSE	Down	0.218892	FALSE	0	0
CCDC97_antisense	2	FALSE	Down	1	FALSE	0	0
CCL13	2	FALSE	Down	1	FALSE	0	0
CCL14	3	FALSE	Up	3.95495e-05	TRUE	0	1
CCL18	2	TRUE	Up	1	FALSE	0	0
CCL19	2	TRUE	Up	1	FALSE	0	0
CCL20	3	TRUE	Up	0.393707	FALSE	0	0
CCL21	4	TRUE	Up	0.431589	FALSE	0	0
CCL24	2	TRUE	Up	0.0931127	FALSE	0	0
CCL25	2	TRUE	Up	0.0965907	FALSE	0	0
CCL28	3	TRUE	Up	0.127935	FALSE	0	0
CCL4	2	TRUE	Up	0.00011827	TRUE	0	1
CCL8	3	FALSE	Down	0.366169	FALSE	0	0
CCM2	3	TRUE	Up	0.090367	FALSE	0	0
CCM2L	2	TRUE	Up	0.0353788	TRUE	0	1
CCNA2	3	TRUE	Up	0.718358	FALSE	0	0
CCND1	3	FALSE	Up	0.457785	FALSE	0	0
CCND2	12	FALSE	Up	0.172047	FALSE	0	1
CCND2_antisense	4	FALSE	Down	1	FALSE	0	0
CCND3	6	TRUE	Up	0.00074757	TRUE	0	1
CCNG2	2	TRUE	Up	9.12504e-09	TRUE	1	0
CCNI	5	FALSE	Up	0.719755	FALSE	0	0
CCNI_antisense	3	FALSE	Down	0.886624	FALSE	0	0
CCNI_antisense_proximal	2	FALSE	Up	0.976919	FALSE	0	0
CCNJL	3	TRUE	Down	0.34728	FALSE	0	0
CCNK	4	FALSE	Up	0.817615	FALSE	0	0
CCNK_antisense	3	FALSE	Up	0.979799	FALSE	0	0
CCNL1	2	TRUE	Up	0.431589	FALSE	0	0
CCNL1_antisense	2	FALSE	Down	0.822649	FALSE	0	0
CCNO	2	TRUE	Up	0.976758	FALSE	0	0
CCNT2	2	FALSE	Up	0.381187	FALSE	0	0
CCNY	3	FALSE	Down	0.364653	FALSE	0	0
CCPG1	3	FALSE	Up	0.311214	FALSE	0	0
CCR10	2	FALSE	Up	1	FALSE	0	0
CCR2	2	TRUE	Up	0.598108	FALSE	0	0
CCR6	3	TRUE	Up	0.315404	FALSE	0	0
CCSAP	3	TRUE	Up	0.00185948	TRUE	0	1
CCSER1	3	TRUE	Down	0.225036	FALSE	0	0
CCSER2	2	TRUE	Up	0.0062105	TRUE	0	1
CCT2	4	TRUE	Up	0.147545	FALSE	0	0
CCT3	6	TRUE	Up	0.189874	FALSE	0	0
CCT4	2	TRUE	Up	1	FALSE	0	0
CCT5	3	FALSE	Up	0.227652	FALSE	0	0
CCT7	5	FALSE	Up	1	FALSE	0	0
CCT8	3	TRUE	Up	0.52951	FALSE	0	0
CD14	4	FALSE	Up	1	FALSE	0	0
CD14_antisense	3	TRUE	Down	0.00223973	TRUE	1	0
CD151	11	FALSE	Up	0.0313463	TRUE	0	1
CD151_antisense	7	FALSE	Down	0.649543	FALSE	0	0
CD163	2	TRUE	Up	1	FALSE	0	0
CD163L1	3	FALSE	Down	1	FALSE	0	0
CD164	9	TRUE	Down	0.236442	FALSE	0	0
CD177	8	TRUE	Down	1	FALSE	0	0
CD177_antisense	4	FALSE	Down	1	FALSE	0	0
CD1D	3	FALSE	Up	2.91086e-06	TRUE	2	1
CD226	3	TRUE	Up	0.572654	FALSE	0	0
CD27	3	TRUE	Up	0.000336501	TRUE	0	1
CD27-AS1	2	TRUE	Down	0.0208424	TRUE	1	0
CD276	2	FALSE	Up	0.849177	FALSE	0	0
CD2AP	6	TRUE	Down	8.96095e-08	TRUE	0	2
CD300A	2	TRUE	Up	0.641678	FALSE	0	0
CD300C	2	TRUE	Up	1	FALSE	0	0
CD320	2	FALSE	Down	0.302454	FALSE	0	0
CD36	3	TRUE	Down	9.8516e-06	TRUE	0	1
CD37	5	TRUE	Up	0.911084	FALSE	0	0
CD3E	4	TRUE	Up	0.199495	FALSE	0	0
CD4	3	TRUE	Up	0.746928	FALSE	0	0
CD44	8	TRUE	Up	0.152217	FALSE	0	0
CD46	2	FALSE	Down	1	FALSE	0	0
CD47	3	TRUE	Up	0.558259	FALSE	0	0
CD5	2	TRUE	Up	1	FALSE	0	0
CD52	2	TRUE	Up	0.833038	FALSE	0	0
CD53	3	TRUE	Up	1	FALSE	0	0
CD55	7	TRUE	Up	0.240744	FALSE	0	0
CD55_antisense	2	TRUE	Up	1	FALSE	0	0
CD59	9	TRUE	Up	0.0970958	FALSE	1	0
CD59_antisense	2	FALSE	Up	1	FALSE	0	0
CD63	11	TRUE	Up	0.00592866	TRUE	0	1
CD63_antisense	4	FALSE	Up	1	FALSE	0	0
CD68	3	TRUE	Up	0.963021	FALSE	0	0
CD7	2	TRUE	Up	1	FALSE	0	0
CD70	2	TRUE	Up	0.873601	FALSE	0	0
CD72	3	TRUE	Up	0.524747	FALSE	0	0
CD74	9	TRUE	Up	0.164961	FALSE	0	0
CD74_antisense	7	TRUE	Up	1	FALSE	0	0
CD79A	6	TRUE	Up	1	FALSE	0	0
CD79A_antisense	3	TRUE	Up	0.954041	FALSE	0	0
CD79B	3	TRUE	Up	0.251536	FALSE	0	0
CD81	9	TRUE	Up	0.0261246	TRUE	2	0
CD82	2	TRUE	Up	0.000157959	TRUE	0	1
CD86	3	TRUE	Up	1	FALSE	0	0
CD8B	2	FALSE	Up	0.441632	FALSE	0	0
CD9	16	TRUE	Down	2.62795e-20	TRUE	1	2
CD9_antisense	2	FALSE	Down	1	FALSE	0	0
CD93	3	TRUE	Up	0.154983	FALSE	0	0
CD97	5	FALSE	Up	0.111465	FALSE	0	0
CDA	3	FALSE	Up	2.44727e-07	TRUE	0	1
CDA_antisense	2	TRUE	Up	0.572348	FALSE	0	0
CDC123	4	FALSE	Up	0.803	FALSE	0	0
CDC14B	2	TRUE	Down	0.00496668	TRUE	0	1
CDC25A	2	TRUE	Up	0.139142	FALSE	0	0
CDC25B	5	TRUE	Up	0.11294	FALSE	0	0
CDC26	2	TRUE	Up	0.749855	FALSE	0	0
CDC27	2	TRUE	Up	0.58331	FALSE	0	0
CDC37	5	FALSE	Up	0.0962407	FALSE	0	0
CDC42	3	FALSE	Up	1	FALSE	0	0
CDC42BPA	2	TRUE	Down	0.111812	FALSE	0	0
CDC42BPB	3	FALSE	Up	0.766302	FALSE	0	0
CDC42BPG	2	TRUE	Down	1	FALSE	0	0
CDC42EP1	7	FALSE	Up	0.691026	FALSE	0	0
CDC42EP1_antisense	2	FALSE	Up	0.688288	FALSE	0	0
CDC42EP3	3	FALSE	Down	0.0151985	TRUE	0	1
CDC42EP4	5	FALSE	Down	0.923131	FALSE	0	0
CDC42EP5	5	TRUE	Down	0.838766	FALSE	0	0
CDC42EP5_antisense	2	TRUE	Down	0.94365	FALSE	0	0
CDC42SE1	5	TRUE	Up	0.140725	FALSE	0	0
CDC42SE2	7	FALSE	Down	0.146598	FALSE	0	0
CDC5L	2	FALSE	Down	0.28968	FALSE	0	0
CDC7	2	TRUE	Up	1	FALSE	0	0
CDCA3	2	FALSE	Up	0.0655748	FALSE	0	0
CDCA7	3	TRUE	Down	0.277552	FALSE	0	0
CDCP1	5	FALSE	Up	0.495018	FALSE	0	0
CDH1	19	TRUE	Down	0.0698597	FALSE	1	0
CDH13	3	FALSE	Down	2.52384e-08	TRUE	0	2
CDH17	20	TRUE	Down	0.473708	FALSE	0	0
CDH23	3	TRUE	Down	0.016549	TRUE	0	1
CDHR1	9	TRUE	Down	0.727902	FALSE	0	0
CDHR2	8	FALSE	Down	0.0264951	TRUE	1	0
CDHR2_antisense	3	FALSE	Down	0.113509	FALSE	0	0
CDHR3	2	TRUE	Down	1	FALSE	0	0
CDHR5	19	TRUE	Down	0.419337	FALSE	0	0
CDHR5_antisense	8	TRUE	Down	0.697217	FALSE	0	0
CDK10	3	TRUE	Down	0.75622	FALSE	0	0
CDK11B	3	FALSE	Down	0.0137388	TRUE	0	1
CDK12	2	FALSE	Down	1	FALSE	0	0
CDK13	4	FALSE	Down	1	FALSE	0	0
CDK14	7	TRUE	Up	0.220344	FALSE	0	0
CDK16	6	TRUE	Down	0.823226	FALSE	0	0
CDK17	3	TRUE	Up	0.169755	FALSE	0	0
CDK18	3	TRUE	Down	0.190916	FALSE	0	0
CDK19	2	FALSE	Down	1	FALSE	0	0
CDK20	2	TRUE	Down	0.0509929	FALSE	0	0
CDK2AP1	5	FALSE	Up	0.309693	FALSE	0	0
CDK2AP2	4	TRUE	Up	0.063539	FALSE	1	0
CDK5RAP3	4	FALSE	Down	0.731762	FALSE	0	0
CDK6	4	FALSE	Down	0.182994	FALSE	0	0
CDK7	2	FALSE	Up	0.248113	FALSE	0	0
CDK9	3	FALSE	Up	0.228815	FALSE	0	0
CDKAL1	3	FALSE	Up	1	FALSE	0	0
CDKL1	3	TRUE	Down	0.000443648	TRUE	1	0
CDKL3	3	FALSE	Up	1	FALSE	0	0
CDKN1A	8	TRUE	Up	0.0665581	FALSE	1	0
CDKN1A_antisense	3	TRUE	Up	0.340873	FALSE	0	0
CDKN1B	3	TRUE	Up	0.135332	FALSE	0	0
CDKN1B_antisense	2	TRUE	Up	1	FALSE	0	0
CDKN1C	3	FALSE	Up	1	FALSE	0	0
CDKN2A	4	FALSE	Up	0.537746	FALSE	0	0
CDKN2B	3	TRUE	Down	0.536533	FALSE	0	0
CDKN2B-AS1	8	TRUE	Down	1.51295e-06	TRUE	3	0
CDKN2B-AS1_antisense	2	TRUE	Down	0.466311	FALSE	0	0
CDKN2C	3	FALSE	Up	0.387935	FALSE	0	0
CDR2	4	TRUE	Up	2.85862e-05	TRUE	0	1
CDS1	2	FALSE	Down	1	FALSE	0	0
CDV3	8	TRUE	Up	0.283258	FALSE	0	0
CDX1	3	TRUE	Down	1	FALSE	0	0
CDX2	11	TRUE	Down	0.00986215	TRUE	2	0
CDX2_antisense	5	TRUE	Down	0.00373508	TRUE	0	1
CDYL2	2	TRUE	Up	1	FALSE	0	0
CEA	7	TRUE	Up	3.10859e-09	TRUE	1	1
CEA_antisense	6	TRUE	Up	0.655316	FALSE	0	0
CEACAM1	14	TRUE	Up	0.0688505	FALSE	0	2
CEACAM21	2	TRUE	Up	0.0812874	FALSE	0	0
CEACAM5	18	TRUE	Up	0.360211	FALSE	0	0
CEACAM5_antisense	14	TRUE	Up	1	FALSE	0	0
CEACAM6	12	TRUE	Up	6.37861e-09	TRUE	2	0
CEACAM6_antisense	4	TRUE	Up	0.850524	FALSE	0	0
CEACAM7	9	FALSE	Down	0.00255318	TRUE	2	1
CEACAM7_antisense	6	FALSE	Down	0.00330922	TRUE	1	0
CEBPA	2	FALSE	Down	0.177037	FALSE	0	0
CEBPA-AS1	2	TRUE	Down	0.394153	FALSE	0	0
CEBPB	4	TRUE	Up	9.28044e-09	TRUE	0	2
CEBPD	7	TRUE	Up	0.0375945	TRUE	0	1
CEBPD_antisense	2	TRUE	Up	1	FALSE	0	0
CEBPG	5	FALSE	Up	0.403777	FALSE	0	0
CECR1	3	TRUE	Up	0.00185948	TRUE	0	1
CECR5	3	TRUE	Down	1	FALSE	0	0
CELF1	8	FALSE	Up	0.165796	FALSE	0	0
CELF2	3	TRUE	Up	0.00218145	TRUE	1	1
CELSR1	4	TRUE	Up	0.332685	FALSE	0	0
CENPA	2	FALSE	Up	0.300239	FALSE	0	0
CENPB	2	FALSE	Down	0.656745	FALSE	0	0
CENPL	2	FALSE	Down	0.760214	FALSE	0	0
CENPM	3	FALSE	Up	0.881728	FALSE	0	0
CENPN	2	TRUE	Up	1	FALSE	0	0
CENPO	2	TRUE	Up	0.268078	FALSE	0	0
CENPP	2	TRUE	Up	1	FALSE	0	0
CENPT	4	FALSE	Down	0.932286	FALSE	0	0
CENPV	2	TRUE	Down	0.907701	FALSE	0	0
CEP112	5	TRUE	Up	8.02762e-23	TRUE	1	1
CEP164	3	FALSE	Up	0.905346	FALSE	0	0
CEP170	2	TRUE	Up	1	FALSE	0	0
CEP170B	4	FALSE	Down	1	FALSE	0	0
CEP250	2	TRUE	Up	0.00725632	TRUE	1	0
CEP350	2	TRUE	Up	0.92558	FALSE	0	0
CEP44	3	FALSE	Up	1	FALSE	0	0
CEP55	2	TRUE	Up	0.812388	FALSE	0	0
CEP57L1	2	FALSE	Up	1	FALSE	0	0
CEP63	3	FALSE	Up	0.749856	FALSE	0	0
CEP85	3	FALSE	Down	0.781028	FALSE	0	0
CEP85L	2	TRUE	Up	0.0841173	FALSE	0	0
CEP95	2	FALSE	Down	0.679108	FALSE	0	0
CEPT1	4	TRUE	Up	1.22906e-07	TRUE	1	0
CERK	2	FALSE	Up	0.0773626	FALSE	0	0
CERS2	4	FALSE	Up	1	FALSE	0	0
CERS6	2	TRUE	Down	1	FALSE	0	0
CES1	2	FALSE	Down	0.505144	FALSE	0	0
CES2	11	TRUE	Down	0.0190755	TRUE	1	0
CES2_antisense	2	FALSE	Down	0.844005	FALSE	0	0
CES3	4	TRUE	Down	1	FALSE	0	0
CFD	4	TRUE	Down	1	FALSE	0	0
CFDP1	3	TRUE	Down	0.524748	FALSE	0	0
CFL1	13	FALSE	Down	0.108664	FALSE	1	0
CFL1_antisense	2	FALSE	Down	1	FALSE	0	0
CFLAR	13	TRUE	Up	1.34816e-15	TRUE	5	0
CFLAR_antisense	4	TRUE	Up	0.505023	FALSE	0	0
CFLAR-AS1	3	TRUE	Down	0.598382	FALSE	0	0
CFTR	13	TRUE	Down	0.0478683	TRUE	0	1
CGGBP1	3	TRUE	Up	0.410593	FALSE	0	0
CGN	9	FALSE	Down	0.710716	FALSE	0	0
CGNL1	2	TRUE	Up	0.619894	FALSE	0	0
CHAF1A	3	TRUE	Up	0.00821797	TRUE	1	0
CHCHD1	2	FALSE	Up	0.100633	FALSE	0	0
CHCHD10	7	TRUE	Down	0.525632	FALSE	0	0
CHCHD2	4	FALSE	Up	0.0329104	TRUE	0	1
CHCHD3	7	FALSE	Down	0.217091	FALSE	0	0
CHCHD3_antisense	2	FALSE	Up	0.13281	FALSE	0	0
CHCHD5_antisense	2	FALSE	Up	0.481429	FALSE	0	0
CHCHD6	2	FALSE	Up	0.641363	FALSE	0	0
CHD2	10	FALSE	Up	0.0104642	TRUE	1	1
CHD3	5	TRUE	Up	1	FALSE	0	0
CHD4	7	TRUE	Up	0.347488	FALSE	0	0
CHD7	4	TRUE	Down	0.0104314	TRUE	1	1
CHD8	2	FALSE	Down	0.879469	FALSE	0	0
CHD9	5	FALSE	Down	0.310666	FALSE	0	0
CHDH	2	TRUE	Down	0.00337358	TRUE	0	1
CHEK1	3	TRUE	Up	0.031333	TRUE	1	0
CHEK2	2	FALSE	Up	0.469034	FALSE	0	0
CHERP_antisense	2	FALSE	Down	1	FALSE	0	0
CHGA	9	TRUE	Down	1	FALSE	0	0
CHI3L1	3	TRUE	Up	1	FALSE	0	0
CHI3L2	3	TRUE	Up	0.000247685	TRUE	1	1
CHIC1	2	FALSE	Up	1	FALSE	0	0
CHID1	3	FALSE	Down	0.0907679	FALSE	0	0
CHKA	2	TRUE	Down	1	FALSE	0	0
CHKB	2	FALSE	Up	1	FALSE	0	0
CHKB-CPT1B	2	FALSE	Down	1	FALSE	0	0
CHL1	3	FALSE	Up	1	FALSE	0	0
CHM	3	FALSE	Up	1	FALSE	0	0
CHMP1A	4	TRUE	Down	1	FALSE	0	0
CHMP2A	5	FALSE	Down	0.691026	FALSE	0	0
CHMP2B	2	FALSE	Up	1	FALSE	0	0
CHMP3	2	FALSE	Up	0.175487	FALSE	0	0
CHMP4B	8	TRUE	Down	9.42436e-05	TRUE	0	1
CHMP4C_antisense	2	TRUE	Down	1	FALSE	0	0
CHMP7	2	FALSE	Up	3.42583e-06	TRUE	1	0
CHN1	2	TRUE	Up	0.000193031	TRUE	1	0
CHN2	9	TRUE	Down	1.64641e-06	TRUE	1	3
CHP1	8	FALSE	Down	0.000245159	TRUE	0	3
CHP1_antisense	2	FALSE	Down	0.618175	FALSE	0	0
CHP2	7	TRUE	Down	0.912871	FALSE	0	0
CHPF	3	TRUE	Up	0.402721	FALSE	0	0
CHPF2	2	TRUE	Up	0.555067	FALSE	0	0
CHPT1	3	TRUE	Down	0.115127	FALSE	0	0
CHRM1	2	FALSE	Down	1	FALSE	0	0
CHRM3	2	TRUE	Up	0.599342	FALSE	0	0
CHRNA3	2	TRUE	Down	0.790478	FALSE	0	0
CHRNB1	4	FALSE	Down	0.641363	FALSE	0	0
CHST10	2	TRUE	Up	0.892478	FALSE	0	0
CHST11	3	TRUE	Up	0.854121	FALSE	0	0
CHST15	3	TRUE	Up	1	FALSE	0	0
CHSY3	2	TRUE	Up	0.709164	FALSE	0	0
CHTF8	2	FALSE	Down	0.518707	FALSE	0	0
CHURC1-FNTB	4	FALSE	Down	0.0848492	FALSE	0	0
CIAO1	2	FALSE	Down	1	FALSE	0	0
CIB1	6	FALSE	Down	0.441009	FALSE	0	0
CIC	4	TRUE	Up	0.393411	FALSE	0	0
CIDEB	2	FALSE	Down	1	FALSE	0	0
CIITA	2	TRUE	Up	0.433551	FALSE	0	0
CIRBP	11	FALSE	Down	0.242253	FALSE	0	0
CIRBP_antisense	2	FALSE	Down	1	FALSE	0	0
CISD3	3	TRUE	Down	1	FALSE	0	0
CISH	2	FALSE	Up	0.231444	FALSE	0	0
CITED2	2	TRUE	Down	0.862051	FALSE	0	0
CIZ1	3	FALSE	Up	0.173002	FALSE	0	0
CKAP4	6	FALSE	Up	0.197286	FALSE	0	0
CKB	11	TRUE	Down	0.920316	FALSE	0	0
CKB_antisense	5	TRUE	Down	1	FALSE	0	0
CKS1B	2	FALSE	Up	0.100633	FALSE	0	0
CLASP1	5	TRUE	Up	0.00566892	TRUE	1	0
CLASP2	2	FALSE	Up	0.389518	FALSE	0	0
CLASRP	4	FALSE	Up	2.29953e-09	TRUE	1	1
CLCA1	14	FALSE	Up	1	FALSE	0	0
CLCA1_antisense	12	FALSE	Up	0.727902	FALSE	0	0
CLCA2	2	FALSE	Down	1	FALSE	0	0
CLCA4	17	FALSE	Down	0.22002	FALSE	0	1
CLCF1	2	TRUE	Up	0.0248	TRUE	1	0
CLCN2	5	TRUE	Down	4.45482e-05	TRUE	2	0
CLCN3	7	FALSE	Down	0.208455	FALSE	0	0
CLCN5	3	FALSE	Up	1.33328e-07	TRUE	1	1
CLDN11	4	FALSE	Down	0.0386468	TRUE	2	0
CLDN12	2	TRUE	Up	1	FALSE	0	0
CLDN14	3	TRUE	Up	0.0156048	TRUE	1	0
CLDN15	3	TRUE	Down	1	FALSE	0	0
CLDN23	4	FALSE	Down	0.142954	FALSE	0	0
CLDN3	3	FALSE	Down	0.159734	FALSE	0	0
CLDN3_antisense	2	FALSE	Down	1	FALSE	0	0
CLDN4	12	FALSE	Down	6.28704e-05	TRUE	3	0
CLDN4_antisense	6	FALSE	Up	0.243728	FALSE	0	0
CLDN5	2	FALSE	Up	1	FALSE	0	0
CLDN7	7	TRUE	Down	0.239744	FALSE	0	0
CLDN7_antisense	2	TRUE	Down	1	FALSE	0	0
CLDND1	2	TRUE	Up	0.434567	FALSE	0	0
CLEC10A	2	FALSE	Up	0.616959	FALSE	0	0
CLEC11A	2	FALSE	Up	1	FALSE	0	0
CLEC12A	2	TRUE	Up	0.00139296	TRUE	0	1
CLEC14A	2	TRUE	Up	1	FALSE	0	0
CLEC16A	2	FALSE	Up	1.00121e-07	TRUE	1	0
CLEC4G	2	TRUE	Up	0.443207	FALSE	0	0
CLECL1	2	FALSE	Up	1	FALSE	0	0
CLGN	2	TRUE	Down	1	FALSE	0	0
CLHC1	2	TRUE	Down	1	FALSE	0	0
CLIC4	3	TRUE	Up	0.543765	FALSE	0	0
CLIC5	4	FALSE	Up	0.00489979	TRUE	1	1
CLINT1	7	TRUE	Up	0.776411	FALSE	0	0
CLINT1_antisense	2	TRUE	Up	1	FALSE	0	0
CLIP2	3	TRUE	Down	0.0752471	FALSE	0	0
CLIP4	3	TRUE	Up	0.196074	FALSE	0	0
CLK1	3	TRUE	Up	0.255135	FALSE	0	0
CLK3	3	TRUE	Down	0.0104003	TRUE	1	1
CLMN	9	TRUE	Down	0.0276818	TRUE	0	1
CLN3	8	TRUE	Down	0.167177	FALSE	0	0
CLNS1A	2	TRUE	Down	0.0276818	TRUE	0	1
CLOCK	3	TRUE	Up	7.53089e-07	TRUE	0	1
CLPTM1	12	FALSE	Down	2.70836e-05	TRUE	1	0
CLPTM1L	2	TRUE	Up	1	FALSE	0	0
CLRN3	2	TRUE	Down	1	FALSE	0	0
CLSTN1	12	TRUE	Down	0.285356	FALSE	0	0
CLSTN1_antisense	2	TRUE	Down	0.363758	FALSE	0	0
CLSTN3	3	TRUE	Up	1	FALSE	0	0
CLTA	2	TRUE	Up	0.527055	FALSE	0	0
CLTB	8	TRUE	Up	7.64687e-13	TRUE	2	0
CLTB_antisense	5	FALSE	Up	0.946167	FALSE	0	0
CLTC	13	FALSE	Up	5.26032e-19	TRUE	0	1
CLTC_antisense	2	FALSE	Up	0.613949	FALSE	0	0
CLU	11	TRUE	Up	0.0480973	TRUE	0	1
CLU_antisense	3	TRUE	Up	0.976215	FALSE	0	0
CLUH	6	TRUE	Down	0.688095	FALSE	0	0
CMAS	3	FALSE	Down	1	FALSE	0	0
CMBL	5	TRUE	Down	1	FALSE	0	0
CMC1	2	FALSE	Down	9.00597e-06	TRUE	1	0
CMC2	2	TRUE	Up	0.337015	FALSE	0	0
CMIP	8	TRUE	Up	0.000165578	TRUE	1	2
CMIP_antisense	2	FALSE	Up	0.79453	FALSE	0	0
CMKLR1	2	TRUE	Up	1	FALSE	0	0
CMPK1	2	TRUE	Up	1	FALSE	0	0
CMPK1_antisense	3	FALSE	Up	1	FALSE	0	0
CMPK2	3	TRUE	Up	1	FALSE	0	0
CMTM3	3	TRUE	Up	0.530434	FALSE	0	0
CMTM4	3	TRUE	Down	0.539621	FALSE	0	0
CMTM7	2	TRUE	Up	0.863203	FALSE	0	0
CMTM8	2	FALSE	Down	1	FALSE	0	0
CNBP	6	FALSE	Down	0.036426	TRUE	1	0
CNDP2	7	TRUE	Up	0.000757939	TRUE	1	0
CNIH	2	FALSE	Up	0.250691	FALSE	0	0
CNIH3	2	FALSE	Down	1	FALSE	0	0
CNIH4	2	FALSE	Down	0.330764	FALSE	0	0
CNKSR1	3	TRUE	Down	3.5733e-07	TRUE	1	0
CNKSR3	2	TRUE	Down	1	FALSE	0	0
CNN1	4	FALSE	Up	0.99618	FALSE	0	0
CNN2	4	TRUE	Up	0.947236	FALSE	0	0
CNN3	2	FALSE	Up	1.91256e-06	TRUE	0	1
CNNM2	6	TRUE	Down	0.120847	FALSE	0	0
CNNM3	3	TRUE	Down	1	FALSE	0	0
CNNM3_antisense	2	FALSE	Down	0.954862	FALSE	0	0
CNNM4	14	TRUE	Down	0.297799	FALSE	0	0
CNNM4_antisense	2	FALSE	Up	1	FALSE	0	0
CNOT1	3	FALSE	Down	0.150827	FALSE	0	0
CNOT10	2	FALSE	Up	5.14661e-05	TRUE	1	0
CNOT2	4	FALSE	Up	0.998555	FALSE	0	0
CNOT3	2	FALSE	Up	0.465897	FALSE	0	0
CNOT6L	3	TRUE	Up	0.937641	FALSE	0	0
CNOT7	2	TRUE	Down	1	FALSE	0	0
CNOT8	2	TRUE	Down	0.782255	FALSE	0	0
CNPPD1	9	TRUE	Down	0.724838	FALSE	0	0
CNPPD1_antisense	2	TRUE	Down	0.95857	FALSE	0	0
CNPY2	5	TRUE	Up	0.368114	FALSE	0	0
CNPY3	2	TRUE	Up	0.516835	FALSE	0	0
CNPY4	2	TRUE	Down	6.62517e-05	TRUE	0	1
CNRIP1	3	TRUE	Up	0.597035	FALSE	0	0
CNST	4	FALSE	Down	0.000247685	TRUE	0	1
CNTD1	3	TRUE	Down	0.0509929	FALSE	1	0
CNTFR	4	TRUE	Down	1	FALSE	0	0
CNTN4	2	TRUE	Down	0.984415	FALSE	0	0
CNTRL	2	TRUE	Up	0.0407487	TRUE	0	1
CNTROB	2	FALSE	Down	1	FALSE	0	0
COA1	2	FALSE	Up	0.898582	FALSE	0	0
COA3	3	TRUE	Down	0.262628	FALSE	0	0
COA4	2	FALSE	Up	0.173623	FALSE	0	0
COBLL1	4	FALSE	Up	4.25153e-08	TRUE	1	0
COG5	4	FALSE	Up	0.0395038	TRUE	1	0
COG7	2	TRUE	Down	1	FALSE	0	0
COIL	2	FALSE	Down	1	FALSE	0	0
COL15A1	2	TRUE	Up	1	FALSE	0	0
COL16A1	4	TRUE	Up	0.0160243	TRUE	1	0
COL18A1	5	TRUE	Up	1.65451e-07	TRUE	0	2
COL19A1	3	TRUE	Up	0.493914	FALSE	0	0
COL1A1	22	TRUE	Up	0.332328	FALSE	0	0
COL1A1_antisense	4	TRUE	Up	1	FALSE	0	0
COL1A2	18	TRUE	Up	0.000229667	TRUE	0	5
COL21A1	2	FALSE	Down	1	FALSE	0	0
COL27A1	2	FALSE	Up	0.00102155	TRUE	0	1
COL3A1	22	TRUE	Up	0.527566	FALSE	0	0
COL4A2	8	TRUE	Up	4.9984e-16	TRUE	1	2
COL4A3BP	2	FALSE	Down	1	FALSE	0	0
COL5A3	2	TRUE	Up	0.260622	FALSE	0	0
COL6A1	9	TRUE	Up	0.779087	FALSE	0	0
COL6A2	7	TRUE	Up	0.161184	FALSE	0	0
COL6A2_antisense	2	FALSE	Up	1	FALSE	0	0
COL6A3	4	TRUE	Up	0.344689	FALSE	0	0
COL8A1	2	TRUE	Up	0.196999	FALSE	0	0
COL8A2	2	TRUE	Up	0.794743	FALSE	0	0
COLGALT1	3	FALSE	Up	0.610197	FALSE	0	0
COMMD1	2	FALSE	Down	1	FALSE	0	0
COMMD10_antisense	2	FALSE	Down	0.611013	FALSE	0	0
COMMD5	3	FALSE	Up	0.629545	FALSE	0	0
COMMD6	2	FALSE	Up	0.650199	FALSE	0	0
COMT	7	FALSE	Down	0.0591262	FALSE	1	0
COMTD1	5	FALSE	Down	0.361289	FALSE	0	0
COPA	4	TRUE	Up	0.0673299	FALSE	0	0
COPB1	2	TRUE	Up	1	FALSE	0	0
COPB2	5	TRUE	Up	0.910585	FALSE	0	0
COPE	5	TRUE	Up	0.466539	FALSE	0	0
COPG1	13	TRUE	Up	0.13892	FALSE	0	1
COPG1_antisense	2	FALSE	Down	0.91437	FALSE	0	0
COPS5	3	FALSE	Up	1	FALSE	0	0
COPS6	2	FALSE	Up	0.986035	FALSE	0	0
COPS7A	3	FALSE	Up	1	FALSE	0	0
COPS7B	3	FALSE	Up	0.511721	FALSE	0	0
COPZ1	6	FALSE	Up	1	FALSE	0	0
COQ10A	2	TRUE	Up	0.874589	FALSE	0	0
COQ10B	2	FALSE	Up	0.718637	FALSE	0	0
COQ4	2	FALSE	Down	1	FALSE	0	0
COQ9	3	TRUE	Down	0.121605	FALSE	0	0
CORO1A	5	TRUE	Up	0.454179	FALSE	0	0
CORO1B	9	FALSE	Up	0.00024057	TRUE	2	0
CORO1C	2	TRUE	Up	1	FALSE	0	0
CORO2A	2	FALSE	Up	0.182252	FALSE	0	0
COTL1	4	TRUE	Up	0.375236	FALSE	0	0
COX10	2	TRUE	Down	1	FALSE	0	0
COX11	2	FALSE	Down	1	FALSE	0	0
COX14	2	FALSE	Down	0.0981457	FALSE	0	0
COX17	3	FALSE	Up	0.104048	FALSE	0	0
COX18	3	FALSE	Up	0.0702128	FALSE	0	0
COX20	4	FALSE	Up	0.374723	FALSE	0	0
COX4I1	5	TRUE	Down	0.419337	FALSE	0	0
COX5A	5	TRUE	Down	0.052629	FALSE	0	1
COX5B	3	TRUE	Down	1	FALSE	0	0
COX6A1P2	2	TRUE	Down	0.166562	FALSE	0	0
COX6B1	4	FALSE	Down	0.000472754	TRUE	0	1
COX6B1_antisense	2	FALSE	Up	1	FALSE	0	0
COX6B2	3	FALSE	Down	1	FALSE	0	0
COX6C	4	TRUE	Down	0.169854	FALSE	0	0
COX7A2	2	FALSE	Down	0.778177	FALSE	0	0
COX7A2L	2	FALSE	Down	0.000417866	TRUE	0	1
COX7B	2	FALSE	Up	0.240837	FALSE	0	0
COX7C	2	FALSE	Down	0.148841	FALSE	0	0
CPA6	2	TRUE	Down	0.901136	FALSE	0	0
CPD	2	FALSE	Up	1	FALSE	0	0
CPEB2	2	TRUE	Up	0.590906	FALSE	0	0
CPEB3	2	FALSE	Down	0.181173	FALSE	0	0
CPEB4	5	TRUE	Up	6.77365e-05	TRUE	0	1
CPED1	2	FALSE	Down	0.846054	FALSE	0	0
CPNE1	3	FALSE	Up	0.120569	FALSE	0	0
CPNE2	5	TRUE	Down	0.305229	FALSE	0	0
CPNE2_antisense	2	FALSE	Down	0.21503	FALSE	0	0
CPNE3	2	TRUE	Down	1	FALSE	0	0
CPNE5	3	TRUE	Up	2.27882e-07	TRUE	0	2
CPNE7	2	TRUE	Up	0.963021	FALSE	0	0
CPNE8	5	TRUE	Up	1	FALSE	0	0
CPOX	2	FALSE	Up	1	FALSE	0	0
CPSF1	3	TRUE	Down	1	FALSE	0	0
CPSF7	6	FALSE	Up	0.305654	FALSE	0	0
CPT1A	6	TRUE	Down	0.19356	FALSE	0	0
CPXM2	2	FALSE	Up	0.00872133	TRUE	0	1
CR1	2	TRUE	Up	1	FALSE	0	0
CRAMP1L	2	FALSE	Down	1	FALSE	0	0
CRB2	3	TRUE	Down	0.141001	FALSE	0	0
CRB3	2	TRUE	Down	0.854941	FALSE	0	0
CREB1	2	FALSE	Up	0.638787	FALSE	0	0
CREB3L1	13	FALSE	Up	0.892774	FALSE	0	0
CREB3L1_antisense	5	FALSE	Up	0.707787	FALSE	0	0
CREB3L2	7	TRUE	Up	0.000178421	TRUE	1	0
CREB3L4	3	TRUE	Down	0.514609	FALSE	0	0
CREB5	2	TRUE	Up	0.0221927	TRUE	0	1
CREBBP	2	FALSE	Down	1	FALSE	0	0
CREBL2	2	FALSE	Down	1	FALSE	0	0
CREBRF	2	FALSE	Down	1	FALSE	0	0
CREBZF	3	FALSE	Up	1	FALSE	0	0
CREG1	5	FALSE	Down	0.517839	FALSE	0	0
CRELD2	2	TRUE	Up	0.424567	FALSE	0	0
CREM	3	TRUE	Up	1.9301e-05	TRUE	1	1
CRHBP	2	FALSE	Down	0.779087	FALSE	0	0
CRIP1	6	TRUE	Down	0.558259	FALSE	0	0
CRIP2	3	TRUE	Up	1	FALSE	0	0
CRIPT	2	TRUE	Down	1	FALSE	0	0
CRISPLD2	6	FALSE	Up	0.00437843	TRUE	0	1
CRK	3	FALSE	Up	0.316785	FALSE	0	0
CRKL	3	TRUE	Down	0.763129	FALSE	0	0
CRLF1	2	FALSE	Up	0.877842	FALSE	0	0
CRTAC1_antisense	2	FALSE	Down	0.94303	FALSE	0	0
CRTAM	2	TRUE	Up	0.709164	FALSE	0	0
CRTAP	2	FALSE	Up	0.804515	FALSE	0	0
CRTC2	2	FALSE	Up	0.030393	TRUE	1	0
CRYAB	3	FALSE	Down	0.583892	FALSE	0	0
CRYBA2	2	TRUE	Down	1	FALSE	0	0
CS	4	TRUE	Down	0.195428	FALSE	0	0
CSAD	3	TRUE	Down	0.0836942	FALSE	0	0
CSDC2	2	TRUE	Up	1	FALSE	0	0
CSDE1	13	FALSE	Down	1.92187e-05	TRUE	1	1
CSDE1_antisense	3	FALSE	Up	0.782427	FALSE	0	0
CSF1	2	FALSE	Up	0.0334031	TRUE	1	0
CSF2RB	3	TRUE	Up	3.31991e-05	TRUE	0	1
CSF3R	3	TRUE	Up	0.596801	FALSE	0	0
CSGALNACT1	3	TRUE	Up	0.939913	FALSE	0	0
CSK	3	TRUE	Up	1.95821e-05	TRUE	1	1
CSNK1A1	5	FALSE	Up	0.0155581	TRUE	1	1
CSNK1D	6	FALSE	Down	0.0586614	FALSE	0	1
CSNK1E	8	TRUE	Up	0.00165328	TRUE	1	0
CSNK1G2	2	TRUE	Up	0.595863	FALSE	0	0
CSNK1G3	4	FALSE	Up	0.202411	FALSE	0	0
CSNK2A1	4	FALSE	Down	0.0148839	TRUE	0	1
CSRP1	6	FALSE	Down	1	FALSE	0	0
CST3	4	FALSE	Down	1	FALSE	0	0
CST3_antisense	3	FALSE	Down	0.974806	FALSE	0	0
CSTB	4	FALSE	Up	0.0390621	TRUE	0	1
CTA-126B4.7	2	TRUE	Up	1	FALSE	0	0
CTA-292E10.6	5	TRUE	Up	0.260622	FALSE	0	0
CTA-714B7.5_antisense	2	TRUE	Down	1	FALSE	0	0
CTAGE5	3	TRUE	Up	1	FALSE	0	0
CTB-102L5.4	3	FALSE	Down	0.314276	FALSE	0	0
CTB-118N6.2	2	TRUE	Down	1	FALSE	0	0
CTB-12A17.3	3	FALSE	Up	1	FALSE	0	0
CTB-133G6.2	2	TRUE	Up	1.03748e-07	TRUE	0	1
CTB-134H23.3	2	TRUE	Down	0.839049	FALSE	0	0
CTB-167B5.1	2	FALSE	Down	0.851545	FALSE	0	0
CTB-171A8.1	3	TRUE	Down	0.00448329	TRUE	0	1
CTB-171A8.1_antisense	2	TRUE	Up	0.984206	FALSE	0	0
CTB-175E5.7	3	FALSE	Up	0.669742	FALSE	0	0
CTB-50E14.6	9	TRUE	Up	1	FALSE	0	0
CTB-50E14.6_antisense	3	FALSE	Up	0.0951743	FALSE	0	0
CTB-55O6.8	5	TRUE	Down	0.0572226	FALSE	0	1
CTB-89H12.4	4	FALSE	Up	0.858374	FALSE	0	0
CTBP1	11	TRUE	Down	0.315416	FALSE	0	0
CTBP1-AS1	2	FALSE	Up	0.782255	FALSE	0	0
CTBP2	14	TRUE	Down	0.000258781	TRUE	3	1
CTC-210G5.1	2	FALSE	Down	0.784788	FALSE	0	0
CTC-228N24.3	4	FALSE	Up	0.349463	FALSE	0	0
CTC-297N7.5	2	TRUE	Down	0.894899	FALSE	0	0
CTC-301O7.4	3	FALSE	Up	0.219398	FALSE	0	0
CTC-321K16.1	4	FALSE	Down	0.901394	FALSE	0	0
CTC-329D1.2	2	TRUE	Down	1	FALSE	0	0
CTC-338M12.5	2	TRUE	Down	0.378094	FALSE	0	0
CTC-454M9.1	2	FALSE	Up	1	FALSE	0	0
CTC-459F4.3	2	TRUE	Down	0.716916	FALSE	0	0
CTC-459F4.3_antisense_proximal	3	TRUE	Down	1	FALSE	0	0
CTC-463N11.3	2	FALSE	Up	0.0880078	FALSE	0	0
CTC-490G23.2	2	FALSE	Down	1	FALSE	0	0
CTC-559E9.6	2	FALSE	Down	0.764754	FALSE	0	0
CTCF	2	FALSE	Down	1	FALSE	0	0
CTD-2001E22.2	3	TRUE	Down	1	FALSE	0	0
CTD-2020K17.1	2	TRUE	Up	1	FALSE	0	0
CTD-2020K17.4	2	TRUE	Down	0.185636	FALSE	0	0
CTD-2033C11.1	2	FALSE	Down	0.444956	FALSE	0	0
CTD-2047H16.4	2	FALSE	Up	0.460519	FALSE	0	0
CTD-2066L21.3_antisense	4	FALSE	Up	4.93469e-07	TRUE	0	1
CTD-2192J16.24	2	TRUE	Down	1	FALSE	0	0
CTD-2228K2.5	5	TRUE	Down	0.38278	FALSE	0	0
CTD-2260A17.2	3	FALSE	Down	0.538851	FALSE	0	0
CTD-2284J15.1	2	FALSE	Down	1	FALSE	0	0
CTD-2293H3.2	2	FALSE	Down	1	FALSE	0	0
CTD-2319I12.1	2	TRUE	Up	1	FALSE	0	0
CTD-2323K18.1	2	TRUE	Down	1	FALSE	0	0
CTD-2336O2.1	2	FALSE	Down	0.018558	TRUE	0	1
CTD-2349B8.1	2	FALSE	Down	0.000254686	TRUE	0	1
CTD-2377D24.4	3	FALSE	Up	1	FALSE	0	0
CTD-2503O16.4_antisense	2	TRUE	Up	1	FALSE	0	0
CTD-2509G16.5	3	TRUE	Up	0.0048349	TRUE	1	1
CTD-2509G16.5_antisense	3	TRUE	Up	1.28134e-05	TRUE	2	1
CTD-2538C1.2	2	FALSE	Up	0.969558	FALSE	0	0
CTD-2545M3.2	2	FALSE	Up	0.616959	FALSE	0	0
CTD-2555K7.2	3	FALSE	Up	0.798119	FALSE	0	0
CTD-2589M5.4	2	TRUE	Up	0.348432	FALSE	0	0
CTD-3014M21.4	2	FALSE	Down	0.0926553	FALSE	0	0
CTD-3065J16.9	2	TRUE	Down	0.872513	FALSE	0	0
CTD-3116E22.4	2	FALSE	Up	1	FALSE	0	0
CTD-3131K8.2	2	FALSE	Down	1	FALSE	0	0
CTD-3184A7.4	2	FALSE	Up	0.847254	FALSE	0	0
CTDNEP1	4	FALSE	Down	1	FALSE	0	0
CTDP1	2	FALSE	Down	0.0346121	TRUE	0	1
CTDSP1	12	TRUE	Down	0.000373682	TRUE	1	1
CTDSP1_antisense	2	FALSE	Up	0.0619099	FALSE	0	0
CTDSP2	5	FALSE	Down	0.311197	FALSE	0	0
CTDSPL	2	TRUE	Down	1	FALSE	0	0
[truncated: 7,421 more rows]

## Sheet: CDaVsUCa
Gene ID	TSSs	DGE	Direction	FDR	DTU	Up	Down
A2M	20	FALSE	Down	0.999988	FALSE	0	0
A4GALT	2	FALSE	Down	0.999988	FALSE	0	0
AAAS	3	FALSE	Down	0.999988	FALSE	0	0
AADAT	2	FALSE	Down	0.999988	FALSE	0	0
AAED1	2	FALSE	Down	0.999988	FALSE	0	0
AAMDC	2	TRUE	Up	2.72752e-06	TRUE	1	0
AAMP	3	FALSE	Down	0.999988	FALSE	0	0
AARS	2	FALSE	Up	0.999988	FALSE	0	0
AATF	2	FALSE	Up	0.999988	FALSE	0	0
AATK	2	FALSE	Down	0.999988	FALSE	0	0
ABAT	2	FALSE	Up	0.999988	FALSE	0	0
ABCA12	3	FALSE	Down	0.999988	FALSE	0	0
ABCA2	2	FALSE	Down	0.999988	FALSE	0	0
ABCA7	4	FALSE	Up	0.999988	FALSE	0	0
ABCB1	3	FALSE	Up	0.999988	FALSE	0	0
ABCB10	2	FALSE	Up	0.999988	FALSE	0	0
ABCB4	2	FALSE	Up	0.999988	FALSE	0	0
ABCB6	3	FALSE	Down	0.999988	FALSE	0	0
ABCB9	8	FALSE	Up	0.999988	FALSE	0	0
ABCC1	3	FALSE	Up	0.999988	FALSE	0	0
ABCC10	2	FALSE	Down	0.999988	FALSE	0	0
ABCC3	16	FALSE	Up	0.823076	FALSE	0	0
ABCC4	4	FALSE	Up	0.999988	FALSE	0	0
ABCC5	3	FALSE	Down	0.999988	FALSE	0	0
ABCD2	2	FALSE	Up	0.999988	FALSE	0	0
ABCD3	2	FALSE	Up	0.999988	FALSE	0	0
ABCF2	3	FALSE	Down	0.0972646	FALSE	0	0
ABCG2	2	FALSE	Up	0.999988	FALSE	0	0
ABHD11	2	FALSE	Down	0.999988	FALSE	0	0
ABHD12	2	FALSE	Up	0.999988	FALSE	0	0
ABHD14B	8	FALSE	Down	0.999988	FALSE	0	0
ABHD14B_antisense	2	FALSE	Up	0.999988	FALSE	0	0
ABHD15	2	FALSE	Up	0.999988	FALSE	0	0
ABHD17A	2	FALSE	Down	0.999988	FALSE	0	0
ABHD17C	2	FALSE	Up	0.999988	FALSE	0	0
ABHD2	7	FALSE	Down	0.999988	FALSE	0	0
ABHD6	3	FALSE	Down	0.999988	FALSE	0	0
ABI1	3	TRUE	Up	0.999988	FALSE	0	0
ABI3	3	FALSE	Up	0.999988	FALSE	0	0
ABL1	3	FALSE	Down	0.999988	FALSE	0	0
ABL2	3	FALSE	Up	0.999988	FALSE	0	0
ABLIM1	7	FALSE	Down	0.999988	FALSE	0	0
ABLIM1_antisense	3	FALSE	Down	0.999988	FALSE	0	0
ABLIM2	4	FALSE	Up	0.999988	FALSE	0	0
ABLIM2_antisense	4	FALSE	Up	0.999988	FALSE	0	0
ABLIM3	2	FALSE	Down	0.999988	FALSE	0	0
ABO	5	FALSE	Down	0.999988	FALSE	0	0
ABP1	6	FALSE	Down	0.999988	FALSE	0	0
ABP1_antisense	6	FALSE	Up	0.999988	FALSE	0	0
ABR	18	FALSE	Up	0.999988	FALSE	0	0
ABR_antisense	5	FALSE	Up	0.999988	FALSE	0	0
ABRACL	6	FALSE	Up	0.999988	FALSE	0	0
AC000111.6	2	FALSE	Up	0.999988	FALSE	0	0
AC002310.13	2	FALSE	Up	0.999988	FALSE	0	0
AC002398.9	3	FALSE	Down	0.999988	FALSE	0	0
AC002511.3	3	FALSE	Down	0.999988	FALSE	0	0
AC003665.1	2	FALSE	Down	0.999988	FALSE	0	0
AC004540.5	2	FALSE	Up	0.999988	FALSE	0	0
AC005003.1	2	FALSE	Down	0.999988	FALSE	0	0
AC005037.3	2	FALSE	Up	0.999988	FALSE	0	0
AC005083.1	2	FALSE	Up	0.999988	FALSE	0	0
AC005154.6	2	FALSE	Up	0.999988	FALSE	0	0
AC005387.3	2	FALSE	Up	0.999988	FALSE	0	0
AC005549.3	2	FALSE	Up	0.999988	FALSE	0	0
AC005895.4	2	FALSE	Down	0.999988	FALSE	0	0
AC006042.7	2	FALSE	Up	0.999988	FALSE	0	0
AC006129.4	2	FALSE	Up	0.999988	FALSE	0	0
AC006465.3	2	TRUE	Up	0.901544	FALSE	0	0
AC006486.9	3	FALSE	Down	0.999988	FALSE	0	0
AC006994.2	3	FALSE	Up	0.999988	FALSE	0	0
AC007040.11	2	FALSE	Down	0.999988	FALSE	0	0
AC007128.1	2	FALSE	Up	0.999988	FALSE	0	0
AC007246.3	2	FALSE	Up	0.999988	FALSE	0	0
AC007255.8	2	FALSE	Up	0.999988	FALSE	0	0
AC007319.1	2	FALSE	Up	0.999988	FALSE	0	0
AC007383.3	3	FALSE	Up	0.999988	FALSE	0	0
AC007405.4_antisense	2	FALSE	Down	0.999988	FALSE	0	0
AC007879.5	2	FALSE	Up	0.999988	FALSE	0	0
AC008074.3	2	FALSE	Up	0.999988	FALSE	0	0
AC008280.5	2	FALSE	Up	0.999988	FALSE	0	0
AC009005.2	3	FALSE	Up	0.999988	FALSE	0	0
AC009005.3	3	FALSE	Up	0.999988	FALSE	0	0
AC009120.4	2	FALSE	Up	0.999988	FALSE	0	0
AC009133.12	2	FALSE	Up	0.999988	FALSE	0	0
AC009133.15	2	FALSE	Down	0.999988	FALSE	0	0
AC009133.20	4	FALSE	Up	0.999988	FALSE	0	0
AC009495.2	2	FALSE	Up	0.999988	FALSE	0	0
AC009506.1	2	FALSE	Up	0.999988	FALSE	0	0
AC009948.5	2	FALSE	Up	0.999988	FALSE	0	0
AC009961.3	3	FALSE	Up	0.999988	FALSE	0	0
AC010136.2_antisense	2	FALSE	Down	0.999988	FALSE	0	0
AC010646.3	4	FALSE	Down	0.999988	FALSE	0	0
AC011747.4	2	FALSE	Up	0.999988	FALSE	0	0
AC011754.1	3	FALSE	Up	0.999988	FALSE	0	0
AC011897.1	2	FALSE	Down	0.999988	FALSE	0	0
AC011899.9	2	FALSE	Up	0.999988	FALSE	0	0
AC012307.3	2	FALSE	Up	0.999988	FALSE	0	0
AC016629.8	2	FALSE	Down	0.999988	FALSE	0	0
AC016700.5	2	FALSE	Up	0.999988	FALSE	0	0
AC016725.4	2	FALSE	Down	0.999988	FALSE	0	0
AC016735.1	2	FALSE	Down	0.999988	FALSE	0	0
AC016831.7	2	FALSE	Down	0.999988	FALSE	0	0
AC016995.3_antisense	2	FALSE	Down	0.999988	FALSE	0	0
AC017048.3	3	FALSE	Up	0.999988	FALSE	0	0
AC018737.1	2	FALSE	Up	0.999988	FALSE	0	0
AC018755.16	2	FALSE	Up	0.999988	FALSE	0	0
AC018816.3	3	FALSE	Up	0.999988	FALSE	0	0
AC019131.1	2	FALSE	Down	0.999988	FALSE	0	0
AC019330.1	2	FALSE	Up	0.999988	FALSE	0	0
AC019330.1_antisense	3	FALSE	Up	0.999988	FALSE	0	0
AC021218.2	2	FALSE	Down	0.999988	FALSE	0	0
AC025171.1	4	FALSE	Up	0.999988	FALSE	0	0
AC025335.1	3	FALSE	Down	0.999988	FALSE	0	0
AC034220.3	3	FALSE	Up	0.999988	FALSE	0	0
AC058791.1	4	FALSE	Up	0.999988	FALSE	0	0
AC058791.2	6	FALSE	Up	0.999988	FALSE	0	0
AC058791.2_antisense	2	FALSE	Up	0.999988	FALSE	0	0
AC061992.2	2	FALSE	Up	0.999988	FALSE	0	0
AC066593.1	2	FALSE	Up	0.999988	FALSE	0	0
AC068533.7	2	FALSE	Up	0.999988	FALSE	0	0
AC068580.1	2	FALSE	Down	0.999988	FALSE	0	0
AC073043.2	3	FALSE	Up	0.999988	FALSE	0	0
AC073046.25	3	FALSE	Up	0.999988	FALSE	0	0
AC073610.5	3	FALSE	Down	0.999988	FALSE	0	0
AC073871.2	2	FALSE	Down	0.999988	FALSE	0	0
AC074011.2	2	FALSE	Up	0.999988	FALSE	0	0
AC074117.10	3	FALSE	Up	0.999988	FALSE	0	0
AC074289.1	3	FALSE	Up	0.999988	FALSE	0	0
AC090587.4	2	FALSE	Down	0.999988	FALSE	0	0
AC092159.2	2	FALSE	Up	0.999988	FALSE	0	0
AC092431.1	3	FALSE	Up	0.999988	FALSE	0	0
AC093323.3	2	FALSE	Down	0.999988	FALSE	0	0
AC093388.3	2	FALSE	Up	0.999988	FALSE	0	0
AC093415.2	2	FALSE	Up	0.999988	FALSE	0	0
AC093642.3	3	FALSE	Up	0.999988	FALSE	0	0
AC093673.5	2	FALSE	Up	0.999988	FALSE	0	0
AC093818.1	2	FALSE	Up	0.999988	FALSE	0	0
AC093838.4	2	FALSE	Up	0.999988	FALSE	0	0
AC096579.13	2	FALSE	Up	0.999988	FALSE	0	0
AC096579.7	6	FALSE	Up	0.999988	FALSE	0	0
AC103801.2	2	FALSE	Up	0.999988	FALSE	0	0
AC104820.2	2	FALSE	Up	0.999988	FALSE	0	0
AC105399.2	2	FALSE	Down	0.999988	FALSE	0	0
AC106782.20	2	FALSE	Up	0.54351	FALSE	0	0
AC107016.2	2	TRUE	Down	0.999988	FALSE	0	0
AC109826.1	3	FALSE	Up	0.999988	FALSE	0	0
AC113189.5	2	FALSE	Up	0.999988	FALSE	0	0
AC116366.5	2	FALSE	Up	0.999988	FALSE	0	0
AC123768.4	2	FALSE	Up	0.999988	FALSE	0	0
AC144521.1	3	FALSE	Up	0.999988	FALSE	0	0
AC147651.3	2	FALSE	Up	0.999988	FALSE	0	0
AC156455.1	2	FALSE	Up	0.999988	FALSE	0	0
ACAA1	3	FALSE	Up	0.999988	FALSE	0	0
ACAA2	2	FALSE	Up	0.999988	FALSE	0	0
ACACA	4	FALSE	Down	0.999988	FALSE	0	0
ACACB	2	FALSE	Down	0.999988	FALSE	0	0
ACAD11	5	FALSE	Up	0.999988	FALSE	0	0
ACAD9	2	FALSE	Up	0.999988	FALSE	0	0
ACADM	6	TRUE	Up	0.999988	FALSE	0	0
ACADS	2	FALSE	Down	0.999988	FALSE	0	0
ACADVL	14	FALSE	Down	0.999988	FALSE	0	0
ACAP2	2	FALSE	Up	0.660328	FALSE	0	0
ACAP3	3	FALSE	Down	0.999988	FALSE	0	0
ACAT1	7	FALSE	Up	0.999988	FALSE	0	0
ACAT2	2	FALSE	Down	0.999988	FALSE	0	0
ACBD3	4	FALSE	Up	0.999988	FALSE	0	0
ACBD4	2	FALSE	Up	0.999988	FALSE	0	0
ACBD5	5	FALSE	Up	0.999988	FALSE	0	0
ACBD6	3	FALSE	Up	0.999988	FALSE	0	0
ACCS	2	FALSE	Up	0.999988	FALSE	0	0
ACE	2	FALSE	Down	0.999988	FALSE	0	0
ACE2	2	FALSE	Up	0.999988	FALSE	0	0
ACER3	3	FALSE	Up	0.957631	FALSE	0	0
ACHE	3	FALSE	Down	0.979434	FALSE	0	0
ACIN1	10	FALSE	Up	0.999988	FALSE	0	0
ACLY	2	FALSE	Down	0.999988	FALSE	0	0
ACO1	3	FALSE	Up	0.999988	FALSE	0	0
ACO2	9	FALSE	Down	0.999988	FALSE	0	0
ACOT1	2	FALSE	Down	0.999988	FALSE	0	0
ACOT11	2	FALSE	Down	0.999988	FALSE	0	0
ACOT2	3	FALSE	Down	0.999988	FALSE	0	0
ACOT4	2	FALSE	Up	0.999988	FALSE	0	0
ACOT7	13	FALSE	Down	0.999988	FALSE	0	0
ACOT7_antisense	4	FALSE	Down	0.999988	FALSE	0	0
ACOT8	2	FALSE	Up	0.999988	FALSE	0	0
ACOX1	6	TRUE	Up	0.975898	FALSE	0	0
ACOX2	2	FALSE	Up	0.999988	FALSE	0	0
ACOX3	2	FALSE	Down	0.999988	FALSE	0	0
ACOXL	2	FALSE	Up	0.999988	FALSE	0	0
ACP1	2	FALSE	Up	0.999988	FALSE	0	0
ACP2	6	FALSE	Up	0.999988	FALSE	0	0
ACP5	6	FALSE	Up	0.999988	FALSE	0	0
ACP6	4	FALSE	Down	0.999988	FALSE	0	0
ACSF3	5	FALSE	Up	0.0975225	FALSE	0	0
ACSL1	3	FALSE	Up	0.999988	FALSE	0	0
ACSL3	3	FALSE	Down	0.999988	FALSE	0	0
ACSL4	2	FALSE	Up	0.999988	FALSE	0	0
ACSL5	12	FALSE	Up	0.999988	FALSE	0	0
ACSL5_antisense	2	FALSE	Up	0.999988	FALSE	0	0
ACSS1	3	FALSE	Up	0.999988	FALSE	0	0
ACSS2	9	FALSE	Up	0.999988	FALSE	0	0
ACTA2	9	FALSE	Down	0.999988	FALSE	0	0
ACTB	17	FALSE	Down	0.999988	FALSE	0	0
ACTB_antisense	9	FALSE	Up	0.999988	FALSE	0	0
ACTG1	16	FALSE	Down	0.999988	FALSE	0	0
ACTG1_antisense	6	FALSE	Down	0.999988	FALSE	0	0
ACTG2	3	FALSE	Down	0.999988	FALSE	0	0
ACTL10	2	FALSE	Down	0.999988	FALSE	0	0
ACTN1	8	FALSE	Down	0.999988	FALSE	0	0
ACTN4	26	FALSE	Down	0.949406	FALSE	0	0
ACTN4_antisense	10	FALSE	Down	0.999988	FALSE	0	0
ACTR1A	4	FALSE	Down	0.999988	FALSE	0	0
ACTR1B	2	FALSE	Down	0.957631	FALSE	0	0
ACTR3	8	FALSE	Up	0.999988	FALSE	0	0
ACTR3C	2	TRUE	Up	0.999988	FALSE	0	0
ACVR1	3	FALSE	Down	0.999988	FALSE	0	0
ACVR1B	4	FALSE	Up	0.999988	FALSE	0	0
ACVR1C	2	FALSE	Up	0.999988	FALSE	0	0
ACVR2A	4	FALSE	Down	0.999988	FALSE	0	0
ACVR2B	3	FALSE	Up	0.999988	FALSE	0	0
ACVRL1	11	FALSE	Down	0.999988	FALSE	0	0
ACY1	4	FALSE	Down	0.999988	FALSE	0	0
ACY3	3	FALSE	Up	0.374736	FALSE	0	0
ACYP1	2	TRUE	Up	0.999988	FALSE	0	0
AD000090.2	2	FALSE	Down	0.999988	FALSE	0	0
AD001527.7	2	FALSE	Up	0.999988	FALSE	0	0
ADAL	2	FALSE	Up	0.999988	FALSE	0	0
ADAM10	4	FALSE	Up	0.999988	FALSE	0	0
ADAM12	2	TRUE	Up	0.999988	FALSE	0	0
ADAM15	5	FALSE	Down	0.999988	FALSE	0	0
ADAM28	2	FALSE	Up	0.999988	FALSE	0	0
ADAM33	2	FALSE	Down	0.999988	FALSE	0	0
ADAM9	5	FALSE	Down	0.999988	FALSE	0	0
ADAMDEC1	15	FALSE	Up	0.999988	FALSE	0	0
ADAMTS13	2	FALSE	Up	0.999988	FALSE	0	0
ADAMTS14	2	FALSE	Up	0.999988	FALSE	0	0
ADAMTS17	2	FALSE	Up	0.999988	FALSE	0	0
ADAMTS5	2	FALSE	Up	0.999988	FALSE	0	0
ADAMTS7	2	FALSE	Down	0.999988	FALSE	0	0
ADAMTS8	2	TRUE	Down	0.999988	FALSE	0	0
ADAMTS9	3	FALSE	Down	0.999988	FALSE	0	0
ADAMTS9-AS2	3	FALSE	Down	0.999988	FALSE	0	0
ADAMTSL2	2	FALSE	Up	0.999988	FALSE	0	0
ADAMTSL3	2	FALSE	Down	0.999988	FALSE	0	0
ADAP1	6	FALSE	Down	0.120569	FALSE	0	0
ADAP1_antisense	4	FALSE	Down	0.999988	FALSE	0	0
ADAP2	3	FALSE	Up	0.999988	FALSE	0	0
ADAR	7	FALSE	Up	0.999988	FALSE	0	0
ADAT3	3	FALSE	Down	0.999988	FALSE	0	0
ADCK2	2	FALSE	Up	0.999988	FALSE	0	0
ADCK3	3	FALSE	Up	0.999988	FALSE	0	0
ADCK4	5	FALSE	Down	0.999988	FALSE	0	0
ADCK5	3	FALSE	Down	0.999988	FALSE	0	0
ADCY5	5	FALSE	Down	0.999988	FALSE	0	0
ADCY6	7	FALSE	Up	0.999988	FALSE	0	0
ADCY7	4	FALSE	Up	0.173945	FALSE	0	0
ADCY9	2	FALSE	Down	0.999988	FALSE	0	0
ADCYAP1R1	2	FALSE	Down	0.999988	FALSE	0	0
ADD1	7	FALSE	Up	0.999988	FALSE	0	0
ADD1_antisense	2	FALSE	Down	0.999988	FALSE	0	0
ADD3	5	FALSE	Up	0.802887	FALSE	0	0
ADH1B	2	FALSE	Up	0.999988	FALSE	0	0
ADH1C	6	FALSE	Up	0.999988	FALSE	0	0
ADH5	2	FALSE	Up	0.999988	FALSE	0	0
ADH6	2	FALSE	Up	0.999988	FALSE	0	0
ADI1	2	FALSE	Up	0.999988	FALSE	0	0
ADIPOR1	4	FALSE	Down	0.999988	FALSE	0	0
ADIPOR2	2	FALSE	Up	0.999988	FALSE	0	0
ADIRF	2	FALSE	Up	0.999988	FALSE	0	0
ADK	3	FALSE	Up	0.999988	FALSE	0	0
ADM	3	FALSE	Down	0.999988	FALSE	0	0
ADNP	3	FALSE	Up	0.999988	FALSE	0	0
ADORA1	2	FALSE	Down	0.999988	FALSE	0	0
ADORA3	3	FALSE	Up	0.999988	FALSE	0	0
ADPGK	2	FALSE	Up	0.999988	FALSE	0	0
ADRBK1	11	FALSE	Down	0.579006	FALSE	0	0
ADRBK2	4	FALSE	Up	0.999988	FALSE	0	0
ADRM1	5	TRUE	Down	0.999988	FALSE	0	0
ADSS	2	FALSE	Up	0.999988	FALSE	0	0
ADTRP	5	FALSE	Up	0.999988	FALSE	0	0
AEBP2	2	FALSE	Up	0.999988	FALSE	0	0
AES	7	FALSE	Up	0.999988	FALSE	0	0
AF011889.4	2	FALSE	Up	0.999988	FALSE	0	0
AF064858.6	3	FALSE	Down	0.999988	FALSE	0	0
AF064858.6_antisense	2	FALSE	Up	0.999988	FALSE	0	0
AF064860.5	7	FALSE	Down	0.999988	FALSE	0	0
AF064860.5_antisense	2	FALSE	Down	0.999988	FALSE	0	0
AFAP1	2	FALSE	Down	0.999988	FALSE	0	0
AFAP1L2	3	FALSE	Down	0.999988	FALSE	0	0
AFF1	10	FALSE	Up	0.999988	FALSE	0	0
AFF1_antisense	3	FALSE	Up	0.999988	FALSE	0	0
AFF3	2	FALSE	Up	0.999988	FALSE	0	0
AFF4	3	FALSE	Up	0.999988	FALSE	0	0
AFG3L2	2	FALSE	Up	0.999988	FALSE	0	0
AFMID	3	FALSE	Down	0.999988	FALSE	0	0
AGA_antisense	2	FALSE	Up	0.999988	FALSE	0	0
AGAP1	4	FALSE	Down	0.238685	FALSE	0	0
AGAP3	5	FALSE	Down	0.999988	FALSE	0	0
AGBL5	2	FALSE	Down	0.999988	FALSE	0	0
AGFG1	2	FALSE	Down	0.999988	FALSE	0	0
AGFG2	3	FALSE	Up	0.999988	FALSE	0	0
AGL	2	FALSE	Up	0.59451	FALSE	0	0
AGMO	2	TRUE	Up	0.148174	FALSE	0	0
AGO2	3	FALSE	Down	0.331672	FALSE	0	0
AGO3	3	FALSE	Down	0.999988	FALSE	0	0
AGO4	2	FALSE	Up	0.999988	FALSE	0	0
AGPAT2	3	FALSE	Down	0.999988	FALSE	0	0
AGPAT3	4	FALSE	Up	0.999988	FALSE	0	0
AGPAT5	5	FALSE	Down	0.489626	FALSE	0	0
AGPAT6	2	FALSE	Up	0.999988	FALSE	0	0
AGPAT9	4	FALSE	Down	0.999988	FALSE	0	0
AGR2	11	FALSE	Down	0.933618	FALSE	0	0
AGR2_antisense	2	FALSE	Up	0.999988	FALSE	0	0
AGR3	2	FALSE	Up	0.999988	FALSE	0	0
AGRN	3	FALSE	Down	0.999988	FALSE	0	0
AGXT	3	FALSE	Down	0.999988	FALSE	0	0
AGXT2L2	9	FALSE	Up	0.999988	FALSE	0	0
AHCY	2	FALSE	Down	0.999988	FALSE	0	0
AHCYL1	5	FALSE	Up	0.999988	FALSE	0	0
AHCYL2	16	FALSE	Up	0.0959738	FALSE	0	1
AHCYL2_antisense	4	FALSE	Up	0.999988	FALSE	0	0
AHDC1	2	FALSE	Down	0.999988	FALSE	0	0
AHNAK	21	FALSE	Down	0.999988	FALSE	0	0
AHNAK2	2	FALSE	Down	0.999988	FALSE	0	0
AHR	3	FALSE	Down	0.999988	FALSE	0	0
AHRR	2	FALSE	Down	0.999988	FALSE	0	0
AHSA1	4	FALSE	Up	0.999988	FALSE	0	0
AIF1	2	FALSE	Up	0.999988	FALSE	0	0
AIFM1	2	FALSE	Up	0.999988	FALSE	0	0
AIFM3	4	FALSE	Down	0.999988	FALSE	0	0
AIG1	2	FALSE	Up	0.999988	FALSE	0	0
AIM1	11	FALSE	Up	0.999988	FALSE	0	0
AJUBA	2	FALSE	Down	0.999988	FALSE	0	0
AK1	2	FALSE	Up	0.999988	FALSE	0	0
AK2	2	FALSE	Up	0.00311974	TRUE	1	0
AK3	7	FALSE	Up	0.999988	FALSE	0	0
AK3_antisense	2	FALSE	Up	0.999988	FALSE	0	0
AK4	2	FALSE	Down	0.999988	FALSE	0	0
AK9	2	FALSE	Up	0.999988	FALSE	0	0
AKAP1	7	FALSE	Down	0.999988	FALSE	0	0
AKAP11	4	FALSE	Down	0.999988	FALSE	0	0
AKAP13	15	FALSE	Up	0.999988	FALSE	0	0
AKAP2	4	FALSE	Down	0.749492	FALSE	0	0
AKAP5	2	FALSE	Up	0.999988	FALSE	0	0
AKAP6	4	FALSE	Down	0.999988	FALSE	0	0
AKAP7	4	FALSE	Down	0.999988	FALSE	0	0
AKAP8	2	FALSE	Down	0.999988	FALSE	0	0
AKAP8L	2	FALSE	Up	0.999988	FALSE	0	0
AKAP9	7	TRUE	Up	0.293131	FALSE	0	0
AKIRIN2	2	FALSE	Down	0.999988	FALSE	0	0
AKNA	2	FALSE	Up	0.999988	FALSE	0	0
AKR1A1	4	FALSE	Up	0.999988	FALSE	0	0
AKR1B10	3	FALSE	Up	0.999988	FALSE	0	0
AKR1C3	2	FALSE	Up	0.999988	FALSE	0	0
AKR7A2	2	FALSE	Down	0.999988	FALSE	0	0
AKR7A3	3	FALSE	Up	0.999988	FALSE	0	0
AKR7A3_antisense	2	FALSE	Up	0.999988	FALSE	0	0
AKT1	4	FALSE	Down	0.629485	FALSE	0	0
AKT1S1	4	FALSE	Down	0.166929	FALSE	0	0
AKT2	4	FALSE	Down	0.999988	FALSE	0	0
AKTIP	2	FALSE	Up	0.999988	FALSE	0	0
AL020996.1	2	FALSE	Up	0.999988	FALSE	0	0
AL049840.1	2	TRUE	Down	0.999988	FALSE	0	0
AL121761.2_antisense_proximal	2	FALSE	Up	0.999988	FALSE	0	0
AL122127.3	5	FALSE	Up	0.999988	FALSE	0	0
AL139099.1	3	FALSE	Up	0.999988	FALSE	0	0
AL590867.1_antisense	2	FALSE	Up	0.999988	FALSE	0	0
AL591893.1	2	FALSE	Up	0.999988	FALSE	0	0
AL592183.1	2	FALSE	Up	0.999988	FALSE	0	0
AL592188.3	5	FALSE	Up	0.168216	FALSE	0	0
AL592188.3_antisense	2	FALSE	Up	0.999988	FALSE	0	0
AL592188.3_antisense_proximal	2	FALSE	Up	0.999988	FALSE	0	0
ALAD	3	FALSE	Up	0.999988	FALSE	0	0
ALAS1	5	FALSE	Down	0.999988	FALSE	0	0
ALCAM	3	FALSE	Down	0.999988	FALSE	0	0
ALDH16A1	2	FALSE	Up	0.999988	FALSE	0	0
ALDH18A1	7	FALSE	Up	0.999988	FALSE	0	0
ALDH1A1	3	FALSE	Up	0.999988	FALSE	0	0
ALDH1B1	3	FALSE	Down	0.999988	FALSE	0	0
ALDH1L1	2	FALSE	Up	0.999988	FALSE	0	0
ALDH2	14	FALSE	Down	0.049732	TRUE	1	0
ALDH2_antisense	2	FALSE	Up	0.999988	FALSE	0	0
ALDH3A1	3	FALSE	Down	0.999988	FALSE	0	0
ALDH3A2	3	FALSE	Up	0.999988	FALSE	0	0
ALDH3B1	2	FALSE	Down	0.999988	FALSE	0	0
ALDH4A1	2	FALSE	Down	0.999988	FALSE	0	0
ALDH9A1	2	FALSE	Up	0.999988	FALSE	0	0
ALDOA	16	FALSE	Down	0.999988	FALSE	0	0
ALDOA_antisense	9	FALSE	Down	0.999988	FALSE	0	0
ALDOB	9	FALSE	Up	0.999988	FALSE	0	0
ALG1	4	FALSE	Down	0.999988	FALSE	0	0
ALG13	2	FALSE	Up	0.999988	FALSE	0	0
ALG2	3	FALSE	Down	0.999988	FALSE	0	0
ALG3	4	FALSE	Down	0.999988	FALSE	0	0
ALG9	3	FALSE	Down	0.999988	FALSE	0	0
ALKBH3	2	FALSE	Down	0.999988	FALSE	0	0
ALKBH5	4	FALSE	Down	0.999988	FALSE	0	0
ALKBH7	2	FALSE	Up	0.999988	FALSE	0	0
ALMS1	3	FALSE	Up	0.999988	FALSE	0	0
ALOX5	3	FALSE	Up	0.999988	FALSE	0	0
ALOX5AP	3	FALSE	Up	0.999988	FALSE	0	0
ALPK2	3	FALSE	Up	0.999988	FALSE	0	0
ALS2CL	3	TRUE	Down	0.999988	FALSE	0	0
ALYREF	4	FALSE	Down	0.999988	FALSE	0	0
AMACR	2	FALSE	Up	0.999988	FALSE	0	0
AMBRA1	4	FALSE	Up	0.999988	FALSE	0	0
AMICA1	5	FALSE	Up	0.999988	FALSE	0	0
AMIGO2	5	FALSE	Up	0.999988	FALSE	0	0
AMIGO3	4	FALSE	Down	0.999988	FALSE	0	0
AMN	9	FALSE	Up	0.800744	FALSE	0	0
AMN_antisense	2	FALSE	Up	0.594106	FALSE	0	0
AMOT	2	FALSE	Down	0.999988	FALSE	0	0
AMPD2	3	FALSE	Down	0.999988	FALSE	0	0
AMPD3	6	FALSE	Down	0.999988	FALSE	0	0
AMT	2	FALSE	Down	0.999988	FALSE	0	0
ANAPC11	4	FALSE	Up	0.999988	FALSE	0	0
ANAPC13	2	FALSE	Up	0.999988	FALSE	0	0
ANAPC15	2	FALSE	Down	0.999988	FALSE	0	0
ANAPC2	3	FALSE	Down	0.999988	FALSE	0	0
ANAPC5	3	FALSE	Up	0.999988	FALSE	0	0
ANGEL2	2	FALSE	Up	0.999988	FALSE	0	0
ANGPTL1	2	FALSE	Down	0.999988	FALSE	0	0
ANGPTL6	2	FALSE	Down	0.999988	FALSE	0	0
ANK2	4	FALSE	Down	0.617943	FALSE	0	0
ANK3	7	TRUE	Up	0.0469841	TRUE	0	1
ANKDD1A_antisense	7	FALSE	Down	0.999988	FALSE	0	0
ANKDD1B	4	FALSE	Down	0.999988	FALSE	0	0
ANKH	3	FALSE	Up	0.999988	FALSE	0	0
ANKHD1	5	FALSE	Up	0.999988	FALSE	0	0
ANKHD1_antisense	2	FALSE	Down	0.999988	FALSE	0	0
ANKIB1	2	FALSE	Up	0.999988	FALSE	0	0
ANKMY1	2	FALSE	Up	0.999988	FALSE	0	0
ANKMY2	2	FALSE	Up	0.999988	FALSE	0	0
ANKRA2	2	TRUE	Up	0.999988	FALSE	0	0
ANKRD10	5	FALSE	Up	0.999988	FALSE	0	0
ANKRD12	6	TRUE	Up	0.999988	FALSE	0	0
ANKRD13A	2	TRUE	Up	0.999988	FALSE	0	0
ANKRD13D	3	FALSE	Up	0.999988	FALSE	0	0
ANKRD17	8	FALSE	Up	0.999988	FALSE	0	0
ANKRD28	7	FALSE	Up	0.999988	FALSE	0	0
ANKRD29	2	FALSE	Up	0.999988	FALSE	0	0
ANKRD30BL	4	TRUE	Up	0.266044	FALSE	0	0
ANKRD32	2	FALSE	Up	0.999988	FALSE	0	0
ANKRD35	2	FALSE	Down	0.999988	FALSE	0	0
ANKRD36	2	FALSE	Up	0.999988	FALSE	0	0
ANKRD36B	2	FALSE	Up	0.999988	FALSE	0	0
ANKRD36BP2	3	FALSE	Up	0.999988	FALSE	0	0
ANKRD36C	3	FALSE	Up	0.999988	FALSE	0	0
ANKRD37	3	FALSE	Up	0.999988	FALSE	0	0
ANKRD40	3	FALSE	Up	0.999988	FALSE	0	0
ANKRD42	3	FALSE	Up	0.999988	FALSE	0	0
ANKRD49	2	FALSE	Up	0.999988	FALSE	0	0
ANKRD52	3	FALSE	Down	0.999988	FALSE	0	0
ANKRD65	4	FALSE	Down	0.999988	FALSE	0	0
ANKRD9	5	FALSE	Down	0.999988	FALSE	0	0
ANKS1A	7	FALSE	Up	0.999988	FALSE	0	0
ANKS4B	2	FALSE	Up	0.999988	FALSE	0	0
ANKZF1	2	FALSE	Up	0.999988	FALSE	0	0
ANO1	2	FALSE	Down	0.999988	FALSE	0	0
ANO10	3	TRUE	Up	0.999988	FALSE	0	0
ANO5	2	FALSE	Down	0.999988	FALSE	0	0
ANO7	3	FALSE	Down	0.999988	FALSE	0	0
ANO7P1	2	FALSE	Up	0.999988	FALSE	0	0
ANP32A	4	TRUE	Up	0.0525344	FALSE	1	0
ANP32B	6	FALSE	Down	0.999988	FALSE	0	0
ANP32E	2	FALSE	Up	0.999988	FALSE	0	0
ANPEP	16	FALSE	Up	0.999988	FALSE	0	0
ANPEP_antisense	8	FALSE	Up	0.999988	FALSE	0	0
ANTXR1	2	FALSE	Down	0.999988	FALSE	0	0
ANTXR2	2	FALSE	Down	0.999988	FALSE	0	0
ANXA1	2	FALSE	Down	0.999988	FALSE	0	0
ANXA11	15	FALSE	Down	0.495488	FALSE	0	0
ANXA11_antisense	3	FALSE	Down	0.999988	FALSE	0	0
ANXA2	12	FALSE	Down	0.999988	FALSE	0	0
ANXA4	13	FALSE	Down	0.999988	FALSE	0	0
ANXA4_antisense	2	FALSE	Down	0.999988	FALSE	0	0
ANXA5	10	FALSE	Down	0.999988	FALSE	0	0
ANXA6	3	FALSE	Up	0.999988	FALSE	0	0
AOAH	2	FALSE	Up	0.999988	FALSE	0	0
AOC3	2	TRUE	Down	0.999988	FALSE	0	0
AP000350.4	2	FALSE	Down	0.999988	FALSE	0	0
AP000472.2	4	FALSE	Up	0.999988	FALSE	0	0
AP000721.4_antisense	2	FALSE	Down	0.999988	FALSE	0	0
AP000769.7	4	FALSE	Up	0.999988	FALSE	0	0
AP001044.2	2	FALSE	Up	0.999988	FALSE	0	0
AP001055.6	2	FALSE	Down	0.999988	FALSE	0	0
AP001056.1	2	FALSE	Up	0.999988	FALSE	0	0
AP001058.3	2	FALSE	Up	0.999988	FALSE	0	0
AP001062.9	2	FALSE	Up	0.999988	FALSE	0	0
AP001187.9	2	FALSE	Up	0.999988	FALSE	0	0
AP001258.4	2	FALSE	Up	0.999988	FALSE	0	0
AP001372.2	2	FALSE	Up	0.999988	FALSE	0	0
AP001625.4	2	FALSE	Up	0.999988	FALSE	0	0
AP001816.1	2	FALSE	Down	0.999988	FALSE	0	0
AP003419.11	6	FALSE	Down	0.999988	FALSE	0	0
AP003733.1	3	FALSE	Up	0.999988	FALSE	0	0
AP006621.8	2	FALSE	Up	0.999988	FALSE	0	0
AP006748.1	2	FALSE	Up	0.999988	FALSE	0	0
AP006748.1_antisense	2	FALSE	Up	0.999988	FALSE	0	0
AP1B1	4	FALSE	Up	0.999988	FALSE	0	0
AP1G1	4	FALSE	Up	0.901544	FALSE	0	0
AP1G2	4	FALSE	Down	0.999988	FALSE	0	0
AP1M1	2	FALSE	Up	0.999988	FALSE	0	0
AP1M2	2	FALSE	Down	0.966019	FALSE	0	0
AP1S1	3	FALSE	Down	0.999988	FALSE	0	0
AP1S2	2	FALSE	Up	0.999988	FALSE	0	0
AP1S3	2	FALSE	Down	0.999988	FALSE	0	0
AP2A1	3	FALSE	Down	0.999988	FALSE	0	0
AP2A2	2	FALSE	Down	0.999988	FALSE	0	0
AP2B1	7	FALSE	Down	0.999988	FALSE	0	0
AP2M1	7	FALSE	Down	0.999988	FALSE	0	0
AP2M1_antisense	2	FALSE	Down	0.999988	FALSE	0	0
AP2S1	5	FALSE	Down	0.999988	FALSE	0	0
AP3B1	3	FALSE	Up	0.924349	FALSE	0	0
AP3D1	4	FALSE	Down	0.999988	FALSE	0	0
AP3M1	2	FALSE	Down	0.999988	FALSE	0	0
AP3S2	4	FALSE	Up	0.999988	FALSE	0	0
AP3S2_antisense	2	FALSE	Up	0.999988	FALSE	0	0
AP4M1	3	FALSE	Up	0.999988	FALSE	0	0
AP5M1	2	FALSE	Up	0.999988	FALSE	0	0
AP5S1	3	FALSE	Down	0.999988	FALSE	0	0
APBA2	2	FALSE	Up	0.999988	FALSE	0	0
APBB1IP	2	FALSE	Up	0.999988	FALSE	0	0
APBB3	3	FALSE	Down	0.999988	FALSE	0	0
APC	2	FALSE	Up	0.999988	FALSE	0	0
APEH	3	FALSE	Down	0.999988	FALSE	0	0
APEX1	3	FALSE	Down	0.999988	FALSE	0	0
APEX2	2	FALSE	Down	0.999988	FALSE	0	0
APH1A	8	FALSE	Down	0.999988	FALSE	0	0
APIP	2	FALSE	Down	0.999988	FALSE	0	0
APLNR	2	FALSE	Down	0.999988	FALSE	0	0
APLP2	17	FALSE	Up	0.999988	FALSE	0	0
APLP2_antisense	3	FALSE	Down	0.999988	FALSE	0	0
APOBEC3A	2	FALSE	Up	0.999988	FALSE	0	0
APOBEC3B	3	FALSE	Up	0.999988	FALSE	0	0
APOBEC3C	2	FALSE	Up	0.999988	FALSE	0	0
APOBEC3D	2	FALSE	Up	0.999988	FALSE	0	0
APOBEC3G	3	FALSE	Up	0.999988	FALSE	0	0
APOBR	5	FALSE	Down	0.999988	FALSE	0	0
APOC1	2	FALSE	Up	0.999988	FALSE	0	0
APOE	3	FALSE	Up	0.999988	FALSE	0	0
APOL1	3	FALSE	Up	0.999988	FALSE	0	0
APOL2	5	FALSE	Up	0.999988	FALSE	0	0
APOL3	3	FALSE	Up	0.999988	FALSE	0	0
APOL4	2	FALSE	Up	0.999988	FALSE	0	0
APOL6	3	FALSE	Up	0.999988	FALSE	0	0
APOLD1	2	FALSE	Up	0.999988	FALSE	0	0
APOO	3	FALSE	Up	0.999988	FALSE	0	0
APP	20	FALSE	Down	0.999988	FALSE	0	0
APP_antisense	7	FALSE	Up	0.999988	FALSE	0	0
APPBP2	2	TRUE	Up	0.999988	FALSE	0	0
APPL1	2	FALSE	Up	0.999988	FALSE	0	0
APPL2	6	FALSE	Up	0.999988	FALSE	0	0
APRT	3	FALSE	Down	0.999988	FALSE	0	0
APTX	2	FALSE	Up	0.999988	FALSE	0	0
AQP1	2	FALSE	Down	0.999988	FALSE	0	0
AQP11	2	FALSE	Up	0.999988	FALSE	0	0
AQP8	9	FALSE	Up	0.999988	FALSE	0	0
AQP8_antisense	4	FALSE	Up	0.999988	FALSE	0	0
AQP9	2	FALSE	Up	0.999988	FALSE	0	0
ARAF	3	FALSE	Up	0.999988	FALSE	0	0
ARAF_antisense	2	FALSE	Down	0.999988	FALSE	0	0
ARAP1	8	FALSE	Up	0.999988	FALSE	0	0
ARAP2	2	FALSE	Up	0.999988	FALSE	0	0
ARCN1	4	FALSE	Down	0.999988	FALSE	0	0
ARF1	8	FALSE	Down	0.999988	FALSE	0	0
ARF1_antisense	4	FALSE	Up	0.999988	FALSE	0	0
ARF3	4	FALSE	Up	0.999988	FALSE	0	0
ARF3_antisense	2	FALSE	Up	0.999988	FALSE	0	0
ARF4	7	FALSE	Down	0.999988	FALSE	0	0
ARF5	4	FALSE	Down	0.999988	FALSE	0	0
ARF6	3	FALSE	Down	0.999988	FALSE	0	0
ARF6_antisense	3	FALSE	Down	0.815128	FALSE	0	0
ARFGAP1	3	FALSE	Down	0.999988	FALSE	0	0
ARFGEF1	2	FALSE	Up	0.999988	FALSE	0	0
ARFIP1	2	FALSE	Up	0.999988	FALSE	0	0
ARFIP2	7	FALSE	Down	0.999988	FALSE	0	0
ARFRP1	3	FALSE	Down	0.999988	FALSE	0	0
ARGLU1	9	FALSE	Up	0.999988	FALSE	0	0
ARGLU1_antisense	3	FALSE	Down	0.999988	FALSE	0	0
ARHGAP1	2	FALSE	Down	0.999988	FALSE	0	0
ARHGAP10	2	FALSE	Up	0.999988	FALSE	0	0
ARHGAP11B	2	FALSE	Up	0.999988	FALSE	0	0
ARHGAP12	2	FALSE	Up	0.999988	FALSE	0	0
ARHGAP15	4	FALSE	Up	0.999988	FALSE	0	0
ARHGAP17	2	FALSE	Up	0.999988	FALSE	0	0
ARHGAP18	2	TRUE	Up	0.999988	FALSE	0	0
ARHGAP21	4	FALSE	Down	0.645536	FALSE	0	0
ARHGAP22	3	FALSE	Up	0.999988	FALSE	0	0
ARHGAP23	3	FALSE	Down	0.999988	FALSE	0	0
ARHGAP24	4	FALSE	Up	0.999988	FALSE	0	0
ARHGAP25	3	FALSE	Up	0.999988	FALSE	0	0
ARHGAP26	8	FALSE	Down	0.868649	FALSE	0	0
ARHGAP27	4	FALSE	Down	0.999988	FALSE	0	0
ARHGAP28	2	FALSE	Up	0.999988	FALSE	0	0
ARHGAP30	2	FALSE	Up	0.999988	FALSE	0	0
ARHGAP31	3	FALSE	Up	0.999988	FALSE	0	0
ARHGAP32	2	FALSE	Up	0.156071	FALSE	0	0
ARHGAP35	2	FALSE	Down	0.999988	FALSE	0	0
ARHGAP4	4	FALSE	Up	0.999988	FALSE	0	0
ARHGAP44	3	FALSE	Up	0.999988	FALSE	0	0
ARHGAP5	2	FALSE	Up	0.999988	FALSE	0	0
ARHGAP5-AS1	2	FALSE	Up	0.999988	FALSE	0	0
ARHGAP6	3	FALSE	Down	0.999988	FALSE	0	0
ARHGAP8	2	FALSE	Down	0.999988	FALSE	0	0
ARHGAP9	6	FALSE	Up	0.999988	FALSE	0	0
ARHGDIA	9	FALSE	Down	0.999988	FALSE	0	0
ARHGDIA_antisense	2	FALSE	Down	0.999988	FALSE	0	0
ARHGDIB	6	FALSE	Up	0.999988	FALSE	0	0
ARHGEF1	5	FALSE	Up	0.999988	FALSE	0	0
ARHGEF1_antisense	2	FALSE	Up	0.999988	FALSE	0	0
ARHGEF10	2	FALSE	Up	0.999988	FALSE	0	0
ARHGEF10L	9	FALSE	Up	0.999988	FALSE	0	0
ARHGEF11	4	TRUE	Up	0.0562446	FALSE	1	0
ARHGEF12	6	FALSE	Up	0.999988	FALSE	0	0
ARHGEF15	2	FALSE	Down	0.999988	FALSE	0	0
ARHGEF16	2	FALSE	Down	0.999988	FALSE	0	0
ARHGEF17	3	FALSE	Down	0.999988	FALSE	0	0
ARHGEF18	5	FALSE	Down	0.999988	FALSE	0	0
ARHGEF19	3	FALSE	Up	0.999988	FALSE	0	0
ARHGEF2	6	FALSE	Up	0.999988	FALSE	0	0
ARHGEF25	3	FALSE	Down	0.999988	FALSE	0	0
ARHGEF28	2	FALSE	Up	0.900119	FALSE	0	0
ARHGEF3	5	FALSE	Up	0.999988	FALSE	0	0
ARHGEF38	2	FALSE	Down	0.999988	FALSE	0	0
ARHGEF40	4	FALSE	Up	0.999988	FALSE	0	0
ARHGEF6	3	FALSE	Up	0.999988	FALSE	0	0
ARHGEF7	2	FALSE	Up	0.999988	FALSE	0	0
ARHGEF9	3	FALSE	Up	0.999988	FALSE	0	0
ARID1A	3	FALSE	Up	0.999988	FALSE	0	0
ARID1A_antisense	2	FALSE	Down	0.999988	FALSE	0	0
ARID1B	9	FALSE	Up	0.999988	FALSE	0	0
ARID2	4	FALSE	Up	0.999988	FALSE	0	0
ARID3A	2	FALSE	Up	0.999988	FALSE	0	0
ARID3B	2	FALSE	Up	0.999988	FALSE	0	0
ARID4B	2	FALSE	Up	0.999988	FALSE	0	0
ARID5A	2	FALSE	Down	0.999988	FALSE	0	0
ARID5B	5	FALSE	Up	0.999988	FALSE	0	0
ARIH1	2	FALSE	Up	0.999988	FALSE	0	0
ARIH2	2	FALSE	Down	0.999988	FALSE	0	0
ARL14	2	FALSE	Down	0.999988	FALSE	0	0
ARL14EPL_antisense	2	FALSE	Up	0.999988	FALSE	0	0
ARL2	4	FALSE	Down	0.999988	FALSE	0	0
ARL2_antisense	2	FALSE	Down	0.999988	FALSE	0	0
ARL4A	3	FALSE	Up	0.999988	FALSE	0	0
ARL4C	2	FALSE	Up	0.999988	FALSE	0	0
ARL5A	2	FALSE	Up	0.999988	FALSE	0	0
ARL5B-AS1	2	FALSE	Up	0.999988	FALSE	0	0
ARL6	2	FALSE	Down	0.999988	FALSE	0	0
ARL6IP1	3	FALSE	Down	0.999988	FALSE	0	0
ARL6IP4	3	FALSE	Up	0.999988	FALSE	0	0
ARL6IP5	2	FALSE	Up	0.999988	FALSE	0	0
ARL6IP5_antisense	2	FALSE	Up	0.999988	FALSE	0	0
ARL6IP6	4	FALSE	Up	0.999988	FALSE	0	0
ARL8A	2	FALSE	Down	0.999988	FALSE	0	0
ARL8B	2	FALSE	Up	0.999988	FALSE	0	0
ARMC10	2	FALSE	Down	0.999988	FALSE	0	0
ARMC5	3	FALSE	Down	0.80167	FALSE	0	0
ARMC6	2	FALSE	Down	0.999988	FALSE	0	0
ARMC7	3	FALSE	Down	0.999988	FALSE	0	0
ARMC8	3	FALSE	Up	0.999988	FALSE	0	0
ARMC9	4	FALSE	Up	0.999988	FALSE	0	0
ARMC9_antisense	2	FALSE	Up	0.999988	FALSE	0	0
ARMCX4	3	FALSE	Up	0.999988	FALSE	0	0
ARMCX5	2	FALSE	Up	0.999988	FALSE	0	0
ARPC1A	5	FALSE	Down	0.130956	FALSE	0	0
ARPC1A_antisense	2	FALSE	Up	0.999988	FALSE	0	0
ARPC1B	8	FALSE	Down	0.999988	FALSE	0	0
ARPC2	7	FALSE	Up	0.999988	FALSE	0	0
ARPC2_antisense	3	FALSE	Down	0.999988	FALSE	0	0
ARPC4-TTLL3	4	FALSE	Down	0.999988	FALSE	0	0
ARPC5	2	FALSE	Up	0.999988	FALSE	0	0
ARPC5L	3	FALSE	Down	0.999988	FALSE	0	0
ARPP19	2	FALSE	Down	0.999988	FALSE	0	0
ARRB1	4	FALSE	Up	0.999988	FALSE	0	0
ARRB2	5	FALSE	Up	0.20488	FALSE	0	0
ARRDC1	5	TRUE	Down	0.999988	FALSE	0	0
ARRDC2	2	FALSE	Down	0.999988	FALSE	0	0
ARRDC3	2	FALSE	Up	0.999988	FALSE	0	0
ARRDC4	2	FALSE	Up	0.999988	FALSE	0	0
ARSA	2	FALSE	Up	0.999988	FALSE	0	0
ARSB	2	FALSE	Up	0.999988	FALSE	0	0
ARSD	2	FALSE	Up	0.999988	FALSE	0	0
ARSG	2	FALSE	Up	0.999988	FALSE	0	0
ART3	2	FALSE	Down	0.999988	FALSE	0	0
ARTN	3	FALSE	Down	0.999988	FALSE	0	0
ARV1	2	FALSE	Up	0.999988	FALSE	0	0
ARX	2	FALSE	Down	0.999988	FALSE	0	0
ASAH1	4	FALSE	Up	0.999988	FALSE	0	0
ASAP1	3	FALSE	Up	0.999988	FALSE	0	0
ASAP2	4	FALSE	Down	0.999988	FALSE	0	0
ASAP2_antisense	2	FALSE	Up	0.999988	FALSE	0	0
ASAP3	7	FALSE	Up	0.999988	FALSE	0	0
ASB1	2	FALSE	Up	0.999988	FALSE	0	0
ASB16-AS1	2	FALSE	Up	0.999988	FALSE	0	0
ASB2	3	FALSE	Up	0.999988	FALSE	0	0
ASB7	3	FALSE	Up	0.999988	FALSE	0	0
ASCC1	2	FALSE	Down	0.999988	FALSE	0	0
ASCC2	2	FALSE	Up	0.999988	FALSE	0	0
ASCL2	4	TRUE	Down	0.999988	FALSE	0	0
ASF1B	2	FALSE	Down	0.999988	FALSE	0	0
ASH1L	4	TRUE	Up	0.999988	FALSE	0	0
ASH1L-AS1	2	FALSE	Up	0.999988	FALSE	0	0
ASH2L	2	FALSE	Up	0.999988	FALSE	0	0
ASH2L_antisense	2	FALSE	Up	0.999988	FALSE	0	0
ASIC2	4	FALSE	Up	0.999988	FALSE	0	0
ASL	2	FALSE	Down	0.999988	FALSE	0	0
ASPG	2	FALSE	Up	0.999988	FALSE	0	0
ASPH	4	FALSE	Down	0.999988	FALSE	0	0
ASPHD1	2	FALSE	Up	0.999988	FALSE	0	0
ASS1	5	FALSE	Down	0.999988	FALSE	0	0
ASTE1	2	FALSE	Up	0.999988	FALSE	0	0
ASTN2	3	FALSE	Up	0.999988	FALSE	0	0
ASUN	2	FALSE	Down	0.999988	FALSE	0	0
ASXL1	4	FALSE	Up	0.999988	FALSE	0	0
ASXL2	6	TRUE	Up	0.999988	FALSE	0	0
ASXL3	2	FALSE	Up	0.999988	FALSE	0	0
ATAD1	3	FALSE	Up	0.999988	FALSE	0	0
ATAD2	3	FALSE	Up	0.999988	FALSE	0	0
ATAD2B	3	FALSE	Up	0.999988	FALSE	0	0
ATE1	2	FALSE	Up	0.999988	FALSE	0	0
ATF1	4	FALSE	Up	0.999988	FALSE	0	0
ATF2	2	FALSE	Up	0.999988	FALSE	0	0
ATF3	3	FALSE	Up	0.999988	FALSE	0	0
ATF3_antisense	2	TRUE	Up	0.999988	FALSE	0	0
ATF4	4	FALSE	Up	0.999988	FALSE	0	0
ATF7	2	FALSE	Up	0.999988	FALSE	0	0
ATF7IP	5	FALSE	Up	0.999988	FALSE	0	0
ATF7IP2	2	FALSE	Up	0.999988	FALSE	0	0
ATG10	3	FALSE	Up	0.999988	FALSE	0	0
ATG12	2	FALSE	Up	0.999988	FALSE	0	0
ATG13	2	FALSE	Down	0.999988	FALSE	0	0
ATG16L2	2	FALSE	Up	0.999988	FALSE	0	0
ATG2B	2	FALSE	Up	0.999988	FALSE	0	0
ATG3	2	TRUE	Up	0.999988	FALSE	0	0
ATG4B	2	FALSE	Up	0.999988	FALSE	0	0
ATG4D	4	FALSE	Down	0.999988	FALSE	0	0
ATG5	2	FALSE	Up	0.999988	FALSE	0	0
ATG9A	3	FALSE	Down	0.999988	FALSE	0	0
ATHL1	2	FALSE	Down	0.999988	FALSE	0	0
ATL1	4	FALSE	Up	0.999988	FALSE	0	0
ATM	4	FALSE	Up	0.999988	FALSE	0	0
ATMIN	2	FALSE	Down	0.999988	FALSE	0	0
ATN1	6	FALSE	Down	0.999988	FALSE	0	0
ATN1_antisense	3	FALSE	Up	0.999988	FALSE	0	0
ATOH1	3	FALSE	Down	0.999988	FALSE	0	0
ATOX1	2	FALSE	Up	0.999988	FALSE	0	0
ATP10A	2	FALSE	Up	0.734308	FALSE	0	0
ATP10B	9	FALSE	Up	0.957631	FALSE	0	0
ATP11A	2	FALSE	Up	0.999988	FALSE	0	0
ATP11C	2	FALSE	Up	0.999988	FALSE	0	0
ATP13A1	2	FALSE	Down	0.999988	FALSE	0	0
ATP13A2	2	FALSE	Down	0.999988	FALSE	0	0
ATP13A3	4	FALSE	Down	0.0633617	FALSE	0	0
ATP1A1	21	FALSE	Up	0.999988	FALSE	0	0
ATP1A1_antisense	6	FALSE	Up	0.999988	FALSE	0	0
ATP1B1	15	FALSE	Up	0.999988	FALSE	0	0
ATP1B3	7	FALSE	Up	0.138238	FALSE	0	0
ATP2A2	13	FALSE	Down	0.999988	FALSE	0	0
ATP2A3	18	FALSE	Down	0.999988	FALSE	0	0
ATP2B1	3	FALSE	Down	0.770121	FALSE	0	0
ATP2B4	6	FALSE	Down	0.999988	FALSE	0	0
ATP2C1	3	FALSE	Up	0.999988	FALSE	0	0
ATP2C2	4	FALSE	Down	0.999988	FALSE	0	0
ATP5A1	5	FALSE	Down	0.999988	FALSE	0	0
ATP5A1_antisense	2	FALSE	Down	0.999988	FALSE	0	0
ATP5B	11	FALSE	Down	0.999988	FALSE	0	0
ATP5B_antisense	5	FALSE	Up	0.999988	FALSE	0	0
ATP5C1	6	FALSE	Up	0.999988	FALSE	0	0
ATP5D	4	FALSE	Down	0.999988	FALSE	0	0
ATP5E	3	FALSE	Up	0.999988	FALSE	0	0
ATP5F1	4	FALSE	Up	0.999988	FALSE	0	0
ATP5G1	3	FALSE	Up	0.999988	FALSE	0	0
ATP5G2	7	FALSE	Up	0.999988	FALSE	0	0
ATP5G3	5	FALSE	Up	0.999988	FALSE	0	0
ATP5G3_antisense	2	FALSE	Down	0.999988	FALSE	0	0
ATP5H	3	FALSE	Up	0.999988	FALSE	0	0
ATP5I	4	FALSE	Up	0.999988	FALSE	0	0
ATP5J	5	FALSE	Up	0.957631	FALSE	0	0
ATP5J2	2	FALSE	Down	0.999988	FALSE	0	0
ATP5L	4	FALSE	Up	0.999988	FALSE	0	0
ATP5L_antisense	2	FALSE	Up	0.999988	FALSE	0	0
ATP5O	3	FALSE	Up	0.999988	FALSE	0	0
ATP5SL	3	FALSE	Down	0.999988	FALSE	0	0
ATP6AP1	4	FALSE	Up	0.999988	FALSE	0	0
ATP6AP1_antisense	2	FALSE	Down	0.999988	FALSE	0	0
ATP6AP2	2	FALSE	Up	0.999988	FALSE	0	0
ATP6C	2	FALSE	Up	0.999988	FALSE	0	0
ATP6V0B	4	FALSE	Up	0.999988	FALSE	0	0
ATP6V0C	2	FALSE	Down	0.999988	FALSE	0	0
ATP6V0D1	8	FALSE	Down	0.999988	FALSE	0	0
ATP6V0E1	3	FALSE	Up	0.999988	FALSE	0	0
ATP6V0E2	2	FALSE	Up	0.999988	FALSE	0	0
ATP6V1A	2	FALSE	Up	0.999988	FALSE	0	0
ATP6V1B2	3	FALSE	Up	0.999988	FALSE	0	0
ATP6V1E1	4	FALSE	Up	0.999988	FALSE	0	0
ATP6V1F	2	FALSE	Up	0.999988	FALSE	0	0
ATP6V1G1	2	FALSE	Up	0.999988	FALSE	0	0
ATP6V1H	2	FALSE	Up	0.999988	FALSE	0	0
ATP8B1	18	FALSE	Up	0.999988	FALSE	0	0
ATP8B2	2	FALSE	Up	0.999988	FALSE	0	0
ATP8B4	4	FALSE	Up	0.999988	FALSE	0	0
ATP9A	3	FALSE	Up	0.999988	FALSE	0	0
ATP9B	2	FALSE	Up	0.999988	FALSE	0	0
ATPAF1	2	FALSE	Up	0.999988	FALSE	0	0
ATPBD4-AS1	2	FALSE	Up	0.999988	FALSE	0	0
ATPIF1	3	FALSE	Up	0.999988	FALSE	0	0
ATPIF1_antisense	2	FALSE	Up	0.999988	FALSE	0	0
ATRAID	2	TRUE	Up	0.999988	FALSE	0	0
ATRX	3	FALSE	Up	0.999988	FALSE	0	0
ATXN1	7	TRUE	Up	0.999988	FALSE	0	0
ATXN10	2	FALSE	Up	0.999988	FALSE	0	0
ATXN2	2	FALSE	Up	0.999988	FALSE	0	0
ATXN2L	7	FALSE	Down	0.999988	FALSE	0	0
ATXN7	6	TRUE	Up	0.999988	FALSE	0	0
ATXN7L1	3	FALSE	Up	0.999988	FALSE	0	0
ATXN7L3	4	FALSE	Down	0.999988	FALSE	0	0
ATXN7L3B	2	FALSE	Down	0.999988	FALSE	0	0
AUH	2	TRUE	Up	0.999988	FALSE	0	0
AUP1	7	FALSE	Down	0.999988	FALSE	0	0
AURKA	2	FALSE	Down	0.999988	FALSE	0	0
AURKAIP1	3	FALSE	Down	0.999988	FALSE	0	0
AUTS2	6	FALSE	Up	0.999988	FALSE	0	0
AUTS2_antisense	2	FALSE	Up	0.999988	FALSE	0	0
AVL9	3	FALSE	Up	0.999988	FALSE	0	0
AVL9_antisense	3	FALSE	Up	0.999988	FALSE	0	0
AVPR1B	2	FALSE	Down	0.999988	FALSE	0	0
AXIN1	2	FALSE	Down	0.999988	FALSE	0	0
AXIN2	9	FALSE	Down	0.999988	FALSE	0	0
AXL	5	FALSE	Down	0.999988	FALSE	0	0
AZI1	2	FALSE	Down	0.999988	FALSE	0	0
AZI2	3	TRUE	Up	0.999988	FALSE	0	0
AZIN1	2	FALSE	Up	0.999988	FALSE	0	0
B2M	5	FALSE	Up	0.999988	FALSE	0	0
B2M_antisense	2	FALSE	Up	0.999988	FALSE	0	0
B3GALNT1	2	FALSE	Up	0.999988	FALSE	0	0
B3GALNT2	2	FALSE	Down	0.999988	FALSE	0	0
B3GALT5	9	FALSE	Down	0.370147	FALSE	0	0
B3GNT1	3	FALSE	Up	0.999988	FALSE	0	0
B3GNT3	6	FALSE	Down	0.868649	FALSE	0	0
B3GNT5	7	FALSE	Up	0.999988	FALSE	0	0
B3GNT6	2	FALSE	Down	0.999988	FALSE	0	0
B3GNT6_antisense	2	FALSE	Up	0.999988	FALSE	0	0
B3GNT7	8	FALSE	Down	0.999988	FALSE	0	0
B3GNT7_antisense	3	FALSE	Down	0.999988	FALSE	0	0
B3GNT8	5	FALSE	Up	0.999988	FALSE	0	0
B3GNTL1	2	FALSE	Down	0.999988	FALSE	0	0
B3GNTL1_antisense	2	FALSE	Up	0.999988	FALSE	0	0
B4GALNT2	4	TRUE	Up	0.999988	FALSE	0	0
B4GALNT3	8	FALSE	Down	0.629485	FALSE	0	0
B4GALNT3_antisense	3	FALSE	Up	0.999988	FALSE	0	0
B4GALT1	10	FALSE	Down	0.999988	FALSE	0	0
B4GALT2	4	TRUE	Down	0.999988	FALSE	0	0
B4GALT3	3	FALSE	Up	0.999988	FALSE	0	0
B4GALT4	4	FALSE	Up	0.999988	FALSE	0	0
B4GALT5	5	FALSE	Up	0.594285	FALSE	0	0
B4GALT6	3	FALSE	Down	0.999988	FALSE	0	0
B4GALT7	2	FALSE	Up	0.999988	FALSE	0	0
B9D1	2	FALSE	Down	0.999988	FALSE	0	0
BACE2	8	FALSE	Down	0.999988	FALSE	0	0
BACE2_antisense	2	FALSE	Down	0.999988	FALSE	0	0
BACH1	2	FALSE	Up	0.999988	FALSE	0	0
BAD	2	FALSE	Up	0.999988	FALSE	0	0
BAD_antisense	2	FALSE	Up	0.999988	FALSE	0	0
BAG1	4	FALSE	Up	0.999988	FALSE	0	0
BAG2	2	FALSE	Down	0.999988	FALSE	0	0
BAG3	4	FALSE	Down	0.999988	FALSE	0	0
BAG5	3	FALSE	Down	0.999988	FALSE	0	0
BAHD1	2	FALSE	Up	0.999988	FALSE	0	0
BAI2	2	FALSE	Up	0.413606	FALSE	0	0
BAI3	2	FALSE	Down	0.999988	FALSE	0	0
BAIAP2	3	FALSE	Down	0.999988	FALSE	0	0
BAIAP2L1	4	FALSE	Down	0.150265	FALSE	0	0
BAIAP2L2	7	FALSE	Down	0.999988	FALSE	0	0
BAIAP3	2	FALSE	Down	0.999988	FALSE	0	0
BAK1	5	FALSE	Down	0.999988	FALSE	0	0
BANF1	3	FALSE	Up	0.999988	FALSE	0	0
BANK1	3	FALSE	Up	0.999988	FALSE	0	0
BAP1	4	FALSE	Down	0.0870785	FALSE	0	0
BARX2	5	FALSE	Down	0.999988	FALSE	0	0
BASP1	2	FALSE	Up	0.999988	FALSE	0	0
BATF2	2	FALSE	Down	0.999988	FALSE	0	0
BATF2_antisense	2	FALSE	Down	0.999988	FALSE	0	0
BAX	3	FALSE	Up	0.999988	FALSE	0	0
BAZ1A	3	FALSE	Up	0.999988	FALSE	0	0
BAZ1B	4	FALSE	Up	0.999988	FALSE	0	0
BAZ2A	7	FALSE	Up	0.999988	FALSE	0	0
BAZ2B	3	FALSE	Up	0.999988	FALSE	0	0
BBC3	4	FALSE	Up	0.999988	FALSE	0	0
BBS9	2	FALSE	Down	0.999988	FALSE	0	0
BBX	5	FALSE	Up	0.999988	FALSE	0	0
BCAM	3	TRUE	Down	0.999988	FALSE	0	0
BCAP31	8	FALSE	Down	0.999988	FALSE	0	0
BCAP31_antisense	2	FALSE	Down	0.999988	FALSE	0	0
BCAR1	11	FALSE	Down	0.999988	FALSE	0	0
BCAR3	5	FALSE	Up	0.999988	FALSE	0	0
BCAS1	7	FALSE	Down	0.999988	FALSE	0	0
BCAS3	2	FALSE	Up	0.999988	FALSE	0	0
BCAT1	3	FALSE	Up	0.999988	FALSE	0	0
BCAT2	3	FALSE	Up	0.999988	FALSE	0	0
BCDIN3D	2	FALSE	Up	0.999988	FALSE	0	0
BCKDHB	2	TRUE	Up	0.999988	FALSE	0	0
BCL10	4	FALSE	Down	0.999988	FALSE	0	0
BCL11A	4	FALSE	Up	0.999988	FALSE	0	0
BCL2	4	TRUE	Up	0.999988	FALSE	0	0
BCL2L1	7	FALSE	Up	0.999988	FALSE	0	0
BCL2L1_antisense	2	FALSE	Up	0.999988	FALSE	0	0
BCL2L10	2	FALSE	Up	0.999988	FALSE	0	0
BCL2L11	3	FALSE	Up	0.999988	FALSE	0	0
BCL2L12	2	FALSE	Down	0.999988	FALSE	0	0
BCL2L13	3	FALSE	Up	0.999988	FALSE	0	0
BCL2L14	4	FALSE	Up	0.999988	FALSE	0	0
BCL3	12	FALSE	Down	0.999988	FALSE	0	0
BCL3_antisense	8	FALSE	Down	0.191271	FALSE	0	0
BCL6	3	FALSE	Up	0.999988	FALSE	0	0
BCL7B	5	FALSE	Down	0.999988	FALSE	0	0
BCL9	2	FALSE	Down	0.999988	FALSE	0	0
BCLAF1	4	FALSE	Up	0.999988	FALSE	0	0
BCMO1	3	FALSE	Up	0.999988	FALSE	0	0
BCOR	3	FALSE	Up	0.999988	FALSE	0	0
BCR	3	FALSE	Down	0.999988	FALSE	0	0
BCS1L	2	FALSE	Down	0.999988	FALSE	0	0
BDH1	2	FALSE	Up	0.999988	FALSE	0	0
BDKRB1	2	FALSE	Up	0.999988	FALSE	0	0
BEND3	3	FALSE	Down	0.999988	FALSE	0	0
BEND7	2	FALSE	Down	0.999988	FALSE	0	0
BEST2	4	FALSE	Up	0.999988	FALSE	0	0
BEST4	7	FALSE	Down	0.999988	FALSE	0	0
BET1L	2	FALSE	Down	0.999988	FALSE	0	0
BFAR	2	FALSE	Up	0.999988	FALSE	0	0
BFSP2	2	FALSE	Up	0.999988	FALSE	0	0
BGN	2	FALSE	Up	0.999988	FALSE	0	0
BHLHE40	8	FALSE	Down	0.680438	FALSE	0	0
BHLHE40_antisense	2	FALSE	Down	0.999988	FALSE	0	0
BHLHE40-AS1	3	FALSE	Up	0.999988	FALSE	0	0
BHLHE41	4	FALSE	Up	0.999988	FALSE	0	0
BICD1	2	FALSE	Down	0.999988	FALSE	0	0
BICD2	2	FALSE	Up	0.999988	FALSE	0	0
BID	3	FALSE	Down	0.999988	FALSE	0	0
BIK	2	FALSE	Down	0.999988	FALSE	0	0
BIN1	2	FALSE	Down	0.999988	FALSE	0	0
BIN2	3	FALSE	Up	0.999988	FALSE	0	0
BIRC3	4	FALSE	Up	0.999988	FALSE	0	0
BIRC6	5	FALSE	Up	0.999988	FALSE	0	0
BIVM	2	FALSE	Up	0.999988	FALSE	0	0
BLCAP	3	FALSE	Down	0.861447	FALSE	0	0
BLK	3	FALSE	Up	0.999988	FALSE	0	0
BLM	2	FALSE	Up	0.999988	FALSE	0	0
BLMH	2	FALSE	Up	0.999988	FALSE	0	0
BLNK	2	TRUE	Up	0.118624	FALSE	0	0
BLOC1S1	2	FALSE	Up	0.999988	FALSE	0	0
BLOC1S2	2	FALSE	Up	0.999988	FALSE	0	0
BLOC1S3	2	FALSE	Down	0.999988	FALSE	0	0
BLOC1S5-TXNDC5	3	FALSE	Up	0.999988	FALSE	0	0
BLOC1S6	2	FALSE	Down	0.999988	FALSE	0	0
BLVRB	2	FALSE	Up	0.999988	FALSE	0	0
BLZF1	2	FALSE	Up	0.999988	FALSE	0	0
BMF	2	FALSE	Up	0.999988	FALSE	0	0
BMI1	5	TRUE	Up	0.999988	FALSE	0	0
BMP1	2	FALSE	Up	0.999988	FALSE	0	0
BMP2K	2	FALSE	Up	0.999988	FALSE	0	0
BMP3	4	TRUE	Up	0.999988	FALSE	0	0
BMP4	4	FALSE	Down	0.999988	FALSE	0	0
BMP5	3	FALSE	Down	0.999988	FALSE	0	0
BMP7	3	FALSE	Down	0.999988	FALSE	0	0
BMP8A	2	FALSE	Up	0.999988	FALSE	0	0
BMP8B	2	FALSE	Up	0.999988	FALSE	0	0
BMPER	2	FALSE	Up	0.999988	FALSE	0	0
BMPR1A	2	FALSE	Up	0.999988	FALSE	0	0
BMPR2	6	FALSE	Down	0.999988	FALSE	0	0
BMS1	2	FALSE	Up	0.999988	FALSE	0	0
BMX	2	FALSE	Up	0.999988	FALSE	0	0
BNC2	3	FALSE	Up	0.999988	FALSE	0	0
BNIP1	2	FALSE	Up	0.999988	FALSE	0	0
BOK	2	FALSE	Down	0.999988	FALSE	0	0
BOLA1	2	FALSE	Up	0.999988	FALSE	0	0
BPNT1	2	FALSE	Up	0.999988	FALSE	0	0
BPTF	3	FALSE	Down	0.999988	FALSE	0	0
BRAF	2	FALSE	Up	0.999988	FALSE	0	0
BRAT1	2	FALSE	Down	0.999988	FALSE	0	0
BRCA1	3	FALSE	Up	0.999988	FALSE	0	0
BRCA2	2	FALSE	Up	0.999988	FALSE	0	0
BRD3	2	FALSE	Up	0.999988	FALSE	0	0
BRD4	5	FALSE	Up	0.999988	FALSE	0	0
BRD4_antisense	3	FALSE	Up	0.999988	FALSE	0	0
BRD7	2	FALSE	Down	0.999988	FALSE	0	0
BRD8	2	FALSE	Up	0.999988	FALSE	0	0
BRD9	2	FALSE	Up	0.999988	FALSE	0	0
BRE	3	FALSE	Up	0.999988	FALSE	0	0
BRF1	5	FALSE	Down	0.999988	FALSE	0	0
BRI3	6	FALSE	Up	0.999988	FALSE	0	0
BRI3BP	2	FALSE	Down	0.999988	FALSE	0	0
BRK1	2	FALSE	Down	0.999988	FALSE	0	0
BROX	5	FALSE	Up	0.999988	FALSE	0	0
BRPF3	9	FALSE	Up	0.999988	FALSE	0	0
BRWD1	2	FALSE	Up	0.999988	FALSE	0	0
BRWD3	4	FALSE	Up	0.999988	FALSE	0	0
BSCL2	4	FALSE	Up	0.293202	FALSE	0	0
BSDC1	4	FALSE	Up	0.999988	FALSE	0	0
BSG	8	FALSE	Up	0.999988	FALSE	0	0
BST2	2	FALSE	Up	0.999988	FALSE	0	0
BTBD1	4	FALSE	Down	0.999988	FALSE	0	0
BTBD19	2	FALSE	Up	0.999988	FALSE	0	0
BTBD2	3	FALSE	Down	0.999988	FALSE	0	0
BTBD3	5	FALSE	Up	0.00432462	TRUE	1	0
BTBD6	2	FALSE	Down	0.999988	FALSE	0	0
BTBD7	2	FALSE	Up	0.999988	FALSE	0	0
BTBD8	2	FALSE	Up	0.999988	FALSE	0	0
BTBD9	2	FALSE	Up	0.999988	FALSE	0	0
BTD	2	FALSE	Up	0.999988	FALSE	0	0
BTF3	3	FALSE	Down	0.999988	FALSE	0	0
BTG1	2	FALSE	Up	0.999988	FALSE	0	0
BTG2	7	FALSE	Up	0.999988	FALSE	0	0
BTG2_antisense	2	FALSE	Up	0.999988	FALSE	0	0
BTG3_antisense	2	FALSE	Down	0.999988	FALSE	0	0
BTLA	2	FALSE	Up	0.999988	FALSE	0	0
BTN2A1	2	FALSE	Up	0.999988	FALSE	0	0
BTN3A1	2	FALSE	Up	0.999988	FALSE	0	0
BTNL3	4	FALSE	Up	0.999988	FALSE	0	0
BTNL9	2	FALSE	Down	0.999988	FALSE	0	0
BUD31	4	FALSE	Up	0.999988	FALSE	0	0
BZRAP1	4	FALSE	Down	0.999988	FALSE	0	0
BZRAP1-AS1	4	FALSE	Up	0.999988	FALSE	0	0
BZW1	4	FALSE	Down	0.999988	FALSE	0	0
BZW2	3	FALSE	Down	0.100295	FALSE	0	0
C10orf10	2	FALSE	Down	0.999988	FALSE	0	0
C10orf112	2	FALSE	Up	0.999988	FALSE	0	0
C10orf118	2	FALSE	Up	0.999988	FALSE	0	0
C10orf54	2	FALSE	Up	0.999988	FALSE	0	0
C10orf76	2	FALSE	Up	0.999988	FALSE	0	0
C10orf99	4	FALSE	Up	0.999988	FALSE	0	0
C11orf1	3	FALSE	Up	0.999988	FALSE	0	0
C11orf24_antisense	2	FALSE	Up	0.999988	FALSE	0	0
C11orf31	2	FALSE	Up	0.999988	FALSE	0	0
C11orf35	3	FALSE	Down	0.999988	FALSE	0	0
C11orf48	5	FALSE	Up	0.630642	FALSE	0	0
C11orf49	2	FALSE	Down	0.44588	FALSE	0	0
C11orf53	2	FALSE	Up	0.228185	FALSE	0	0
C11orf58	2	FALSE	Up	0.999988	FALSE	0	0
C11orf58_antisense	2	FALSE	Up	0.999988	FALSE	0	0
C11orf58_antisense_proximal	2	FALSE	Up	0.999988	FALSE	0	0
C11orf68	2	FALSE	Down	0.999988	FALSE	0	0
C11orf83	2	FALSE	Up	0.999988	FALSE	0	0
C11orf92	4	FALSE	Up	0.999988	FALSE	0	0
C11orf93	6	FALSE	Up	0.999988	FALSE	0	0
C11orf96	2	FALSE	Up	0.999988	FALSE	0	0
C12orf10	2	FALSE	Down	0.999988	FALSE	0	0
C12orf23	5	FALSE	Down	0.999988	FALSE	0	0
C12orf36	3	FALSE	Down	0.999988	FALSE	0	0
C12orf44	3	FALSE	Up	0.999988	FALSE	0	0
C12orf52	3	FALSE	Down	0.999988	FALSE	0	0
C12orf57	4	FALSE	Up	0.999988	FALSE	0	0
C12orf57_antisense	2	FALSE	Down	0.999988	FALSE	0	0
C12orf73	2	FALSE	Up	0.999988	FALSE	0	0
C14orf1	2	FALSE	Down	0.999988	FALSE	0	0
C14orf119	3	FALSE	Up	0.999988	FALSE	0	0
C14orf159	3	TRUE	Up	0.999988	FALSE	0	0
C14orf166	4	FALSE	Up	0.999988	FALSE	0	0
C14orf182	3	FALSE	Up	0.999988	FALSE	0	0
C14orf182_antisense	2	FALSE	Up	0.999988	FALSE	0	0
C14orf2	4	FALSE	Up	0.999988	FALSE	0	0
C14orf93	2	FALSE	Down	0.999988	FALSE	0	0
C15orf39	4	FALSE	Up	0.999988	FALSE	0	0
C15orf41	2	FALSE	Down	0.999988	FALSE	0	0
C15orf48	3	FALSE	Up	0.999988	FALSE	0	0
C15orf52	2	FALSE	Up	0.999988	FALSE	0	0
C16orf13	3	FALSE	Up	0.999988	FALSE	0	0
C16orf13_antisense_proximal	2	FALSE	Down	0.999988	FALSE	0	0
C16orf55	2	FALSE	Down	0.999988	FALSE	0	0
C16orf58	4	FALSE	Up	0.999988	FALSE	0	0
C16orf62	3	FALSE	Down	0.999988	FALSE	0	0
C16orf72	3	FALSE	Down	0.999988	FALSE	0	0
C16orf80	2	FALSE	Up	0.999988	FALSE	0	0
C16orf93	2	FALSE	Up	0.734308	FALSE	0	0
C17orf107	2	FALSE	Up	0.999988	FALSE	0	0
C17orf49	4	FALSE	Down	0.999988	FALSE	0	0
C17orf59	2	FALSE	Up	0.999988	FALSE	0	0
C17orf62	2	FALSE	Up	0.999988	FALSE	0	0
C17orf67	3	FALSE	Down	0.999988	FALSE	0	0
C17orf70	4	FALSE	Down	0.999988	FALSE	0	0
C17orf75	2	FALSE	Up	0.999988	FALSE	0	0
C17orf76-AS1	6	FALSE	Up	0.999988	FALSE	0	0
C17orf80	2	FALSE	Up	0.999988	FALSE	0	0
C18orf25	2	TRUE	Up	0.999988	FALSE	0	0
C19orf10	4	FALSE	Down	0.999988	FALSE	0	0
C19orf12	2	FALSE	Up	0.999988	FALSE	0	0
C19orf21	9	FALSE	Down	0.999988	FALSE	0	0
C19orf21_antisense	4	FALSE	Up	0.999988	FALSE	0	0
C19orf24	3	FALSE	Down	0.999988	FALSE	0	0
C19orf24_antisense	3	FALSE	Down	0.999988	FALSE	0	0
C19orf25	2	FALSE	Down	0.999988	FALSE	0	0
C19orf33	2	FALSE	Up	0.999988	FALSE	0	0
C19orf33_antisense	2	FALSE	Up	0.891785	FALSE	0	0
C19orf35	2	FALSE	Up	0.999988	FALSE	0	0
C19orf38	2	FALSE	Up	0.999988	FALSE	0	0
C19orf43	3	FALSE	Up	0.900119	FALSE	0	0
C19orf47	2	FALSE	Down	0.999988	FALSE	0	0
C19orf48	2	FALSE	Down	0.999988	FALSE	0	0
C19orf53	4	FALSE	Down	0.999988	FALSE	0	0
C19orf53_antisense	2	FALSE	Down	0.999988	FALSE	0	0
C19orf54	2	TRUE	Up	0.999988	FALSE	0	0
C19orf57	2	FALSE	Down	0.999988	FALSE	0	0
C19orf59	2	FALSE	Up	0.999988	FALSE	0	0
C19orf60	4	FALSE	Down	0.999988	FALSE	0	0
C19orf66	2	FALSE	Up	0.999988	FALSE	0	0
C19orf70	3	FALSE	Up	0.999988	FALSE	0	0
C1GALT1	2	FALSE	Up	0.999988	FALSE	0	0
C1orf106	10	FALSE	Up	0.999988	FALSE	0	0
C1orf109	2	FALSE	Down	0.999988	FALSE	0	0
C1orf112	2	FALSE	Up	0.999988	FALSE	0	0
C1orf115	2	FALSE	Up	0.999988	FALSE	0	0
C1orf122	2	FALSE	Up	0.999988	FALSE	0	0
C1orf123	3	FALSE	Down	0.999988	FALSE	0	0
C1orf132	7	FALSE	Up	0.999988	FALSE	0	0
C1orf138	2	FALSE	Up	0.999988	FALSE	0	0
C1orf168	2	FALSE	Up	0.999988	FALSE	0	0
C1orf177	2	FALSE	Up	0.999988	FALSE	0	0
C1orf21	4	FALSE	Up	0.999988	FALSE	0	0
C1orf210	3	FALSE	Up	0.999988	FALSE	0	0
C1orf226	2	FALSE	Up	0.999988	FALSE	0	0
C1orf228	2	FALSE	Up	0.999988	FALSE	0	0
C1orf27	2	FALSE	Up	0.999988	FALSE	0	0
C1orf43	2	FALSE	Up	0.999988	FALSE	0	0
C1orf54	3	FALSE	Up	0.999988	FALSE	0	0
C1orf63	6	TRUE	Up	0.999988	FALSE	0	0
C1orf85	2	FALSE	Down	0.999988	FALSE	0	0
C1orf86	4	FALSE	Down	0.999988	FALSE	0	0
C1QA	2	FALSE	Up	0.999988	FALSE	0	0
C1QB	2	FALSE	Up	0.999988	FALSE	0	0
C1QB_antisense	2	FALSE	Up	0.999988	FALSE	0	0
C1QC	3	FALSE	Up	0.999988	FALSE	0	0
C1QC_antisense	2	FALSE	Up	0.999988	FALSE	0	0
C1QTNF1	5	FALSE	Down	0.999988	FALSE	0	0
C1QTNF5	2	FALSE	Up	0.999988	FALSE	0	0
C1R	9	FALSE	Up	0.999988	FALSE	0	0
C1R_antisense	6	FALSE	Down	0.999988	FALSE	0	0
C1RL	3	FALSE	Up	0.999988	FALSE	0	0
C1RL-AS1	2	FALSE	Up	0.999988	FALSE	0	0
C1S	10	FALSE	Up	0.999988	FALSE	0	0
C20orf112	6	FALSE	Up	0.999988	FALSE	0	0
C20orf194	2	FALSE	Up	0.999988	FALSE	0	0
C20orf24	2	FALSE	Down	0.999988	FALSE	0	0
C20orf96	2	FALSE	Up	0.999988	FALSE	0	0
C21orf33	2	FALSE	Up	0.999988	FALSE	0	0
C21orf58	3	FALSE	Down	0.999988	FALSE	0	0
C21orf59	3	FALSE	Down	0.999988	FALSE	0	0
C21orf88	2	FALSE	Down	0.999988	FALSE	0	0
C22orf28	4	FALSE	Up	0.999988	FALSE	0	0
C2CD2	2	FALSE	Up	0.999988	FALSE	0	0
C2CD3	2	FALSE	Up	0.999988	FALSE	0	0
C2CD4D	2	FALSE	Down	0.999988	FALSE	0	0
C2CD5	2	FALSE	Up	0.999988	FALSE	0	0
C2orf15	3	FALSE	Up	0.999988	FALSE	0	0
C2orf42	3	FALSE	Up	0.999988	FALSE	0	0
C2orf47	2	FALSE	Up	0.999988	FALSE	0	0
C2orf54	3	FALSE	Up	0.999988	FALSE	0	0
C2orf68	2	FALSE	Up	0.999988	FALSE	0	0
C2orf70	2	FALSE	Down	0.999988	FALSE	0	0
C2orf72	4	FALSE	Down	0.999988	FALSE	0	0
C2orf82	3	FALSE	Down	0.999988	FALSE	0	0
C2orf82_antisense	2	FALSE	Down	0.999988	FALSE	0	0
C2orf88	3	FALSE	Up	0.999988	FALSE	0	0
C3	6	FALSE	Up	0.999988	FALSE	0	0
C3_antisense	2	FALSE	Up	0.999988	FALSE	0	0
C3orf52	3	FALSE	Down	0.999988	FALSE	0	0
C3orf58	4	FALSE	Down	0.999988	FALSE	0	0
C4BPA	2	FALSE	Down	0.999988	FALSE	0	0
C4BPB	2	FALSE	Down	0.999988	FALSE	0	0
C4orf19	4	FALSE	Up	0.999988	FALSE	0	0
C4orf19_antisense	3	FALSE	Up	0.999988	FALSE	0	0
C4orf21	2	FALSE	Up	0.999988	FALSE	0	0
C4orf27	2	FALSE	Up	0.999988	FALSE	0	0
C4orf33	2	FALSE	Up	0.999988	FALSE	0	0
C4orf36	2	FALSE	Up	0.999988	FALSE	0	0
C5AR1	2	FALSE	Up	0.999988	FALSE	0	0
C5orf15	2	FALSE	Up	0.999988	FALSE	0	0
C5orf28	2	FALSE	Up	0.999988	FALSE	0	0
C5orf30	4	FALSE	Up	0.999988	FALSE	0	0
C5orf45	4	FALSE	Down	0.999988	FALSE	0	0
C5orf52	2	FALSE	Down	0.999988	FALSE	0	0
C5orf56	4	FALSE	Up	0.999988	FALSE	0	0
C6orf132	2	FALSE	Down	0.999988	FALSE	0	0
C6orf141	2	FALSE	Down	0.999988	FALSE	0	0
C6orf170	2	FALSE	Up	0.999988	FALSE	0	0
C6orf183	2	FALSE	Up	0.999988	FALSE	0	0
C6orf203	2	FALSE	Up	0.999988	FALSE	0	0
C6orf222	2	FALSE	Up	0.999988	FALSE	0	0
C6orf223	3	FALSE	Down	0.999988	FALSE	0	0
C6orf62	6	FALSE	Up	0.999988	FALSE	0	0
C6orf62_antisense	2	FALSE	Up	0.999988	FALSE	0	0
C6orf62_antisense_proximal	2	FALSE	Up	0.999988	FALSE	0	0
C6orf99	2	TRUE	Up	0.999988	FALSE	0	0
C7orf10	5	TRUE	Up	0.999988	FALSE	0	0
C7orf26	2	FALSE	Down	0.999988	FALSE	0	0
C7orf31	2	TRUE	Up	0.999988	FALSE	0	0
C7orf43	2	FALSE	Down	0.999988	FALSE	0	0
C7orf50	3	FALSE	Down	0.999988	FALSE	0	0
C7orf50_antisense	3	TRUE	Up	0.999988	FALSE	0	0
C7orf60	2	FALSE	Up	0.59451	FALSE	0	0
C8G	2	FALSE	Down	0.999988	FALSE	0	0
C8orf33	2	FALSE	Down	0.999988	FALSE	0	0
C8orf4	2	FALSE	Up	0.999988	FALSE	0	0
C8orf42	2	FALSE	Down	0.999988	FALSE	0	0
C8orf76	2	FALSE	Up	0.999988	FALSE	0	0
C9orf142	2	FALSE	Down	0.999988	FALSE	0	0
C9orf152	6	FALSE	Down	0.999988	FALSE	0	0
C9orf152_antisense	4	FALSE	Down	0.999988	FALSE	0	0
C9orf156	3	FALSE	Up	0.999988	FALSE	0	0
C9orf16	3	FALSE	Down	0.999988	FALSE	0	0
C9orf163_antisense	2	FALSE	Down	0.999988	FALSE	0	0
C9orf172	2	FALSE	Up	0.052593	FALSE	0	0
C9orf3	5	FALSE	Up	0.999988	FALSE	0	0
C9orf37	2	FALSE	Up	0.999988	FALSE	0	0
C9orf40	2	FALSE	Up	0.999988	FALSE	0	0
C9orf41	3	FALSE	Up	0.999988	FALSE	0	0
C9orf64	2	FALSE	Up	0.999988	FALSE	0	0
C9orf69	3	FALSE	Down	0.999988	FALSE	0	0
C9orf72	3	FALSE	Up	0.999988	FALSE	0	0
C9orf78	2	FALSE	Up	0.999988	FALSE	0	0
CA1	7	FALSE	Up	0.999988	FALSE	0	0
CA1_antisense	2	FALSE	Up	0.999988	FALSE	0	0
CA11	3	FALSE	Up	0.999988	FALSE	0	0
CA12	15	FALSE	Up	0.999988	FALSE	0	0
CA12_antisense	3	FALSE	Up	0.999988	FALSE	0	0
CA13	4	FALSE	Up	0.999988	FALSE	0	0
CA2	8	FALSE	Up	0.999988	FALSE	0	0
CA2_antisense	2	FALSE	Up	0.999988	FALSE	0	0
CA4	7	FALSE	Up	0.999988	FALSE	0	0
CA5BP1	4	FALSE	Down	0.999988	FALSE	0	0
CA7	3	FALSE	Down	0.999988	FALSE	0	0
CAAP1_antisense	2	FALSE	Up	0.999988	FALSE	0	0
CAB39	7	FALSE	Up	0.999988	FALSE	0	0
CAB39_antisense	2	FALSE	Up	0.999988	FALSE	0	0
CAB39L	2	FALSE	Up	0.999988	FALSE	0	0
CABIN1	3	FALSE	Up	0.999988	FALSE	0	0
CABLES2	2	FALSE	Down	0.999988	FALSE	0	0
CACNA1A	2	FALSE	Down	0.999988	FALSE	0	0
CACNA1C	4	FALSE	Down	0.999988	FALSE	0	0
CACNA1D	2	FALSE	Up	0.999988	FALSE	0	0
CACNA1E	2	FALSE	Up	0.999988	FALSE	0	0
CACNA1F	3	FALSE	Down	0.999988	FALSE	0	0
CACNA1I	2	FALSE	Down	0.999988	FALSE	0	0
CACNA2D1	4	FALSE	Down	0.999988	FALSE	0	0
CACNA2D2	2	FALSE	Down	0.999988	FALSE	0	0
CACNA2D4	3	FALSE	Up	0.999988	FALSE	0	0
CACNB1	2	FALSE	Up	0.999988	FALSE	0	0
CACNB2	6	FALSE	Up	0.660328	FALSE	0	0
CACNB3	3	FALSE	Down	0.999988	FALSE	0	0
CACNB3_antisense	2	FALSE	Up	0.999988	FALSE	0	0
CACYBP	4	FALSE	Down	0.999988	FALSE	0	0
CALCOCO1	2	FALSE	Up	0.999988	FALSE	0	0
CALCOCO2	8	FALSE	Up	0.999988	FALSE	0	0
CALD1	7	FALSE	Down	0.999988	FALSE	0	0
CALD1_antisense	2	FALSE	Down	0.999988	FALSE	0	0
CALHM2	2	FALSE	Down	0.999988	FALSE	0	0
CALM1	11	FALSE	Up	0.999988	FALSE	0	0
CALM2	7	FALSE	Up	7.20902e-06	TRUE	0	1
CALM3	8	FALSE	Down	0.999988	FALSE	0	0
CALML4	5	FALSE	Down	0.999988	FALSE	0	0
CALR	11	FALSE	Down	0.999988	FALSE	0	0
CALR_antisense	5	FALSE	Down	0.999988	FALSE	0	0
CALU	3	FALSE	Down	0.999988	FALSE	0	0
CAMK1D	2	FALSE	Up	0.999988	FALSE	0	0
CAMK1D_antisense	3	FALSE	Up	0.999988	FALSE	0	0
CAMK2D	5	FALSE	Up	0.999988	FALSE	0	0
CAMK2N1	7	FALSE	Up	0.999988	FALSE	0	0
CAMKK2	2	FALSE	Up	0.999988	FALSE	0	0
CAMSAP2	3	FALSE	Down	0.74218	FALSE	0	0
CAMSAP3	3	FALSE	Down	0.999988	FALSE	0	0
CAMTA1	3	FALSE	Up	0.999988	FALSE	0	0
CAMTA1_antisense	3	FALSE	Up	0.999988	FALSE	0	0
CAMTA2	4	FALSE	Down	0.999988	FALSE	0	0
CANT1	16	FALSE	Down	0.999988	FALSE	0	0
CANX	19	FALSE	Down	0.999988	FALSE	0	0
CAP1	8	FALSE	Down	0.999988	FALSE	0	0
CAPG	9	FALSE	Down	0.520344	FALSE	0	0
CAPN1	14	FALSE	Down	0.999988	FALSE	0	0
CAPN1_antisense	2	FALSE	Down	0.999988	FALSE	0	0
CAPN12	2	FALSE	Down	0.999988	FALSE	0	0
CAPN2	5	FALSE	Down	0.999988	FALSE	0	0
CAPN5	12	FALSE	Down	0.999988	FALSE	0	0
CAPN5_antisense	5	FALSE	Down	0.999988	FALSE	0	0
CAPN7	2	FALSE	Up	0.999988	FALSE	0	0
CAPN8	3	FALSE	Down	0.999988	FALSE	0	0
CAPN9	3	FALSE	Up	0.819552	FALSE	0	0
CAPNS1	14	FALSE	Down	0.999988	FALSE	0	0
CAPRIN1	7	FALSE	Down	0.999988	FALSE	0	0
CAPS2	2	FALSE	Up	0.999988	FALSE	0	0
CAPZA1	5	FALSE	Up	0.999988	FALSE	0	0
CAPZA2	2	FALSE	Up	0.999988	FALSE	0	0
CAPZB	18	FALSE	Down	0.120711	FALSE	1	0
CAPZB_antisense	3	FALSE	Down	0.999988	FALSE	0	0
CARD10	5	FALSE	Down	0.999988	FALSE	0	0
CARD16	2	FALSE	Up	0.999988	FALSE	0	0
CARD8	4	FALSE	Up	0.999988	FALSE	0	0
CARHSP1	4	FALSE	Down	0.999988	FALSE	0	0
CARM1	3	FALSE	Down	0.999988	FALSE	0	0
CARM1_antisense	2	FALSE	Down	0.999988	FALSE	0	0
CARS2	5	FALSE	Up	0.245966	FALSE	0	0
CASC3	4	FALSE	Down	0.999988	FALSE	0	0
CASC4	3	FALSE	Up	0.999988	FALSE	0	0
CASD1	3	FALSE	Up	0.999988	FALSE	0	0
CASK	2	FALSE	Up	0.999988	FALSE	0	0
CASKIN2	2	FALSE	Down	0.999988	FALSE	0	0
CASP1	10	FALSE	Up	0.999988	FALSE	0	0
CASP10	3	FALSE	Up	0.999988	FALSE	0	0
CASP2	2	FALSE	Down	0.511177	FALSE	0	0
CASP3	2	FALSE	Up	0.999988	FALSE	0	0
CASP4	3	FALSE	Up	0.658376	FALSE	0	0
CASP5	4	FALSE	Down	0.999988	FALSE	0	0
CASP6	3	FALSE	Up	0.999988	FALSE	0	0
CASP7	5	FALSE	Up	0.999988	FALSE	0	0
CASP8	5	FALSE	Up	0.999988	FALSE	0	0
CASS4	2	FALSE	Up	0.999988	FALSE	0	0
CAST	21	FALSE	Down	0.999988	FALSE	0	0
CAST_antisense	3	FALSE	Up	0.999988	FALSE	0	0
CASZ1	3	FALSE	Up	0.999988	FALSE	0	0
CATSPERG	2	FALSE	Up	0.999988	FALSE	0	0
CAV1	4	FALSE	Down	0.999988	FALSE	0	0
CBFA2T2	2	FALSE	Up	0.999988	FALSE	0	0
CBFB	2	FALSE	Up	0.999988	FALSE	0	0
CBL	2	FALSE	Up	0.999988	FALSE	0	0
CBLB	3	FALSE	Up	0.999988	FALSE	0	0
CBLC	2	FALSE	Down	0.999988	FALSE	0	0
CBLC_antisense	2	FALSE	Up	0.999988	FALSE	0	0
CBLL1	2	FALSE	Up	0.999988	FALSE	0	0
CBLN2	3	FALSE	Down	0.999988	FALSE	0	0
CBR1	4	FALSE	Up	0.999988	FALSE	0	0
CBR3-AS1	3	FALSE	Up	0.999988	FALSE	0	0
CBX3	4	FALSE	Up	0.999988	FALSE	0	0
CBX5	3	FALSE	Up	0.999988	FALSE	0	0
CBX7	2	FALSE	Up	0.999988	FALSE	0	0
CBX7_antisense	2	FALSE	Up	0.999988	FALSE	0	0
CC2D1A	2	FALSE	Down	0.999988	FALSE	0	0
CC2D2A	2	FALSE	Down	0.999988	FALSE	0	0
CCAR1	5	FALSE	Up	0.999988	FALSE	0	0
CCAR1_antisense	2	FALSE	Up	0.999988	FALSE	0	0
CCBE1	2	FALSE	Down	0.999988	FALSE	0	0
CCBL1	2	FALSE	Down	0.999988	FALSE	0	0
CCBL2	2	FALSE	Down	0.999988	FALSE	0	0
CCBP2	2	FALSE	Up	0.999988	FALSE	0	0
CCDC102A	2	FALSE	Down	0.999988	FALSE	0	0
CCDC106	3	FALSE	Down	0.999988	FALSE	0	0
CCDC107	2	FALSE	Down	0.999988	FALSE	0	0
CCDC109B	2	FALSE	Up	0.999988	FALSE	0	0
CCDC111	2	TRUE	Up	0.999988	FALSE	0	0
CCDC112	2	FALSE	Up	0.999988	FALSE	0	0
CCDC117	2	FALSE	Up	0.999988	FALSE	0	0
CCDC12	6	FALSE	Down	0.999988	FALSE	0	0
CCDC120	2	FALSE	Down	0.999988	FALSE	0	0
CCDC130	3	FALSE	Up	0.999988	FALSE	0	0
CCDC14	4	FALSE	Up	0.999988	FALSE	0	0
CCDC152	2	FALSE	Up	0.999988	FALSE	0	0
CCDC157	2	FALSE	Down	0.999988	FALSE	0	0
CCDC174	2	FALSE	Up	0.999988	FALSE	0	0
CCDC175	2	FALSE	Down	0.999988	FALSE	0	0
CCDC176	2	FALSE	Down	0.999988	FALSE	0	0
CCDC18	2	FALSE	Up	0.999988	FALSE	0	0
CCDC180	3	FALSE	Down	0.999988	FALSE	0	0
CCDC24	4	FALSE	Down	0.791188	FALSE	0	0
CCDC41	2	FALSE	Up	0.999988	FALSE	0	0
CCDC47	2	FALSE	Up	0.999988	FALSE	0	0
CCDC50	3	TRUE	Up	0.999988	FALSE	0	0
CCDC51	2	FALSE	Down	0.999988	FALSE	0	0
CCDC53	2	TRUE	Up	0.999988	FALSE	0	0
CCDC57	2	FALSE	Up	0.999988	FALSE	0	0
CCDC58	5	FALSE	Up	0.745737	FALSE	0	0
CCDC59	2	FALSE	Down	0.999988	FALSE	0	0
CCDC6	5	FALSE	Up	0.999988	FALSE	0	0
CCDC60	2	FALSE	Up	0.999988	FALSE	0	0
CCDC64B	5	FALSE	Down	0.999988	FALSE	0	0
CCDC68	2	FALSE	Up	0.999988	FALSE	0	0
CCDC69	2	FALSE	Up	0.999988	FALSE	0	0
CCDC69_antisense	2	FALSE	Up	0.999988	FALSE	0	0
CCDC77	3	FALSE	Up	0.999988	FALSE	0	0
CCDC80	5	FALSE	Down	0.999988	FALSE	0	0
CCDC82	2	TRUE	Up	0.999988	FALSE	0	0
CCDC85A	2	FALSE	Up	0.999988	FALSE	0	0
CCDC85C	4	FALSE	Down	0.999988	FALSE	0	0
CCDC86	2	FALSE	Down	0.999988	FALSE	0	0
CCDC88B	7	FALSE	Down	0.999988	FALSE	0	0
CCDC88C	4	FALSE	Up	0.999988	FALSE	0	0
CCDC9	3	FALSE	Up	0.999988	FALSE	0	0
CCDC90B	2	FALSE	Up	0.999988	FALSE	0	0
CCDC92	3	FALSE	Down	0.999988	FALSE	0	0
CCDC93_antisense	2	FALSE	Up	0.999988	FALSE	0	0
CCDC97	3	FALSE	Up	0.999988	FALSE	0	0
CCDC97_antisense	2	FALSE	Down	0.999988	FALSE	0	0
CCL13	2	FALSE	Up	0.999988	FALSE	0	0
CCL14	3	FALSE	Up	0.999988	FALSE	0	0
CCL18	2	FALSE	Up	0.999988	FALSE	0	0
CCL19	2	FALSE	Up	0.999988	FALSE	0	0
CCL20	3	FALSE	Down	0.999988	FALSE	0	0
CCL21	4	FALSE	Down	0.999988	FALSE	0	0
CCL24	2	FALSE	Down	0.999988	FALSE	0	0
CCL25	2	TRUE	Up	0.216943	FALSE	0	0
CCL28	3	FALSE	Up	0.999988	FALSE	0	0
CCL4	2	FALSE	Up	0.999988	FALSE	0	0
CCL8	3	FALSE	Up	0.999988	FALSE	0	0
CCM2	3	FALSE	Up	0.999988	FALSE	0	0
CCM2L	2	FALSE	Down	0.999988	FALSE	0	0
CCNA2	3	FALSE	Up	0.999988	FALSE	0	0
CCND1	3	FALSE	Down	0.999988	FALSE	0	0
CCND2	12	FALSE	Down	0.999988	FALSE	0	0
CCND2_antisense	4	FALSE	Down	0.999988	FALSE	0	0
CCND3	6	FALSE	Down	0.999988	FALSE	0	0
CCNG2	2	FALSE	Up	0.999988	FALSE	0	0
CCNI	5	FALSE	Down	0.999988	FALSE	0	0
CCNI_antisense	3	FALSE	Down	0.999988	FALSE	0	0
CCNI_antisense_proximal	2	FALSE	Up	0.999988	FALSE	0	0
CCNJL	3	FALSE	Up	0.999988	FALSE	0	0
CCNK	4	FALSE	Up	0.999988	FALSE	0	0
CCNK_antisense	3	FALSE	Up	0.999988	FALSE	0	0
CCNL1	2	TRUE	Up	0.999988	FALSE	0	0
CCNL1_antisense	2	FALSE	Up	0.999988	FALSE	0	0
CCNO	2	FALSE	Down	0.999988	FALSE	0	0
CCNT2	2	FALSE	Up	0.999988	FALSE	0	0
CCNY	3	FALSE	Up	0.999988	FALSE	0	0
CCPG1	3	TRUE	Up	0.999988	FALSE	0	0
CCR10	2	FALSE	Up	0.999988	FALSE	0	0
CCR2	2	TRUE	Up	0.999988	FALSE	0	0
CCR6	3	FALSE	Up	0.999988	FALSE	0	0
CCSAP	3	FALSE	Up	0.999988	FALSE	0	0
CCSER1	3	FALSE	Up	0.999988	FALSE	0	0
CCSER2	2	FALSE	Up	0.999988	FALSE	0	0
CCT2	4	FALSE	Down	0.999988	FALSE	0	0
CCT3	6	FALSE	Up	0.999988	FALSE	0	0
CCT4	2	FALSE	Down	0.999988	FALSE	0	0
CCT5	3	FALSE	Down	0.999988	FALSE	0	0
CCT7	5	FALSE	Down	0.999988	FALSE	0	0
CCT8	3	FALSE	Down	0.999988	FALSE	0	0
CD14	4	FALSE	Up	0.999988	FALSE	0	0
CD14_antisense	3	FALSE	Down	0.999988	FALSE	0	0
CD151	11	FALSE	Down	0.999988	FALSE	0	0
CD151_antisense	7	FALSE	Down	0.999988	FALSE	0	0
CD163	2	FALSE	Up	0.999988	FALSE	0	0
CD163L1	3	FALSE	Up	0.999988	FALSE	0	0
CD164	9	FALSE	Up	0.999988	FALSE	0	0
CD177	8	FALSE	Down	0.999988	FALSE	0	0
CD177_antisense	4	FALSE	Down	0.999988	FALSE	0	0
CD1D	3	FALSE	Up	0.999988	FALSE	0	0
CD226	3	FALSE	Up	0.999988	FALSE	0	0
CD27	3	FALSE	Up	0.999988	FALSE	0	0
CD27-AS1	2	FALSE	Up	0.999988	FALSE	0	0
CD276	2	FALSE	Down	0.999988	FALSE	0	0
CD2AP	6	FALSE	Up	0.999988	FALSE	0	0
CD300A	2	FALSE	Up	0.999988	FALSE	0	0
CD300C	2	FALSE	Up	0.999988	FALSE	0	0
CD320	2	TRUE	Down	0.999988	FALSE	0	0
CD36	3	FALSE	Down	0.999988	FALSE	0	0
CD37	5	FALSE	Up	0.999988	FALSE	0	0
CD3E	4	FALSE	Up	0.999988	FALSE	0	0
CD4	3	FALSE	Up	0.999988	FALSE	0	0
CD44	8	FALSE	Down	0.999988	FALSE	0	0
CD46	2	FALSE	Up	0.999988	FALSE	0	0
CD47	3	FALSE	Up	0.943671	FALSE	0	0
CD5	2	FALSE	Up	0.999988	FALSE	0	0
CD52	2	FALSE	Up	0.999988	FALSE	0	0
CD53	3	FALSE	Up	0.999988	FALSE	0	0
CD55	7	FALSE	Down	0.999988	FALSE	0	0
CD55_antisense	2	FALSE	Down	0.999988	FALSE	0	0
CD59	9	FALSE	Up	0.999988	FALSE	0	0
CD59_antisense	2	FALSE	Down	0.999988	FALSE	0	0
CD63	11	FALSE	Up	0.999988	FALSE	0	0
CD63_antisense	4	FALSE	Down	0.999988	FALSE	0	0
CD68	3	FALSE	Up	0.999988	FALSE	0	0
CD7	2	FALSE	Up	0.999988	FALSE	0	0
CD70	2	FALSE	Up	0.999988	FALSE	0	0
CD72	3	FALSE	Up	0.999988	FALSE	0	0
CD74	9	FALSE	Up	0.999988	FALSE	0	0
CD74_antisense	7	FALSE	Down	0.999988	FALSE	0	0
CD79A	6	FALSE	Up	0.999988	FALSE	0	0
CD79A_antisense	3	FALSE	Down	0.999988	FALSE	0	0
CD79B	3	FALSE	Up	0.999988	FALSE	0	0
CD81	9	FALSE	Down	0.999988	FALSE	0	0
CD82	2	FALSE	Up	0.999988	FALSE	0	0
CD86	3	FALSE	Up	0.999988	FALSE	0	0
CD8B	2	FALSE	Up	0.999988	FALSE	0	0
CD9	16	FALSE	Down	0.999988	FALSE	0	0
CD9_antisense	2	FALSE	Down	0.999988	FALSE	0	0
CD93	3	FALSE	Down	0.999988	FALSE	0	0
CD97	5	FALSE	Down	0.999988	FALSE	0	0
CDA	3	FALSE	Down	0.669983	FALSE	0	0
CDA_antisense	2	FALSE	Up	0.999988	FALSE	0	0
CDC123	4	FALSE	Down	0.999988	FALSE	0	0
CDC14B	2	FALSE	Up	0.999988	FALSE	0	0
CDC25A	2	FALSE	Down	0.999988	FALSE	0	0
CDC25B	5	FALSE	Up	0.999988	FALSE	0	0
CDC26	2	FALSE	Up	0.999988	FALSE	0	0
CDC27	2	FALSE	Up	0.999988	FALSE	0	0
CDC37	5	FALSE	Down	0.999988	FALSE	0	0
CDC42	3	FALSE	Up	0.999988	FALSE	0	0
CDC42BPA	2	FALSE	Up	0.999988	FALSE	0	0
CDC42BPB	3	FALSE	Down	0.999988	FALSE	0	0
CDC42BPG	2	FALSE	Down	0.999988	FALSE	0	0
CDC42EP1	7	FALSE	Down	0.999988	FALSE	0	0
CDC42EP1_antisense	2	FALSE	Down	0.999988	FALSE	0	0
CDC42EP3	3	FALSE	Up	0.999988	FALSE	0	0
CDC42EP4	5	FALSE	Up	0.999988	FALSE	0	0
CDC42EP5	5	FALSE	Down	0.999988	FALSE	0	0
CDC42EP5_antisense	2	FALSE	Down	0.999988	FALSE	0	0
CDC42SE1	5	FALSE	Up	0.999988	FALSE	0	0
CDC42SE2	7	FALSE	Up	0.999988	FALSE	0	0
CDC5L	2	FALSE	Up	0.999988	FALSE	0	0
CDC7	2	FALSE	Up	0.999988	FALSE	0	0
CDCA3	2	FALSE	Down	0.999988	FALSE	0	0
CDCA7	3	FALSE	Down	0.999988	FALSE	0	0
CDCP1	5	FALSE	Down	0.999988	FALSE	0	0
CDH1	19	FALSE	Up	0.999988	FALSE	0	0
CDH13	3	FALSE	Up	0.00290177	TRUE	1	0
CDH17	20	FALSE	Up	0.630642	FALSE	0	0
CDH23	3	FALSE	Up	0.999988	FALSE	0	0
CDHR1	9	FALSE	Down	0.868649	FALSE	0	0
CDHR2	8	FALSE	Down	0.0887224	FALSE	1	0
CDHR2_antisense	3	TRUE	Up	0.999988	FALSE	0	0
CDHR3	2	FALSE	Up	0.999988	FALSE	0	0
CDHR5	19	FALSE	Up	0.999988	FALSE	0	0
CDHR5_antisense	8	FALSE	Down	0.999988	FALSE	0	0
CDK10	3	FALSE	Down	0.999988	FALSE	0	0
CDK11B	3	FALSE	Up	0.999988	FALSE	0	0
CDK12	2	FALSE	Up	0.999988	FALSE	0	0
CDK13	4	FALSE	Up	0.999988	FALSE	0	0
CDK14	7	FALSE	Up	0.999988	FALSE	0	0
CDK16	6	FALSE	Down	0.999988	FALSE	0	0
CDK17	3	FALSE	Up	0.999988	FALSE	0	0
CDK18	3	FALSE	Down	0.999988	FALSE	0	0
CDK19	2	FALSE	Up	0.999988	FALSE	0	0
CDK20	2	FALSE	Up	0.999988	FALSE	0	0
CDK2AP1	5	FALSE	Down	0.999988	FALSE	0	0
CDK2AP2	4	FALSE	Down	0.999988	FALSE	0	0
CDK5RAP3	4	FALSE	Down	0.00945371	TRUE	1	0
CDK6	4	FALSE	Up	0.999988	FALSE	0	0
CDK7	2	FALSE	Up	0.999988	FALSE	0	0
CDK9	3	FALSE	Down	0.999988	FALSE	0	0
CDKAL1	3	FALSE	Up	0.861447	FALSE	0	0
CDKL1	3	FALSE	Up	0.999988	FALSE	0	0
CDKL3	3	FALSE	Up	0.999988	FALSE	0	0
CDKN1A	8	FALSE	Down	0.999988	FALSE	0	0
CDKN1A_antisense	3	FALSE	Up	0.999988	FALSE	0	0
CDKN1B	3	TRUE	Up	0.999988	FALSE	0	0
CDKN1B_antisense	2	FALSE	Up	0.999988	FALSE	0	0
CDKN1C	3	FALSE	Down	0.999988	FALSE	0	0
CDKN2A	4	FALSE	Down	0.999988	FALSE	0	0
CDKN2B	3	FALSE	Up	0.999988	FALSE	0	0
CDKN2B-AS1	8	FALSE	Up	0.999988	FALSE	0	0
CDKN2B-AS1_antisense	2	FALSE	Up	0.999988	FALSE	0	0
CDKN2C	3	FALSE	Up	0.999988	FALSE	0	0
CDR2	4	FALSE	Up	0.999988	FALSE	0	0
CDS1	2	FALSE	Up	0.999988	FALSE	0	0
CDV3	8	FALSE	Down	0.999988	FALSE	0	0
CDX1	3	FALSE	Down	0.999988	FALSE	0	0
CDX2	11	FALSE	Up	0.100752	FALSE	0	1
CDX2_antisense	5	TRUE	Up	0.0222935	TRUE	1	0
CDYL2	2	FALSE	Up	0.999988	FALSE	0	0
CEA	7	FALSE	Up	0.999988	FALSE	0	0
CEA_antisense	6	FALSE	Up	0.999988	FALSE	0	0
CEACAM1	14	FALSE	Up	0.999988	FALSE	0	0
CEACAM21	2	FALSE	Up	0.999988	FALSE	0	0
CEACAM5	18	FALSE	Down	0.999988	FALSE	0	0
CEACAM5_antisense	14	FALSE	Down	0.999988	FALSE	0	0
CEACAM6	12	FALSE	Down	0.999988	FALSE	0	0
CEACAM6_antisense	4	FALSE	Down	0.999988	FALSE	0	0
CEACAM7	9	FALSE	Up	0.999988	FALSE	0	0
CEACAM7_antisense	6	FALSE	Up	0.999988	FALSE	0	0
CEBPA	2	FALSE	Up	0.999988	FALSE	0	0
CEBPA-AS1	2	FALSE	Up	0.999988	FALSE	0	0
CEBPB	4	FALSE	Up	0.999988	FALSE	0	0
CEBPD	7	FALSE	Down	0.999988	FALSE	0	0
CEBPD_antisense	2	FALSE	Up	0.999988	FALSE	0	0
CEBPG	5	FALSE	Down	0.999988	FALSE	0	0
CECR1	3	FALSE	Up	0.999988	FALSE	0	0
CECR5	3	FALSE	Down	0.999988	FALSE	0	0
CELF1	8	FALSE	Down	0.999988	FALSE	0	0
CELF2	3	TRUE	Up	0.999988	FALSE	0	0
CELSR1	4	FALSE	Down	0.999988	FALSE	0	0
CENPA	2	FALSE	Up	0.999988	FALSE	0	0
CENPB	2	FALSE	Up	0.999988	FALSE	0	0
CENPL	2	FALSE	Down	0.999988	FALSE	0	0
CENPM	3	FALSE	Up	0.586232	FALSE	0	0
CENPN	2	FALSE	Up	0.999988	FALSE	0	0
CENPO	2	FALSE	Up	0.999988	FALSE	0	0
CENPP	2	FALSE	Up	0.999988	FALSE	0	0
CENPT	4	FALSE	Down	0.999988	FALSE	0	0
CENPV	2	FALSE	Down	0.999988	FALSE	0	0
CEP112	5	FALSE	Down	0.191629	FALSE	0	0
CEP164	3	FALSE	Up	0.999988	FALSE	0	0
CEP170	2	FALSE	Up	0.999988	FALSE	0	0
CEP170B	4	FALSE	Down	0.999988	FALSE	0	0
CEP250	2	FALSE	Up	0.999988	FALSE	0	0
CEP350	2	TRUE	Up	0.999988	FALSE	0	0
CEP44	3	TRUE	Up	0.999988	FALSE	0	0
CEP55	2	FALSE	Down	0.999988	FALSE	0	0
CEP57L1	2	FALSE	Up	0.999988	FALSE	0	0
CEP63	3	TRUE	Up	0.999988	FALSE	0	0
CEP85	3	FALSE	Up	0.999988	FALSE	0	0
CEP85L	2	FALSE	Up	0.999988	FALSE	0	0
CEP95	2	FALSE	Up	0.999988	FALSE	0	0
CEPT1	4	TRUE	Up	0.999988	FALSE	0	0
CERK	2	FALSE	Up	0.999988	FALSE	0	0
CERS2	4	FALSE	Down	0.999988	FALSE	0	0
CERS6	2	FALSE	Up	0.999988	FALSE	0	0
CES1	2	FALSE	Up	0.999988	FALSE	0	0
CES2	11	FALSE	Up	0.999988	FALSE	0	0
CES2_antisense	2	FALSE	Up	0.999988	FALSE	0	0
CES3	4	FALSE	Down	0.999988	FALSE	0	0
CFD	4	FALSE	Down	0.999988	FALSE	0	0
CFDP1	3	FALSE	Up	0.999988	FALSE	0	0
CFL1	13	FALSE	Down	0.304341	FALSE	0	0
CFL1_antisense	2	FALSE	Up	0.999988	FALSE	0	0
CFLAR	13	FALSE	Up	0.999988	FALSE	0	0
CFLAR_antisense	4	FALSE	Up	0.999988	FALSE	0	0
CFLAR-AS1	3	FALSE	Up	0.999988	FALSE	0	0
CFTR	13	FALSE	Up	0.999988	FALSE	0	0
CGGBP1	3	FALSE	Up	0.999988	FALSE	0	0
CGN	9	FALSE	Up	0.999988	FALSE	0	0
CGNL1	2	FALSE	Down	0.999988	FALSE	0	0
CHAF1A	3	FALSE	Up	0.999988	FALSE	0	0
CHCHD1	2	FALSE	Up	0.999988	FALSE	0	0
CHCHD10	7	FALSE	Down	0.999988	FALSE	0	0
CHCHD2	4	FALSE	Down	0.999988	FALSE	0	0
CHCHD3	7	FALSE	Down	0.734308	FALSE	0	0
CHCHD3_antisense	2	FALSE	Down	0.999988	FALSE	0	0
CHCHD5_antisense	2	FALSE	Up	0.999988	FALSE	0	0
CHCHD6	2	FALSE	Up	0.999988	FALSE	0	0
CHD2	10	FALSE	Up	0.999988	FALSE	0	0
CHD3	5	FALSE	Up	0.999988	FALSE	0	0
CHD4	7	FALSE	Up	0.999988	FALSE	0	0
CHD7	4	FALSE	Up	0.999988	FALSE	0	0
CHD8	2	FALSE	Up	0.999988	FALSE	0	0
CHD9	5	TRUE	Up	0.999988	FALSE	0	0
CHDH	2	FALSE	Up	0.128892	FALSE	0	0
CHEK1	3	FALSE	Up	0.999988	FALSE	0	0
CHEK2	2	FALSE	Up	0.999988	FALSE	0	0
CHERP_antisense	2	FALSE	Up	0.999988	FALSE	0	0
CHGA	9	FALSE	Down	0.999988	FALSE	0	0
CHI3L1	3	FALSE	Up	0.999988	FALSE	0	0
CHI3L2	3	FALSE	Up	0.493832	FALSE	0	0
CHIC1	2	FALSE	Down	0.999988	FALSE	0	0
CHID1	3	FALSE	Down	0.999988	FALSE	0	0
CHKA	2	FALSE	Up	0.999988	FALSE	0	0
CHKB	2	FALSE	Down	0.999988	FALSE	0	0
CHKB-CPT1B	2	FALSE	Down	0.999988	FALSE	0	0
CHL1	3	FALSE	Up	0.2095	FALSE	0	0
CHM	3	FALSE	Up	0.572601	FALSE	0	0
CHMP1A	4	FALSE	Down	0.999988	FALSE	0	0
CHMP2A	5	FALSE	Up	0.999988	FALSE	0	0
CHMP2B	2	FALSE	Down	0.999988	FALSE	0	0
CHMP3	2	FALSE	Up	0.999988	FALSE	0	0
CHMP4B	8	FALSE	Up	0.999988	FALSE	0	0
CHMP4C_antisense	2	FALSE	Up	0.999988	FALSE	0	0
CHMP7	2	FALSE	Down	0.999988	FALSE	0	0
CHN1	2	FALSE	Down	0.776768	FALSE	0	0
CHN2	9	FALSE	Up	0.31851	FALSE	0	0
CHP1	8	FALSE	Up	0.999988	FALSE	0	0
CHP1_antisense	2	FALSE	Down	0.999988	FALSE	0	0
CHP2	7	FALSE	Up	0.999988	FALSE	0	0
CHPF	3	FALSE	Down	0.999988	FALSE	0	0
CHPF2	2	FALSE	Down	0.999988	FALSE	0	0
CHPT1	3	FALSE	Up	0.999988	FALSE	0	0
CHRM1	2	FALSE	Down	0.999988	FALSE	0	0
CHRM3	2	FALSE	Down	0.999988	FALSE	0	0
CHRNA3	2	FALSE	Down	0.999988	FALSE	0	0
CHRNB1	4	FALSE	Down	0.999988	FALSE	0	0
CHST10	2	FALSE	Down	0.999988	FALSE	0	0
CHST11	3	FALSE	Up	0.999988	FALSE	0	0
CHST15	3	FALSE	Up	0.999988	FALSE	0	0
CHSY3	2	FALSE	Up	0.999988	FALSE	0	0
CHTF8	2	FALSE	Up	0.999988	FALSE	0	0
CHURC1-FNTB	4	FALSE	Up	0.891785	FALSE	0	0
CIAO1	2	FALSE	Down	0.999988	FALSE	0	0
CIB1	6	FALSE	Down	0.999988	FALSE	0	0
CIC	4	FALSE	Up	0.999988	FALSE	0	0
CIDEB	2	FALSE	Up	0.999988	FALSE	0	0
CIITA	2	FALSE	Up	0.999988	FALSE	0	0
CIRBP	11	FALSE	Down	0.999988	FALSE	0	0
CIRBP_antisense	2	FALSE	Up	0.999988	FALSE	0	0
CISD3	3	FALSE	Up	0.999988	FALSE	0	0
CISH	2	FALSE	Up	0.999988	FALSE	0	0
CITED2	2	FALSE	Up	0.999988	FALSE	0	0
CIZ1	3	FALSE	Up	0.999988	FALSE	0	0
CKAP4	6	TRUE	Down	0.999988	FALSE	0	0
CKB	11	FALSE	Up	0.999988	FALSE	0	0
CKB_antisense	5	FALSE	Up	0.999988	FALSE	0	0
CKS1B	2	FALSE	Up	0.999988	FALSE	0	0
CLASP1	5	FALSE	Up	0.999988	FALSE	0	0
CLASP2	2	FALSE	Up	0.999988	FALSE	0	0
CLASRP	4	FALSE	Up	0.800744	FALSE	0	0
CLCA1	14	FALSE	Up	0.999988	FALSE	0	0
CLCA1_antisense	12	FALSE	Up	0.999988	FALSE	0	0
CLCA2	2	FALSE	Up	0.999988	FALSE	0	0
CLCA4	17	FALSE	Up	0.999988	FALSE	0	0
CLCF1	2	FALSE	Down	0.999988	FALSE	0	0
CLCN2	5	FALSE	Up	0.999988	FALSE	0	0
CLCN3	7	FALSE	Up	0.999988	FALSE	0	0
CLCN5	3	FALSE	Up	0.819552	FALSE	0	0
CLDN11	4	FALSE	Down	0.999988	FALSE	0	0
CLDN12	2	FALSE	Down	0.999988	FALSE	0	0
CLDN14	3	FALSE	Up	0.999988	FALSE	0	0
CLDN15	3	FALSE	Up	0.999988	FALSE	0	0
CLDN23	4	FALSE	Down	0.999988	FALSE	0	0
CLDN3	3	FALSE	Down	0.999988	FALSE	0	0
CLDN3_antisense	2	FALSE	Down	0.999988	FALSE	0	0
CLDN4	12	FALSE	Down	0.999988	FALSE	0	0
CLDN4_antisense	6	FALSE	Up	0.999988	FALSE	0	0
CLDN5	2	FALSE	Down	0.999988	FALSE	0	0
CLDN7	7	FALSE	Up	0.999988	FALSE	0	0
CLDN7_antisense	2	FALSE	Up	0.632351	FALSE	0	0
CLDND1	2	TRUE	Up	0.999988	FALSE	0	0
CLEC10A	2	FALSE	Up	0.999988	FALSE	0	0
CLEC11A	2	FALSE	Up	0.999988	FALSE	0	0
CLEC12A	2	FALSE	Up	0.783655	FALSE	0	0
CLEC14A	2	FALSE	Down	0.999988	FALSE	0	0
CLEC16A	2	FALSE	Up	0.22225	FALSE	0	0
CLEC4G	2	FALSE	Down	0.999988	FALSE	0	0
CLECL1	2	FALSE	Up	0.791188	FALSE	0	0
CLGN	2	FALSE	Down	0.999988	FALSE	0	0
CLHC1	2	FALSE	Up	0.999988	FALSE	0	0
CLIC4	3	FALSE	Up	0.999988	FALSE	0	0
CLIC5	4	FALSE	Up	0.999988	FALSE	0	0
CLINT1	7	FALSE	Down	0.999988	FALSE	0	0
CLINT1_antisense	2	FALSE	Down	0.999988	FALSE	0	0
CLIP2	3	FALSE	Up	0.999988	FALSE	0	0
CLIP4	3	FALSE	Up	0.999988	FALSE	0	0
CLK1	3	FALSE	Up	0.999988	FALSE	0	0
CLK3	3	FALSE	Up	0.999988	FALSE	0	0
CLMN	9	FALSE	Up	0.999988	FALSE	0	0
CLN3	8	FALSE	Down	0.999988	FALSE	0	0
CLNS1A	2	FALSE	Down	0.999988	FALSE	0	0
CLOCK	3	FALSE	Down	0.0998892	FALSE	0	0
CLPTM1	12	FALSE	Down	0.999988	FALSE	0	0
CLPTM1L	2	FALSE	Up	0.999988	FALSE	0	0
CLRN3	2	FALSE	Down	0.999988	FALSE	0	0
CLSTN1	12	FALSE	Up	0.999988	FALSE	0	0
CLSTN1_antisense	2	FALSE	Up	0.999988	FALSE	0	0
CLSTN3	3	FALSE	Down	0.999988	FALSE	0	0
CLTA	2	FALSE	Up	0.999988	FALSE	0	0
CLTB	8	FALSE	Down	0.585793	FALSE	0	0
CLTB_antisense	5	FALSE	Down	0.999988	FALSE	0	0
CLTC	13	FALSE	Up	0.999988	FALSE	0	0
CLTC_antisense	2	FALSE	Up	0.999988	FALSE	0	0
CLU	11	FALSE	Up	0.999988	FALSE	0	0
CLU_antisense	3	FALSE	Down	0.999988	FALSE	0	0
CLUH	6	TRUE	Down	0.999988	FALSE	0	0
CMAS	3	FALSE	Up	0.999988	FALSE	0	0
CMBL	5	FALSE	Up	0.999988	FALSE	0	0
CMC1	2	FALSE	Up	0.999988	FALSE	0	0
CMC2	2	FALSE	Up	0.771565	FALSE	0	0
CMIP	8	FALSE	Up	0.999988	FALSE	0	0
CMIP_antisense	2	FALSE	Up	0.999988	FALSE	0	0
CMKLR1	2	FALSE	Up	0.999988	FALSE	0	0
CMPK1	2	FALSE	Down	0.999988	FALSE	0	0
CMPK1_antisense	3	FALSE	Up	0.999988	FALSE	0	0
CMPK2	3	FALSE	Up	0.999988	FALSE	0	0
CMTM3	3	FALSE	Up	0.999988	FALSE	0	0
CMTM4	3	FALSE	Down	0.999988	FALSE	0	0
CMTM7	2	FALSE	Up	0.999988	FALSE	0	0
CMTM8	2	FALSE	Down	0.999988	FALSE	0	0
CNBP	6	FALSE	Up	0.999988	FALSE	0	0
CNDP2	7	FALSE	Up	0.999988	FALSE	0	0
CNIH	2	FALSE	Up	0.999988	FALSE	0	0
CNIH3	2	FALSE	Down	0.999988	FALSE	0	0
CNIH4	2	TRUE	Up	0.999988	FALSE	0	0
CNKSR1	3	FALSE	Down	0.998248	FALSE	0	0
CNKSR3	2	FALSE	Up	0.999988	FALSE	0	0
CNN1	4	FALSE	Down	0.999988	FALSE	0	0
CNN2	4	FALSE	Down	0.999988	FALSE	0	0
CNN3	2	FALSE	Up	0.228185	FALSE	0	0
CNNM2	6	FALSE	Up	0.999988	FALSE	0	0
CNNM3	3	FALSE	Down	0.999988	FALSE	0	0
CNNM3_antisense	2	FALSE	Up	0.999988	FALSE	0	0
CNNM4	14	FALSE	Down	0.999988	FALSE	0	0
CNNM4_antisense	2	FALSE	Up	0.999988	FALSE	0	0
CNOT1	3	FALSE	Up	0.999988	FALSE	0	0
CNOT10	2	FALSE	Up	0.999988	FALSE	0	0
CNOT2	4	TRUE	Up	0.707194	FALSE	0	0
CNOT3	2	FALSE	Up	0.999988	FALSE	0	0
CNOT6L	3	FALSE	Up	0.999988	FALSE	0	0
CNOT7	2	FALSE	Down	0.999988	FALSE	0	0
CNOT8	2	FALSE	Up	0.999988	FALSE	0	0
CNPPD1	9	FALSE	Down	0.999988	FALSE	0	0
CNPPD1_antisense	2	FALSE	Up	0.999988	FALSE	0	0
CNPY2	5	FALSE	Up	0.999988	FALSE	0	0
CNPY3	2	FALSE	Up	0.999988	FALSE	0	0
CNPY4	2	FALSE	Up	0.999988	FALSE	0	0
CNRIP1	3	FALSE	Down	0.999988	FALSE	0	0
CNST	4	FALSE	Up	0.778748	FALSE	0	0
CNTD1	3	FALSE	Up	0.999988	FALSE	0	0
CNTFR	4	FALSE	Up	0.999988	FALSE	0	0
CNTN4	2	TRUE	Up	0.999988	FALSE	0	0
CNTRL	2	FALSE	Up	0.999988	FALSE	0	0
CNTROB	2	FALSE	Up	0.999988	FALSE	0	0
COA1	2	FALSE	Up	0.999988	FALSE	0	0
COA3	3	FALSE	Up	0.999988	FALSE	0	0
COA4	2	FALSE	Up	0.999988	FALSE	0	0
COBLL1	4	FALSE	Up	0.778748	FALSE	0	0
COG5	4	FALSE	Up	0.342194	FALSE	0	0
COG7	2	FALSE	Down	0.999988	FALSE	0	0
COIL	2	FALSE	Up	0.999988	FALSE	0	0
COL15A1	2	FALSE	Down	0.999988	FALSE	0	0
COL16A1	4	FALSE	Up	0.999988	FALSE	0	0
COL18A1	5	FALSE	Up	0.924349	FALSE	0	0
COL19A1	3	FALSE	Down	0.999988	FALSE	0	0
COL1A1	22	FALSE	Up	0.999988	FALSE	0	0
COL1A1_antisense	4	FALSE	Up	0.999988	FALSE	0	0
COL1A2	18	FALSE	Up	0.932044	FALSE	0	0
COL21A1	2	FALSE	Down	0.999988	FALSE	0	0
COL27A1	2	FALSE	Up	0.999988	FALSE	0	0
COL3A1	22	FALSE	Up	0.999988	FALSE	0	0
COL4A2	8	FALSE	Up	0.999988	FALSE	0	0
COL4A3BP	2	FALSE	Up	0.999988	FALSE	0	0
COL5A3	2	FALSE	Up	0.999988	FALSE	0	0
COL6A1	9	FALSE	Down	0.999988	FALSE	0	0
COL6A2	7	FALSE	Down	0.966019	FALSE	0	0
COL6A2_antisense	2	FALSE	Down	0.999988	FALSE	0	0
COL6A3	4	FALSE	Up	0.999988	FALSE	0	0
COL8A1	2	FALSE	Up	0.999988	FALSE	0	0
COL8A2	2	FALSE	Down	0.999988	FALSE	0	0
COLGALT1	3	FALSE	Up	0.999988	FALSE	0	0
COMMD1	2	FALSE	Down	0.999988	FALSE	0	0
COMMD10_antisense	2	FALSE	Up	0.999988	FALSE	0	0
COMMD5	3	FALSE	Down	0.999988	FALSE	0	0
COMMD6	2	FALSE	Up	0.999988	FALSE	0	0
COMT	7	FALSE	Down	0.380441	FALSE	0	0
COMTD1	5	FALSE	Down	0.999988	FALSE	0	0
COPA	4	FALSE	Up	0.999988	FALSE	0	0
COPB1	2	FALSE	Up	0.420556	FALSE	0	0
COPB2	5	FALSE	Up	0.999988	FALSE	0	0
COPE	5	FALSE	Down	0.999988	FALSE	0	0
COPG1	13	FALSE	Down	0.999988	FALSE	0	0
COPG1_antisense	2	FALSE	Up	0.999988	FALSE	0	0
COPS5	3	FALSE	Up	0.999988	FALSE	0	0
COPS6	2	FALSE	Up	0.999988	FALSE	0	0
COPS7A	3	FALSE	Down	0.999988	FALSE	0	0
COPS7B	3	FALSE	Up	0.999988	FALSE	0	0
COPZ1	6	FALSE	Down	0.999988	FALSE	0	0
COQ10A	2	FALSE	Up	0.999988	FALSE	0	0
COQ10B	2	FALSE	Up	0.999988	FALSE	0	0
COQ4	2	FALSE	Down	0.999988	FALSE	0	0
COQ9	3	FALSE	Up	0.999988	FALSE	0	0
CORO1A	5	FALSE	Up	0.999988	FALSE	0	0
CORO1B	9	FALSE	Down	0.999988	FALSE	0	0
CORO1C	2	FALSE	Down	0.999988	FALSE	0	0
CORO2A	2	FALSE	Down	0.999988	FALSE	0	0
COTL1	4	FALSE	Up	0.999988	FALSE	0	0
COX10	2	FALSE	Up	0.999988	FALSE	0	0
COX11	2	FALSE	Up	0.999988	FALSE	0	0
COX14	2	TRUE	Up	0.999988	FALSE	0	0
COX17	3	FALSE	Up	0.999988	FALSE	0	0
COX18	3	FALSE	Up	0.999988	FALSE	0	0
COX20	4	FALSE	Up	0.999988	FALSE	0	0
COX4I1	5	FALSE	Up	0.999988	FALSE	0	0
COX5A	5	FALSE	Up	0.999988	FALSE	0	0
COX5B	3	FALSE	Up	0.59451	FALSE	0	0
COX6A1P2	2	FALSE	Down	0.999988	FALSE	0	0
COX6B1	4	FALSE	Up	0.999988	FALSE	0	0
COX6B1_antisense	2	FALSE	Down	0.999988	FALSE	0	0
COX6B2	3	FALSE	Up	0.93944	FALSE	0	0
COX6C	4	FALSE	Up	0.999988	FALSE	0	0
COX7A2	2	FALSE	Up	0.897094	FALSE	0	0
COX7A2L	2	FALSE	Up	0.999988	FALSE	0	0
COX7B	2	FALSE	Up	0.999988	FALSE	0	0
COX7C	2	FALSE	Up	0.999988	FALSE	0	0
CPA6	2	FALSE	Down	0.000338738	TRUE	1	0
CPD	2	FALSE	Down	0.999988	FALSE	0	0
CPEB2	2	FALSE	Up	0.999988	FALSE	0	0
CPEB3	2	FALSE	Up	0.999988	FALSE	0	0
CPEB4	5	FALSE	Up	0.999988	FALSE	0	0
CPED1	2	FALSE	Up	0.999988	FALSE	0	0
CPNE1	3	FALSE	Down	0.999988	FALSE	0	0
CPNE2	5	FALSE	Down	0.999988	FALSE	0	0
CPNE2_antisense	2	FALSE	Down	0.999988	FALSE	0	0
CPNE3	2	FALSE	Up	0.999988	FALSE	0	0
CPNE5	3	FALSE	Up	0.999988	FALSE	0	0
CPNE7	2	FALSE	Up	0.999988	FALSE	0	0
CPNE8	5	FALSE	Up	0.999988	FALSE	0	0
CPOX	2	TRUE	Up	0.999988	FALSE	0	0
CPSF1	3	FALSE	Down	0.999988	FALSE	0	0
CPSF7	6	FALSE	Up	0.999988	FALSE	0	0
CPT1A	6	FALSE	Up	0.999988	FALSE	0	0
CPXM2	2	FALSE	Up	0.999988	FALSE	0	0
CR1	2	FALSE	Up	0.999988	FALSE	0	0
CRAMP1L	2	FALSE	Down	0.999988	FALSE	0	0
CRB2	3	FALSE	Down	0.999988	FALSE	0	0
CRB3	2	FALSE	Down	0.999988	FALSE	0	0
CREB1	2	FALSE	Up	0.999988	FALSE	0	0
CREB3L1	13	FALSE	Down	0.999988	FALSE	0	0
CREB3L1_antisense	5	FALSE	Down	0.999988	FALSE	0	0
CREB3L2	7	FALSE	Up	0.999988	FALSE	0	0
CREB3L4	3	FALSE	Down	0.999988	FALSE	0	0
CREB5	2	FALSE	Up	0.43584	FALSE	0	0
CREBBP	2	FALSE	Up	0.999988	FALSE	0	0
CREBL2	2	TRUE	Up	0.999988	FALSE	0	0
CREBRF	2	TRUE	Up	0.999988	FALSE	0	0
CREBZF	3	FALSE	Down	0.999988	FALSE	0	0
CREG1	5	FALSE	Up	0.999988	FALSE	0	0
CRELD2	2	FALSE	Down	0.999988	FALSE	0	0
CREM	3	FALSE	Down	0.999988	FALSE	0	0
CRHBP	2	FALSE	Up	0.999988	FALSE	0	0
CRIP1	6	FALSE	Down	0.999988	FALSE	0	0
CRIP2	3	FALSE	Down	0.999988	FALSE	0	0
CRIPT	2	FALSE	Up	0.999988	FALSE	0	0
CRISPLD2	6	FALSE	Down	0.999988	FALSE	0	0
CRK	3	FALSE	Down	0.999988	FALSE	0	0
CRKL	3	FALSE	Up	0.999988	FALSE	0	0
CRLF1	2	FALSE	Down	0.999988	FALSE	0	0
CRTAC1_antisense	2	FALSE	Down	0.566654	FALSE	0	0
CRTAM	2	FALSE	Up	0.999988	FALSE	0	0
CRTAP	2	FALSE	Up	0.999988	FALSE	0	0
CRTC2	2	FALSE	Up	0.999988	FALSE	0	0
CRYAB	3	TRUE	Down	0.586232	FALSE	0	0
CRYBA2	2	FALSE	Down	0.999988	FALSE	0	0
CS	4	FALSE	Down	0.999988	FALSE	0	0
CSAD	3	FALSE	Up	0.999988	FALSE	0	0
CSDC2	2	FALSE	Down	0.999988	FALSE	0	0
CSDE1	13	FALSE	Up	0.999988	FALSE	0	0
CSDE1_antisense	3	FALSE	Down	0.999988	FALSE	0	0
CSF1	2	FALSE	Down	0.999988	FALSE	0	0
CSF2RB	3	FALSE	Up	0.999988	FALSE	0	0
CSF3R	3	FALSE	Up	0.999988	FALSE	0	0
CSGALNACT1	3	FALSE	Up	0.999988	FALSE	0	0
CSK	3	FALSE	Up	0.999988	FALSE	0	0
CSNK1A1	5	FALSE	Down	0.999988	FALSE	0	0
CSNK1D	6	FALSE	Down	0.999988	FALSE	0	0
CSNK1E	8	FALSE	Down	0.999988	FALSE	0	0
CSNK1G2	2	FALSE	Down	0.999988	FALSE	0	0
CSNK1G3	4	FALSE	Up	0.999988	FALSE	0	0
CSNK2A1	4	FALSE	Up	0.00856443	TRUE	1	0
CSRP1	6	TRUE	Down	0.999988	FALSE	0	0
CST3	4	FALSE	Up	0.999988	FALSE	0	0
CST3_antisense	3	FALSE	Down	0.999988	FALSE	0	0
CSTB	4	FALSE	Up	0.999988	FALSE	0	0
CTA-126B4.7	2	FALSE	Up	0.999988	FALSE	0	0
CTA-292E10.6	5	FALSE	Up	0.999988	FALSE	0	0
CTA-714B7.5_antisense	2	TRUE	Up	0.999988	FALSE	0	0
CTAGE5	3	FALSE	Up	0.999988	FALSE	0	0
CTB-102L5.4	3	FALSE	Up	0.999988	FALSE	0	0
CTB-118N6.2	2	FALSE	Up	0.999988	FALSE	0	0
CTB-12A17.3	3	FALSE	Up	0.999988	FALSE	0	0
CTB-133G6.2	2	FALSE	Up	0.999988	FALSE	0	0
CTB-134H23.3	2	FALSE	Down	0.999988	FALSE	0	0
CTB-167B5.1	2	FALSE	Up	0.999988	FALSE	0	0
CTB-171A8.1	3	FALSE	Up	0.664167	FALSE	0	0
CTB-171A8.1_antisense	2	FALSE	Down	0.930347	FALSE	0	0
CTB-175E5.7	3	FALSE	Up	0.999988	FALSE	0	0
CTB-50E14.6	9	FALSE	Up	0.999988	FALSE	0	0
CTB-50E14.6_antisense	3	FALSE	Up	0.999988	FALSE	0	0
CTB-55O6.8	5	FALSE	Down	0.999988	FALSE	0	0
CTB-89H12.4	4	FALSE	Up	0.999988	FALSE	0	0
CTBP1	11	TRUE	Down	0.999988	FALSE	0	0
CTBP1-AS1	2	FALSE	Up	0.999988	FALSE	0	0
CTBP2	14	FALSE	Down	0.999988	FALSE	0	0
CTC-210G5.1	2	FALSE	Up	0.999988	FALSE	0	0
CTC-228N24.3	4	FALSE	Up	0.999988	FALSE	0	0
CTC-297N7.5	2	FALSE	Up	0.999988	FALSE	0	0
CTC-301O7.4	3	FALSE	Up	0.999988	FALSE	0	0
CTC-321K16.1	4	FALSE	Up	0.999988	FALSE	0	0
CTC-329D1.2	2	FALSE	Down	0.999988	FALSE	0	0
CTC-338M12.5	2	FALSE	Up	0.999988	FALSE	0	0
CTC-454M9.1	2	FALSE	Up	0.999988	FALSE	0	0
CTC-459F4.3	2	FALSE	Up	0.999988	FALSE	0	0
CTC-459F4.3_antisense_proximal	3	FALSE	Up	0.999988	FALSE	0	0
CTC-463N11.3	2	FALSE	Down	0.999988	FALSE	0	0
CTC-490G23.2	2	FALSE	Up	0.999988	FALSE	0	0
CTC-559E9.6	2	FALSE	Down	0.999988	FALSE	0	0
CTCF	2	FALSE	Up	0.999988	FALSE	0	0
CTD-2001E22.2	3	FALSE	Up	0.999988	FALSE	0	0
CTD-2020K17.1	2	FALSE	Up	0.999988	FALSE	0	0
CTD-2020K17.4	2	FALSE	Up	0.999988	FALSE	0	0
CTD-2033C11.1	2	FALSE	Up	0.999988	FALSE	0	0
CTD-2047H16.4	2	FALSE	Down	0.999988	FALSE	0	0
CTD-2066L21.3_antisense	4	FALSE	Down	0.999988	FALSE	0	0
CTD-2192J16.24	2	FALSE	Up	0.999988	FALSE	0	0
CTD-2228K2.5	5	FALSE	Up	0.999988	FALSE	0	0
CTD-2260A17.2	3	FALSE	Up	0.999988	FALSE	0	0
CTD-2284J15.1	2	FALSE	Up	0.999988	FALSE	0	0
CTD-2293H3.2	2	FALSE	Up	0.999988	FALSE	0	0
CTD-2319I12.1	2	FALSE	Up	0.999988	FALSE	0	0
CTD-2323K18.1	2	FALSE	Up	0.999988	FALSE	0	0
CTD-2336O2.1	2	FALSE	Up	0.999988	FALSE	0	0
CTD-2349B8.1	2	FALSE	Down	0.999988	FALSE	0	0
CTD-2377D24.4	3	FALSE	Down	0.999988	FALSE	0	0
CTD-2503O16.4_antisense	2	FALSE	Up	0.999988	FALSE	0	0
CTD-2509G16.5	3	FALSE	Up	0.999988	FALSE	0	0
CTD-2509G16.5_antisense	3	FALSE	Up	0.999988	FALSE	0	0
CTD-2538C1.2	2	FALSE	Down	0.999988	FALSE	0	0
CTD-2545M3.2	2	FALSE	Down	0.999988	FALSE	0	0
CTD-2555K7.2	3	FALSE	Up	0.999988	FALSE	0	0
CTD-2589M5.4	2	FALSE	Up	0.999988	FALSE	0	0
CTD-3014M21.4	2	FALSE	Up	0.999988	FALSE	0	0
CTD-3065J16.9	2	FALSE	Down	0.999988	FALSE	0	0
CTD-3116E22.4	2	FALSE	Up	0.999988	FALSE	0	0
CTD-3131K8.2	2	FALSE	Up	0.999988	FALSE	0	0
CTD-3184A7.4	2	FALSE	Up	0.999988	FALSE	0	0
CTDNEP1	4	FALSE	Up	0.999988	FALSE	0	0
CTDP1	2	FALSE	Up	0.999988	FALSE	0	0
CTDSP1	12	FALSE	Down	0.999988	FALSE	0	0
CTDSP1_antisense	2	FALSE	Up	0.999988	FALSE	0	0
CTDSP2	5	FALSE	Up	0.999988	FALSE	0	0
CTDSPL	2	FALSE	Down	0.999988	FALSE	0	0
[truncated: 7,421 more rows]
