# Supplementary material for: Characterization of the enhancer and promoter landscape of inflammatory bowel disease from human colon biopsies
Source: Nat Commun. 2018 Apr 25;9:1661. doi: 10.1038/s41467-018-03766-z (PMC5916929; doi:10.1038/s41467-018-03766-z)
Supplement: Supplementary file 8 — Supplementary Data 6 [file 41467_2018_3766_MOESM8_ESM.xlsx]

## Sheet: README
Gene-level Differential Expression (DE)
Gene-level DE using edgeR's Quasi-likehood approach.
Anti-sense genes and un-annotated (novel) TCs not included.
Column name	Description
symbol	Gene symbol
logCPM	Average expression across all samples
XX_logFC	logFC for given comparison
XX_FDR	FDR-corrected p-value

## Sheet: Gene-level DE
symbol	logCPM	IBD_logFC	IBD_FDR	CDvsUC_logFC	CDvsUC_FDR
SAMD11	2.605	0.866992	0.000120826	-0.121934	0.822568
KLHL17	2.83978	0.197702	0.10026	-0.114585	0.666914
PLEKHN1	1.17021	1.44933	1.86747e-06	0.121803	0.860472
ISG15	6.20973	1.34927	4.89627e-06	0.594911	0.234522
AGRN	5.85487	0.681489	7.67194e-06	-0.191699	0.530881
RP11-465B22.3	-0.900445	0.540099	0.128124	-0.549111	0.398442
B3GALT6	3.40337	0.0906535	0.505902	-0.228844	0.343821
SCNN1D	-0.655536	4.05471	1.01822e-07	-0.80814	0.401573
PUSL1	3.23639	0.189399	0.0922218	-0.229189	0.27934
GLTPD1	5.82744	-0.351282	0.000607899	-0.0455034	0.863037
TAS1R3	1.71805	0.191593	0.421026	0.285306	0.531909
RP4-758J18.2	3.80423	-0.167915	0.0113853	-0.0453606	0.77797
VWA1	6.41782	0.978802	3.67567e-07	-0.365872	0.282822
ATAD3C	0.607485	0.375163	0.112326	0.139007	0.803234
ATAD3B	3.0064	0.0322084	0.827201	-0.327739	0.149415
ATAD3A	2.53866	0.0821901	0.564057	-0.355229	0.135289
MIB2	3.70303	-0.237147	0.00230631	-0.0404991	0.8402
MMP23B	2.69973	0.719536	0.000276379	-0.298304	0.446729
RP1-283E3.4	-0.128516	-0.021693	0.93009	-0.325905	0.420072
RP1-140A9.1	1.77567	-0.731524	0.00206991	0.104364	0.86841
PRKCZ	-0.654369	-0.291438	0.543897	-0.0767579	0.952083
AL590822.2	0.0822332	0.106529	0.65731	-0.238678	0.601529
SKI	1.74238	0.214451	0.177772	-0.224412	0.478885
RER1	7.98238	-0.0132023	0.881477	-0.0468779	0.78767
PLCH2	-0.273161	0.84986	0.0143563	0.477713	0.485373
TNFRSF14	7.38595	-0.23342	0.000140955	0.0137619	0.934305
FAM213B	6.35213	-0.368478	0.00168921	-0.224681	0.334783
PRDM16	0.704262	0.619145	0.00780912	-0.184105	0.736296
ARHGEF16	4.60425	-0.283076	0.00873786	-0.133897	0.564257
TPRG1L	5.93051	-0.509459	2.09776e-06	-0.048479	0.857656
TP73	0.819137	0.938684	0.00025435	0.388131	0.419262
SMIM1	-0.600311	0.170424	0.557945	0.0256563	0.973107
DFFB	3.91171	0.0790648	0.443718	-0.192113	0.291395
RP13-15E13.1	2.12238	-0.645952	4.72145e-05	0.0862699	0.827045
AJAP1	-0.65167	-0.116	0.770073	-0.208372	0.794702
KCNAB2	2.74172	0.900166	5.70119e-07	0.330297	0.292847
RNF207	4.27019	-0.472116	4.93638e-05	0.00340768	0.991606
ESPN	5.12166	-1.07528	1.09454e-07	0.364185	0.321064
ZBTB48	4.35581	-0.300526	4.00472e-05	0.0707502	0.661834
PHF13	2.80377	0.328538	0.0164769	0.148288	0.61912
THAP3	3.64996	0.0867583	0.390327	-0.0214203	0.933609
CAMTA1	6.47564	-0.196504	0.0356349	0.191791	0.282214
VAMP3	6.43064	0.0206993	0.796617	-0.0955874	0.494568
PER3	2.30368	-0.0150583	0.949988	0.394901	0.291351
PARK7	7.82475	0.195687	0.0275002	-0.0873828	0.658137
RP11-431K24.1	0.0796854	0.523907	0.0269874	0.841996	0.0404976
SLC45A1	0.639224	0.452769	0.0762656	-0.138298	0.825162
RP5-1115A15.1	0.430325	-0.0287115	0.911939	0.60782	0.116148
ENO1-AS1	0.731452	-0.268225	0.101482	0.0614067	0.88445
H6PD	5.12054	0.0516457	0.685977	-0.0768968	0.775181
SPSB1	5.43553	-0.0477056	0.714168	-0.0505348	0.860472
SLC25A33	0.923346	-0.490219	0.0677948	-0.244565	0.685723
TMEM201	3.43949	-0.157346	0.181569	-0.325066	0.130878
PIK3CD	3.23026	1.07233	1.99225e-06	0.226056	0.61919
RP11-84A14.4	0.839261	-0.149739	0.447365	-0.0625433	0.896252
NMNAT1	2.7864	-0.167369	0.148352	0.161893	0.481789
RBP7	0.578562	-0.0811846	0.805282	-0.0786432	0.917619
UBE4B	5.99753	-0.0829801	0.362022	0.14747	0.381665
KIF1B	5.30354	0.00617375	0.943877	0.156197	0.244615
PGD	6.20555	0.458076	2.41768e-05	-0.214224	0.290388
APITD1-CORT	1.53151	0.681854	1.17914e-05	0.221825	0.4492
APITD1	1.54192	0.196896	0.220229	0.104885	0.776949
CORT	-0.109073	0.317318	0.283137	-0.247554	0.699931
PEX14	6.4982	-0.259379	3.03709e-05	-0.128406	0.275411
TARDBP	6.07153	0.121264	0.288639	0.12245	0.606162
ANGPTL7	-0.487332	-0.764244	0.0356522	-0.722849	0.319232
UBIAD1	4.24758	-0.0897091	0.454112	-0.24116	0.254092
FBXO44	3.33108	0.44561	0.000503763	0.12543	0.657522
FBXO6	4.89195	0.991114	4.44236e-08	0.0889132	0.825732
AGTRAP	5.01868	0.723896	1.64659e-07	-0.0480144	0.885667
CLCN6	4.71885	0.0635291	0.441491	0.0888738	0.583753
RNU5E-1	2.68544	0.947797	0.00443666	1.47393	0.0126311
PLOD1	6.00931	0.33768	0.00279644	0.0117837	0.971913
MFN2	5.56474	-0.259544	0.00479424	-0.0996394	0.627959
MIIP	4.7133	0.2073	0.0189164	-0.138968	0.430245
TNFRSF8	-0.913648	2.19378	9.0393e-05	0.989412	0.239708
TNFRSF1B	4.543	0.745651	4.04115e-06	0.0807996	0.831857
VPS13D	4.88637	0.0325113	0.755543	0.117978	0.523675
PDPN	4.52429	2.20531	5.57599e-08	0.455852	0.515918
PRDM2	5.10268	0.177105	0.0246841	0.190823	0.190217
KAZN	2.13562	1.52174	4.61502e-10	-0.600589	0.110644
TMEM51	5.09192	-0.233765	0.00102365	0.0545694	0.745702
FHAD1	-0.865	0.483795	0.208565	0.0929553	0.922177
EFHD2	8.82088	-0.0856816	0.223946	-0.118065	0.37767
DNAJC16	3.37519	0.0969912	0.394087	0.159571	0.449267
DDI2	2.97047	-0.122123	0.443086	0.0325361	0.934448
PLEKHM2	5.55741	0.0684498	0.367951	-0.0730252	0.644078
SLC25A34	3.49918	-1.61712	9.44909e-08	0.733825	0.162611
TMEM82	4.12483	-0.755573	0.000503756	0.335068	0.439748
FBLIM1	7.79219	-0.30873	0.00390736	-0.166349	0.441752
SPEN	2.62797	0.0671291	0.651551	0.0378411	0.915015
CLCNKB	-0.804619	-1.17281	0.0661362	-0.42414	0.800696
RP11-276H7.2	2.31211	0.120289	0.456925	0.103071	0.770026
SZRD1	5.71811	0.127896	0.110172	0.0854952	0.615695
NECAP2	5.18442	0.308637	0.000354228	0.277081	0.0770484
PADI1	0.0212194	-0.467595	0.145164	-0.50182	0.451422
PADI4	-0.30569	3.32547	1.04723e-07	0.74375	0.387318
ARHGEF10L	4.85598	-0.707741	8.19357e-09	0.197487	0.370671
IGSF21	0.802012	-0.671577	0.0187974	-0.110357	0.886939
KLHDC7A	0.717367	0.340178	0.451178	0.128357	0.910053
RP1-43E13.2	3.24989	-0.125713	0.25261	0.189763	0.360504
MRTO4	4.73287	0.0666887	0.60655	-0.319826	0.136813
PQLC2	3.55234	0.187479	0.0368304	-0.0958393	0.62302
MINOS1	-0.768928	-0.534969	0.0914044	0.486884	0.449671
NBL1	8.54561	-0.122574	0.0887189	0.0619381	0.702314
RP11-91K11.2	1.54761	0.0655395	0.723207	0.0936602	0.81319
OTUD3	2.18486	0.16699	0.0879685	0.231939	0.19448
PLA2G5	-0.139201	0.838732	0.028956	-0.413603	0.613576
PLA2G2F	-0.780205	0.004824	0.998079	-1.20021	0.173501
UBXN10	1.78629	-0.097661	0.554056	0.24443	0.414163
VWA5B1	-1.28752	-0.469388	0.346853	-0.142376	0.917755
CDA	6.39253	0.267816	0.252627	-0.186652	0.711688
PINK1	6.45979	-0.512884	2.76666e-06	0.167623	0.426552
NBPF3	2.40238	0.522879	0.00636892	-0.246036	0.539691
ALPL	2.36008	1.93242	4.71188e-07	0.113293	0.896356
LDLRAD2	-0.753742	1.006	0.00547048	0.683044	0.280206
LINC00339	2.85668	-0.0909905	0.595407	0.312434	0.284498
CDC42	8.86806	0.0676364	0.269447	0.181467	0.08701
ZBTB40	4.23371	0.145738	0.0589844	0.124209	0.410937
C1QA	7.08346	0.364518	0.0998049	0.373154	0.372758
C1QC	9.71427	0.205278	0.332909	0.147328	0.75337
C1QB	8.46064	0.405373	0.0509263	0.241491	0.578872
EPHB2	4.55915	0.0332767	0.848313	-0.104506	0.761973
KDM1A	3.49058	0.117307	0.413114	-0.0139287	0.971857
C1orf213	1.16711	-0.175189	0.186984	0.288789	0.236855
MDS2	-0.851292	0.825248	0.0345564	0.231077	0.798528
RPL11	6.04321	0.0437964	0.809001	0.0802093	0.836023
TCEB3	2.39832	0.175455	0.0813488	0.0223901	0.933801
PITHD1	3.83547	0.0092176	0.940869	0.00204941	0.994372
LYPLA2	6.30836	-0.0117007	0.916164	-0.140116	0.435442
RP11-10N16.2	-0.937315	1.36508	0.000144304	-1.02993	0.0959921
GRHL3	1.38236	1.17681	2.31696e-06	-0.687425	0.100453
NIPAL3	5.79721	-0.344243	0.000278083	0.143293	0.454091
RCAN3	3.82299	0.0774803	0.332602	-0.109061	0.479225
NCMAP	2.4105	-0.0133378	0.962742	0.534346	0.216037
SRRM1	6.79339	0.00743181	0.933699	-0.0836441	0.592903
CLIC4	6.29797	0.536451	0.000473684	0.0195979	0.964061
TMEM50A	7.54702	-0.122731	0.146525	0.0182101	0.93499
TMEM57	4.78155	0.144613	0.150158	0.0143067	0.959342
LDLRAP1	5.98359	-0.164575	0.0103289	0.00681772	0.971902
MAN1C1	1.96859	0.392824	0.0134246	0.0153026	0.973107
SEPN1	5.76817	0.327133	0.0047078	-0.258807	0.244322
MTFR1L	4.69618	-0.251551	0.00456727	0.0852339	0.671205
RP1-125I3.2	1.74468	0.431287	0.000470701	0.21296	0.36501
EXTL1	-1.03889	-0.726476	0.0501117	-0.876257	0.22455
PDIK1L	3.27712	-0.231549	0.000876222	0.162386	0.21703
FAM110D	1.47654	0.696052	0.00069994	-0.302127	0.457595
ZNF593	4.39174	0.288385	0.0557404	-0.0809359	0.827434
CNKSR1	5.43168	-0.284665	0.0079345	-0.115859	0.629469
CEP85	2.7822	-0.0021651	0.981873	0.0939576	0.572644
SH3BGRL3	11.0284	0.368436	0.000894836	-0.0127807	0.968729
CD52	6.87724	0.853289	0.00010058	0.410973	0.313027
DHDDS	5.17216	-0.128828	0.182342	0.0943278	0.649353
HMGN2	6.80523	-0.147314	0.0324716	-0.00227915	0.990823
RPS6KA1	6.83808	-0.302784	0.000143346	-0.139522	0.370888
ARID1A	5.27903	0.120793	0.26533	0.105586	0.644078
PIGV	3.96492	-0.460745	2.25514e-06	0.116789	0.561293
ZDHHC18	2.92137	0.251558	0.138518	0.416257	0.169263
SFN	9.23678	0.0481297	0.832682	-0.308926	0.408789
NUDC	5.52868	0.160255	0.0858948	-0.072315	0.734386
TRNP1	1.47199	1.11105	0.000580745	0.273839	0.685683
WDTC1	5.24975	-0.382878	3.49557e-06	-0.0815131	0.64763
TMEM222	5.63231	-0.144274	0.0463321	-0.344364	0.00787577
SYTL1	4.27014	0.946112	1.04402e-09	-0.0575223	0.86841
FAM76A	2.16091	0.113359	0.40965	0.0416903	0.901394
STX12	4.59727	0.0369728	0.74222	0.152908	0.423557
PPP1R8	4.47125	0.0918087	0.17384	0.117987	0.354961
THEMIS2	4.64918	1.3533	3.21947e-08	0.575902	0.143334
SMPDL3B	4.47769	-0.736883	2.41987e-08	-0.0062777	0.986777
XKR8	3.67664	-0.0423433	0.652597	-0.117337	0.489362
ATPIF1	7.96133	-0.116602	0.23118	0.170626	0.34826
SESN2	4.72914	-0.15925	0.118831	-0.0823012	0.725921
MED18	4.35163	-0.231956	0.00618052	0.136793	0.422526
PHACTR4	5.76652	-0.193711	0.0250216	0.08725	0.650726
RCC1	6.4187	0.265133	0.0716753	-0.180258	0.56016
TRNAU1AP	2.35345	0.250821	0.018345	0.134957	0.540189
RAB42	0.475483	-0.289052	0.280055	0.192536	0.752426
GMEB1	1.80038	0.218184	0.0384081	-0.0286314	0.978398
YTHDF2	5.64015	0.0427644	0.678113	-0.116414	0.536307
EPB41	4.47935	0.0108249	0.92812	0.227625	0.206705
PTPRU	-1.04723	-0.710651	0.0962876	-0.20583	0.86009
MATN1-AS1	0.660648	0.315502	0.0359225	-0.0450682	0.910149
ZCCHC17	3.44313	0.237035	0.00225005	0.137412	0.364191
SERINC2	9.24311	-0.504035	0.00019406	0.0332007	0.927953
TINAGL1	7.75895	-0.15799	0.156914	-0.223614	0.286836
KHDRBS1	6.01088	0.0651085	0.409158	-0.0534999	0.760254
TMEM39B	3.92979	0.0706737	0.278199	0.0399496	0.790273
KPNA6	3.67313	0.146711	0.0751022	0.00344085	0.989081
RP4-622L5.2	-1.12279	-0.529509	0.184017	-0.484224	0.562889
TXLNA	5.30502	0.514544	5.10572e-07	-0.115804	0.571632
CCDC28B	0.787599	0.775712	3.88945e-06	0.143407	0.685723
IQCC	2.58228	0.00274222	0.983429	0.0723167	0.781142
EIF3I	5.35056	0.159894	0.0396261	-0.162673	0.274826
FAM167B	2.86922	1.62243	3.54234e-08	-0.0252519	0.972845
LCK	3.16566	0.776345	3.46836e-05	0.150593	0.715849
HDAC1	6.94716	0.195662	0.0497238	-0.152911	0.445185
TSSK3	-0.00731029	-0.326175	0.373239	0.144055	0.733153
RP1-27O5.3	0.671344	-0.277165	0.0964813	0.115563	0.77428
ZBTB8A	2.52196	-0.231253	0.0148355	0.0237911	0.926783
RBBP4	6.61951	-0.125916	0.0336025	0.0249178	0.871438
KIAA1522	4.96507	-0.470514	7.40166e-05	-0.00712929	0.984228
S100PBP	3.36539	0.213663	0.0234736	0.286292	0.092208
HPCA	2.2457	-1.23149	1.72989e-09	-0.0633295	0.900783
ADC	2.51497	-0.0355154	0.908929	0.572553	0.22284
ZNF362	2.22019	-0.177864	0.224811	0.178542	0.555611
ZSCAN20	2.20834	-0.231018	0.00655409	-0.0211571	0.928415
GJB5	0.399523	1.95671	0.00409228	-2.40395	0.0484722
GJB4	1.77411	1.82207	9.96925e-06	-0.601997	0.426174
GJB3	5.04387	0.571114	0.0332752	-1.17927	0.0164557
GJA4	2.5778	1.78951	3.11429e-08	-0.0747918	0.920246
ZMYM1	3.66953	-0.0569452	0.555301	0.077952	0.6933
ZMYM4	4.44609	0.111558	0.11726	0.063857	0.683293
NCDN	3.98761	0.402033	0.00103749	-0.236532	0.318407
AGO4	0.91549	0.109728	0.485104	0.255425	0.3672
AGO1	3.94361	-0.151561	0.0593168	-0.0416738	0.838772
AGO3	4.19152	0.123487	0.156783	-0.013453	0.955082
ADPRHL2	3.34273	0.216716	0.023723	-0.0826769	0.705099
MAP7D1	4.29978	0.510052	0.000179771	-0.0392443	0.91289
THRAP3	6.02387	0.0613267	0.453715	0.144165	0.325298
SH3D21	2.64946	-0.0280815	0.902897	-0.328545	0.372941
ZC3H12A	6.54579	1.72904	1.38987e-10	-0.383103	0.37726
DNALI1	3.18453	0.362341	0.00954895	-0.229309	0.412229
CDCA8	2.64794	0.237555	0.0403349	-0.0520403	0.860215
MANEAL	2.64523	-0.0904509	0.550386	-0.511367	0.0435329
C1orf122	5.47374	0.141186	0.186121	0.0349959	0.898058
RP11-109P14.10	-0.383211	0.100798	0.722043	0.177821	0.755107
UTP11L	6.43784	0.143327	0.106079	-0.187768	0.256646
RP11-329N22.1	-1.06033	1.13094	0.0190783	0.535306	0.572211
RP5-864K19.4	1.60531	0.229318	0.0634297	0.275221	0.225418
AKIRIN1	6.61668	0.179687	0.0324364	-0.131919	0.429922
NDUFS5	8.5222	-0.0672521	0.584269	-0.0911318	0.718672
MACF1	5.03141	0.521471	4.78091e-07	0.102698	0.626809
BMP8A	1.21053	-0.0716406	0.799311	0.0607129	0.92259
PPIE	4.01458	-0.0128972	0.909083	0.208384	0.228628
RP1-118J21.25	-0.799454	-0.325451	0.309586	-0.28729	0.683415
MFSD2A	5.17804	1.27352	3.07746e-07	-0.612727	0.148318
CAP1	7.39928	0.350045	1.11587e-05	-0.0101091	0.963828
RLF	3.44238	0.246453	0.00659768	0.098868	0.61712
ZMPSTE24	6.23204	0.12028	0.149969	-0.0884251	0.617991
ZFP69B	2.16859	0.0360812	0.803453	-0.240916	0.306886
ZFP69	1.75864	0.0751539	0.596924	0.267755	0.257586
EXO5	0.739921	0.199633	0.210405	0.0838973	0.826065
ZNF684	1.58756	-0.164275	0.0876588	0.240994	0.174316
NFYC	5.28238	-0.414391	2.51654e-06	0.244689	0.114939
KCNQ4	1.83576	-0.0696085	0.761928	-0.220289	0.606325
CTPS1	3.91788	0.668833	0.000582534	-0.359037	0.332229
GUCA2B	8.03589	-1.36763	0.000269955	0.157468	0.874043
RIMKLA	2.40198	-0.915306	7.6985e-06	0.122327	0.802658
PPCS	5.936	-0.121608	0.119453	0.202756	0.153383
CCDC30	0.128916	0.512554	0.0422281	0.202538	0.726441
PPIH	5.11511	0.0621977	0.359433	0.141428	0.237885
YBX1	3.92928	-0.376294	0.0014727	-0.0148229	0.966795
C1orf50	2.48904	-0.0346083	0.803297	0.176174	0.355119
ERMAP	2.11008	-0.259061	0.0710863	-0.0213894	0.959237
ZNF691	4.26172	0.0615502	0.38476	0.164744	0.177735
SLC2A1-AS1	-0.728479	0.659275	0.0544257	0.607458	0.325649
TMEM125	4.61839	-0.258149	0.0184793	0.0141393	0.965505
TIE1	2.9276	0.765705	1.54197e-05	-0.133734	0.737682
MPL	0.662494	-0.367516	0.021177	0.0371593	0.933716
CDC20	4.99322	0.2311	0.147393	-0.379282	0.198533
SZT2	4.14542	-0.125992	0.103135	0.156306	0.28333
HYI-AS1	0.115837	-0.445142	0.0339084	0.420595	0.254082
PTPRF	5.4354	-0.694062	1.10638e-06	0.159505	0.597592
KDM4A	5.26526	-0.352953	5.81851e-06	0.209378	0.133628
ST3GAL3	2.61074	0.38609	0.00457976	0.0716445	0.831914
ARTN	2.64291	0.434827	0.03297	-0.567483	0.140607
IPO13	2.18327	0.346491	0.00304557	0.0426626	0.888494
DPH2	5.58209	-0.157392	0.289969	-0.401874	0.127738
ATP6V0B	7.9484	0.0959172	0.302517	0.0292539	0.900155
B4GALT2	5.38895	-0.0962099	0.310833	-0.33851	0.041257
CCDC24	2.21146	-0.559349	0.0228946	-0.518799	0.303842
RP5-1198O20.4	-0.851052	-0.003677	0.996813	0.187293	0.841838
DMAP1	4.80589	-0.291196	4.60713e-06	-0.0288709	0.857347
RNF220	5.80667	-0.173379	0.00432304	0.0318239	0.837127
C1orf228	1.15606	0.931189	7.52147e-05	0.377347	0.393883
KIF2C	3.40264	0.192443	0.183858	-0.10436	0.753373
RPS8	2.94856	0.234551	0.0316223	-0.149785	0.506718
PLK3	3.92335	0.877833	2.50568e-06	-0.192297	0.615384
BTBD19	1.73343	0.571728	3.78458e-05	0.0984959	0.754809
UROD	6.5904	-0.0908956	0.230048	-0.00224969	0.991291
HPDL	1.38171	-0.544092	0.0554634	-0.792546	0.148636
TOE1	4.09474	-0.368374	1.66548e-05	-0.098128	0.588728
MMACHC	3.74824	-0.255497	0.0131657	0.00403005	0.989857
AKR1A1	6.94777	0.248814	0.00936757	0.104001	0.620098
NASP	1.11189	0.690304	0.000320972	0.0320548	0.950848
TMEM69	4.77492	-0.0924483	0.260045	0.179786	0.223443
MAST2	5.40154	-0.899753	3.99609e-05	0.768755	0.0468601
RP4-533D7.5	0.415427	0.49085	0.0177154	-0.0315025	0.956128
TSPAN1	10.6701	0.099018	0.603229	-0.042072	0.926783
LURAP1	0.9097	0.265021	0.215339	-0.0879363	0.867982
RAD54L	2.50495	0.261428	0.072124	0.054145	0.884212
UQCRH	8.31605	-0.18244	0.0500594	0.114081	0.564661
NSUN4	4.35001	0.0209554	0.843389	-0.0425783	0.848542
FAAH	5.69827	-0.792285	2.02687e-08	-0.175697	0.52197
CYP4X1	2.09363	1.66328	1.55868e-08	-0.195172	0.742332
LINC00853	0.148944	-0.493774	0.033949	-0.31075	0.535969
CMPK1	8.45423	0.175939	0.0303092	-0.0679194	0.716437
FOXD2	6.04163	-0.83505	9.2424e-07	-0.167927	0.647239
SLC5A9	0.11792	-0.15015	0.747073	1.39594	0.0527805
ELAVL4	-0.382359	0.402038	0.498025	-0.355189	0.78036
CDKN2C	4.26467	0.000140597	0.999326	0.00831259	0.982458
RNF11	3.91786	0.0408612	0.8224	0.0835639	0.824154
RP11-275F13.1	2.77918	-0.195366	0.298855	-0.14595	0.729362
RP11-191G24.1	3.50562	-0.799469	1.4331e-07	0.506924	0.0510304
OSBPL9	4.02234	0.337712	7.40746e-05	0.202616	0.193469
BTF3L4	4.33046	-0.0190179	0.845547	0.17679	0.252641
ZFYVE9	1.11279	-0.0261606	0.921768	0.235917	0.61738
PRPF38A	4.3558	-0.296289	6.1038e-06	0.107738	0.391951
GPX7	1.56223	1.03848	2.60162e-06	0.319634	0.426168
FAM159A	1.94238	1.67013	8.4701e-07	0.377586	0.539809
ZYG11B	5.08472	-0.174099	0.0303605	0.167852	0.270931
SCP2	8.727	-0.293285	0.0179028	0.194213	0.431204
PODN	4.60518	0.554082	0.0103943	-0.450936	0.27923
CPT2	7.46478	-0.5955	2.7623e-08	0.182978	0.33908
LRRC42	3.2279	0.161224	0.0654638	-0.128341	0.468448
MIR4781	0.018063	-0.20346	0.738639	0.141067	0.9159
TCEANC2	2.79102	0.0776903	0.537903	0.182585	0.424861
MRPL37	6.79661	-0.107158	0.106487	-0.131981	0.29746
ACOT11	4.85796	-0.809993	1.55948e-08	-0.181902	0.505094
TTC4	2.9942	0.209884	0.0203757	0.0847053	0.676855
C1orf177	-0.135461	-0.510866	0.0859484	0.299479	0.64587
RP11-67L3.4	-0.0506072	-0.143703	0.520844	0.104257	0.841355
RP11-67L3.5	-0.0128292	0.816996	0.00907303	-0.512978	0.385737
TMEM61	4.55181	-0.314227	0.0408414	0.0115032	0.980021
PCSK9	4.8566	1.81399	9.13629e-06	-0.556702	0.487026
PRKAA2	1.326	-0.389755	0.137809	-0.37269	0.490642
RP4-794H19.2	0.570095	-0.256952	0.239745	0.35426	0.390873
RP4-794H19.4	0.855752	1.00812	1.73785e-05	0.706268	0.0751024
FGGY	2.06856	0.161709	0.222963	0.281038	0.241339
HOOK1	2.95398	-0.20451	0.0850307	0.172262	0.472515
NFIA	5.1773	-0.0118826	0.934399	0.22136	0.326415
INADL	5.80052	-0.294863	0.00447452	0.0747629	0.765992
L1TD1	5.78736	1.63508	3.71737e-05	-0.262491	0.785027
USP1	4.0935	-0.0369273	0.576101	0.0408338	0.773057
RP11-230B22.1	1.79651	-0.496236	0.0013013	0.180553	0.591646
ATG4C	4.94029	0.145385	0.0824918	0.239682	0.110741
FOXD3	-0.0927676	-0.278637	0.370244	-1.14743	0.033241
ALG6	4.26455	-0.0434921	0.603229	0.0475757	0.790092
EFCAB7	2.19773	-0.0442115	0.672979	0.0844791	0.681534
PGM1	6.89655	-0.488334	5.63232e-08	0.250827	0.100487
ROR1	3.96177	0.118633	0.372822	-0.0183445	0.959233
CACHD1	1.01203	-0.06044	0.809275	-0.0171002	0.978002
RAVER2	5.17591	-0.538626	0.000133165	0.328952	0.214405
AK4	3.19805	-0.314958	0.0210733	-0.356845	0.165528
LEPR	5.20091	0.00123058	0.98829	0.0823173	0.568342
PDE4B	3.61358	1.84632	1.55278e-10	0.608848	0.146159
SGIP1	1.42514	2.15706	1.65068e-09	0.218885	0.734092
TCTEX1D1	0.755177	0.442838	0.0549289	0.0273294	0.967501
MIER1	5.58205	-0.0557059	0.523081	0.412145	0.00303268
IL23R	2.03482	0.879741	5.70883e-05	0.706837	0.0576818
IL12RB2	1.19922	1.29511	4.7406e-06	0.719249	0.117756
GADD45A	5.57052	0.123646	0.244436	0.0214973	0.937624
GNG12-AS1	0.433613	-1.19072	4.39116e-05	0.343332	0.597418
LRRC7	-0.925967	-0.496201	0.172525	-0.634653	0.380534
SRSF11	6.02183	0.140067	0.050655	0.095603	0.51936
HHLA3	2.14977	-0.194365	0.0993351	0.186012	0.424092
CTH	2.95636	-0.358618	0.00279908	0.220388	0.352566
ZRANB2-AS2	0.892682	-0.440309	0.0173991	0.404252	0.256162
FPGT-TNNI3K	5.42898	-0.166475	0.0862883	0.264657	0.135272
TYW3	2.64941	0.155342	0.100493	0.101468	0.615558
ACADM	6.04169	-0.362866	0.0035921	0.462257	0.0417031
RABGGTB	4.06026	0.351267	0.00456734	0.212903	0.381071
ST6GALNAC3	3.29348	-0.510924	0.00276206	0.168923	0.661313
ST6GALNAC5	1.5057	0.713269	0.00408459	-0.253283	0.6444
FAM73A	4.30106	-0.204094	0.0139901	0.211949	0.171404
NEXN	2.72308	0.967179	6.98822e-05	0.282195	0.567936
DNAJB4	3.56718	0.0943328	0.475542	0.384462	0.0809264
GIPC2	4.20803	-0.473804	0.000637388	0.636897	0.0103446
PTGFR	1.23512	0.507318	0.158287	0.143736	0.868878
IFI44L	1.76589	1.29208	0.00127044	0.732341	0.314746
IFI44	2.53703	1.47805	2.81482e-07	0.605605	0.199206
RP5-887A10.1	0.88869	0.907444	0.0148542	0.553056	0.426552
LPHN2	4.47561	0.434054	0.0296401	-0.270198	0.512784
PRKACB	6.73527	-0.482023	3.32055e-05	0.134559	0.585974
SAMD13	3.74929	-0.58986	3.24501e-05	0.181141	0.540382
RPF1	5.13271	0.186893	0.0337053	0.145096	0.400168
SPATA1	0.221041	0.0693369	0.714903	0.0372951	0.932503
WDR63	-0.514837	-0.521714	0.13046	0.430749	0.566805
RP11-131L23.1	1.23501	0.497934	0.0264742	-0.0891802	0.87351
CYR61	4.57364	1.77852	0.000219202	1.37331	0.0992785
CLCA2	1.24648	-0.45769	0.1192	0.724629	0.18598
CLCA1	10.8039	0.225958	0.538	0.924037	0.132756
CLCA4	10.9248	-0.375507	0.279779	0.179845	0.824923
CLCA3P	-0.346176	2.11733	1.74455e-05	-0.738781	0.362108
SH3GLB1	5.67397	0.240007	0.0140331	0.203785	0.273482
HS2ST1	4.96968	-0.100615	0.21673	0.128737	0.410368
LMO4	6.21914	0.563399	4.24954e-06	0.309359	0.150934
PKN2	7.01586	0.116842	0.373239	0.0503667	0.873601
GBP1P1	1.90026	2.03555	6.11677e-06	0.775228	0.29882
LRRC8B	4.40285	0.213297	0.0455096	-0.169889	0.422309
RP11-413E1.4	-0.474786	0.560169	0.0582174	0.230559	0.723256
LRRC8C	2.8692	0.879277	6.7921e-06	0.153627	0.713631
LRRC8D	5.18341	-0.25022	0.00224587	0.0685748	0.717851
ZNF326	4.84229	-0.300629	0.000109349	0.208716	0.143045
CDC7	2.15625	0.635767	4.57806e-06	0.267511	0.283633
EPHX4	0.12826	1.11368	0.00182402	-0.392385	0.584688
BTBD8	1.46325	-0.461305	0.00251352	0.331309	0.264064
RPAP2	4.06948	0.0516497	0.597498	0.156477	0.361645
RPL5	9.00574	-0.129848	0.318346	-0.0581233	0.857035
MTF2	4.07675	0.078122	0.372822	0.174275	0.26541
CCDC18	2.45536	0.333456	0.00166869	0.172941	0.400481
DR1	7.50726	0.0129514	0.903149	-0.0395329	0.86009
FNBP1L	3.90411	-0.026737	0.841676	0.191149	0.386122
RP5-1033H22.2	4.49435	-0.518887	0.000101389	0.0925615	0.777937
ABCD3	6.48692	-0.38345	0.000198489	0.211506	0.279858
SLC44A3	4.07516	-0.440025	8.19403e-05	0.177917	0.42523
RP4-639F20.1	3.74478	-0.271521	0.0391736	0.113519	0.70965
TMEM56	4.62191	-0.777063	3.89789e-06	0.385114	0.210691
RWDD3	5.24674	-0.0281999	0.67733	0.230783	0.0292227
PTBP2	4.06696	0.268776	0.00297447	0.116324	0.534209
SNX7	5.60656	-0.254753	0.00306654	0.0242677	0.917723
LPPR4	-0.718828	0.430796	0.163736	-0.0257052	0.978002
PALMD	0.840015	0.732602	0.0134729	-0.148729	0.840484
AGL	4.57642	-2.07156e-05	0.999793	0.0927312	0.607515
SLC35A3	5.85031	0.0293767	0.833777	0.107763	0.680455
HIAT1	6.19697	0.119461	0.0864811	0.0755388	0.611566
TRMT13	3.61734	-0.032815	0.735962	0.164385	0.303842
RTCA	4.34116	-0.0319884	0.683389	-0.0281517	0.874204
CDC14A	4.59625	-0.520245	0.000715275	0.584632	0.0356309
VCAM1	3.92686	1.07297	2.2314e-06	0.151298	0.761908
SLC30A7	5.24726	0.391004	2.8809e-06	0.0604986	0.74712
S1PR1	4.48061	1.01736	9.26674e-07	-0.200628	0.63306
RNPC3	6.67782	-0.307347	0.00174403	0.305505	0.0888178
AMY2B	-0.76275	-0.16845	0.605723	0.157662	0.826324
PRMT6	3.71874	-0.181587	0.13374	-0.0722017	0.804719
NTNG1	-0.851251	1.73204	0.000408042	-0.329378	0.753955
RP11-483I13.5	1.15114	-0.432991	0.0115	0.0024025	0.996012
FAM102B	4.32681	0.125478	0.122915	0.0958735	0.570693
PRPF38B	5.17969	0.333288	5.40651e-05	0.0115059	0.960756
STXBP3	6.85418	-0.128645	0.0332064	0.129045	0.259917
GPSM2	5.25862	-0.13277	0.198197	0.088417	0.696083
TMEM167B	5.60468	0.00369098	0.954024	0.128003	0.178428
SCARNA2	7.45588	0.116107	0.5648	0.511515	0.123063
KIAA1324	7.10951	-0.163193	0.242799	-0.130302	0.674339
SARS	6.43777	-0.0348644	0.64286	0.00450216	0.981595
CELSR2	0.29116	-0.0362986	0.895559	-0.175406	0.742699
SYPL2	-0.485603	0.25226	0.274719	-0.534292	0.183462
ATXN7L2	0.815293	0.0495747	0.821723	0.258673	0.481324
CYB561D1	3.87175	-0.264483	0.00077975	-0.132581	0.403171
GNAI3	7.70199	0.00400412	0.965588	-0.0635736	0.712536
AMPD2	4.95204	0.177528	0.0818122	-0.0290626	0.91541
GSTM4	6.82827	-0.633544	4.37778e-07	0.092854	0.737685
GSTM2	4.88734	0.113608	0.460637	0.138243	0.661928
GSTM1	4.69908	0.174005	0.87021	-0.15538	0.947761
GSTM5	0.805345	-0.325112	0.152007	-0.317236	0.496702
RP4-735C1.4	1.53584	1.05451	0.000238761	-0.44725	0.426168
CSF1	5.54876	0.069795	0.711021	-0.06043	0.886882
AHCYL1	5.89138	0.0915911	0.125128	0.0418829	0.765285
STRIP1	3.54325	-0.0797261	0.302264	0.109987	0.461188
KCNC4	3.18883	-0.110948	0.436851	-0.413371	0.0940715
RBM15	2.70468	0.0296569	0.823421	0.0506274	0.858468
LAMTOR5-AS1	0.583617	-0.26104	0.0712651	0.265202	0.346189
CD53	6.75867	0.967898	1.60447e-05	0.337635	0.422389
CEPT1	4.8469	0.175375	0.00155643	0.257196	0.00889035
CHI3L2	2.96441	3.01062	2.27691e-08	1.33924	0.0737291
ATP5F1	7.07511	-0.254148	0.0102872	0.147845	0.463749
C1orf162	5.09996	1.02456	1.9997e-06	0.562464	0.118358
RAP1A	5.79471	0.171614	0.0553686	0.198107	0.237975
DDX20	5.45258	0.237923	0.0392917	0.00515976	0.988637
CTTNBP2NL	6.15509	-0.035012	0.708926	0.168744	0.272956
WNT2B	3.77983	0.239408	0.141224	-0.120791	0.748589
CAPZA1	7.64531	0.171804	0.00339781	0.0910648	0.434003
MOV10	6.07334	0.165713	0.0678212	0.0527128	0.812307
RP11-31F15.1	1.66	0.194361	0.255676	0.397546	0.188489
LRIG2	5.07695	-0.162663	0.0247658	0.224815	0.0901026
MAGI3	6.00117	-0.253356	0.0107	0.208355	0.275411
DCLRE1B	3.82283	0.264565	0.0166569	0.0088451	0.978145
HIPK1	4.92544	0.113694	0.19743	0.156747	0.341126
OLFML3	5.81164	0.139919	0.409668	-0.23843	0.454091
VANGL1	4.05626	0.107363	0.34308	-0.198074	0.340192
SLC22A15	1.58612	0.514959	0.00416495	0.292929	0.400044
MAB21L3	-0.597704	-0.68639	0.0497685	-0.163383	0.862399
U3	4.05599	1.47783	1.63486e-11	1.06216	0.000242538
ATP1A1	9.14588	-0.237525	0.0952124	0.0817119	0.814966
CD2	3.80562	0.700571	0.000258015	0.443928	0.202296
PTGFRN	5.14764	-0.0593169	0.37449	-0.192621	0.0962708
CD101	0.508279	0.221848	0.390826	0.183615	0.743329
TTF2	2.74529	0.14782	0.140924	0.236136	0.193055
MAN1A2	5.04427	0.363125	9.58941e-05	0.0139003	0.957917
FAM46C	5.23652	0.466738	0.00213751	0.266083	0.367838
WDR3	3.50601	-0.0122745	0.935308	-0.0605628	0.845243
RP11-418J17.1	3.56003	-0.150978	0.188206	0.194575	0.372876
HSD3B2	2.5185	-1.86008	0.00493757	3.67793	0.00303159
HSD3B1	-0.801148	-1.89268	6.99585e-05	2.2265	0.0194678
PHGDH	1.01588	0.995445	0.00037275	0.10459	0.87905
HIST2H2BA	2.28375	0.67808	0.00153765	0.0460127	0.934456
RP11-417J8.3	-1.08565	-0.0899097	0.908574	0.0677857	0.969569
SRGAP2B	1.25333	0.588967	0.0011694	0.0680362	0.881722
AL592284.1	2.03614	0.810179	9.37185e-05	0.189678	0.666146
RP11-640M9.2	-0.141111	0.866638	0.082915	-0.36788	0.743329
SEC22B	6.16495	0.301773	3.64602e-06	0.160304	0.162887
NOTCH2NL	4.09596	0.0481992	0.665152	0.168761	0.382696
U1	4.78906	0.610481	4.52829e-07	0.470295	0.0199916
TXNIP	7.83509	-0.668864	8.06004e-06	0.35395	0.203213
LIX1L	4.40653	0.433047	0.0022986	-0.0679821	0.852136
RBM8A	0.72621	0.106743	0.490253	0.0290198	0.944314
PEX11B	4.4728	-0.0754535	0.552417	0.0170072	0.959237
ITGA10	-0.829611	-0.530893	0.192947	-0.890555	0.250464
ANKRD35	1.55622	0.360189	0.0116362	-0.0764564	0.830478
PIAS3	4.61286	0.310002	0.000906372	0.0254211	0.919386
RNF115	3.51861	0.191097	0.101482	0.309744	0.139573
PDZK1	1.2127	-2.10468	7.06736e-05	1.69117	0.0926599
RP11-337C18.8	2.11749	-0.293678	0.00634582	0.39003	0.0471183
CHD1L	4.73025	-0.0148507	0.879175	0.0496729	0.797641
BCL9	2.12294	-0.0844592	0.491972	-0.122828	0.627078
GPR89B	1.1977	0.130997	0.391357	0.0856496	0.802271
NBPF15	0.0445276	0.562315	0.0211223	-0.0329336	0.962318
RP11-14N7.2	2.51945	0.0461345	0.826391	-0.285289	0.412229
RP11-403I13.5	-1.07661	-0.26969	0.545059	-0.243938	0.813832
HIST2H2AC	9.07778	-0.231454	0.0530406	0.121738	0.643834
BOLA1	3.21676	0.176857	0.0548065	0.293131	0.0764734
VPS45	4.7394	0.0183076	0.788815	0.158053	0.137319
PLEKHO1	2.88684	1.07232	2.52991e-07	0.248629	0.520207
C1orf54	2.51311	0.521272	7.66711e-05	0.397279	0.0834357
C1orf51	1.872	0.0643389	0.863712	0.19791	0.786742
MRPS21	6.82197	0.0952346	0.339662	0.0830672	0.695561
PRPF3	4.44453	0.0255367	0.769522	0.164636	0.234541
RPRD2	3.72175	0.132718	0.15882	0.399891	0.0136428
TARS2	3.59571	-0.018229	0.853418	0.175019	0.257632
ECM1	6.647	0.269383	0.123928	-0.192828	0.601982
ADAMTSL4	3.73622	0.333561	0.135678	-0.235344	0.620317
SETDB1	2.31545	-0.0758967	0.396106	0.118272	0.489809
PRUNE	2.626	-0.204677	0.0283684	0.265426	0.127572
C1orf56	3.23473	0.0945921	0.361141	-0.0757601	0.742587
MLLT11	0.194211	0.894315	0.00586543	-0.833531	0.146793
GABPB2	2.37714	-0.148568	0.150506	0.267998	0.0946055
TNFAIP8L2	3.16857	0.695721	0.000240373	0.427575	0.207556
SCNM1	4.49751	-0.0714879	0.296436	0.0480343	0.755405
PIP5K1A	3.03773	0.294573	0.0148314	0.0687745	0.817806
PSMD4	7.01349	0.018058	0.857901	-0.0199044	0.929778
ZNF687	5.53807	-0.205075	0.00161248	-0.052506	0.732819
RP11-126K1.6	0.200665	1.1953	7.56737e-05	0.361171	0.534052
PSMB4	6.05555	0.229077	0.178437	0.0494714	0.91104
CGN	4.58213	-0.244782	0.0613647	0.184513	0.488834
TUFT1	3.26884	-0.2443	0.0676437	0.356514	0.149139
SNX27	2.1699	0.197505	0.0631939	0.133971	0.541732
OAZ3	1.21379	0.213525	0.194555	-0.148784	0.674293
RP11-98D18.9	0.631989	-0.168995	0.228793	0.242843	0.364104
AL450992.2	-0.0883919	-0.352427	0.104761	0.308481	0.488766
AL591893.1	1.3551	0.473988	0.0338838	0.113008	0.83909
RP1-91G5.3	4.18066	0.359175	0.00455708	0.281279	0.238132
SMCP	-2.16983	-1.39432	0.0056348	-0.812931	0.631573
SPRR1B	0.89276	7.078	1.00297e-07	2.28764	0.0770484
S100A9	5.88396	3.70156	7.0547e-09	0.709961	0.466389
BX470102.3	-0.117178	-0.151394	0.541374	-0.304384	0.521261
S100A1	1.86258	-0.246417	0.402057	-0.453719	0.405387
CHTOP	3.58746	0.244473	0.0555488	0.187872	0.46169
SNAPIN	5.71916	-0.0572236	0.366794	-0.0152627	0.924306
NPR1	1.41823	0.654997	0.00010418	-0.0861758	0.83446
INTS3	3.3186	0.327341	8.48679e-05	0.215217	0.155676
SLC27A3	4.90579	-0.155732	0.115585	-0.197109	0.301979
CREB3L4	4.82405	-0.291487	0.0100528	-0.0574584	0.845713
RPS27	7.31579	0.218747	0.204997	0.177848	0.63306
UBAP2L	5.72919	-0.00769123	0.927902	-0.0917953	0.522751
HAX1	5.13281	0.260141	0.000381998	0.238003	0.0719646
ATP8B2	2.20044	0.6234	0.00101632	0.135553	0.760254
IL6R	5.44061	-0.301334	0.00113665	0.23862	0.165574
CKS1B	5.40737	0.0976228	0.259719	0.122445	0.465409
FLAD1	5.14151	-0.0774882	0.350061	-0.0486877	0.797239
ZBTB7B	6.34719	-0.545606	0.000208321	0.181568	0.559952
DCST1	0.103807	0.117239	0.561449	-0.232955	0.551138
ADAM15	6.73078	0.397015	0.00537681	-0.462015	0.0813759
EFNA3	6.31971	-0.230286	0.0199582	-0.248628	0.186868
EFNA1	7.29388	-0.717802	2.88736e-05	0.05537	0.902654
SLC50A1	6.33	0.28063	0.0474649	0.07396	0.835311
MTX1	5.77739	-0.025786	0.762059	-0.147072	0.28865
HCN3	2.44584	-0.584225	0.000211913	0.133901	0.719397
FDPS	7.70622	0.603491	0.000412774	-0.374342	0.244803
RUSC1	5.76428	-0.296863	0.00127267	-0.129673	0.505239
ASH1L-AS1	2.74472	-0.0499807	0.665532	0.136018	0.517478
DAP3	5.55135	0.186319	0.00736236	0.108384	0.429882
SYT11	3.52058	0.931842	1.04284e-06	-0.116994	0.783325
RXFP4	1.66835	-0.890529	9.88278e-06	-0.340362	0.398442
LAMTOR2	7.14398	-0.0750485	0.356056	0.108037	0.487535
RAB25	7.313	-0.144171	0.0767434	-0.183628	0.23889
LMNA	6.88714	0.145872	0.217473	-0.407524	0.0480397
SEMA4A	4.7535	0.755321	6.23468e-05	0.307638	0.387081
SLC25A44	4.96086	-0.0917149	0.297022	-0.0442968	0.832637
PMF1-BGLAP	5.16973	-0.186458	0.0670385	-0.152687	0.463212
BGLAP	-0.439878	-1.8486	3.14333e-05	-0.0164462	0.990609
TMEM79	3.45661	-0.338127	8.39273e-05	0.054775	0.79173
TTC24	0.357517	1.51577	0.00115962	0.239338	0.819403
APOA1BP	5.82249	-0.208393	0.0166643	0.011707	0.963531
RRNAD1	4.59	-0.287319	1.6795e-05	0.0952763	0.475019
PRCC	4.96431	0.0771141	0.426066	-0.0741516	0.720988
NTRK1	-0.23194	1.13574	0.00261674	0.227619	0.790735
PEAR1	1.62025	0.500211	0.00297582	-0.158035	0.672212
KIRREL	3.33985	0.733106	5.06377e-05	-0.0589051	0.899199
CD1D	3.3061	0.217951	0.0896506	0.241267	0.317765
CD1C	2.71751	1.3546	5.10637e-06	0.0367201	0.963247
CD1E	2.43458	1.42906	9.07716e-06	0.378918	0.542548
MNDA	2.51312	1.91366	5.73208e-08	0.80783	0.13826
PYHIN1	2.78725	0.811625	0.000182188	0.347837	0.400044
IFI16	4.37435	0.836212	5.96495e-06	0.161191	0.681772
CADM3	3.62849	-0.0845028	0.751101	-0.729684	0.0923218
DARC	5.72905	1.03317	2.28833e-06	-0.165486	0.728741
FCER1A	2.79994	-0.434022	0.139744	0.156457	0.828888
DUSP23	4.94066	-0.294812	0.000224599	0.129942	0.415753
FCRL6	0.139831	0.160589	0.661479	0.0270667	0.976796
SLAMF8	4.99412	1.15407	1.70571e-05	0.505325	0.28865
RP11-48O20.4	5.33441	-0.622062	0.000287332	0.373324	0.247727
ATP1A2	0.242806	-0.248631	0.411702	-0.815623	0.138514
ATP1A4	-0.717864	1.54146	0.00105401	0.0549148	0.966669
PEA15	4.61372	0.773288	5.33886e-06	-0.213964	0.528734
RP11-574F21.2	0.917318	-0.234834	0.121045	-0.177114	0.578118
NCSTN	7.4406	-0.0867708	0.153008	0.0167899	0.916515
VANGL2	2.23763	-0.557133	0.00719683	-0.232636	0.631434
RP11-404F10.2	-0.00294925	1.80041	0.0001094	1.21252	0.0880526
SLAMF7	5.18259	0.956762	2.77681e-05	0.668678	0.089819
LY9	3.51718	0.532639	0.00603935	0.412549	0.26541
KLHDC9	0.273275	-0.630596	0.00279706	-0.10701	0.850448
NIT1	5.94052	-0.287268	0.000991164	0.0732568	0.717851
UFC1	6.81255	-0.0332376	0.661062	0.0767906	0.592286
USP21	3.66847	-0.211202	0.00330696	0.0503444	0.774121
PPOX	2.36433	0.160328	0.164216	0.162693	0.472673
NDUFS2	6.40106	-0.125262	0.242144	0.101831	0.658099
FCER1G	7.09692	0.880918	0.000139793	0.571019	0.162868
TOMM40L	0.794193	-0.178471	0.211929	-0.0357244	0.981328
SDHC	5.18717	0.00435242	0.96277	0.124444	0.402545
U6	4.17301	-0.146223	0.0987294	0.00339702	0.989774
FCGR2A	7.03038	1.09421	8.05052e-05	0.296191	0.604617
HSPA6	-0.984251	1.60864	0.00100202	-0.406225	0.68026
FCRLA	2.82256	1.26341	0.00031407	-0.116195	0.896188
FCRLB	-1.59836	1.65149	0.0196232	-1.10888	0.344711
DUSP12	2.80803	0.215747	0.0762672	0.239927	0.291426
ATF6	4.13816	0.178837	0.0445691	0.0736136	0.715176
NOS1AP	3.24942	-0.403955	0.143119	0.126842	0.862673
C1orf226	2.60723	-0.625212	0.00292482	0.0781089	0.888427
UHMK1	6.43902	0.00432581	0.943166	0.0866552	0.366513
UAP1	5.31434	0.133627	0.220932	0.0784318	0.752664
DDR2	4.76319	0.501117	0.00111119	0.208452	0.508025
HSD17B7	1.09067	0.257106	0.118023	-0.140841	0.699931
RGS4	1.0922	1.68586	7.59972e-06	0.345197	0.641642
NUF2	3.68827	0.0916505	0.592649	0.061125	0.876119
PBX1	6.02621	-0.377254	0.000965221	0.554058	0.00656622
MGST3	7.21386	-0.261867	0.0316396	0.0867603	0.766076
RP11-466F5.8	1.25706	-0.232298	0.0935935	0.0337116	0.928263
UCK2	4.21249	-0.417432	0.00231007	0.0829185	0.808205
POGK	3.19864	0.0370966	0.715126	0.0128458	0.959488
RP11-102C16.3	2.60823	-0.51929	0.00183184	-0.359962	0.268557
DUSP27	-1.72647	0.554361	0.527334	-1.65426	0.244803
POU2F1	5.27853	0.157387	0.117868	0.237435	0.198586
RCSD1	3.74018	0.615657	0.000810775	0.316524	0.367014
MPZL1	7.23038	-0.0186729	0.733311	-0.0114414	0.928534
DCAF6	7.32659	-0.263287	0.000379819	0.148141	0.295305
TIPRL	5.82887	0.0773553	0.140758	0.0279306	0.827057
SFT2D2	7.08221	-0.103917	0.0907781	0.042168	0.772918
XCL1	0.615586	0.386436	0.208548	0.846412	0.109706
RP5-1018K9.1	0.251833	-0.591358	0.0817175	1.33908	0.0318906
ATP1B1	9.06785	0.21542	0.068137	0.0213546	0.946575
BLZF1	5.10815	0.0700721	0.395583	0.0510592	0.781824
C1orf112	3.19958	0.128872	0.197912	0.124099	0.539276
GORAB	2.9629	0.00645021	0.956842	0.263004	0.12858
PRRX1	2.99876	2.25299	6.13489e-08	0.665732	0.316953
FMO2	-0.646411	0.943332	0.037854	1.02703	0.191479
FMO4	2.55142	-0.71867	1.00136e-05	0.26245	0.412229
PRRC2C	5.95529	0.207559	0.00211125	0.108072	0.41861
METTL13	3.9291	0.126681	0.233828	0.0697984	0.776835
DNM3	2.63812	0.44832	0.000720205	-0.160672	0.566595
SUCO	3.86893	0.233429	0.0013652	0.0671439	0.680347
FASLG	1.90636	0.547535	0.0111799	0.527164	0.172973
RP1-15D23.2	-0.937519	-0.867198	0.0885595	-0.457067	0.699931
PRDX6	6.84507	-0.465144	0.0204176	0.360965	0.367436
KLHL20	5.12501	-0.0923519	0.0966674	0.0550599	0.650082
DARS2	4.1963	-0.0111407	0.918728	0.0335409	0.884182
ZBTB37	1.55762	-0.192057	0.173322	0.249295	0.34954
RP11-160H22.3	0.133455	0.206685	0.533599	0.774136	0.155223
RABGAP1L	6.37707	0.12152	0.317864	0.278655	0.191479
CACYBP	7.10433	0.0663291	0.456288	-0.0169111	0.938794
RP11-195C7.1	0.0993196	-0.132395	0.600303	0.539978	0.199216
PAPPA2	-0.986381	0.115862	0.804892	-0.378565	0.670596
RP1-35C21.1	0.578111	-1.87608	2.01765e-06	2.05859	0.00395833
RASAL2	0.584781	0.239342	0.204714	-0.254124	0.492589
C1ORF220	0.940429	-0.710863	2.63531e-05	0.0511671	0.910647
C1orf220	0.688407	0.639491	0.00415349	-0.00251196	0.996795
RALGPS2	4.50394	0.585997	6.86447e-07	-0.0769651	0.771478
FAM20B	1.72408	0.109049	0.358898	-0.023304	0.93847
TOR3A	6.22071	0.395322	3.09316e-05	0.0450921	0.846944
SOAT1	5.88903	0.0070738	0.934421	0.296037	0.0180074
AXDND1	3.56262	0.479357	0.171148	0.0124212	0.990078
TDRD5	0.380061	-0.147295	0.52245	0.210116	0.654333
FAM163A	0.407723	0.668315	0.0219743	-0.607672	0.263419
TOR1AIP1	4.5979	0.457497	1.87866e-06	0.227269	0.175228
CEP350	4.70135	0.196162	0.0346029	0.343675	0.0388745
QSOX1	8.64793	0.18164	0.140046	-0.474257	0.031089
LHX4	-0.261319	-0.701606	0.012085	-0.144513	0.846201
XPR1	5.94436	0.0732491	0.337326	0.155598	0.252061
KIAA1614	-0.365711	-0.0416383	0.912417	-0.170707	0.767472
MR1	4.73175	0.617429	1.03052e-06	0.221837	0.334291
IER5	3.92338	0.290987	0.300729	-0.0391144	0.959294
CACNA1E	-0.200501	2.90082	1.97172e-08	0.814979	0.244615
NPL	3.44398	0.322245	0.0246867	0.452039	0.0764623
DHX9	4.08106	0.31403	0.00216522	0.16391	0.417384
LAMC1	3.89695	0.379732	0.00792321	-0.20509	0.485369
LAMC2	6.98745	0.944532	0.000265487	-0.201672	0.731716
SMG7	4.39557	0.172858	0.0484202	0.0569637	0.784185
RGL1	4.18158	0.391227	0.0127179	0.343895	0.237185
TSEN15	3.71908	0.1664	0.0664282	-0.0350454	0.879602
C1orf21	4.82814	-0.19684	0.0800307	0.202064	0.353929
RNF2	3.32895	-0.0197484	0.864837	0.0811595	0.709107
SWT1	2.40596	0.117407	0.31019	0.472513	0.0141172
HMCN1	0.379302	0.308176	0.290309	-0.397192	0.485062
C1orf27	3.73473	0.0895923	0.399142	0.296261	0.101282
PLA2G4A	2.03511	-0.124591	0.486058	0.188692	0.593932
RP11-547I7.2	0.626378	-1.6679	1.20261e-05	1.02383	0.158524
RGS18	0.914741	0.960523	5.39277e-05	0.422881	0.326088
RGS1	4.76992	1.60848	2.59441e-06	0.80131	0.16332
RGS13	1.732	-0.354523	0.312491	-0.00239456	0.996781
RGS2	5.09103	0.827604	1.4839e-05	0.405355	0.235386
TROVE2	4.21484	0.140015	0.0582512	0.199447	0.139573
CDC73	4.90351	0.115256	0.113603	0.067856	0.670596
RP11-21J7.1	-0.883382	0.494544	0.15382	-0.115338	0.901935
CFH	4.69429	0.322609	0.0956449	0.0784665	0.872012
CRB1	0.056388	0.0572103	0.818843	-0.0273835	0.963582
C1orf53	0.708891	-0.232647	0.280086	0.0812062	0.878089
NEK7	4.59698	-0.0884352	0.299311	0.207735	0.16424
PTPRC	7.17885	1.22084	4.83491e-07	0.469511	0.261506
NR5A2	5.97358	-0.755316	8.21341e-08	0.266022	0.289317
CAMSAP2	3.43022	0.4934	6.69611e-05	-0.0767692	0.791737
GPR25	0.646618	1.42231	2.05865e-05	0.34268	0.599961
C1orf106	5.72947	-0.347967	0.00764367	0.134221	0.645221
PKP1	-0.750395	0.71355	0.0460699	0.254983	0.753192
RP11-134G8.7	2.51905	-0.563687	8.0938e-05	0.392127	0.137129
NAV1	2.37784	-0.0139415	0.925724	0.244996	0.29953
IPO9	5.54554	0.164507	0.034185	-0.0486722	0.795467
SHISA4	3.23413	0.309938	0.0369141	-0.00914596	0.983383
TIMM17A	4.71099	0.18561	0.0435146	-0.0289754	0.904511
RNPEP	6.93855	-0.256065	0.00354759	-0.1228	0.503125
ELF3	9.56461	-0.0532194	0.707954	0.0363879	0.912292
LGR6	1.30383	-0.561049	0.00751191	0.0256578	0.968294
PPP1R12B	5.38585	0.380107	0.00207515	-0.194021	0.431744
KDM5B-AS1	0.578355	-0.259082	0.121009	0.104214	0.794397
RP11-480I12.7	0.189691	-1.37017	6.67357e-07	0.895452	0.0719646
TMEM183A	5.03734	0.121567	0.410479	0.211662	0.434263
ADORA1	1.92676	0.581217	0.0128834	-0.457013	0.304501
RP11-134P9.3	-0.370614	1.23885	7.78626e-05	0.885733	0.0871406
BTG2	7.35572	0.851997	4.51138e-06	0.52754	0.100453
PRELP	4.62361	0.270796	0.471432	-0.650987	0.345706
ATP2B4	4.76374	0.377898	0.00130633	-0.0159346	0.962844
LAX1	1.98348	1.69052	9.14965e-08	0.601714	0.238893
ZC3H11A	5.62764	0.314932	0.000120262	0.182835	0.22746
SNRPE	5.76348	0.199367	0.0738519	0.0325022	0.912156
SOX13	3.18904	-0.186777	0.0674011	-0.224034	0.257662
RP11-739N20.2	0.129583	-0.155638	0.69475	-0.241831	0.474509
MDM4	4.7924	0.017441	0.884805	0.146683	0.45844
NFASC	2.26212	-0.00373503	0.985522	-0.0550885	0.904663
CNTN2	-0.879977	-0.0636407	0.887475	-1.15632	0.110697
CDK18	3.83255	-0.769329	3.04542e-07	-0.0394627	0.920589
MFSD4	5.8588	-0.208615	0.496779	-0.321412	0.61457
AVPR1B	0.0274398	-0.243665	0.40515	-0.160284	0.814698
CTSE	6.55571	0.747997	0.00210853	-0.699337	0.116213
IKBKE	5.13615	0.0715175	0.452395	-0.0098733	0.970043
RASSF5	4.3341	1.17708	1.00997e-07	0.259413	0.526824
DYRK3	0.682748	1.49031	1.14699e-08	0.215347	0.652203
MAPKAPK2	4.19476	0.458968	0.0020781	-0.0252242	0.951543
IL19	-0.725941	4.78244	8.70028e-09	-0.634859	0.521737
IL24	-0.337874	3.25011	0.000569259	1.68819	0.155185
PFKFB2	5.73353	-0.515779	8.29002e-06	0.16321	0.476218
C4BPB	3.90784	3.12033	7.31515e-11	-0.626635	0.358115
C4BPA	4.73728	2.34435	9.20491e-06	-0.819345	0.381952
RP11-6J21.2	1.38402	5.76589	3.85955e-10	0.596479	0.593384
CD55	8.69829	2.81332	1.46233e-11	-0.33742	0.620098
CR2	3.04437	1.98084	0.000564534	-0.244347	0.862887
CR1	3.76127	2.05263	5.73712e-08	0.244364	0.743329
CR1L	-0.023453	1.31978	3.04689e-06	0.514681	0.27923
CD46	8.68993	-0.0427081	0.520844	0.158871	0.156168
CAMK1G	-1.40145	1.84059	0.001942	0.419559	0.713076
G0S2	4.04729	1.80219	3.63982e-05	0.796677	0.292362
HSD11B1	-0.10614	1.4564	0.00257842	0.470148	0.613836
TRAF3IP3	5.10326	0.743348	0.000118312	0.289638	0.437019
DIEXF	4.54975	-0.135372	0.225872	-0.0634643	0.81086
SERTAD4	0.00767284	-0.164352	0.614752	-0.0427133	0.957649
HHAT	2.98628	-0.379943	0.000624243	0.381251	0.0580172
RCOR3	2.83155	0.0530347	0.695403	0.25728	0.245709
TRAF5	3.41389	0.450194	0.000224563	0.25365	0.267777
LINC00467	3.24599	0.516194	0.000515696	0.354579	0.194924
DTL	3.7627	0.177227	0.177377	0.136281	0.624923
PPP2R5A	5.87075	0.05177	0.686269	0.103386	0.681534
NENF	3.52161	-0.162166	0.107826	0.070747	0.770453
RP11-61J19.4	-0.777312	-0.592437	0.0775181	0.999876	0.117685
ATF3	4.08515	1.52577	2.66518e-06	0.959783	0.0737363
TATDN3	3.7038	0.0134983	0.898589	0.227292	0.151696
FLVCR1	3.54331	-0.411423	3.50407e-05	0.0153766	0.95629
RPS6KC1	4.38974	0.350447	3.32073e-05	0.146651	0.358523
PROX1	4.84388	0.135776	0.310435	0.0299453	0.931044
SMYD2	4.52286	0.109669	0.265119	0.00442984	0.988138
CENPF	3.10448	0.219883	0.144404	0.250399	0.381952
KCTD3	2.98693	-0.0900552	0.665843	0.428825	0.209299
SPATA17	0.718525	0.145066	0.46953	-0.0424507	0.930143
RRP15	4.23485	0.10528	0.395988	-0.13617	0.583804
TGFB2	-1.25427	1.38183	0.00242245	-0.716482	0.368324
LYPLAL1	5.10371	0.00369365	0.965588	0.191104	0.137639
IARS2	5.97044	-0.174366	0.00607771	0.000623199	0.996688
MARK1	0.0963096	0.533177	0.00978019	0.375169	0.337659
C1orf115	5.944	-0.802313	7.47634e-05	0.568173	0.118121
MARC2	0.424472	-0.403005	0.0577944	0.0862815	0.876496
MARC1	5.17368	0.115175	0.591839	0.224362	0.583247
HLX	1.88977	0.656613	0.00197596	-0.304318	0.479225
RP11-378J18.3	1.19554	-0.410249	0.0155404	0.200483	0.586396
MIA3	6.21795	0.164301	0.00132736	0.187922	0.0404976
BROX	6.10946	-0.0815548	0.242707	0.115906	0.384279
FAM177B	3.85039	0.211421	0.31445	0.390644	0.30504
RP11-452F19.3	-0.874117	0.348723	0.378475	-0.245799	0.776831
DISP1	3.15173	-0.0638801	0.52604	0.341095	0.0399895
CAPN2	8.20439	-0.208901	0.0239953	-0.00299523	0.990898
FBXO28	5.93768	-0.0113133	0.883869	-0.0482149	0.745285
DEGS1	4.43456	0.379708	0.00310158	-0.0533022	0.871889
CNIH4	5.46839	-0.140083	0.0945096	0.389879	0.00779395
CNIH3	1.55762	-0.144893	0.298345	-0.00984517	0.980021
DNAH14	2.82787	0.077518	0.579363	0.0993314	0.731283
SRP9	5.56463	0.0241069	0.802938	0.030527	0.885107
EPHX1	7.32968	-0.727259	1.85478e-07	-0.122989	0.679659
H3F3A	7.40597	0.0296836	0.881046	0.284246	0.375669
RP11-396C23.2	-0.627001	-0.531261	0.0269295	0.195111	0.743329
RP11-275I14.4	-0.793785	-0.0519043	0.898099	-0.514938	0.436388
MIXL1	1.09996	0.936209	0.00122128	0.453357	0.413785
C1orf95	-0.560521	0.440701	0.219949	-0.0096043	0.991494
PSEN2	4.03183	0.0184909	0.868721	0.101024	0.608762
ADCK3	4.72794	-0.577844	2.7623e-08	0.080627	0.720585
ZNF678	4.53349	-0.0220111	0.791144	0.181045	0.163687
SNAP47	4.3398	-0.111553	0.163978	-0.0893109	0.600334
ARF1	8.04301	0.0849105	0.280055	-0.0275685	0.890022
GUK1	8.05178	0.270657	0.000953643	0.0089999	0.970517
IBA57	3.00984	-0.0513183	0.696231	-0.336104	0.107602
OBSCN	2.10517	-0.0356786	0.873219	-0.106792	0.814159
RP11-245P10.4	1.64124	-0.653679	0.000277411	0.110335	0.803153
HIST3H2BB	1.84321	0.883552	0.000373007	0.0983101	0.87351
RNF187	5.97371	-0.0665664	0.589748	-0.161959	0.4766
RHOU	4.67051	-0.857117	0.000468468	0.646456	0.153655
RAB4A	3.58318	-0.177593	0.0736524	0.163328	0.403851
URB2	3.49946	0.318904	0.099254	-0.349421	0.34826
GALNT2	4.91326	0.482251	6.86956e-05	-0.18599	0.432644
COG2	3.88376	-0.124385	0.310406	0.146538	0.559533
CAPN9	5.05057	-0.808776	5.98985e-05	0.0833485	0.876018
ARV1	7.17014	-0.354764	3.39354e-05	0.134566	0.42329
GNPAT	5.44904	-0.223334	0.00102596	0.00339637	0.987191
SPRTN	3.02444	0.19067	0.0117883	0.145903	0.313002
TRAX	3.48416	0.159013	0.0251195	0.259623	0.0417031
DISC1	0.796568	0.930266	0.00137731	0.261528	0.673954
MAP10	2.6461	-0.040264	0.815836	0.221799	0.432799
NTPCR	2.9589	-0.347387	0.000730592	0.163921	0.430259
MLK4	2.13221	-0.284058	0.0671799	-0.0895107	0.818391
KCNK1	6.05565	0.466204	0.000134997	-0.0831839	0.77212
RP5-827C21.2	-0.131102	0.165074	0.58484	-0.0241678	0.977003
COA6	6.43524	0.0257354	0.769522	0.0025482	0.990533
RP4-781K5.2	-0.240241	-0.603761	0.0104411	0.204009	0.715238
RP4-781K5.7	-0.837686	-0.451398	0.195932	0.396833	0.598795
RP11-443B7.2	-0.719727	-0.0813726	0.831448	-0.225622	0.767691
GGPS1	4.44305	-0.166005	0.00661865	0.110332	0.361966
TBCE	4.73408	-0.183598	0.0276065	-0.094136	0.606604
GPR137B	4.03526	0.594363	0.000529024	0.116193	0.77176
EDARADD	2.22021	0.131836	0.480394	-0.489613	0.123063
LGALS8	5.45913	0.0176503	0.827439	0.0140583	0.938316
MTR	4.06847	0.104336	0.288173	0.169165	0.34954
RYR2	0.748908	0.127969	0.79213	-1.46578	0.0553229
CHRM3	3.23826	0.453092	0.0110442	-0.211734	0.573593
FMN2	-0.313642	-1.74347	0.000143315	-0.705404	0.511525
KMO	2.08485	1.47521	9.61816e-06	0.214567	0.756762
EXO1	3.14877	0.351098	0.00442356	-0.0384011	0.906713
SDCCAG8	3.98891	0.140885	0.105505	0.179353	0.271803
ZBTB18	-0.647356	-0.112587	0.81276	0.332182	0.765398
DESI2	3.25526	0.150092	0.127112	0.194681	0.285904
COX20	4.85275	0.0843047	0.315153	0.0236029	0.911906
EFCAB2	2.42658	-0.244964	0.22028	0.0927353	0.848692
KIF26B	-0.416931	1.47173	0.00152486	0.676049	0.402252
CNST	4.55643	-0.122785	0.237504	0.29543	0.104677
RP11-439E19.7	-0.405704	-0.600953	0.0451189	-0.0470418	0.956232
SCCPDH	5.09863	0.063924	0.520282	0.0607238	0.78036
GCSAML	0.423128	0.29197	0.262033	0.0664243	0.920589
RP11-634B7.4	-0.462968	-1.08239	0.00163694	0.343486	0.669492
TRIM58	0.0213419	0.486365	0.103989	-0.0257443	0.974879
MIR3124	-0.485927	-0.0644817	0.837494	0.241456	0.676038
ZNF672	4.09917	0.0714523	0.47497	0.0306341	0.900155
AL672294.1	-0.107066	0.435092	0.0659281	0.116835	0.836968
PGBD2	1.95508	-0.0972269	0.401442	0.227404	0.26541
RP5-857K21.5	-0.0273799	-0.0396136	0.949988	-0.0471774	0.975856
RP11-206L10.2	2.50869	0.0154298	0.901258	0.120453	0.577623
LINC00115	3.91339	-0.170507	0.0723811	0.124435	0.523343
NOC2L	5.53554	-0.0259989	0.794306	-0.380758	0.01162
HES4	2.86768	-0.051597	0.790854	-0.330957	0.292884
RP11-54O7.11	-1.55978	1.29877	0.0230301	0.959146	0.737731
RNF223	3.29006	-0.707257	3.77622e-05	-0.261674	0.458575
C1orf159	4.49558	-0.0621836	0.487418	-0.156282	0.329783
TNFRSF18	3.13141	0.63905	0.00153558	0.386146	0.302093
TNFRSF4	3.47045	1.24287	2.64472e-07	0.233618	0.61712
SDF4	7.8218	-0.154105	0.0386352	-0.0517028	0.772026
FAM132A	4.39845	-0.486695	0.033421	0.0617491	0.920601
UBE2J2	4.23518	0.161741	0.127766	0.00826208	0.97842
ACAP3	1.72692	-0.162864	0.203365	-0.135972	0.624423
CPSF3L	5.2794	-0.145114	0.0102041	-0.128104	0.238212
DVL1	1.2073	0.110468	0.506936	-0.623283	0.0268742
MXRA8	5.72732	0.227046	0.178219	-0.0697581	0.871113
AURKAIP1	7.25005	-0.133675	0.101631	-0.0702711	0.701119
CCNL2	6.78946	-0.0395453	0.545201	0.116096	0.306322
MRPL20	7.05399	0.147529	0.026876	0.0831698	0.549299
ANKRD65	1.85401	0.713371	0.00183423	-0.263768	0.588338
RP4-758J18.10	-0.16138	0.806118	0.00196732	0.0596292	0.928815
SSU72	7.34555	-0.190578	0.000234655	-0.0319797	0.798414
C1orf233	1.83793	0.135534	0.466436	-0.141522	0.726252
CDK11B	3.65543	-0.0147164	0.897959	0.0161919	0.950734
SLC35E2B	2.53314	-0.38919	0.0105678	0.175198	0.594193
RP1-283E3.8	1.73016	-0.276044	0.0804667	0.0252714	0.953771
CDK11A	4.27548	0.00743934	0.960033	0.168415	0.485062
SLC35E2	0.776137	0.0323311	0.962742	0.1693	0.91028
NADK	6.47462	0.042455	0.578041	0.170258	0.179504
GNB1	7.34977	-0.0292747	0.603569	0.00956128	0.944686
TMEM52	2.83583	-0.411576	0.00941097	-0.274758	0.391224
RP11-547D24.3	-0.338686	-0.0865473	0.756426	0.201715	0.709811
C1orf86	4.17787	0.201012	0.106129	-0.0220105	0.948569
MORN1	3.35644	-0.243647	0.00226875	0.0211664	0.922586
PEX10	3.3155	-0.122117	0.210803	-0.362564	0.0368549
PANK4	4.20336	-0.1386	0.0188074	-0.00569819	0.97347
HES5	2.7598	-1.10943	0.000119854	-0.247363	0.722356
RP3-395M20.8	5.72502	0.00430272	0.979016	0.180615	0.516217
MMEL1	2.17598	-0.80789	0.000196715	0.161278	0.762149
TTC34	1.2679	-0.0927702	0.593747	0.329003	0.2701
RP1-163G9.1	-0.0713484	-0.610591	0.00291844	-0.364732	0.381545
MEGF6	1.19831	0.116924	0.61593	-0.243808	0.588338
RP11-46F15.2	-0.171972	-0.0127549	0.960545	0.192796	0.671703
WRAP73	3.7907	-0.160338	0.121045	0.0268548	0.922177
TP73-AS1	2.00257	0.327674	0.024574	0.0958993	0.781696
LRRC47	5.7261	-0.11474	0.0463145	-0.169275	0.110215
CEP104	4.47584	0.00384862	0.975265	-0.0282025	0.919291
C1orf174	3.75038	0.108762	0.208374	-0.0246612	0.913017
NPHP4	1.32175	0.267076	0.0551102	-0.325256	0.216295
RPL22	7.46671	0.0702476	0.696388	0.173159	0.613402
RP1-120G22.11	-0.59442	-0.634935	0.0207876	0.653818	0.219281
ICMT	5.89059	-0.0222127	0.829939	-0.0968595	0.602421
GPR153	5.03955	-0.212741	0.185191	-0.0817751	0.84019
ACOT7	4.68878	-0.286925	0.00105283	-0.0150533	0.951543
HES2	4.33443	-0.384765	0.0260951	0.0364358	0.93937
RP1-202O8.2	-1.90029	0.630551	0.45212	0.98442	0.562751
TNFRSF25	5.34198	0.025862	0.932711	-0.468883	0.334936
PLEKHG5	3.68519	-0.263099	0.0404676	0.027927	0.936976
NOL9	5.46533	-0.0940125	0.278803	0.0164671	0.941557
KLHL21	2.79438	0.261988	0.0554134	-0.0535324	0.879122
DNAJC11	6.61582	-0.344863	6.37613e-05	-0.0319744	0.885228
RP11-312B8.1	1.86508	-0.613	4.5836e-07	0.211677	0.350969
RP3-467L1.4	1.20579	0.406204	0.310119	0.0526353	0.960716
UTS2	-0.456515	2.80165	0.000126991	0.934286	0.415753
TNFRSF9	1.80994	1.98568	2.59162e-06	0.344927	0.671718
ERRFI1	4.77739	1.08543	1.76468e-05	-0.236142	0.65826
RERE	5.96357	-0.307767	0.00336402	0.395567	0.0387152
ENO1	10.8921	0.408729	0.0014427	-0.205073	0.420131
ENO1-IT1	0.85657	-0.155755	0.291963	0.113156	0.727965
SLC2A5	3.65223	-0.482044	0.0225263	0.444453	0.268138
GPR157	2.48082	0.241928	0.022985	0.126133	0.577491
RP3-510D11.1	0.371201	1.2138	4.75803e-06	-0.0181742	0.980331
RP11-558F24.4	-0.335683	0.545657	0.0715893	0.463155	0.426552
CLSTN1	8.38119	-0.241236	0.0119757	0.125339	0.536004
CTNNBIP1	4.43523	0.125617	0.0893306	-0.154934	0.271447
LZIC	3.60641	-0.0846103	0.375138	0.306345	0.057744
DFFA	5.43283	-0.00490601	0.949166	-0.0973872	0.432799
CASZ1	5.54743	-0.227178	0.050807	0.119614	0.64484
C1orf127	-0.30744	-0.440189	0.109137	-0.150137	0.827057
SRM	6.05267	0.581185	0.000985392	-0.374193	0.26541
EXOSC10	5.84125	-0.0591588	0.581511	-0.0184097	0.944996
MTOR	4.08204	0.01115	0.918084	-0.0219019	0.926192
FBXO2	0.0643178	0.92336	0.00458409	0.288023	0.672734
MAD2L2	4.1737	0.633516	1.27452e-05	-0.0482157	0.895658
MTHFR	6.69425	-0.290536	0.652481	-0.59456	0.593387
KIAA2013	6.99113	-0.404426	7.10357e-09	-0.0434481	0.774788
DHRS3	6.4781	-0.312372	0.000435719	0.0505117	0.81936
TMEM51-AS1	1.80155	0.0600932	0.719978	0.0112779	0.978607
CASP9	4.77447	0.217216	0.0352542	0.0248155	0.928415
AGMAT	5.1793	-0.335964	0.0020254	0.0534263	0.847991
RP4-680D5.2	-0.006363	0.0961682	0.691328	0.00563739	0.992233
RP11-288I21.1	-0.861473	-1.51191	0.000376645	0.958749	0.272437
RP11-169K16.9	3.14907	-0.134146	0.0714298	0.124025	0.396873
ZBTB17	4.21729	0.05064	0.614752	-0.0970345	0.623437
HSPB7	0.375296	0.611407	0.0983701	-0.814567	0.2444
EPHA2	5.94599	1.30588	1.23079e-07	-0.525375	0.206742
ARHGEF19	2.45348	-0.171785	0.164335	0.0358728	0.912303
ANO7P1	4.02047	0.0145687	0.944509	0.435201	0.161011
RSG1	2.49994	-0.059476	0.599438	-0.0430441	0.87032
FBXO42	3.08555	0.0406499	0.684902	0.0757326	0.699931
NBPF1	4.75721	-0.755769	1.13427e-06	0.321787	0.253411
ESPNP	-0.389683	-0.855276	0.00900636	0.696743	0.288742
RP11-108M9.4	2.75728	-0.423829	0.0404086	0.645852	0.08701
MFAP2	2.88548	0.96318	4.10178e-05	0.284352	0.544196
ATP13A2	2.45209	0.156089	0.278794	-0.27432	0.301846
SDHB	6.03558	-0.168214	0.108225	0.239902	0.2163
PADI2	6.60043	-1.37308	0.000224273	0.353154	0.672734
RCC2	2.83933	0.130655	0.331663	-0.0515155	0.875786
ALDH4A1	2.84255	0.437336	0.00347012	-0.239656	0.421113
IFFO2	3.83798	0.622587	1.3363e-06	-0.133258	0.613836
UBR4	6.94062	0.119583	0.102159	0.223951	0.0849787
EMC1	5.30433	-0.0256572	0.722875	-0.1232	0.304565
AKR7L	-0.334447	-1.01685	3.09965e-05	0.124426	0.844888
AKR7A3	2.15416	-0.46991	0.0106338	0.0618388	0.901138
AKR7A2	5.36701	-0.365072	0.000368773	-0.086788	0.717552
CAPZB	8.67006	0.0510686	0.306531	-0.12781	0.14816
RP5-1056L3.1	0.169359	0.0822905	0.727975	0.736086	0.0393875
TMCO4	4.21072	0.0695195	0.321137	0.196913	0.103999
RNF186	7.22681	-0.132206	0.439583	0.121899	0.743052
PLA2G2A	12.3793	2.20591	1.88862e-07	0.159412	0.864663
PLA2G2D	4.23824	2.41016	3.64756e-06	0.559196	0.564739
RP3-340N1.5	-0.17309	0.581969	0.0262721	0.450014	0.350683
CAMK2N1	5.99075	-0.762564	2.23373e-05	0.371183	0.277587
MUL1	4.84216	-0.227081	0.00459767	-0.0952073	0.583675
DDOST	8.72608	0.174529	0.0150585	-0.108568	0.455142
KIF17	-0.108386	0.827807	0.00179367	-0.192941	0.873179
HP1BP3	6.81762	-0.10581	0.187584	0.0556423	0.766285
EIF4G3	5.87619	-0.199507	0.0657997	0.00105819	0.996688
AL031005.1	1.31628	-0.210334	0.268163	0.229401	0.545083
ECE1	6.7719	-0.10583	0.223149	-0.101132	0.573161
RAP1GAP	5.55987	-0.565556	0.00269039	-0.0457831	0.931612
USP48	3.74706	0.270458	0.00248448	0.201911	0.223278
HSPG2	5.95181	0.363094	0.00647506	-0.211334	0.435742
WNT4	1.58968	0.185412	0.336329	-0.172903	0.668706
LUZP1	5.13487	0.0943594	0.445831	0.0793806	0.772505
HNRNPR	5.66284	0.202608	0.0499042	0.131271	0.538455
ZNF436	3.70617	-0.032963	0.662363	0.127663	0.314746
TCEA3	7.78144	-0.675982	2.28377e-06	0.134686	0.670596
ASAP3	3.61069	-0.609611	3.8918e-05	0.0765154	0.839641
E2F2	3.13926	-0.136706	0.29619	0.0411774	0.900958
ID3	8.31855	-0.225091	0.0931419	0.0841554	0.797323
RP5-886K2.3	3.17812	-0.303941	0.000607865	0.167922	0.330112
GALE	7.4654	0.430558	0.000426132	-0.307598	0.180117
HMGCL	6.04167	-0.495755	1.27569e-05	0.0261526	0.931357
FUCA1	8.83096	-0.150099	0.49532	0.245757	0.559087
CNR2	1.64656	1.53911	2.7878e-05	0.281346	0.713471
MYOM3	1.43061	-0.134419	0.63917	-0.0744143	0.914129
IL22RA1	6.31629	-0.060874	0.715043	-0.207598	0.479209
IFNLR1	4.01544	-0.0987305	0.487581	-0.223166	0.394641
STPG1	4.77597	-0.251069	0.0814747	0.100043	0.770231
RP4-594I10.3	-0.850996	-0.853004	0.0114366	0.675384	0.329861
RUNX3	2.89283	0.774062	5.23881e-05	0.390727	0.259324
SYF2	7.54658	-0.155675	0.062122	0.262731	0.0831927
C1orf63	5.14038	-0.0601124	0.549408	0.3387	0.0390602
AL020996.1	1.43406	-0.387712	0.0129652	0.126452	0.732822
AUNIP	0.000706702	0.631239	0.0116329	0.116852	0.847116
STMN1	7.75181	-0.0782404	0.539649	-0.0960959	0.721837
PAFAH2	5.2997	-0.265915	0.00320657	0.0852246	0.678103
UBXN11	4.77627	0.105585	0.199075	-0.112636	0.496789
ZNF683	-0.222307	-0.17832	0.631935	0.465742	0.492493
RP5-968P14.2	0.472661	-0.0334729	0.876731	0.0893051	0.840555
GPN2	4.03827	-0.265115	0.000331866	0.153138	0.276007
GPATCH3	3.96298	-0.180052	0.0154278	-0.100886	0.514024
NR0B2	1.403	0.122506	0.731455	0.25119	0.716003
C1orf172	4.94255	-0.483586	9.43601e-08	-0.0212632	0.926783
SLC9A1	4.94337	-0.107167	0.600605	0.155935	0.707487
MAP3K6	4.33703	0.472697	2.05865e-05	-0.353044	0.0770484
FCN3	1.37381	3.36756	4.04794e-08	0.0404235	0.976321
CD164L2	-0.798743	1.63808	0.000137708	0.02855	0.978398
WASF2	5.63875	-0.0666715	0.399979	0.0409692	0.824871
AHDC1	3.01926	0.379598	0.00214998	-0.0604107	0.848692
FGR	2.88425	1.82363	4.68823e-08	0.321861	0.594011
IFI6	5.28636	1.43323	2.84709e-07	0.0306795	0.967767
RPA2	3.00922	0.273984	0.00218108	0.242938	0.140609
EYA3	5.70792	0.141024	0.0418746	0.0935635	0.506266
PTAFR	4.00112	1.28782	1.25462e-07	0.414402	0.318999
DNAJC8	5.20081	0.135366	0.00673866	0.110488	0.244012
SNHG12	2.80247	0.496479	0.0436144	0.109288	0.860618
TAF12	5.06096	0.0775104	0.277135	0.179151	0.153457
TMEM200B	1.34174	0.211657	0.348369	-0.655796	0.0998933
SRSF4	3.8225	0.198424	0.00816415	0.134405	0.362298
MECR	4.64081	-0.214542	0.00403847	-0.114925	0.447977
LAPTM5	7.85145	0.74017	0.000148279	0.284824	0.455148
SDC3	5.10167	0.729454	3.64756e-06	-0.074471	0.845243
PUM1	6.02373	-0.0181498	0.798898	0.127075	0.265939
SNRNP40	5.40535	0.222902	0.0108883	-0.130306	0.460822
FABP3	1.79032	0.222034	0.399134	-0.255164	0.643129
AC114494.1	0.163388	-0.540608	0.0245555	-0.343834	0.50527
RP11-73M7.1	2.70832	-0.497323	0.0115459	-0.0628614	0.905153
PEF1	4.39999	0.277996	0.00247691	-0.0660915	0.764984
COL16A1	4.48093	0.628848	0.000118985	0.11073	0.773535
BAI2	0.726901	1.41662	3.20677e-06	0.681659	0.183832
SPOCD1	1.2056	1.41362	0.000131834	-0.433551	0.559533
RP11-84A19.4	-0.875252	-0.557921	0.063857	-0.461486	0.453678
PTP4A2	6.16079	0.168847	0.244064	-0.0974785	0.771119
TMEM234	4.93417	-0.0531442	0.447149	-0.161393	0.180117
MTMR9LP	3.76638	0.212325	0.0554995	-0.160776	0.479907
MARCKSL1	6.10668	-0.111858	0.461268	-0.308749	0.257699
FAM229A	-1.26291	-0.0371955	0.940208	0.345773	0.685723
BSDC1	4.28517	-0.248695	0.00681668	0.121267	0.534209
ZBTB8OS	6.09893	-0.0332474	0.679321	0.0992712	0.483991
SYNC	0.0569881	-0.462319	0.0395317	0.613975	0.148636
YARS	5.73255	0.172141	0.0510146	-0.146213	0.397517
FNDC5	-0.877697	-0.478285	0.310243	-1.40775	0.12342
TMEM54	10.1598	-0.0998626	0.452515	0.0948774	0.739915
RNF19B	4.44694	0.681442	0.000588698	-0.0942826	0.849185
AK2	6.16005	-0.23016	0.00493748	0.152921	0.341729
TRIM62	2.48389	0.126953	0.24392	0.0999458	0.669698
PHC2	3.96579	0.399479	0.000973173	-0.00820533	0.981328
CSMD2	-0.239162	1.94025	2.19134e-07	0.0965295	0.905291
SMIM12	5.82053	0.069716	0.328785	0.0290539	0.866731
DLGAP3	-0.280703	-0.672296	0.00172413	0.00809849	0.990533
RP11-244H3.1	5.89896	0.0336172	0.711965	0.096833	0.562889
ZMYM6	4.78051	0.0904617	0.340368	0.235922	0.150934
SFPQ	7.62347	0.238937	0.0929245	0.163849	0.580337
KIAA0319L	5.83572	0.0513871	0.593353	0.0544293	0.795359
RP4-728D4.2	-0.27029	1.15963	0.000269157	0.0433474	0.959108
PSMB2	5.85025	0.456076	1.10114e-06	-0.0261232	0.912946
C1orf216	1.17538	0.764167	0.000367581	-0.205254	0.654186
CLSPN	2.5205	0.418578	0.00593837	-0.0482373	0.904067
COL8A2	1.14698	0.461459	0.0233851	-0.272837	0.522093
TRAPPC3	4.1446	0.157653	0.0268466	0.142542	0.291395
EVA1B	2.72785	0.604232	0.000801993	0.181019	0.644999
STK40	6.06663	0.0353196	0.749978	-0.457391	0.00770308
LSM10	5.38916	0.33017	0.000614916	-0.0591355	0.798083
OSCP1	2.08286	0.285176	0.0288438	-0.138946	0.628028
MRPS15	6.3507	0.117075	0.0862579	-0.0261058	0.881784
CSF3R	4.59067	2.39849	3.48632e-07	0.905732	0.219281
GRIK3	0.29983	-0.434828	0.0867914	-0.778901	0.104004
RP11-422J8.1	1.38327	0.654575	4.88513e-05	0.0788246	0.839641
MEAF6	3.69138	0.101378	0.26533	0.0833554	0.668563
SNIP1	2.24945	0.268631	0.00886063	0.182834	0.359839
GNL2	4.38223	0.148198	0.0977587	-0.0863091	0.660686
RSPO1	-0.23076	0.939743	0.00344026	-0.0300312	0.973564
C1orf109	2.76396	-0.0878944	0.401486	-0.0791942	0.728741
EPHA10	5.16914	-0.453495	0.000461742	-0.0817539	0.797282
YRDC	4.55861	0.243944	0.0056919	-0.152387	0.381428
MTF1	5.30959	0.13284	0.105606	0.0995198	0.558095
INPP5B	3.83287	0.111089	0.114313	0.163734	0.20611
SF3A3	4.51175	0.111298	0.225978	0.108083	0.563593
FHL3	2.77416	0.747943	0.000198282	-0.200027	0.647239
RRAGC	3.56102	0.305039	0.00160447	0.194525	0.285147
MYCBP	6.66332	-0.0903155	0.215267	0.107255	0.444404
RHBDL2	6.41623	-0.125868	0.419435	-0.0306484	0.937589
RP11-69E11.4	-0.631033	-0.936015	0.00957258	0.6691	0.368858
PABPC4	3.68455	0.203243	0.232555	0.0956112	0.81536
HEYL	0.377003	0.722054	0.0049078	-0.228446	0.69399
BMP8B	2.77398	-0.659548	0.000317371	0.150522	0.725701
TRIT1	4.77893	-0.0779207	0.326732	-0.01869	0.926783
MYCL1	2.2366	-0.224254	0.073038	0.063377	0.843149
PPT1	4.33349	0.361318	0.00140753	0.170533	0.446239
RP1-39G22.7	1.64104	-0.140483	0.294556	0.285357	0.23954
COL9A2	1.21674	0.0417459	0.860326	-0.0532596	0.9185
RP11-656D10.3	0.749038	0.057304	0.795398	0.328276	0.364897
RIMS3	2.95307	0.469585	0.00223155	-0.318822	0.283687
CITED4	3.42352	0.515737	0.00541044	-0.356425	0.319198
SCMH1	4.10638	0.0325511	0.726938	0.0147443	0.946777
EDN2	3.27641	-2.18654	1.9593e-07	0.967955	0.191458
HIVEP3	0.114718	1.29904	0.000180326	0.244315	0.74016
GUCA2A	11.852	-1.27462	0.000193501	0.772609	0.219319
FOXJ3	4.13741	-0.0378237	0.666334	0.268191	0.0510304
ZMYND12	1.69407	-0.725282	4.39897e-05	0.144835	0.722536
LEPRE1	4.24854	0.832163	7.08055e-09	0.144363	0.595347
CCDC23	2.96894	0.0233528	0.842201	0.142193	0.462702
RP11-342M1.4	0.543481	0.186229	0.368852	0.135768	0.765509
SLC2A1	7.22452	0.72767	0.000208366	-0.56768	0.107728
EBNA1BP2	5.45493	0.107927	0.323578	-0.216516	0.277002
C1orf210	7.98628	-0.592683	5.80426e-05	0.119208	0.725667
ELOVL1	6.23332	-0.140102	0.0189724	-0.0538547	0.692178
MED8	6.0918	0.0292281	0.659929	0.0705867	0.564562
HYI	4.8064	-0.586621	5.01835e-08	0.176466	0.368858
KDM4A-AS1	0.489861	-0.535675	0.00427667	-0.0622756	0.902854
RP11-7O11.3	-0.248468	0.0776418	0.774034	0.225967	0.659732
SLC6A9	4.64267	-0.163144	0.419435	-0.114658	0.803029
ERI3	5.61898	-0.837061	2.00947e-09	-0.00496808	0.989435
TMEM53	6.1153	-0.0984461	0.285687	0.11192	0.542363
RNU5F-1	2.4156	1.22715	8.95306e-06	0.31439	0.561784
RP11-269F19.2	1.41655	0.374097	0.00445137	0.265168	0.285431
BEST4	7.57505	-1.21877	0.000117154	-0.462822	0.487767
RNU5E-6P	1.50956	1.09648	7.06545e-08	0.902071	0.00420728
PTCH2	0.441205	0.214211	0.398877	-0.230057	0.666048
EIF2B3	4.0262	0.12021	0.183703	-0.0278051	0.904663
HECTD3	6.37883	-0.342321	6.52644e-06	-0.139425	0.3374
ZSWIM5	2.75345	-0.587548	0.000270053	0.291831	0.35374
MUTYH	3.67977	-0.640741	1.28447e-09	0.12208	0.537545
TESK2	2.37722	-0.705381	0.000989367	0.531768	0.1911
CCDC163P	1.97669	0.306761	0.127955	0.156431	0.730087
PRDX1	8.95232	0.0996707	0.570271	-0.0664931	0.869959
GPBP1L1	7.56395	-0.329861	6.86925e-05	0.17741	0.258331
IPP	4.20994	-0.210964	0.00463434	0.133433	0.362849
PIK3R3	2.03499	1.46021	1.78857e-10	0.00480176	0.99235
POMGNT1	5.03	-0.290355	0.0010752	-0.077493	0.706543
LRRC41	5.39518	-0.0334903	0.677917	-0.234027	0.0717781
MKNK1	4.55892	0.030204	0.626667	0.0735053	0.520937
ATPAF1	6.17771	-0.639676	3.85955e-10	0.15315	0.383796
EFCAB14	7.45408	-0.24525	0.000323016	-0.00471693	0.981328
PDZK1IP1	8.83876	2.12561	1.41683e-09	-0.286182	0.655017
TAL1	-0.599774	0.896948	0.000202484	0.36923	0.402142
STIL	1.71791	0.538246	0.000183285	0.0796424	0.81998
RP11-511I2.2	-0.118127	-3.46511	2.10435e-10	0.929414	0.402489
TRABD2B	0.521838	0.548852	0.0566137	-0.226022	0.730405
SPATA6	3.97357	0.249734	0.0319503	0.137139	0.578837
BEND5	1.06139	0.179654	0.429238	0.103505	0.847864
AGBL4	0.774827	1.04599	3.04697e-05	-0.0429199	0.948381
FAF1	5.68381	-0.0635663	0.42588	0.0843531	0.598359
TTC39A	5.22031	0.164417	0.33919	-0.337614	0.281199
EPS15	6.03696	0.10598	0.0914604	0.0948714	0.442435
NRD1	6.77732	0.314466	1.39382e-07	0.285915	0.00322463
RAB3B	2.08937	-0.196138	0.403253	-0.0284154	0.964971
TXNDC12	7.34418	-0.109945	0.190363	0.0356598	0.864981
KTI12	1.27149	0.19348	0.198395	0.0865166	0.806766
CC2D1B	4.51076	0.169414	0.00900282	0.000585708	0.996795
ORC1	2.39337	0.112079	0.51771	0.0357364	0.932811
ZCCHC11	2.63749	0.305012	0.0486265	0.30613	0.28865
SELRC1	4.22924	-0.0821718	0.593353	-0.180521	0.528486
ECHDC2	6.31126	-0.518881	2.47989e-08	-0.0279807	0.902103
SLC1A7	1.9893	-2.47161	5.035e-08	0.800041	0.339938
C1orf123	5.80017	-0.120876	0.0893734	-0.019528	0.918589
MAGOH	5.44706	0.0486669	0.50642	0.0863839	0.534052
LRP8	3.15336	1.49111	7.70313e-09	-0.261714	0.580255
TMEM48	6.18855	0.223021	0.0179484	-0.0978673	0.640339
YIPF1	4.17829	0.375517	0.000193501	0.404129	0.0221879
HSPB11	4.1011	0.148093	0.0609023	0.350472	0.0110697
TMEM59	9.79978	-0.498078	1.30637e-05	0.193057	0.378181
CYB5RL	3.72194	-0.318637	0.000277587	0.0330854	0.885076
SSBP3	2.37008	-0.146535	0.491536	0.152894	0.737649
FAM151A	1.66593	-2.1649	1.06995e-06	1.2626	0.123855
PARS2	4.0123	-0.398249	1.1852e-05	-0.145706	0.41861
TTC22	4.41748	-0.382741	0.054253	-0.0755735	0.88445
DHCR24	7.78842	0.237674	0.121594	-0.181986	0.570693
USP24	5.77557	0.0575343	0.489778	0.167178	0.24213
PPAP2B	5.89629	0.0258669	0.853356	-0.00477787	0.989142
C1orf168	1.01419	-0.799774	0.00225926	0.316847	0.587579
DAB1	4.90449	-0.0368519	0.70118	0.143199	0.384634
TACSTD2	2.35918	2.11616	3.61018e-10	0.0875932	0.899689
MYSM1	4.8197	-0.12101	0.102018	0.265356	0.0417618
JUN	8.0839	-0.0773982	0.666048	0.30136	0.318957
RP4-794H19.1	0.85558	-0.708086	0.00180742	0.353545	0.457098
CYP2J2	6.04518	-0.509809	9.83599e-05	0.0478228	0.890022
TM2D1	5.76241	-0.135265	0.0416532	0.264314	0.0260652
KANK4	0.978269	-0.913409	0.00156531	0.0418232	0.962965
DOCK7	2.90577	-0.144459	0.487244	-0.133548	0.77035
ITGB3BP	2.78496	-0.0184343	0.938228	-0.00268876	0.996012
JAK1	3.67186	0.452464	0.000133969	0.174105	0.451549
RP11-182I10.3	1.43052	1.83452	6.49219e-09	0.391672	0.456383
RP4-535B20.1	3.37785	-0.304287	0.0156595	0.313588	0.185063
INSL5	4.23553	0.88727	0.0789867	-1.69163	0.0791009
WDR78	3.4012	-0.664011	2.72206e-05	0.497969	0.0819568
SLC35D1	6.87493	-0.314984	0.00266711	0.00225303	0.9941
SERBP1	4.57574	0.154279	0.181996	0.0590712	0.834101
GNG12	7.5539	-0.272091	0.00776854	0.260741	0.174316
DIRAS3	-0.19805	0.701646	0.0245241	-0.542493	0.360504
WLS	6.20937	-0.317263	0.0014152	-0.0264743	0.922176
DEPDC1	2.31607	0.157116	0.321518	-0.238651	0.424861
LRRC40	3.6862	-0.0241326	0.791038	0.0789408	0.641527
ANKRD13C	6.03766	-0.11779	0.0649826	0.014048	0.934791
PTGER3	-0.0979971	0.417932	0.167214	-0.454161	0.428819
ZRANB2	6.58702	-0.133841	0.0510258	0.253875	0.0386888
NEGR1	3.91802	-0.18268	0.257867	-0.347133	0.239492
LRRIQ3	-0.399655	-0.0218571	0.950856	0.124379	0.873973
CRYZ	3.8515	0.0225805	0.896332	0.0822024	0.81086
PIGK	4.34465	0.0950764	0.151215	0.16576	0.166737
ZZZ3	3.66363	-0.0269905	0.762254	0.198575	0.155056
USP33	5.36183	0.0222333	0.795826	0.170919	0.204034
NEXN-AS1	0.592627	0.385677	0.0315674	-0.0982991	0.827934
FUBP1	4.66164	0.284504	0.00470811	0.133988	0.517659
ELTD1	2.26078	0.987684	2.82926e-05	-0.238975	0.627892
RP11-475O6.1	1.13293	-0.477277	0.0209349	0.586227	0.13623
TTLL7	1.35211	0.0072692	0.974457	-0.0831948	0.864663
GNG5	9.29829	0.0409479	0.60655	-0.0596634	0.713471
CTBS	5.65753	0.0347504	0.65812	0.185976	0.142058
SSX2IP	4.10267	0.381599	4.44946e-05	-0.0936869	0.640347
LPAR3	1.14024	0.353156	0.183122	-0.0538697	0.937255
MCOLN2	3.38928	-0.400469	0.10237	0.764422	0.0861708
MCOLN3	-0.11103	-0.336184	0.207333	-0.00961151	0.990078
SYDE2	2.44736	-0.360107	0.00719612	0.0462377	0.898058
C1orf52	4.35778	0.0998497	0.250313	0.201001	0.192937
BCL10	6.96985	0.345532	0.000155016	-0.139579	0.438711
DDAH1	7.0661	-0.369312	4.36335e-05	-0.0939504	0.634812
ZNHIT6	5.5166	0.179313	0.0920355	-0.0494936	0.852234
COL24A1	1.56834	0.384916	0.223775	0.524269	0.366302
ODF2L	3.53581	0.31	0.00237104	0.176431	0.375347
RP4-651E10.4	-0.171015	-0.530912	0.195643	0.313804	0.734337
RP4-612B15.3	-0.0404457	0.443587	0.060597	0.718507	0.0810838
SEP15	6.84666	0.0298791	0.707897	0.149086	0.252643
RP11-76N22.2	0.681952	-0.128645	0.470799	0.281689	0.390483
GTF2B	4.55553	0.0531659	0.616125	0.0653166	0.771056
CCBL2	4.99144	0.237855	0.00151235	-0.0250491	0.899693
GBP3	4.60294	0.374486	0.0634824	0.429252	0.254303
GBP1	6.87908	2.58072	3.62503e-09	0.879851	0.173627
GBP2	4.82588	0.976115	1.40195e-06	0.605874	0.0742268
GBP4	3.2285	1.93076	2.64391e-08	0.810662	0.126782
GBP5	5.41787	1.87588	4.99774e-08	1.0245	0.0507472
RP5-1007M22.2	0.229654	0.663593	0.000744238	0.437582	0.2163
ZNF644	5.44488	-0.143544	0.0225184	0.0919885	0.471836
HFM1	-0.374792	-0.936071	0.00216711	0.231656	0.757437
TGFBR3	2.22344	0.218626	0.220907	-0.160188	0.680466
GLMN	3.55975	0.0518092	0.6042	-0.0189621	0.936745
GFI1	3.32508	-0.0841475	0.479145	0.179726	0.405994
EVI5	3.97429	0.0733308	0.361528	0.00939018	0.966285
FAM69A	3.60024	0.315731	0.00355568	0.331037	0.0910931
TMED5	7.75706	0.330957	0.000508201	0.235964	0.17546
RP4-717I23.3	4.40874	-0.101268	0.342491	0.306529	0.0946055
BCAR3	4.07796	-0.215866	0.0707746	0.107509	0.69105
DNTTIP2	5.99166	0.0832867	0.372411	-0.0885347	0.645854
GCLM	4.4977	0.188027	0.331681	-0.108498	0.807342
ABCA4	-0.231081	5.23424	0.00117467	5.05181	0.00295292
ARHGAP29	1.56007	0.862756	6.2456e-06	-0.188083	0.635547
F3	6.64181	0.846371	7.48041e-05	-0.331373	0.420072
RP11-86H7.1	3.92774	0.121602	0.348541	0.30299	0.176579
RP11-465K1.2	-1.60081	0.167972	0.815231	0.4977	0.707883
CNN3	5.61809	0.00665209	0.944916	0.100789	0.536307
ALG14	4.93584	0.0578855	0.51206	0.169335	0.267777
RP11-57H12.3	0.878776	-0.60011	0.00176625	0.113201	0.816473
DPYD	4.41151	0.615328	3.75891e-05	0.590983	0.0213659
FRRS1	2.96095	-0.668953	0.000551328	0.238352	0.571943
RP5-884G6.2	1.96091	-0.355725	0.000810815	0.165245	0.446531
SASS6	1.69507	0.183805	0.157818	0.110674	0.699461
DBT	4.50783	-0.0860919	0.553147	0.130402	0.654186
RP11-305E17.6	1.32028	-0.321708	0.0184833	0.208426	0.454091
EXTL2	2.32714	-0.128594	0.320282	-0.00194047	0.995358
DPH5	3.55767	0.0138071	0.891644	0.136493	0.402559
RP4-575N6.4	0.514695	1.65853	2.8809e-06	-0.152176	0.843274
COL11A1	-0.939141	1.17779	0.0117286	-0.430895	0.659934
RP11-153F1.1	-0.564073	-0.429241	0.100695	0.293388	0.607385
VAV3	5.35373	-0.754554	1.41983e-06	0.445979	0.106817
SLC25A24	5.8247	0.0165015	0.887475	0.144156	0.449671
HENMT1	2.51804	0.15953	0.184267	0.266878	0.219817
AKNAD1	4.09272	0.0915863	0.187568	0.0899634	0.520148
WDR47	1.77149	0.3157	0.00331384	-0.0289857	0.919378
TAF13	5.09516	0.331607	0.000103018	0.0951028	0.596305
C1orf194	-1.24793	-0.0574078	0.925102	-0.35368	0.782774
PSRC1	3.65443	0.049189	0.76037	-0.227964	0.403851
SORT1	5.88036	-0.00779265	0.954916	0.0691968	0.797282
PSMA5	5.98255	0.355038	0.000509012	0.0772744	0.743701
AMIGO1	1.29576	-0.420404	0.0304225	-0.288501	0.468979
GSTM3	3.4095	-0.305268	0.1289	-0.0715926	0.895415
EPS8L3	7.76217	-0.455529	0.028265	-0.541179	0.175228
RP5-1074L1.1	0.731501	0.0035737	0.983905	-0.162661	0.617147
SLC16A4	1.92282	2.20797	1.90547e-08	0.118496	0.886882
LAMTOR5	6.10571	0.176855	0.353959	0.10568	0.809286
KCNA2	0.462212	1.02586	0.000289504	0.481912	0.348937
KCNA3	3.77621	0.822336	0.000108613	0.531609	0.161612
LRIF1	3.03544	0.257424	0.0054601	0.211391	0.219817
DRAM2	6.63338	0.152017	0.035073	0.0585283	0.724103
DENND2D	5.85136	0.435819	4.68105e-06	0.0493328	0.829526
OVGP1	0.64418	-0.499191	0.0101135	-0.486027	0.204677
WDR77	6.07734	0.105166	0.436851	-0.246485	0.305734
ADORA3	2.94447	-0.604381	0.0037215	0.437381	0.280247
FAM212B	1.76647	0.0963573	0.517388	0.14233	0.62868
KCND3	3.19628	2.46957	2.10788e-11	-0.564483	0.308212
RP5-965F6.2	1.76849	-0.0316264	0.864837	0.0170934	0.970043
ST7L	3.85826	0.015615	0.831414	0.210661	0.0534242
RHOC	7.3729	0.127481	0.266386	-0.0259268	0.93021
PPM1J	-0.11961	0.0425205	0.883091	-0.123543	0.836298
SLC16A1	6.30364	-1.18689	3.75924e-06	0.842302	0.0595245
PHTF1	3.05791	0.417703	0.000479298	0.111702	0.670885
RSBN1	4.72384	-0.225307	0.00144721	0.26941	0.0348847
PTPN22	2.30566	0.666369	0.000193884	0.632173	0.0417617
BCL2L15	6.9193	-0.421609	0.00411607	0.195468	0.5212
AP4B1	4.1756	-0.0709931	0.359524	0.193516	0.14984
RP5-1073O3.7	0.166294	-0.300105	0.0922492	0.452378	0.166907
TRIM33	4.12695	-0.0303117	0.708743	0.148412	0.265376
BCAS2	5.85672	-0.0774787	0.257062	0.00890652	0.962512
DENND2C	0.228637	0.0304201	0.901065	0.458537	0.223278
AMPD1	1.18538	-0.845225	0.000147105	0.849561	0.038188
NRAS	4.48407	-0.0484805	0.535657	0.169367	0.200751
CSDE1	8.7939	-0.115865	0.112897	0.0582567	0.727965
SIKE1	6.32798	-0.100227	0.0719059	0.0172748	0.906235
TSPAN2	3.3604	0.499592	0.0102269	-0.0666784	0.896785
ATP1A1OS	2.83515	-0.363527	6.57595e-05	0.330438	0.0428571
CD58	6.85777	0.0567624	0.494728	-0.0460989	0.802668
IGSF3	3.66909	-0.709135	9.85506e-07	-0.0402517	0.916248
RP11-27K13.3	1.83792	-0.404298	0.00554463	0.263805	0.358568
TRIM45	-0.680532	-0.663868	0.0127179	0.121595	0.86391
RP11-188D8.1	0.644648	0.108621	0.510248	0.117557	0.735179
GDAP2	5.31716	-0.112899	0.0219155	0.108145	0.249306
WARS2	4.27857	-0.101794	0.276175	-0.102721	0.59662
ZNF697	0.273189	0.403186	0.02255	0.0710718	0.873796
HMGCS2	8.76335	-2.39716	1.48186e-06	0.596432	0.540502
REG4	7.61622	2.92593	6.86085e-09	-0.436137	0.63306
NOTCH2	2.98702	0.245119	0.0101306	0.00585598	0.983619
FCGR1B	-0.655928	2.25551	2.76666e-06	1.37954	0.0448695
RP11-640M9.1	2.24782	0.709439	6.70402e-05	0.443363	0.153553
PDE4DIP	6.60754	0.0751278	0.373092	0.146124	0.336133
POLR3GL	4.25437	0.0040523	0.962812	0.120482	0.390033
RP11-315I20.1	3.24135	0.00854207	0.935611	0.27826	0.0735965
NUDT17	0.29837	0.203058	0.397166	0.0895534	0.875015
POLR3C	4.49242	-0.182327	0.0210816	-0.0125014	0.955814
CD160	2.95116	-0.714986	0.0219155	0.865015	0.144192
GPR89A	3.86533	0.00608334	0.941001	0.061408	0.682066
PRKAB2	3.38731	-0.352106	0.00188181	0.0399218	0.895892
FMO5	5.86905	-1.03233	1.41885e-08	0.269045	0.417275
ACP6	5.01639	-0.297866	0.000595579	-0.218189	0.1878
GJA5	2.29281	1.94959	6.57546e-08	-0.0822986	0.921568
RNU1-5	0.463643	-0.00478564	0.987866	0.0443714	0.952934
HIST2H2BF	2.09408	0.399999	0.0157012	-0.147461	0.694754
HIST2H2BE	7.31252	-0.059853	0.685117	-0.183873	0.49308
HIST2H2AB	5.21577	-0.0237098	0.868034	0.0777922	0.781696
SV2A	0.015349	0.803962	0.00183611	-0.0587308	0.932874
SF3B4	6.64745	-0.00683459	0.954496	-0.215384	0.238194
MTMR11	5.56949	-0.372414	0.00131208	0.108673	0.682288
OTUD7B	3.63331	-0.232083	0.022763	0.298825	0.109673
ANP32E	4.32838	0.372443	0.000232344	0.0865852	0.702082
APH1A	6.63119	-0.104856	0.150199	-0.0633803	0.697302
C1orf138	1.06897	0.912732	4.38119e-07	0.398363	0.189686
MCL1	7.20775	0.879882	5.56844e-10	0.015925	0.963694
ENSA	6.29149	-0.0298945	0.593353	0.0544997	0.615502
GOLPH3L	6.18032	-0.381309	0.000151278	0.221739	0.244322
CTSS	9.27306	0.18022	0.0907204	0.319004	0.0959921
CTSK	6.31601	1.50109	8.96495e-10	0.210064	0.642479
ARNT	3.70698	0.113768	0.230505	0.268027	0.105443
CERS2	6.09561	0.0404742	0.576876	-0.109311	0.397711
FAM63A	5.26944	-0.334369	0.000877517	0.183881	0.349491
CDC42SE1	5.69652	0.540252	1.22422e-08	0.112321	0.522849
RP11-316M1.11	0.802405	0.266804	0.0968458	0.356372	0.231195
SEMA6C	1.02713	0.268538	0.282755	-0.29543	0.56717
LYSMD1	2.20957	-0.317243	0.00229903	0.114845	0.618772
VPS72	4.26758	-0.0955342	0.0801115	0.00774847	0.960454
RP11-126K1.2	-0.508374	-0.274046	0.303692	0.353876	0.494503
PI4KB	6.18583	-0.162619	0.00467893	0.0577009	0.654573
RFX5	4.33993	0.453428	0.000130835	0.139107	0.576093
SELENBP1	10.6833	-1.32323	1.41668e-06	0.492539	0.337049
POGZ	2.81032	0.109909	0.370452	0.109723	0.671193
MRPL9	5.68571	0.025355	0.829304	-0.188366	0.318773
TDRKH	2.2232	0.234092	0.170542	-0.102265	0.799778
RORC	4.35692	-0.336571	0.00164402	-0.0695668	0.792361
C2CD4D	1.15035	-0.0625053	0.732004	-0.174595	0.618378
THEM4	3.38778	0.158474	0.0892018	-0.145138	0.428573
S100A10	9.48017	-0.0240889	0.839714	-0.166951	0.396271
S100A11	9.49679	1.08437	1.29498e-07	-0.266024	0.48656
SPRR2A	-0.889618	4.89415	1.92942e-06	0.26009	0.861323
PGLYRP4	-0.779902	4.14613	5.76935e-09	-0.885018	0.316094
S100A12	1.02338	4.40538	4.05663e-07	0.713226	0.558095
S100A8	5.36092	4.75015	8.86499e-10	1.28082	0.191479
S100A6	9.83229	0.542539	0.00017308	0.0309435	0.935761
S100A4	5.0595	0.614108	0.00190868	0.134442	0.773062
S100A3	1.58682	1.15302	0.00559744	0.24695	0.794614
S100A2	-1.23544	3.82961	1.70297e-06	0.675229	0.565215
S100A16	8.81701	0.339791	0.0169057	-0.41795	0.110215
S100A14	5.75262	0.0307114	0.857025	-0.237115	0.400109
S100A13	5.71792	0.277803	0.00898329	0.0643179	0.802349
ILF2	8.06941	0.0831997	0.344868	-0.0686647	0.717635
GATAD2B	3.55773	0.107515	0.405625	0.039926	0.901138
DENND4B	4.31592	0.156448	0.103534	0.0654377	0.77384
CRTC2	3.86991	0.0322385	0.723096	0.0751501	0.669492
SLC39A1	6.39659	0.0877677	0.289526	-0.030437	0.881809
JTB	7.48321	-0.0554699	0.465002	-0.0483732	0.772902
RAB13	5.79064	0.275552	0.00131738	0.0879056	0.643703
NUP210L	-1.76426	0.831053	0.192754	0.879259	0.444042
TPM3	10.4395	0.276739	0.00170422	-0.0292542	0.900066
C1orf43	6.51868	0.01265	0.881871	0.167862	0.197495
UBE2Q1	3.42837	-0.118619	0.309238	-0.00583538	0.986392
ADAR	4.94335	0.277613	0.00772792	0.11127	0.624963
KCNN3	3.91381	1.23766	3.70088e-06	0.405263	0.409898
PMVK	5.74303	-0.10591	0.0980671	-0.0584631	0.682066
PBXIP1	4.59846	-0.137866	0.171118	0.00154101	0.99571
PYGO2	4.4009	-0.154891	0.0333947	-0.0292204	0.878008
SHC1	5.31446	0.0465233	0.576405	0.0272254	0.889583
DPM3	5.0769	-0.0344785	0.784694	0.120493	0.600221
KRTCAP2	8.73298	0.146097	0.0196564	0.0607981	0.662765
MUC1	9.6774	1.10442	7.40868e-07	-0.0695074	0.898339
THBS3	3.01825	0.22398	0.081426	-0.254683	0.300691
GBAP1	0.636442	-0.479097	0.00970087	0.106475	0.823711
GBA	7.10837	-0.118168	0.185098	0.0466248	0.828765
FAM189B	2.34749	0.141652	0.269535	0.284155	0.214231
SCAMP3	6.90092	-0.0220767	0.764594	-0.133433	0.26541
CLK2	1.56819	0.0421029	0.729489	0.0859455	0.722325
PKLR	-0.871843	-1.99244	0.000147439	0.530268	0.686171
RP11-21N7.2	-1.35549	0.96531	0.0974055	-0.987185	0.962286
ASH1L	4.71787	0.00289861	0.9751	0.280951	0.0408745
YY1AP1	3.80895	0.0395834	0.629721	0.150009	0.27923
GON4L	2.94952	0.182348	0.0638247	0.2445	0.174316
RIT1	5.49223	0.397281	2.03302e-05	0.151739	0.393668
KIAA0907	6.71797	0.0796716	0.509214	0.152639	0.497545
ARHGEF2	5.40326	0.653502	3.42653e-08	0.0362413	0.898416
RP11-336K24.4	4.75502	-0.565895	6.33933e-05	0.184275	0.531845
SSR2	8.57768	0.33064	0.000250218	-0.0166279	0.945886
UBQLN4	0.727961	0.212291	0.379963	-0.0653546	0.912882
MEX3A	0.24318	0.200115	0.460725	-0.34246	0.50527
PAQR6	0.768916	0.0449923	0.874025	0.344045	0.458153
SMG5	6.17898	-0.209717	0.000655579	-0.170002	0.138619
C1orf85	5.74509	0.0290499	0.777668	-0.0454112	0.837406
CCT3	6.26908	0.223517	0.0161022	0.0202871	0.935726
RP11-98G7.1	0.184903	-0.0663349	0.834177	0.621327	0.207399
MEF2D	7.67706	0.160182	0.114508	0.182851	0.34374
IQGAP3	5.29111	0.290711	0.0464216	-0.0796792	0.826159
GPATCH4	3.12249	0.0594812	0.722875	-0.147376	0.641642
RP11-284F21.7	5.56861	-0.450292	0.00020924	-0.207119	0.390646
NES	0.535088	0.0487599	0.87366	-0.936143	0.0409586
CRABP2	0.235342	1.62451	0.00116289	0.675217	0.465641
ISG20L2	3.97867	0.117553	0.301731	0.00634219	0.984725
MRPL24	6.44067	-0.108207	0.23116	0.139942	0.41773
HDGF	6.26531	0.0772976	0.36734	-0.0842174	0.63306
SH2D2A	4.3571	0.755359	7.75794e-06	0.218545	0.506862
ARHGEF11	3.14017	-0.0549908	0.68829	0.558555	0.00777911
ETV3	5.1242	0.476936	1.85596e-07	0.0324515	0.882388
FCRL5	5.57831	1.2979	1.90657e-06	0.601693	0.195853
FCRL4	-0.441487	1.05418	0.0561604	-0.26324	0.839667
FCRL3	3.08148	1.59621	0.000290261	-0.201188	0.851467
FCRL2	2.53167	0.693884	0.00738477	0.358517	0.487309
FCRL1	2.33936	1.90298	9.35601e-05	0.556068	0.550027
RP11-404O13.5	-0.985833	0.905507	0.041522	-0.726297	0.384424
CD1B	1.016	3.25694	7.49342e-08	-0.124753	0.923576
AIM2	3.55553	1.51899	1.24532e-06	0.618117	0.239492
CTA-134P22.2	0.21084	0.710946	0.00520568	-0.279963	0.59752
C1orf204	0.0132866	-0.590947	0.0150263	0.249382	0.65735
TAGLN2	8.86358	0.231451	0.0424052	-0.120452	0.628424
IGSF9	5.32362	-1.08376	1.18663e-05	0.31266	0.544579
PIGM	5.22989	-0.0582782	0.437681	-0.0609711	0.699931
KCNJ10	0.717485	2.47853	4.00311e-06	1.41666	0.0726458
IGSF8	6.34267	-0.414856	5.95449e-06	-0.0978761	0.619587
DCAF8	6.63572	-0.149256	0.00387871	0.182763	0.0508114
COPA	5.15023	0.321209	7.17063e-06	0.200363	0.112843
SLAMF6	3.90258	1.02304	1.15729e-06	0.411338	0.261777
CD84	2.87356	0.757862	5.44299e-05	0.258972	0.474774
SLAMF1	4.17967	1.02756	4.99497e-06	0.343782	0.401807
CD48	4.64655	0.967669	2.20593e-05	0.505428	0.205156
CD244	1.83639	0.364472	0.0564569	0.443118	0.20514
ITLN1	11.4378	1.45276	0.00101577	0.259954	0.809834
ITLN2	4.98786	7.28813	1.76755e-10	0.488285	0.727288
F11R	7.97584	-0.227007	0.00929917	0.0681244	0.739836
TSTD1	-1.80191	-1.15852	0.038769	0.376921	0.793227
USF1	5.76655	0.280767	0.00115407	0.0649304	0.745896
ARHGAP30	4.55278	0.905212	4.32314e-06	0.27347	0.461447
PVRL4	2.98252	1.01047	5.68478e-09	-0.451102	0.109482
PFDN2	6.49586	0.214207	0.00345068	0.0101674	0.962026
DEDD	5.83132	0.028713	0.706012	-0.137756	0.274826
RP11-297K8.2	1.11003	0.0198988	0.916497	0.374506	0.183913
B4GALT3	5.73717	0.0497829	0.572668	0.066314	0.716326
ADAMTS4	3.08899	3.57265	2.08329e-10	0.817808	0.276812
MPZ	2.18505	-0.116258	0.582251	-0.30841	0.423549
FCGR3A	3.38158	2.84686	1.97172e-08	1.02664	0.161612
OLFML2B	1.17383	1.63645	2.39829e-07	0.467726	0.389481
SH2D1B	0.5751	1.13012	0.000320813	0.0505191	0.949574
RGS5	7.25022	1.28562	2.51654e-06	-0.0455849	0.949073
RP11-267N12.3	1.493	0.0448286	0.754694	0.310466	0.167823
RXRG	0.944819	-0.681841	0.00446304	-0.501178	0.304506
ALDH9A1	4.0151	-0.125715	0.121287	0.117548	0.469798
TMCO1	8.3801	-0.420499	1.20408e-05	0.06371	0.778695
FAM78B	1.50387	-0.471223	0.00127044	0.110391	0.753955
RP11-276E17.2	-0.548415	1.26485	0.000983518	0.636551	0.355288
TADA1	3.7879	-0.293001	2.67249e-05	-0.0219182	0.905291
GPA33	9.67779	-0.553345	1.46384e-05	-0.187622	0.462479
CD247	4.65635	0.805015	3.66344e-05	0.408226	0.248891
CREG1	7.24611	-0.0101013	0.922667	0.175299	0.275478
ADCY10	-0.334258	-0.789634	0.00619034	0.12746	0.871437
MPC2	7.57453	-0.191435	0.119418	0.156981	0.536156
GPR161	0.224664	0.170681	0.504481	-0.504507	0.2701
RP5-968D22.3	2.05972	1.39018	7.83462e-07	-0.428521	0.395429
XCL2	0.466527	0.394233	0.217331	0.771494	0.16424
DPT	4.51911	0.778108	0.0193004	-0.168841	0.837722
NME7	3.67783	0.0612002	0.578041	-0.000867394	0.9968
SLC19A2	4.08067	-0.00213856	0.982361	0.0982357	0.558488
F5	0.600971	0.929278	0.000676976	0.377258	0.462005
SELP	2.35035	2.02222	4.7929e-08	-0.263256	0.717753
SELL	5.49718	2.59013	4.54211e-08	0.777977	0.294263
SELE	1.75367	2.13475	2.33541e-05	1.01319	0.19428
METTL18	2.50607	-0.0790958	0.536447	0.0493312	0.869358
SCYL3	4.47565	-0.183148	0.00301651	0.231595	0.0391025
KIFAP3	5.31445	-0.296685	6.45171e-05	0.189644	0.164266
MYOC	-1.43853	-1.83246	0.00557768	-1.56395	0.252061
VAMP4	3.89388	0.164535	0.0955221	0.126092	0.528486
DNM3OS	2.28688	0.480083	0.00193608	0.242007	0.424476
PIGC	3.55474	-0.0427124	0.642071	0.0992539	0.56657
TNFSF18	-1.26069	0.057078	0.936073	-0.887594	0.388305
CENPL	2.95776	-0.13588	0.170213	-0.109685	0.600221
SNORD74	3.16571	0.065226	0.696232	0.152879	0.626757
RC3H1	6.18177	-0.0849817	0.161729	0.0850983	0.479663
MRPS14	6.61308	-0.0680153	0.301184	0.114724	0.345017
KIAA0040	5.26937	0.465186	0.000127662	0.0416702	0.894552
TNR	-1.20305	0.273353	0.611063	0.0090358	0.99368
RFWD2	2.04846	0.160935	0.27365	0.0243265	0.950848
SEC16B	0.323082	1.99444	2.48171e-06	0.257686	0.759983
RP11-568K15.1	4.62369	0.00957335	0.95019	-0.0300137	0.929697
ANGPTL1	2.9488	-0.524965	0.073915	-0.457656	0.439354
ABL2	2.27716	0.985349	1.29756e-05	0.089341	0.869562
TOR1AIP2	5.52268	0.102764	0.32464	0.186088	0.331155
ACBD6	2.80062	-0.0480064	0.655782	0.0464793	0.845243
STX6	4.8356	0.123837	0.0388472	0.11229	0.332416
GLUL	8.21029	0.446939	5.43478e-05	-0.188293	0.382204
RNASEL	4.89135	-0.153783	0.130481	0.264415	0.152736
RGS16	1.34057	1.84851	3.42726e-09	0.145121	0.817491
AL450304.1	1.81377	-0.252235	0.384104	-0.585525	0.274396
NMNAT2	-0.364928	1.33855	0.00187255	-0.555364	0.517392
SMG7-AS1	-0.445386	0.140498	0.535054	0.421899	0.28165
NCF2	3.97535	1.7488	9.96023e-10	0.577894	0.180373
ARPC5	8.66716	0.0304502	0.703748	0.0412124	0.808571
APOBEC4	-0.688823	-0.683228	0.0360368	-0.431622	0.545123
RP11-382D12.2	0.0268338	-0.348556	0.0349422	0.0163328	0.972845
EDEM3	6.78543	0.132186	0.0669154	0.146023	0.281526
FAM129A	3.68032	0.495552	0.0143883	-0.0225516	0.969938
TRMT1L	5.93966	-0.0770231	0.312033	0.181466	0.174432
IVNS1ABP	7.75648	0.0476819	0.68829	0.25175	0.190603
TPR	6.41527	0.115728	0.0605739	0.0406416	0.78284
PTGS2	5.10035	2.17668	1.16435e-06	0.658416	0.384994
FAM5C	4.62673	-1.85269	2.45136e-05	1.29253	0.102256
UCHL5	4.11061	0.0949696	0.225718	0.127753	0.387318
GLRX2	4.20093	-0.00531725	0.960961	-0.0538468	0.799603
B3GALT2	0.509966	0.0686852	0.772951	0.111124	0.825183
KCNT2	0.61299	0.056379	0.842538	0.0816095	0.896785
ASPM	4.01908	0.181638	0.221337	0.0772255	0.827312
ZBTB41	4.26057	0.129813	0.0757688	0.202672	0.126186
DENND1B	5.89648	-0.239314	0.00383118	0.416221	0.00442833
RP11-31E23.1	1.096	0.849555	8.35597e-05	0.423061	0.270931
ZNF281	2.57654	0.207725	0.0735457	0.149027	0.534968
KIF14	2.76655	0.537308	0.000187583	-0.0640885	0.86009
DDX59	2.22571	0.238981	0.0638582	0.257469	0.279332
KIF21B	2.72024	0.772838	7.82913e-07	-0.108972	0.752516
TMEM9	5.47869	-0.110015	0.281936	-0.248079	0.178521
LAD1	7.09115	-0.146815	0.383631	-0.533608	0.0694843
PHLDA3	3.39953	0.543548	0.00128781	-0.0650665	0.879762
CSRP1	8.95187	-0.136506	0.308396	-0.525522	0.0234982
IPO9-AS1	-0.197869	0.044775	0.861074	0.187875	0.803376
LMOD1	4.94992	0.2713	0.199014	-0.375921	0.360646
RP11-465N4.4	4.55225	-0.0407932	0.763232	-0.0202877	0.949504
ARL8A	5.86162	0.188535	0.025632	-0.0868621	0.642956
PTPN7	4.30262	0.922744	6.08547e-06	0.191892	0.650021
UBE2T	5.91074	0.270866	0.0171985	0.0134624	0.967866
KDM5B	4.75804	-0.0721216	0.399979	0.0956115	0.577491
RP11-480I12.5	2.1217	-0.957782	4.35374e-07	0.466351	0.167823
RABIF	4.69786	-0.0771102	0.228646	0.0408909	0.782626
KLHL12	4.38834	-0.142521	0.0144105	0.185073	0.0849787
ADIPOR1	6.62237	0.189548	0.0571183	-0.043309	0.864981
CYB5R1	5.12142	-0.0552133	0.589931	-0.0251926	0.919378
CHI3L1	6.32386	5.55002	4.46378e-11	0.724433	0.519156
CHIT1	1.94792	1.68394	0.0152994	0.354963	0.835573
RP11-134P9.1	-0.0232768	0.925167	0.000266419	0.70636	0.100756
FMOD	6.82613	0.231228	0.112897	0.137066	0.672667
ETNK2	-0.132546	0.460205	0.0366717	-0.00850318	0.989043
REN	0.575608	-0.60347	0.22287	-0.411831	0.70965
GOLT1A	3.06715	-0.41602	0.08409	-0.0356119	0.958691
PLEKHA6	5.28895	-0.550615	3.66112e-05	0.236078	0.36501
PPP1R15B	6.21181	0.36288	0.00342678	0.0340816	0.9185
PIK3C2B	2.64613	0.0864834	0.622697	-0.371007	0.202185
LRRN2	1.7056	-2.45249	9.77277e-09	0.520168	0.543547
RBBP5	3.62593	-0.0464264	0.612484	0.0132873	0.953777
DSTYK	2.6337	0.0169543	0.902643	0.00504974	0.988343
NUAK2	3.4715	-0.481273	4.10178e-05	0.0616411	0.833865
LEMD1	0.00377008	2.2627	3.09012e-09	-0.00587112	0.994658
ELK4	2.41483	0.271783	0.0439218	0.215997	0.413981
SLC45A3	4.71489	0.0667254	0.57603	-0.476156	0.0136261
NUCKS1	4.17616	-0.0971773	0.394733	-0.141746	0.527066
RAB7L1	3.22997	0.612188	2.32744e-06	-0.042102	0.897035
SLC41A1	0.609778	1.2562	1.04723e-07	-0.282572	0.502762
PM20D1	0.697531	0.0903356	0.877698	0.408215	0.70476
C1orf186	2.74075	0.279938	0.22236	0.171153	0.742208
RP11-38J22.6	3.2949	0.957034	1.19018e-05	0.64245	0.0836063
EIF2D	4.73811	-0.0172381	0.82845	-0.00765853	0.969122
IL10	0.801798	0.877564	0.00720849	0.437763	0.472362
FAIM3	4.57553	1.03774	0.000139793	0.207395	0.73579
PIGR	14.6797	0.034002	0.841131	-0.0816731	0.818188
FCAMR	1.1856	0.393269	0.125234	-0.218482	0.706757
C1orf116	4.55959	0.119398	0.394095	0.109546	0.713076
YOD1	2.07977	0.286072	0.0391403	0.213644	0.432752
C1orf132	3.84771	0.168594	0.171148	0.275269	0.216476
CD34	4.7558	0.700894	3.39354e-05	-0.115456	0.771992
PLXNA2	5.28068	-0.536485	7.74466e-06	0.0385605	0.902173
LAMB3	6.31482	-0.00487901	0.975374	-0.142912	0.621191
RP1-28O10.1	-1.40091	1.31901	0.0146666	0.518338	0.613836
C1orf74	3.20913	-0.0323972	0.815363	0.172375	0.453589
IRF6	6.0928	-0.319531	0.00202503	-0.0431936	0.873116
SERTAD4-AS1	1.83009	0.300254	0.130538	-0.155652	0.733122
KCNH1	1.14364	-0.250606	0.157601	0.0377913	0.936976
SLC30A1	5.30016	-0.255145	0.00611781	0.289689	0.08701
NEK2	2.73132	0.289101	0.0722979	0.138376	0.698769
LPGAT1	4.34597	0.943091	1.07187e-08	-0.13497	0.681271
INTS7	4.43451	-0.0421636	0.603465	-0.108745	0.45084
TMEM206	1.91133	0.811163	6.97291e-06	0.104949	0.797338
RP11-338C15.3	-0.0352559	1.08153	3.61102e-05	0.137128	0.81821
BATF3	0.533189	1.44088	0.0029074	-0.347451	0.731716
NSL1	4.59513	0.0918283	0.217238	0.135926	0.326088
FLVCR1-AS1	-0.239527	-0.753751	0.0078317	0.0104879	0.990533
ANGEL2	4.24214	-0.124361	0.0584996	0.180202	0.136699
PTPN14	1.90169	0.323015	0.0362471	-0.160428	0.634676
ESRRG	-0.372525	0.143969	0.683871	0.414102	0.507346
GPATCH2	3.30706	0.183693	0.0592065	0.0860594	0.69286
SLC30A10	3.58836	-0.656694	0.0482568	0.628658	0.34665
EPRS	4.56163	0.152453	0.092197	-0.0481401	0.829588
BPNT1	5.3203	-0.225462	0.0345208	0.328648	0.0926599
MIR194-1	2.89002	0.1152	0.794849	1.03304	0.12568
RAB3GAP2	5.52905	0.165858	0.0295519	0.214872	0.121905
DUSP10	3.11376	0.898526	4.18593e-05	-0.180375	0.703823
TAF1A	2.76243	0.190084	0.0493587	-0.0614462	0.790573
AIDA	5.83284	0.238175	0.000663933	0.215557	0.0865291
TLR5	1.68783	0.281506	0.071543	0.0408905	0.922586
CAPN8	5.97371	0.431106	0.016866	-0.363316	0.291817
TP53BP2	1.91375	-0.183755	0.252287	-0.0251498	0.953777
NVL	5.32577	-0.318616	0.000371998	0.218957	0.186545
WDR26	5.8434	0.214796	0.00758311	0.158455	0.301885
LBR	6.4253	-0.0336088	0.751125	0.123826	0.509653
ENAH	4.54848	0.232683	0.0346393	-0.325606	0.110215
TMEM63A	6.82331	-0.0778013	0.370028	-0.215402	0.160703
LEFTY1	8.27334	-0.16376	0.503849	-0.633278	0.151266
PYCR2	-0.812998	-0.511089	0.0747463	-0.389209	0.51365
RP4-559A3.7	6.15265	0.0268762	0.754906	-0.089191	0.57229
SDE2	3.79905	0.0571526	0.552856	0.184075	0.265418
ACBD3	7.50777	0.325011	3.91443e-06	0.0319522	0.85227
LIN9	3.69548	0.0523244	0.568933	0.0880031	0.624457
PARP1	5.78743	0.389497	0.000278083	0.0659968	0.797745
ITPKB	3.10404	0.308774	0.0140365	-0.0297088	0.931219
CDC42BPA	5.74452	-0.337591	0.000745873	0.130803	0.530389
JMJD4	4.64948	-0.080232	0.387978	-0.104137	0.576098
WNT9A	2.4937	0.0595262	0.739859	-0.325682	0.272713
C1orf35	4.68863	-0.150078	0.0278163	-0.117465	0.387485
MRPL55	3.79593	0.107984	0.340836	-0.0710721	0.782921
C1orf148	0.821325	-0.275221	0.0624083	-0.12913	0.704731
RP5-1139B12.3	-0.29644	0.720378	0.00216522	0.0640969	0.91577
TRIM11	4.00722	0.148224	0.0220216	-0.131867	0.291817
HIST3H2A	3.38506	0.501745	0.0173718	-0.120228	0.819094
RP5-1061H20.4	2.12507	-0.501625	0.00122628	-0.138156	0.70241
CCSAP	3.15963	0.415133	0.000102013	0.192014	0.339264
NUP133	3.24126	0.0877045	0.326748	0.142143	0.390483
ABCB10	3.38666	-0.186547	0.0200383	0.0243587	0.91028
TAF5L	4.65524	0.0385092	0.594832	-0.0462079	0.764582
PGBD5	-0.182091	-0.27562	0.255315	-0.022758	0.97296
AGT	3.83817	1.37076	8.98763e-05	-0.206914	0.795673
C1orf198	3.39669	0.266297	0.0664592	-0.382219	0.155223
TTC13	5.55812	-0.0947272	0.254347	0.0670872	0.712765
FAM89A	2.59393	0.532315	0.00599274	-0.153567	0.728265
C1orf131	5.44484	-0.126517	0.109293	0.188924	0.1911
EXOC8	3.63878	0.292077	0.00673701	0.126916	0.581512
EGLN1	6.11115	-0.175501	0.0184446	0.0573608	0.743052
RP11-295G20.2	3.97535	-0.0191278	0.885171	0.180643	0.394192
LINC00582	1.1431	0.860096	0.000764137	0.885719	0.0413733
PCNXL2	2.9442	0.44106	0.00122794	0.0605129	0.860392
RP5-827C21.4	2.28183	-0.270552	0.0226014	0.127704	0.626059
TARBP1	4.14363	-0.0503325	0.606122	-0.0352373	0.876314
IRF2BP2	6.68758	-0.390836	1.65116e-06	0.0725724	0.684547
RP11-443B7.1	1.81391	-0.397103	0.0100095	0.187761	0.573798
RP11-443B7.3	0.451917	1.03631	0.000512457	0.279303	0.645854
TOMM20	4.23667	0.118093	0.373327	-0.0356578	0.916561
RBM34	5.68241	-0.00526206	0.949092	0.0745613	0.608032
ARID4B	5.90238	0.374281	0.000146341	0.24941	0.164051
B3GALNT2	4.51423	0.0305281	0.75517	-0.128444	0.44308
GNG4	2.92376	-1.68442	8.72447e-09	0.0755586	0.9185
LYST	4.05752	0.791571	6.86085e-09	0.127185	0.625958
NID1	5.72017	0.602583	4.14518e-05	0.078446	0.825922
ERO1LB	3.5428	0.713668	7.79357e-07	0.290535	0.251386
LGALS8-AS1	-0.324268	-0.269661	0.226069	0.0727288	0.900564
HEATR1	5.4713	0.0841783	0.457787	-0.0319586	0.907668
MT1HL1	-1.50751	-1.19623	0.0288071	1.54597	0.160076
CHRM3-AS2	1.38168	0.883289	0.00291844	0.077211	0.920601
GREM2	4.7551	-0.121481	0.762758	-0.940277	0.166429
RGS7	-0.60106	-0.0974914	0.804056	0.637187	0.333144
FH	6.36506	-0.0867605	0.447587	0.137408	0.529514
OPN3	6.06731	-0.400675	0.000406668	0.343509	0.0959732
CEP170	3.74205	0.605799	7.37025e-06	0.172377	0.521298
AKT3	-0.605418	0.907489	0.000934423	0.0682331	0.92465
RP11-278H7.4	0.631704	0.92427	8.23386e-05	-0.359882	0.420085
ADSS	5.95838	0.427227	2.78537e-08	0.0321229	0.857656
HNRNPU-AS1	-0.762335	0.428428	0.259466	0.301784	0.6933
HNRNPU	6.20413	0.195527	0.0140965	0.0827486	0.637446
SMYD3	4.28396	0.0341918	0.728992	0.0882147	0.638958
TFB2M	5.69912	-0.151436	0.159495	-0.112254	0.626757
AHCTF1	4.02686	0.000825008	0.992827	-0.0145558	0.94671
ZNF695	0.0681038	0.139899	0.579906	-0.0860222	0.883053
ZNF670	1.24842	-0.0277867	0.838761	0.289974	0.16572
ZNF669	1.60033	0.0414485	0.802519	0.142038	0.645854
RP11-488L18.8	3.7065	0.200188	0.0275297	0.302176	0.0651041
ZNF496	3.07427	-0.215101	0.00249733	-0.0212815	0.912292
WI2-2118C23.1	1.75915	-1.09904	0.000793135	0.661495	0.313909
SH3BP5L	1.50839	0.00632823	0.963851	0.00407478	0.990078
ZNF692	3.82541	-0.148575	0.173247	-0.101651	0.673616
ZMYND11	3.80584	0.0217507	0.806591	-0.0031867	0.989081
PRR26	2.64855	-0.385138	0.0174978	0.254993	0.439303
RP11-363N22.2	-0.145899	0.19069	0.322698	0.199492	0.612556
GTPBP4	4.52148	0.240697	0.045959	-0.117057	0.658137
WDR37	5.28189	-0.040354	0.559183	0.181007	0.109082
PFKP	4.6237	0.653098	1.86747e-06	-0.284239	0.248613
RP11-184A2.3	0.0246301	2.0824	1.61826e-07	-1.17261	0.0519558
RP11-433J20.1	-0.15805	-0.260971	0.451178	0.285589	0.70107
AKR1E2	1.04217	-0.169774	0.501354	-0.212471	0.686171
AKR1C1	4.56954	-1.82855	0.00392801	0.553286	0.699828
AKR1C3	6.87083	-0.934108	0.000114324	0.538647	0.235606
UCN3	3.48387	-0.109758	0.617274	-0.608295	0.0959921
NET1	7.12125	-0.292439	0.00207334	0.134395	0.492904
FAM208B	3.99411	0.0698847	0.472507	0.0611204	0.774263
FBXO18	4.83846	0.147943	0.0342562	0.0992178	0.487406
RBM17	4.36688	0.156626	0.0673161	0.110443	0.528486
PFKFB3	4.42005	1.55247	1.20009e-08	-0.0521493	0.933809
PRKCQ-AS1	1.95839	0.426334	0.0120477	0.0553546	0.902654
ATP5C1	7.03003	-0.093496	0.375911	0.228469	0.21781
TAF3	5.12548	0.0381679	0.715374	0.042661	0.852312
GATA3	0.998443	0.417956	0.052637	0.135669	0.789982
CELF2	4.73447	0.517792	6.21456e-06	0.396036	0.0422477
ECHDC3	1.23236	-0.384083	0.300746	-0.542745	0.450368
PROSER2	3.67601	-0.128957	0.149505	-0.0962038	0.618032
DHTKD1	4.81596	0.105291	0.270927	-0.0278605	0.909007
SEC61A2	1.75747	0.492407	0.00136473	0.0912709	0.802349
CDC123	6.19593	0.0840268	0.23981	-0.0840037	0.563893
CAMK1D	4.9976	-0.349701	0.00102928	0.178914	0.396159
OPTN	6.32228	-0.0076567	0.953921	0.285712	0.144071
MCM10	2.67649	0.648991	2.17435e-05	0.0513843	0.894224
PRPF18	6.22509	0.0109152	0.888053	0.211477	0.0647786
HSPA14	5.75947	0.0322795	0.731956	0.13159	0.407415
SUV39H2	4.50499	0.103553	0.300592	-0.0137505	0.959342
MEIG1	-0.329586	-0.0646696	0.953625	0.272111	0.621028
RPP38	5.49791	-0.126413	0.0186866	-0.04653	0.707842
PTER	5.87472	-0.194098	0.0131727	0.0509487	0.788095
VIM	7.68644	0.66642	0.00055637	-0.0193647	0.972833
STAM	5.05479	0.191009	0.00293049	-0.00628505	0.972982
CACNB2	2.43278	-0.18446	0.221947	0.163433	0.605762
ARL5B	6.10685	0.654865	7.44076e-08	-0.0236205	0.937282
C10orf112	0.560118	-0.113895	0.64016	0.653264	0.104321
PLXDC2	4.52327	-0.324806	0.00217928	0.414598	0.029026
NEBL-AS1	-0.17238	-0.124589	0.593126	-0.421141	0.301885
MLLT10	2.96479	-0.26154	0.00368932	0.268534	0.105157
BMI1	7.33174	-0.0167994	0.776824	0.194644	0.0306932
MSRB2	4.75643	-0.123245	0.162214	0.106147	0.560834
OTUD1	4.41515	-0.183006	0.284055	0.172058	0.629469
KIAA1217	5.61311	0.0940951	0.484047	0.141493	0.591968
THNSL1	2.3323	-0.450478	0.000295953	0.0740354	0.811744
APBB1IP	3.5369	0.903125	3.53376e-06	0.378787	0.274599
PDSS1	4.10449	-0.314428	0.00162021	0.0170324	0.951718
MASTL	2.58	-0.0156972	0.915767	0.328111	0.143401
RAB18	6.79397	0.0438109	0.566019	0.0646483	0.672212
WAC	5.88122	0.0810444	0.478644	0.0900558	0.706377
BAMBI	2.21766	0.210561	0.392459	-0.333168	0.474379
PTCHD3P1	4.00871	-0.110918	0.196676	0.114182	0.506711
MAP3K8	3.67612	1.35403	4.6601e-11	0.0542562	0.900586
ZEB1	4.65569	0.521069	9.05016e-05	0.0722315	0.822842
CCDC7	3.68034	0.194541	0.0626341	0.328004	0.0816365
RP11-462L8.1	1.76709	-0.124584	0.348591	0.310334	0.0985753
CREM	4.84593	0.951121	2.2534e-07	-0.221567	0.522093
CCNY	5.9676	-0.0153733	0.811669	0.0975678	0.354608
ZNF33A	3.24002	0.0366708	0.758093	0.305532	0.0968036
ZNF37A	4.35759	0.109931	0.438534	0.0653577	0.845146
HSD17B7P2	4.60162	0.517947	4.12833e-06	0.0213776	0.941857
BMS1	5.4362	0.115817	0.147298	0.010704	0.962458
RET	1.21004	0.409865	0.127318	-0.167374	0.789065
CSGALNACT2	4.18122	0.698447	5.12393e-06	0.203954	0.489362
FXYD4	-1.44085	0.162833	0.841917	-0.81442	0.563382
RP11-517P14.2	1.22467	0.167765	0.295386	-0.119459	0.738888
ZNF487	1.95014	0.204361	0.0343009	0.131955	0.499626
ZNF485	0.85187	-0.0828724	0.681725	-0.127088	0.765664
TMEM72	5.0061	-1.37886	3.45346e-05	0.530187	0.430282
RASSF4	5.21342	0.414808	0.0106815	0.081579	0.84168
ZNF22	3.8203	-0.0432654	0.552652	0.10006	0.446418
ALOX5	6.00483	0.794077	0.000166537	0.236181	0.590254
FAM21C	1.993	-0.0714304	0.649898	0.281641	0.285431
GPRIN2	4.43458	-0.624593	0.00052516	0.163101	0.6933
ZNF488	0.947332	0.383966	0.14402	0.37239	0.462702
MAPK8	4.6049	0.165055	0.0187173	0.0511228	0.759089
WDFY4	3.69976	1.22183	8.30416e-06	0.386638	0.446203
CHAT	-1.04517	-1.45333	0.00104748	0.0725041	0.959233
NCOA4	5.87754	-0.0577517	0.476069	0.302378	0.0231043
FAM21A	3.13104	0.105798	0.452519	0.457495	0.0485092
ASAH2B	3.92761	-0.0767605	0.47822	0.0147771	0.958691
PRKG1	4.00505	-0.0243835	0.846881	0.0111624	0.971651
DKK1	0.17029	0.934635	0.0437451	-0.143775	0.90144
CISD1	6.99262	-0.129584	0.165035	0.237191	0.159809
UBE2D1	6.00206	0.299645	0.00108498	0.0550556	0.805336
TFAM	4.7976	-0.0966736	0.216573	0.0757663	0.651379
BICC1	3.24305	0.422765	0.0124125	0.131023	0.737165
CDK1	3.88338	0.320391	0.0214765	0.0314136	0.933716
ARID5B	5.91861	0.116446	0.299224	0.265749	0.177262
ADO	5.04443	0.0924209	0.260605	-0.0637249	0.725204
NRBF2	2.83822	0.246942	0.00440868	0.350277	0.0233874
REEP3	5.95621	0.0328427	0.75894	-0.15706	0.379268
RP11-222A11.1	2.99857	-0.431213	0.00731794	0.244759	0.455709
LRRTM3	-1.35005	-0.320952	0.538096	-0.831191	0.410596
SIRT1	3.27277	0.00356135	0.976595	0.176576	0.367436
HNRNPH3	6.33082	-0.0958713	0.196218	0.194563	0.145196
TET1	1.95695	0.0461906	0.796046	0.23089	0.44686
CCAR1	7.06913	0.292589	0.00368794	0.182943	0.347589
STOX1	1.46209	-0.267775	0.0734249	0.0867812	0.81536
DDX50	3.02627	0.216963	0.00243028	0.109583	0.443747
DDX21	4.43266	0.388981	0.0381841	-0.0545259	0.912156
KIAA1279	5.73509	-0.0159279	0.855193	-0.116514	0.416755
SRGN	6.10073	1.28007	2.12566e-07	0.43984	0.299132
VPS26A	5.32979	0.075052	0.175023	0.0877691	0.408536
SUPV3L1	4.37957	-0.219023	0.00375807	-0.095702	0.557251
HKDC1	3.067	1.3139	6.37613e-05	-0.197822	0.791821
HK1	5.30426	0.426801	7.57469e-06	-0.15219	0.404033
TSPAN15	7.0779	-0.220032	0.00394082	-0.134129	0.379542
C10orf35	-0.190876	0.33397	0.0750132	0.105128	0.81868
COL13A1	1.97665	-0.322284	0.0839067	-0.0979583	0.836968
H2AFY2	4.71992	0.0193927	0.876955	-0.159334	0.442762
EIF4EBP2	7.4012	-0.356464	0.00572148	0.349752	0.146793
PALD1	2.20273	0.592659	0.00202314	0.118794	0.795673
ADAMTS14	2.08132	0.834852	8.17053e-05	0.15258	0.747326
SGPL1	5.74797	0.105176	0.0876023	0.119517	0.305734
UNC5B	3.93312	-0.247913	0.0327696	0.186462	0.422309
SLC29A3	5.04065	0.319083	0.00180474	0.0965278	0.674409
CDH23	1.4308	-0.489842	0.00188082	0.175966	0.6102
CHST3	-0.80048	1.63561	0.000110784	-0.231562	0.797239
ANAPC16	7.2452	-0.0156356	0.800715	0.144987	0.130645
DDIT4	4.17477	1.05663	7.37111e-07	-0.212769	0.616663
MCU	7.59295	-0.0973565	0.189366	0.0342263	0.851851
NUDT13	2.68506	-0.489518	0.000101714	0.306526	0.189079
FAM149B1	1.79513	-0.0431279	0.773278	0.0841641	0.784886
RP11-537A6.7	0.366498	0.145823	0.474672	0.326217	0.362906
RP11-152N13.5	1.48571	-0.327253	0.00814496	0.235058	0.33285
RP11-137L10.6	2.99311	-0.318258	0.0020594	0.135717	0.533416
RP11-464F9.20	0.0898646	-0.15768	0.729378	-0.0999141	0.988637
GLUD1P3	2.18714	-0.0511056	0.677492	0.175951	0.40278
SEC24C	5.28819	0.0995356	0.256621	0.0324337	0.882388
FUT11	3.95043	0.456184	1.33517e-05	-0.0977508	0.663473
CHCHD1	5.64604	0.0305125	0.735712	0.268415	0.0527046
ZSWIM8	2.51325	0.0975907	0.477299	0.200648	0.418643
PLAU	5.90551	1.80087	1.54011e-07	0.297549	0.659934
VCL	5.89377	0.189077	0.133548	-0.246817	0.30388
ADK	6.24987	0.0223928	0.765084	0.0233029	0.888122
KAT6B	2.85039	-0.301249	0.00286445	0.252841	0.177586
SAMD8	3.94241	0.539827	5.59864e-08	0.256286	0.121802
VDAC2	7.39665	-0.0364274	0.703066	-0.208832	0.17949
RPS24	8.11815	0.0767612	0.703617	0.262585	0.458289
ZMIZ1	6.13297	-0.303477	0.000357368	0.0959225	0.603355
PPIF	5.7158	-0.181576	0.0676437	-0.261407	0.156942
TMEM254	4.29761	-0.290963	0.00192552	0.150149	0.430044
PLAC9	2.92591	-0.113694	0.607317	-0.541137	0.146168
LINC00857	2.3913	0.421966	0.00953474	-0.137997	0.716909
FAM213A	7.10584	-0.767675	3.06529e-07	0.204829	0.470727
TSPAN14	6.77386	-0.138558	0.0243078	-0.09373	0.455148
SH2D4B	-0.395153	-0.140116	0.747434	0.643467	0.142907
GHITM	9.1368	-0.209079	0.0834701	0.181067	0.443616
C10orf99	9.13896	0.0921699	0.690016	0.0676861	0.898612
CDHR1	6.06917	-1.24116	1.24817e-06	-0.186376	0.755045
CCSER2	4.94446	0.313408	5.8362e-05	0.069301	0.688769
RP11-93H12.4	-1.25254	-1.62913	0.000583106	0.134556	0.921393
RP11-77P6.2	1.27671	0.0829941	0.517531	0.278494	0.195812
OPN4	-0.173107	-0.504728	0.236479	-0.286738	0.78036
LDB3	-0.255147	0.132733	0.74897	-0.991699	0.137831
BMPR1A	3.09755	-0.0593487	0.550591	0.172122	0.319814
SNCG	2.44829	0.75155	0.00057237	-0.329485	0.43866
ADIRF	5.79867	-1.1288	9.78253e-07	0.455868	0.275852
AGAP11	-1.80484	-1.81766	6.996e-05	0.308701	0.739097
RP11-96C23.7	0.336155	0.124659	0.442822	0.270231	0.353178
FAM35A	2.72716	-0.105773	0.310214	0.0678429	0.775768
LINC00863	2.29693	-0.102287	0.643151	0.280547	0.479485
MINPP1	5.63321	-0.0814438	0.478912	0.13628	0.535969
PAPSS2	5.77915	-0.293769	0.000666709	0.0223614	0.924536
CFL1P1	-0.244611	-0.0855948	0.766712	0.371203	0.320153
PTEN	7.25208	-0.232243	4.38939e-05	0.0970825	0.380926
STAMBPL1	4.0892	0.200393	0.0554931	0.35523	0.0546836
FAS	4.26047	0.0879337	0.370633	0.33098	0.0446469
IFIT2	3.80913	0.725753	0.00957333	0.820225	0.0912032
IFIT3	4.40923	1.5672	1.29087e-06	0.509387	0.362906
IFIT1	3.36414	-0.131453	0.613395	0.2402	0.628099
IFIT5	3.51835	0.647822	1.56263e-05	0.199884	0.494444
RP11-80H5.2	-0.939558	-0.471329	0.231307	0.591174	0.440257
KIF20B	3.12301	0.157422	0.176686	0.0402892	0.892496
LINC00865	2.61489	-0.49027	0.000877548	-0.0137565	0.975483
RPP30	5.10187	-0.0711471	0.234033	0.144644	0.176449
PCGF5	6.28089	0.0929596	0.366883	0.0725509	0.747384
HECTD2	3.32557	-0.0503072	0.729922	-0.108935	0.706008
TNKS2	3.18341	0.325419	0.0762456	0.0692715	0.883228
BTAF1	6.1202	0.112068	0.0931043	0.175249	0.146685
MARCH5	3.40685	0.107648	0.416397	0.18426	0.450556
KIF11	3.8692	0.353642	0.00308806	0.0469504	0.879124
HHEX	4.6591	0.995872	1.26378e-08	-0.048977	0.905291
EXOC6	3.28851	0.402798	1.27274e-05	0.0332488	0.885228
CEP55	4.2825	0.664817	4.69962e-05	-0.132531	0.711688
FFAR4	6.89677	0.539368	0.00105425	-0.454946	0.139147
LGI1	-0.335031	-0.734922	0.0218188	-0.674377	0.314746
SLC35G1	3.50295	-0.978427	1.9767e-07	0.457949	0.159887
PLCE1	3.92791	-0.459976	0.000661474	0.233554	0.386709
TBC1D12	4.08836	-0.479444	1.46579e-06	0.143337	0.457972
HELLS	5.30407	0.333171	0.00566515	0.0454296	0.884915
CYP2C18	3.43713	0.357978	0.20469	-0.038026	0.961127
CYP2C19	-1.45939	-0.99809	0.110054	3.05515	0.0109013
ENTPD1	5.18157	0.976938	6.54144e-08	0.21815	0.515918
CCNJ	1.99478	0.212648	0.109668	0.134561	0.634812
ZNF518A	4.94075	-0.0526268	0.606365	0.12023	0.523734
LCOR	6.04725	-0.112729	0.143103	0.131497	0.368879
FRAT1	1.62706	-0.103664	0.561271	0.381177	0.206616
RP11-452K12.4	-0.473449	-0.492563	0.0463503	-0.145343	0.906242
PGAM1	6.47155	0.404897	0.000195476	-0.158669	0.465204
ZDHHC16	5.64741	0.0522283	0.490005	-0.142619	0.285246
UBTD1	1.65193	1.22907	2.19218e-07	0.064589	0.909757
PI4K2A	3.14047	-0.0179088	0.89128	-0.0526511	0.847415
MARVELD1	6.03915	-0.5477	6.66317e-07	-0.0080915	0.979276
ZFYVE27	5.28372	-0.138653	0.0581498	0.0854395	0.586308
R3HCC1L	5.00599	-0.14429	0.0901135	0.0977721	0.587579
CNNM1	0.0417015	0.0509919	0.848606	-0.223017	0.644999
RP11-441O15.3	2.73613	-0.367083	0.000664856	0.38684	0.0461585
RP11-129J12.1	-0.958868	1.2193	0.00557768	-0.0827646	0.94051
NKX2-3	2.46895	0.11077	0.464828	-0.29875	0.265963
RP11-85A1.3	0.0738409	-0.0384374	0.853333	0.0446936	0.92187
ENTPD7	3.4161	0.810655	7.79298e-08	-0.211792	0.439303
CUTC	3.95673	-0.00510804	0.95463	0.214507	0.102619
DNMBP-AS1	2.93758	-0.553347	0.00568272	0.301889	0.46169
SCD	5.79516	0.934093	0.000598792	-0.242164	0.688809
LINC00263	3.71092	0.231943	0.25417	0.0249136	0.965752
WNT8B	-0.679125	0.1483	0.632595	0.372447	0.534027
HIF1AN	3.50345	-0.0441902	0.692735	0.158385	0.412462
FAM178A	3.42813	-0.134829	0.13171	0.085803	0.664305
SEMA4G	1.05714	-0.792388	1.52036e-05	-0.272111	0.470773
C10orf2	2.58273	0.127276	0.450386	-0.0576005	0.886209
LZTS2	4.31177	-0.211498	0.0355521	-0.203515	0.305269
SFXN3	4.91635	0.509602	0.000304986	-0.235097	0.395528
KAZALD1	3.51799	0.138521	0.322628	-0.244938	0.348028
HUG1	1.09459	-0.510672	0.0524775	0.519679	0.306547
BTRC	4.12504	0.0837488	0.191792	0.117595	0.326154
DPCD	4.5829	0.243935	0.0177952	-0.225122	0.251064
HPS6	3.71743	-0.0395473	0.703103	-0.225631	0.185513
PPRC1	5.26023	0.215454	0.165035	-0.28384	0.33244
NOLC1	6.96777	0.10746	0.487907	-0.175917	0.556285
GBF1	7.31721	-0.0205939	0.760585	0.0840208	0.470651
NFKB2	3.88411	1.09287	4.7189e-10	0.257348	0.368319
FBXL15	5.29401	-0.303053	0.00010418	-0.0556601	0.764905
MIR146B	0.918618	1.32848	5.90678e-05	0.119453	0.879602
RP11-18I14.10	0.578363	-0.577077	0.000722157	-0.499978	0.130645
TMEM180	3.48723	-0.372697	0.000409485	-0.00872317	0.977585
SUFU	2.54217	0.112735	0.419749	0.0791798	0.80114
TRIM8	5.79395	0.120363	0.131968	-0.178925	0.229841
SFXN2	4.28202	0.0146553	0.908117	-0.305282	0.110697
WBP1L	6.00072	-0.120181	0.173213	0.268252	0.084035
C10orf32	4.64929	-0.218849	0.00769174	-0.0560028	0.780448
AS3MT	0.334626	-0.309152	0.134538	-0.118058	0.81998
CNNM2	5.39637	-0.956262	2.02892e-08	0.175492	0.611282
TAF5	3.35806	-0.0501152	0.57422	-0.0187324	0.931044
PDCD11	4.89356	0.0970626	0.419044	-0.0570758	0.839679
NEURL	5.10755	-0.854467	1.88708e-06	-0.0430529	0.928815
RP11-416N2.3	-0.436884	-1.30895	0.000179251	-0.389026	0.643129
SLK	5.47065	0.0910016	0.290877	0.0243154	0.911473
SFR1	2.05704	0.33742	0.00505202	-0.0149041	0.966321
GSTO1	5.90221	0.435138	1.16435e-06	0.28469	0.0608949
GSTO2	3.55425	-0.460083	4.0669e-06	-0.140184	0.486084
ADD3	6.94223	-0.359169	5.80371e-06	0.0782766	0.648027
MXI1	5.43163	-0.451664	0.00183423	0.304538	0.275094
DUSP5	5.1843	1.21026	2.6009e-07	0.216376	0.642793
[truncated: 14,967 more rows]
