# Supplementary material for: Characterization of the enhancer and promoter landscape of inflammatory bowel disease from human colon biopsies
Source: Nat Commun. 2018 Apr 25;9:1661. doi: 10.1038/s41467-018-03766-z (PMC5916929; doi:10.1038/s41467-018-03766-z)
Supplement: Supplementary file 9 — Supplementary Data 7 [file 41467_2018_3766_MOESM9_ESM.xlsx]

## Sheet: README
Enrichment of functional terms in DE sets using gProfiler
For more information see methods section and gProfiler website:
http://biit.cs.ut.ee/gprofiler/
Column Name	Description
query.number	DE set tested for enrichment
significant	Whether the term is significanly enriched after testing for multiple correction
p.value	P-value of enrichment after g:SCS correction
term.size	Number of genes in term
query.size	Number of genes in DE set
overlap.size	Intersection of genes in term and genes in DE set
recall	Recall
precision	Precision
term.id	Systematic ID for term
domain	Term category, with GO-terms split into BP, CC and MF
subgraph.number	Subgraph structure
term.name	Human readable term name
relative.depth	Depth of term relative to term hierachy
intersection	Genes in intersection of term and DE set

## Sheet: Gene Category Enrichment
query.number	significant	p.value	term.size	query.size	overlap.size	recall	precision	term.id	domain	subgraph.number	term.name	relative.depth	intersection
IBD_up	TRUE	1.19e-10	6276	1312	703	0.536	0.112	GO:0050896	BP	4	response to stimulus	1	FGR,CYP26B1,CD38,TAC1,TNFRSF12A,CCL26,NOS2,CD79B,SELE,PGLYRP1,MMP25,BTK,KAL1,PLAUR,ZBTB32,LTF,WAS,DPEP1,SLC11A1,CYP24A1,CD74,HGF,SLC7A9,CPS1,BIRC3,TYMP,RTEL1-TNFRSF6B,POU2F2,ARNTL2,ANK1,STAP1,FLT4,TNC,TG,LCP2,UTS2,TNFRSF9,FOXP3,TNIP3,PTPRN,RELT,ITIH4,TRAF1,SERPINB3,PRDM1,RASGRF1,GNA15,COL11A1,LZTS1,GUCY1B3,CDH3,ME1,SPI1,CLDN18,HYAL2,ACSL4,RASGRP2,ABCC9,GAL,DAPP1,FGF10,LMCD1,TRIB2,MYO3B,PTGS2,NOTC…
IBD_up	TRUE	1.72e-13	4892	1312	585	0.446	0.12	GO:0032501	BP	4	multicellular organismal process	1	FGR,CYP26B1,CD38,MEOX1,THSD7A,TAC1,TNFRSF12A,NOS2,SELE,PGLYRP1,ETV7,BTK,KAL1,PLAUR,LTF,WAS,SLC11A1,CYP24A1,CD74,HGF,SLC7A9,CPS1,BIRC3,TYMP,POU2F2,ANK1,STAP1,FLT4,TNC,TG,LCP2,ADAMTS6,UTS2,TNFRSF9,FOXP3,COL23A1,PTPRN,CHRDL2,RELT,SERPINB3,PRDM1,RASGRF1,GNA15,COL11A1,LZTS1,GUCY1B3,CDH3,SPI1,CLDN18,HYAL2,ACSL4,RASGRP2,GAL,FGF10,LMCD1,TRIB2,MYO3B,PTGS2,NOTCH3,SCARF1,MCAM,NFKB2,FAP,ADCYAP1R1,SLC1A3,COL5…
IBD_up	TRUE	2.57e-14	4568	1312	557	0.425	0.122	GO:0044707	BP	4	single-multicellular organism process	1	FGR,CYP26B1,CD38,MEOX1,THSD7A,TAC1,TNFRSF12A,NOS2,SELE,PGLYRP1,ETV7,BTK,KAL1,PLAUR,LTF,WAS,SLC11A1,CYP24A1,CD74,HGF,SLC7A9,CPS1,BIRC3,TYMP,POU2F2,ANK1,STAP1,FLT4,TNC,TG,LCP2,ADAMTS6,UTS2,TNFRSF9,FOXP3,COL23A1,PTPRN,CHRDL2,RELT,SERPINB3,PRDM1,RASGRF1,GNA15,COL11A1,LZTS1,GUCY1B3,CDH3,SPI1,CLDN18,HYAL2,ACSL4,RASGRP2,GAL,FGF10,TRIB2,PTGS2,NOTCH3,SCARF1,MCAM,NFKB2,FAP,ADCYAP1R1,SLC1A3,COL5A3,COL4A4,AR…
IBD_up	TRUE	0.00396	5313	1312	554	0.422	0.104	GO:0051716	BP	4	cellular response to stimulus	1	FGR,CYP26B1,CD38,TAC1,TNFRSF12A,CCL26,NOS2,CD79B,SELE,PGLYRP1,BTK,PLAUR,ZBTB32,LTF,WAS,DPEP1,CYP24A1,CD74,HGF,CPS1,BIRC3,RTEL1-TNFRSF6B,ANK1,STAP1,FLT4,TNC,TG,LCP2,TNFRSF9,FOXP3,TNIP3,PTPRN,RELT,TRAF1,SERPINB3,PRDM1,RASGRF1,GNA15,LZTS1,GUCY1B3,CDH3,SPI1,CLDN18,HYAL2,RASGRP2,ABCC9,GAL,DAPP1,FGF10,LMCD1,TRIB2,PTGS2,NOTCH3,SCARF1,NFKB2,ADCYAP1R1,SLC1A3,CXCL2,PTPRC,IL12RB2,C1QTNF3,APOB,CD82,FCN1,PILR…
IBD_up	TRUE	1.25e-09	4599	1312	535	0.408	0.116	GO:0007154	BP	4	cell communication	1	FGR,CYP26B1,CD38,TAC1,TNFRSF12A,CCL26,NOS2,CD79B,SELE,PGLYRP1,BTK,PLAUR,LTF,WAS,CYP24A1,CD74,HGF,BIRC3,ANK1,STAP1,FLT4,TNC,TG,LCP2,UTS2,TNFRSF9,FOXP3,TNIP3,PTPRN,RELT,TRAF1,SERPINB3,PRDM1,RASGRF1,GNA15,LZTS1,GUCY1B3,CDH3,SNCAIP,CLDN18,HYAL2,RASGRP2,ABCC9,GAL,DAPP1,FGF10,LMCD1,TRIB2,PTGS2,NOTCH3,SCARF1,NFKB2,ADCYAP1R1,SLC1A3,CXCL2,PTPRC,IL12RB2,C1QTNF3,APOB,CD82,FCN1,PILRA,B4GALT1,CEACAM6,TFAP2C,C…
IBD_up	TRUE	1.95e-10	4521	1312	532	0.405	0.118	GO:0044700	BP	4	single organism signaling	1	FGR,CYP26B1,CD38,TAC1,TNFRSF12A,CCL26,NOS2,CD79B,SELE,PGLYRP1,BTK,PLAUR,LTF,WAS,CYP24A1,CD74,HGF,BIRC3,ANK1,STAP1,FLT4,TNC,TG,LCP2,UTS2,TNFRSF9,FOXP3,TNIP3,PTPRN,RELT,TRAF1,SERPINB3,PRDM1,RASGRF1,GNA15,LZTS1,GUCY1B3,CDH3,SNCAIP,CLDN18,HYAL2,RASGRP2,ABCC9,GAL,DAPP1,FGF10,LMCD1,TRIB2,PTGS2,NOTCH3,SCARF1,NFKB2,ADCYAP1R1,SLC1A3,CXCL2,PTPRC,IL12RB2,C1QTNF3,APOB,CD82,FCN1,PILRA,B4GALT1,CEACAM6,TFAP2C,C…
IBD_up	TRUE	2.79e-10	4530	1312	532	0.405	0.117	GO:0023052	BP	4	signaling	1	FGR,CYP26B1,CD38,TAC1,TNFRSF12A,CCL26,NOS2,CD79B,SELE,PGLYRP1,BTK,PLAUR,LTF,WAS,CYP24A1,CD74,HGF,BIRC3,ANK1,STAP1,FLT4,TNC,TG,LCP2,UTS2,TNFRSF9,FOXP3,TNIP3,PTPRN,RELT,TRAF1,SERPINB3,PRDM1,RASGRF1,GNA15,LZTS1,GUCY1B3,CDH3,SNCAIP,CLDN18,HYAL2,RASGRP2,ABCC9,GAL,DAPP1,FGF10,LMCD1,TRIB2,PTGS2,NOTCH3,SCARF1,NFKB2,ADCYAP1R1,SLC1A3,CXCL2,PTPRC,IL12RB2,C1QTNF3,APOB,CD82,FCN1,PILRA,B4GALT1,CEACAM6,TFAP2C,C…
IBD_up	TRUE	0.00266	4731	1312	500	0.381	0.106	GO:0044425	CC	7	membrane part	1	FGR,CYP26B1,CD38,THSD7A,TMEM132A,TNFRSF12A,CD79B,SELE,ST3GAL1,MMP25,BTK,PLAUR,CD22,ELOVL5,DPEP1,SLC11A1,CD74,SLC7A9,BIRC3,PLEKHO1,AGPAT4,ANK1,FLT4,LCP2,TNFRSF9,COL23A1,PTPRN,RELT,SLC2A3,GNA15,LZTS1,CDH3,SNCAIP,SLC9A7,SPI1,CLDN18,HYAL2,ACSL4,RASGRP2,ABCC9,SLC12A3,SLC6A15,PTGS2,NOTCH3,SCARF1,FSCN1,MCAM,LAMP3,FAP,ADCYAP1R1,SLC1A3,PTPRC,IL12RB2,APOB,CD82,FCN1,PILRA,B4GALT1,FOLH1,SNX10,CEACAM6,SLC4A11…
IBD_up	TRUE	2.46e-09	4223	1312	496	0.378	0.117	GO:0007165	BP	4	signal transduction	2	FGR,CYP26B1,CD38,TAC1,TNFRSF12A,CCL26,NOS2,CD79B,SELE,PGLYRP1,BTK,PLAUR,LTF,WAS,CYP24A1,CD74,HGF,BIRC3,ANK1,STAP1,FLT4,TG,LCP2,TNFRSF9,FOXP3,TNIP3,PTPRN,RELT,TRAF1,SERPINB3,PRDM1,RASGRF1,GNA15,GUCY1B3,CDH3,CLDN18,HYAL2,RASGRP2,ABCC9,GAL,DAPP1,FGF10,LMCD1,TRIB2,PTGS2,NOTCH3,SCARF1,NFKB2,ADCYAP1R1,CXCL2,PTPRC,IL12RB2,C1QTNF3,APOB,CD82,FCN1,PILRA,B4GALT1,CEACAM6,CASS4,RGS1,ICAM1,IRAK3,PLEKHG2,RAPGEF…
IBD_up	TRUE	5.35e-06	4427	1312	494	0.377	0.112	GO:0032502	BP	4	developmental process	1	FGR,CYP26B1,MEOX1,THSD7A,TNFRSF12A,PGLYRP1,MMP25,ETV7,BTK,KAL1,LTF,WAS,CYP24A1,CD74,HGF,CPS1,PLEKHO1,TYMP,POU2F2,ANK1,STAP1,FLT4,TNC,TG,ADAMTS6,UTS2,TNFRSF9,FOXP3,PTPRN,CHRDL2,RELT,SERPINB3,PRDM1,RASGRF1,COL11A1,LZTS1,CDH3,SPI1,CLDN18,HYAL2,ACSL4,GAL,FGF10,TRIB2,PTGS2,NOTCH3,SCARF1,MCAM,NFKB2,FAP,ADCYAP1R1,SLC1A3,COL5A3,COL4A4,ARG2,C1QTNF3,COL19A1,APOB,B4GALT1,SNX10,ADAMTS2,CETP,TFAP2C,TESC,ICAM1…
IBD_up	TRUE	4.2e-06	4368	1312	489	0.373	0.112	GO:0044767	BP	4	single-organism developmental process	2	FGR,CYP26B1,MEOX1,THSD7A,TNFRSF12A,PGLYRP1,MMP25,ETV7,BTK,KAL1,LTF,CYP24A1,CD74,HGF,CPS1,PLEKHO1,TYMP,POU2F2,ANK1,STAP1,FLT4,TNC,TG,ADAMTS6,UTS2,TNFRSF9,FOXP3,PTPRN,CHRDL2,RELT,SERPINB3,PRDM1,RASGRF1,COL11A1,LZTS1,CDH3,SPI1,CLDN18,HYAL2,ACSL4,GAL,FGF10,TRIB2,PTGS2,NOTCH3,SCARF1,MCAM,NFKB2,FAP,ADCYAP1R1,SLC1A3,COL5A3,COL4A4,ARG2,C1QTNF3,COL19A1,APOB,B4GALT1,SNX10,ADAMTS2,CETP,TFAP2C,TESC,ICAM1,IRA…
IBD_up	TRUE	1.26e-05	4405	1312	489	0.373	0.111	GO:0048518	BP	4	positive regulation of biological process	1	FGR,CYP26B1,CD38,MEOX1,TAC1,TNFRSF12A,CCL26,NOS2,CD79B,SELE,PGLYRP1,BTK,PLAUR,LTF,WAS,SLC11A1,CD74,HGF,CPS1,BIRC3,POU2F2,ARNTL2,ANK1,STAP1,FLT4,TNC,LCP2,UTS2,FOXP3,NFE2L3,TNIP3,RELT,TRAF1,SERPINB3,PRDM1,RASGRF1,GNA15,CDH3,SPI1,HYAL2,ACSL4,RASGRP2,GAL,FGF10,LMCD1,TRIB2,PTGS2,NOTCH3,SCARF1,FSCN1,MCAM,NFKB2,FAP,ADCYAP1R1,SLC1A3,CXCL2,PTPRC,IL12RB2,C1QTNF3,APOB,FCN1,B4GALT1,TFAP2C,TESC,RGS1,ICAM1,IRA…
IBD_up	TRUE	8.23e-07	4154	1312	473	0.361	0.114	GO:0048856	BP	4	anatomical structure development	2	FGR,CYP26B1,MEOX1,THSD7A,TNFRSF12A,PGLYRP1,MMP25,ETV7,BTK,KAL1,LTF,WAS,CD74,HGF,CPS1,PLEKHO1,TYMP,POU2F2,ANK1,STAP1,FLT4,TNC,TG,ADAMTS6,UTS2,TNFRSF9,FOXP3,PTPRN,CHRDL2,RELT,SERPINB3,PRDM1,RASGRF1,COL11A1,LZTS1,CDH3,SPI1,CLDN18,HYAL2,ACSL4,GAL,FGF10,PTGS2,NOTCH3,SCARF1,MCAM,NFKB2,FAP,ADCYAP1R1,SLC1A3,COL5A3,COL4A4,ARG2,COL19A1,APOB,B4GALT1,SNX10,ADAMTS2,TFAP2C,TESC,ICAM1,IRAK3,ESR1,ANGPT2,CEBPE,UN…
IBD_up	TRUE	1.86e-17	3336	1312	445	0.339	0.133	GO:0005576	CC	8	extracellular region	1	FGR,LAP3,CD38,PRSS22,THSD7A,TMEM132A,TAC1,CCL26,CD79B,SELE,PGLYRP1,ST3GAL1,MMP25,KAL1,PLAUR,CD22,LTF,WAS,DPEP1,CD74,HGF,FLT4,TNC,TG,ADAMTS6,UTS2,TNFRSF9,CHRDL2,RELT,ITIH4,SERPINB3,SLC2A3,COL11A1,CHI3L2,ACSL4,GAL,FGF10,SLC12A3,LMCD1,NOTCH3,FSCN1,MCAM,CST7,FAP,SLC1A3,COL5A3,CXCL2,COL4A4,C1QTNF3,COL19A1,APOB,CD82,FCN1,PILRA,B4GALT1,FOLH1,CEACAM6,ADAMTS2,CETP,CPXM1,ICAM1,LYZ,SLC26A4,ANGPT2,TGFB2,PGC,…
IBD_up	TRUE	9.11e-08	3749	1312	439	0.335	0.117	GO:0007275	BP	4	multicellular organism development	2	CYP26B1,MEOX1,THSD7A,TNFRSF12A,PGLYRP1,ETV7,BTK,KAL1,LTF,CD74,HGF,CPS1,TYMP,POU2F2,ANK1,STAP1,FLT4,TNC,TG,ADAMTS6,UTS2,TNFRSF9,FOXP3,PTPRN,CHRDL2,RELT,SERPINB3,PRDM1,RASGRF1,COL11A1,LZTS1,CDH3,SPI1,CLDN18,HYAL2,ACSL4,GAL,FGF10,PTGS2,NOTCH3,SCARF1,MCAM,NFKB2,FAP,ADCYAP1R1,SLC1A3,COL5A3,COL4A4,ARG2,COL19A1,APOB,B4GALT1,SNX10,ADAMTS2,TFAP2C,TESC,ICAM1,IRAK3,ESR1,ANGPT2,CEBPE,TGFB2,IL12RB1,OSM,CSF2RB…
IBD_up	TRUE	2.06e-13	3391	1312	433	0.33	0.128	GO:0071944	CC	7	cell periphery	1	FGR,CD38,THSD7A,TAC1,TNFRSF12A,NOS2,CD79B,SELE,CAMK1G,MMP25,BTK,KAL1,PLAUR,DPEP1,SLC11A1,CYP24A1,CD74,SLC7A9,PLEKHO1,ANK1,FLT4,LCP2,TNFRSF9,COL23A1,PTPRN,RELT,ITIH4,RASGRF1,SLC2A3,GNA15,LZTS1,GUCY1B3,CDH3,SNCAIP,CLDN18,HYAL2,RASGRP2,ABCC9,DAPP1,FGF10,SLC12A3,SLC6A15,PTGS2,NOTCH3,SCARF1,FSCN1,MCAM,FAP,ADCYAP1R1,SLC1A3,PTPRC,IL12RB2,APOB,CD82,FCN1,PILRA,B4GALT1,FOLH1,CEACAM6,SLC4A11,TESC,RGS1,ICAM1…
IBD_up	TRUE	5.12e-14	3316	1312	428	0.326	0.129	GO:0006950	BP	4	response to stress	2	FGR,CYP26B1,CD38,TAC1,TNFRSF12A,CCL26,NOS2,SELE,PGLYRP1,MMP25,BTK,PLAUR,ZBTB32,LTF,WAS,DPEP1,SLC11A1,CD74,HGF,SLC7A9,CPS1,BIRC3,RTEL1-TNFRSF6B,FLT4,TNC,LCP2,UTS2,TNFRSF9,FOXP3,TNIP3,PTPRN,RELT,ITIH4,SERPINB3,RASGRF1,GNA15,LZTS1,GUCY1B3,CDH3,HYAL2,RASGRP2,ABCC9,GAL,FGF10,LMCD1,PTGS2,SCARF1,MCAM,NFKB2,FAP,ADCYAP1R1,SLC1A3,SP140,CXCL2,C1QTNF3,APOB,FCN1,B4GALT1,CEACAM6,ICAM1,IRAK3,LYZ,RAPGEF4,ANGPT2,…
IBD_up	TRUE	1.19e-13	3313	1312	426	0.325	0.129	GO:0005886	CC	7	plasma membrane	2	FGR,CD38,THSD7A,TAC1,TNFRSF12A,CD79B,SELE,CAMK1G,MMP25,BTK,KAL1,PLAUR,DPEP1,SLC11A1,CYP24A1,CD74,SLC7A9,PLEKHO1,ANK1,FLT4,LCP2,TNFRSF9,COL23A1,PTPRN,RELT,ITIH4,RASGRF1,SLC2A3,GNA15,LZTS1,GUCY1B3,CDH3,SNCAIP,CLDN18,HYAL2,RASGRP2,ABCC9,DAPP1,FGF10,SLC12A3,SLC6A15,PTGS2,NOTCH3,SCARF1,FSCN1,MCAM,FAP,ADCYAP1R1,SLC1A3,PTPRC,IL12RB2,APOB,CD82,FCN1,PILRA,B4GALT1,FOLH1,CEACAM6,SLC4A11,TESC,RGS1,ICAM1,SLC2…
IBD_up	TRUE	9.23e-05	3834	1312	426	0.325	0.111	GO:0031224	CC	7	intrinsic component of membrane	2	CD38,THSD7A,TMEM132A,TNFRSF12A,CD79B,SELE,ST3GAL1,MMP25,PLAUR,CD22,ELOVL5,DPEP1,SLC11A1,CD74,SLC7A9,AGPAT4,FLT4,TNFRSF9,COL23A1,PTPRN,RELT,SLC2A3,CDH3,SLC9A7,SPI1,CLDN18,HYAL2,ACSL4,ABCC9,SLC12A3,SLC6A15,NOTCH3,SCARF1,MCAM,LAMP3,FAP,ADCYAP1R1,SLC1A3,PTPRC,IL12RB2,CD82,PILRA,B4GALT1,FOLH1,CEACAM6,SLC4A11,ICAM1,SLC26A4,ESR1,IL12RB1,STX1B,MADCAM1,SEC14L2,SLC5A1,KDELR3,APOL1,PNPLA3,CSF2RB,UPK3A,CD40,…
IBD_up	TRUE	0.000142	3809	1312	422	0.322	0.111	GO:0048522	BP	4	positive regulation of cellular process	1	FGR,CYP26B1,CD38,MEOX1,TAC1,TNFRSF12A,CCL26,NOS2,SELE,BTK,PLAUR,LTF,WAS,SLC11A1,CD74,HGF,BIRC3,POU2F2,ARNTL2,ANK1,STAP1,FLT4,TNC,LCP2,UTS2,FOXP3,NFE2L3,RELT,TRAF1,SERPINB3,PRDM1,RASGRF1,CDH3,SPI1,HYAL2,ACSL4,GAL,FGF10,LMCD1,TRIB2,PTGS2,NOTCH3,SCARF1,FSCN1,MCAM,NFKB2,FAP,ADCYAP1R1,SLC1A3,CXCL2,IL12RB2,C1QTNF3,APOB,FCN1,B4GALT1,TFAP2C,TESC,ICAM1,IRAK3,PLEKHG2,ESR1,CEBPE,UNC13D,TGFB2,IL12RB1,STX1B,M…
IBD_up	TRUE	1.36e-09	3366	1312	411	0.313	0.122	GO:0048731	BP	4	system development	3	CYP26B1,MEOX1,THSD7A,TNFRSF12A,PGLYRP1,ETV7,BTK,KAL1,LTF,CD74,HGF,CPS1,TYMP,POU2F2,ANK1,STAP1,FLT4,TNC,TG,ADAMTS6,UTS2,FOXP3,PTPRN,CHRDL2,SERPINB3,PRDM1,RASGRF1,COL11A1,LZTS1,CDH3,SPI1,CLDN18,HYAL2,ACSL4,GAL,FGF10,PTGS2,NOTCH3,SCARF1,MCAM,NFKB2,FAP,SLC1A3,COL5A3,COL4A4,ARG2,COL19A1,APOB,B4GALT1,SNX10,ADAMTS2,TFAP2C,TESC,ICAM1,IRAK3,ESR1,ANGPT2,CEBPE,TGFB2,IL12RB1,OSM,CSF2RB,UPK3A,HIF1A,REC8,MMP9,…
IBD_up	TRUE	0.000807	3764	1312	411	0.313	0.109	GO:0016021	CC	7	integral component of membrane	3	CD38,THSD7A,TMEM132A,TNFRSF12A,CD79B,SELE,ST3GAL1,MMP25,PLAUR,CD22,ELOVL5,SLC11A1,CD74,SLC7A9,AGPAT4,FLT4,TNFRSF9,COL23A1,PTPRN,RELT,SLC2A3,CDH3,SLC9A7,SPI1,CLDN18,ACSL4,ABCC9,SLC12A3,SLC6A15,NOTCH3,SCARF1,MCAM,LAMP3,FAP,ADCYAP1R1,SLC1A3,PTPRC,IL12RB2,CD82,PILRA,B4GALT1,FOLH1,CEACAM6,SLC4A11,ICAM1,SLC26A4,ESR1,IL12RB1,STX1B,MADCAM1,SEC14L2,SLC5A1,KDELR3,PNPLA3,CSF2RB,UPK3A,CD40,SLCO4A1,RNF24,SNPH…
IBD_up	TRUE	7.82e-09	3232	1312	393	0.3	0.122	GO:0042221	BP	4	response to chemical	2	CYP26B1,CD38,TAC1,TNFRSF12A,CCL26,NOS2,SELE,KAL1,PLAUR,LTF,DPEP1,SLC11A1,CYP24A1,CD74,HGF,CPS1,BIRC3,TYMP,ANK1,STAP1,FLT4,TNC,TG,UTS2,TNFRSF9,TNIP3,PTPRN,RELT,ITIH4,TRAF1,PRDM1,RASGRF1,GUCY1B3,CDH3,ME1,SPI1,CLDN18,HYAL2,ACSL4,RASGRP2,GAL,FGF10,PTGS2,NFKB2,ADCYAP1R1,SLC1A3,COL5A3,CXCL2,COL4A4,IL12RB2,APOB,SMOX,TESC,ICAM1,IRAK3,PLEKHG2,ESR1,ANGPT2,CEBPE,TGFB2,IL12RB1,OSM,KDELR3,CSF2RB,HIF1A,MMP9,CD…
IBD_up	TRUE	1.49e-40	2173	1312	386	0.294	0.178	GO:0002376	BP	4	immune system process	1	FGR,CYP26B1,CD38,MEOX1,TAC1,CCL26,NOS2,CD79B,SELE,PGLYRP1,BTK,LTF,WAS,SLC11A1,CD74,SLC7A9,BIRC3,POU2F2,STAP1,LCP2,TNFRSF9,FOXP3,TNIP3,RELT,PRDM1,RASGRF1,SPI1,CLDN18,HYAL2,ABCC9,GAL,FGF10,LMCD1,NFKB2,CST7,LAMP3,SLC1A3,CXCL2,PTPRC,APOB,FCN1,B4GALT1,SNX10,CEACAM6,TESC,RGS1,ICAM1,IRAK3,ANGPT2,CEBPE,UNC13D,TGFB2,PGC,IL12RB1,MADCAM1,OSM,PLA2G3,APOL1,CSF2RB,GZMB,HIF1A,MMP9,CD40,TLR8,TNFSF13B,RGCC,CORO1A…
IBD_up	TRUE	6.54e-11	3018	1312	382	0.291	0.127	GO:0048583	BP	4	regulation of response to stimulus	1	FGR,CYP26B1,CD38,TAC1,TNFRSF12A,CCL26,CD79B,SELE,PGLYRP1,BTK,PLAUR,LTF,WAS,SLC11A1,CD74,HGF,BIRC3,RTEL1-TNFRSF6B,STAP1,FLT4,LCP2,UTS2,FOXP3,TNIP3,RELT,TRAF1,SERPINB3,PRDM1,RASGRF1,LZTS1,CDH3,HYAL2,FGF10,LMCD1,TRIB2,PTGS2,SCARF1,NFKB2,FAP,SLC1A3,CXCL2,PTPRC,C1QTNF3,FCN1,RGS1,ICAM1,IRAK3,PLEKHG2,ESR1,ANGPT2,UNC13D,TGFB2,PGC,IL12RB1,STX1B,MADCAM1,OSM,CSF2RB,GZMB,HIF1A,MMP9,CD40,PPP1R16B,TLR8,PIM2,TI…
IBD_up	TRUE	3.6e-11	2996	1312	381	0.29	0.127	GO:0044421	CC	8	extracellular region part	2	FGR,LAP3,CD38,THSD7A,TMEM132A,TAC1,CCL26,CD79B,SELE,PGLYRP1,ST3GAL1,MMP25,KAL1,PLAUR,CD22,LTF,WAS,DPEP1,CD74,HGF,TNC,TG,ADAMTS6,UTS2,TNFRSF9,CHRDL2,RELT,ITIH4,SERPINB3,SLC2A3,COL11A1,CHI3L2,ACSL4,GAL,FGF10,SLC12A3,LMCD1,FSCN1,MCAM,FAP,SLC1A3,COL5A3,CXCL2,COL4A4,C1QTNF3,COL19A1,APOB,CD82,PILRA,B4GALT1,FOLH1,CEACAM6,ADAMTS2,CETP,CPXM1,ICAM1,LYZ,SLC26A4,ANGPT2,TGFB2,PGC,OSM,SEC14L2,PLA2G3,SLC5A1,APO…
IBD_up	TRUE	1.2e-05	3105	1312	360	0.274	0.116	GO:0048869	BP	4	cellular developmental process	1	FGR,CYP26B1,MEOX1,THSD7A,TNFRSF12A,PGLYRP1,ETV7,BTK,KAL1,LTF,CYP24A1,CD74,HGF,CPS1,PLEKHO1,TYMP,POU2F2,ANK1,STAP1,TNC,UTS2,FOXP3,SERPINB3,PRDM1,RASGRF1,COL11A1,LZTS1,CDH3,SPI1,CLDN18,HYAL2,ACSL4,GAL,FGF10,TRIB2,PTGS2,NOTCH3,SCARF1,NFKB2,ADCYAP1R1,SLC1A3,COL5A3,COL4A4,C1QTNF3,COL19A1,APOB,B4GALT1,SNX10,CETP,TESC,ICAM1,ESR1,ANGPT2,CEBPE,UNC13D,TGFB2,IL12RB1,PLA2G3,CSF2RB,UPK3A,HIF1A,REC8,MMP9,SNPH,…
IBD_up	TRUE	1.96e-07	2864	1312	347	0.264	0.121	GO:0030154	BP	4	cell differentiation	2	FGR,CYP26B1,MEOX1,THSD7A,TNFRSF12A,PGLYRP1,ETV7,BTK,KAL1,LTF,CYP24A1,CD74,HGF,CPS1,PLEKHO1,TYMP,POU2F2,ANK1,STAP1,TNC,UTS2,FOXP3,SERPINB3,PRDM1,RASGRF1,COL11A1,LZTS1,CDH3,SPI1,CLDN18,HYAL2,ACSL4,GAL,FGF10,TRIB2,PTGS2,NOTCH3,SCARF1,NFKB2,ADCYAP1R1,SLC1A3,COL5A3,COL4A4,C1QTNF3,COL19A1,APOB,B4GALT1,SNX10,CETP,TESC,ICAM1,ESR1,ANGPT2,CEBPE,UNC13D,TGFB2,IL12RB1,PLA2G3,CSF2RB,UPK3A,HIF1A,REC8,MMP9,SNPH,…
IBD_up	TRUE	5.12e-30	1986	1312	336	0.256	0.169	GO:0009605	BP	4	response to external stimulus	2	FGR,TAC1,CCL26,NOS2,SELE,PGLYRP1,KAL1,PLAUR,LTF,SLC11A1,CYP24A1,CD74,HGF,CPS1,BIRC3,TYMP,ARNTL2,ANK1,STAP1,TNC,TG,TNFRSF9,FOXP3,TNIP3,RELT,PRDM1,RASGRF1,COL11A1,LZTS1,HYAL2,ACSL4,ABCC9,FGF10,LMCD1,PTGS2,SCARF1,NFKB2,FAP,SLC1A3,COL5A3,CXCL2,COL4A4,IL12RB2,C1QTNF3,APOB,ICAM1,IRAK3,LYZ,ANGPT2,CEBPE,UNC13D,TGFB2,PGC,IL12RB1,OSM,CSF2RB,HIF1A,MMP9,CD40,LIPG,TLR8,PIM2,CORO1A,CCL22,CCL17,MEFV,RETN,GRIN2D…
IBD_up	TRUE	1.04e-11	2490	1312	330	0.252	0.133	GO:0010033	BP	4	response to organic substance	3	CYP26B1,CD38,TAC1,TNFRSF12A,CCL26,NOS2,SELE,LTF,SLC11A1,CYP24A1,CD74,HGF,CPS1,BIRC3,STAP1,FLT4,TNC,TG,UTS2,TNFRSF9,TNIP3,PTPRN,RELT,ITIH4,TRAF1,PRDM1,RASGRF1,ME1,SPI1,CLDN18,HYAL2,ACSL4,GAL,FGF10,PTGS2,NFKB2,ADCYAP1R1,CXCL2,IL12RB2,APOB,TESC,ICAM1,IRAK3,PLEKHG2,ESR1,ANGPT2,CEBPE,TGFB2,IL12RB1,OSM,KDELR3,CSF2RB,HIF1A,CD40,STS,TIMP1,TNFSF13B,CORO1A,CCL22,CCL17,MEFV,IL21R,AQP9,CTSH,RETN,EBI3,GRIN2D,…
IBD_up	TRUE	1.4e-12	2343	1312	318	0.242	0.136	GO:0048513	BP	4	animal organ development	4	CYP26B1,MEOX1,PGLYRP1,ETV7,BTK,LTF,CD74,HGF,CPS1,POU2F2,TNC,TG,ADAMTS6,FOXP3,PTPRN,CHRDL2,SERPINB3,PRDM1,COL11A1,CDH3,SPI1,CLDN18,HYAL2,GAL,FGF10,PTGS2,NOTCH3,NFKB2,COL5A3,COL4A4,ARG2,COL19A1,B4GALT1,SNX10,ADAMTS2,TFAP2C,TESC,ICAM1,ESR1,ANGPT2,CEBPE,TGFB2,IL12RB1,UPK3A,HIF1A,REC8,MMP9,SNPH,STS,TIMP1,RGCC,CTSH,RETN,CD79A,JAK3,HPN,TNFSF8,CSF3,CCL2,COL1A1,FAM20A,RAPGEF2,IL23A,MGP,IFNG,AICDA,FAM65B,S…
IBD_up	TRUE	0.000151	2769	1312	318	0.242	0.115	GO:0065008	BP	4	regulation of biological quality	1	FGR,CYP26B1,CD38,TAC1,TNFRSF12A,CCL26,NOS2,SELE,PLAUR,LTF,WAS,SLC11A1,CD74,HGF,SLC7A9,CPS1,PLEKHO1,RTEL1-TNFRSF6B,TG,LCP2,UTS2,FOXP3,PTPRN,RASGRF1,GNA15,LZTS1,GUCY1B3,CDH3,SNCAIP,SLC9A7,SPI1,CLDN18,HYAL2,RASGRP2,GAL,FGF10,PTGS2,FAP,ADCYAP1R1,SLC1A3,C1QTNF3,APOB,CEACAM6,CETP,SLC4A11,TESC,ICAM1,LYZ,SLC26A4,RAPGEF4,ESR1,ANGPT2,TGFB2,STX1B,OSM,KDELR3,APOL1,PVALB,UPK3A,GZMB,HIF1A,CD40,SLCO4A1,SNPH,LIP…
IBD_up	TRUE	1.97e-13	2264	1312	313	0.239	0.138	GO:0007166	BP	4	cell surface receptor signaling pathway	3	FGR,CD38,TNFRSF12A,CCL26,CD79B,BTK,PLAUR,LTF,WAS,CD74,HGF,BIRC3,STAP1,FLT4,LCP2,TNFRSF9,FOXP3,PTPRN,RELT,TRAF1,PRDM1,RASGRF1,CDH3,CLDN18,HYAL2,FGF10,NOTCH3,NFKB2,ADCYAP1R1,CXCL2,PTPRC,IL12RB2,CD82,FCN1,PILRA,B4GALT1,ICAM1,IRAK3,PLEKHG2,ESR1,ANGPT2,TGFB2,IL12RB1,STX1B,MADCAM1,OSM,CSF2RB,GZMB,HIF1A,MMP9,CD40,TIMP1,TNFSF13B,CORO1A,CCL22,CCL17,IL21R,WISP1,CD37,FCER2,EBI3,CD79A,GRIN2D,JAK3,CCL24,SERPI…
IBD_up	TRUE	2.39e-49	1385	1312	303	0.231	0.219	GO:0006955	BP	4	immune response	2	FGR,CD38,TAC1,CCL26,NOS2,CD79B,PGLYRP1,BTK,LTF,WAS,SLC11A1,CD74,BIRC3,POU2F2,STAP1,LCP2,TNFRSF9,FOXP3,TNIP3,RELT,RASGRF1,FGF10,NFKB2,CST7,LAMP3,CXCL2,PTPRC,FCN1,RGS1,ICAM1,IRAK3,UNC13D,TGFB2,PGC,IL12RB1,MADCAM1,OSM,PLA2G3,APOL1,CSF2RB,GZMB,CD40,TLR8,TNFSF13B,RGCC,CORO1A,CCL22,CCL17,MEFV,AQP9,CTSH,FCER2,CLC,EBI3,CD79A,GRIN2D,JAK3,HAMP,CCL24,TNFSF8,MAP3K8,CSF3,CCL2,COL1A1,PF4V1,CLNK,RAPGEF2,CRTAM,A…
IBD_up	TRUE	1.5e-18	1994	1312	302	0.23	0.151	GO:0051239	BP	4	regulation of multicellular organismal process	2	FGR,CYP26B1,CD38,TAC1,TNFRSF12A,NOS2,PGLYRP1,BTK,PLAUR,LTF,SLC11A1,CD74,HGF,CPS1,BIRC3,STAP1,FLT4,TG,UTS2,TNFRSF9,FOXP3,SERPINB3,PRDM1,LZTS1,CDH3,SPI1,CLDN18,HYAL2,GAL,FGF10,LMCD1,TRIB2,PTGS2,NOTCH3,SCARF1,NFKB2,FAP,IL12RB2,C1QTNF3,FCN1,B4GALT1,TESC,ICAM1,IRAK3,ESR1,ANGPT2,TGFB2,IL12RB1,HIF1A,MMP9,CD40,PPP1R16B,LIPG,TLR8,TIMP1,RGCC,MEFV,CTSH,RETN,CLC,EBI3,GRIN2D,JAK3,HAMP,HPN,CCL24,SERPINE1,NCS1,…
IBD_up	TRUE	7e-44	1451	1312	301	0.229	0.207	GO:0006952	BP	4	defense response	3	FGR,CYP26B1,TAC1,CCL26,NOS2,SELE,PGLYRP1,MMP25,BTK,LTF,WAS,SLC11A1,CD74,HGF,BIRC3,LCP2,TNFRSF9,FOXP3,TNIP3,RELT,ITIH4,RASGRF1,HYAL2,ABCC9,GAL,FGF10,LMCD1,PTGS2,NFKB2,SLC1A3,SP140,CXCL2,C1QTNF3,FCN1,B4GALT1,ICAM1,IRAK3,LYZ,CEBPE,UNC13D,PGC,IL12RB1,OSM,APOL1,CSF2RB,GZMB,HIF1A,CD40,TLR8,CORO1A,CCL22,CCL17,MEFV,GRIN2D,JAK3,HAMP,CCL24,SERPINE1,TNFSF8,MAP3K8,CCL2,PF4V1,RAPGEF2,CRTAM,APOA4,APOC3,IL23A,T…
IBD_up	TRUE	1.42e-07	2366	1312	296	0.226	0.125	GO:0070887	BP	4	cellular response to chemical stimulus	2	CYP26B1,TAC1,TNFRSF12A,CCL26,NOS2,LTF,DPEP1,CYP24A1,CD74,HGF,CPS1,BIRC3,STAP1,FLT4,TNC,TNFRSF9,TNIP3,PTPRN,RELT,TRAF1,PRDM1,RASGRF1,GUCY1B3,SPI1,CLDN18,HYAL2,RASGRP2,FGF10,PTGS2,NFKB2,ADCYAP1R1,CXCL2,IL12RB2,APOB,SMOX,TESC,ICAM1,IRAK3,PLEKHG2,ESR1,ANGPT2,CEBPE,TGFB2,IL12RB1,OSM,KDELR3,CSF2RB,HIF1A,CD40,TNFSF13B,RGCC,CORO1A,CCL22,CCL17,IL21R,AQP9,CTSH,EBI3,GRIN2D,HAS1,JAK3,CCL24,SERPINE1,CA9,CSF3,…
IBD_up	TRUE	0.0028	2444	1312	275	0.21	0.113	GO:0010646	BP	4	regulation of cell communication	2	FGR,CYP26B1,CD38,TAC1,TNFRSF12A,CCL26,NOS2,PLAUR,LTF,CD74,HGF,BIRC3,STAP1,FLT4,UTS2,TNIP3,RELT,TRAF1,SERPINB3,PRDM1,RASGRF1,LZTS1,CDH3,SNCAIP,HYAL2,GAL,FGF10,LMCD1,TRIB2,PTGS2,SLC1A3,C1QTNF3,RGS1,ICAM1,IRAK3,PLEKHG2,RAPGEF4,ESR1,TGFB2,STX1B,OSM,CSF2RB,GZMB,HIF1A,MMP9,CD40,PPP1R16B,PIM2,TIMP1,CCL22,CCL17,CTSH,RETN,GRIN2D,JAK3,CCL24,SERPINE1,MAP3K8,CSF3,CCL2,COL1A1,CLNK,RAPGEF2,APOC3,IL23A,TRPV4,IL…
IBD_up	TRUE	0.0011	2401	1312	274	0.209	0.114	GO:0023051	BP	4	regulation of signaling	1	FGR,CYP26B1,CD38,TAC1,TNFRSF12A,CCL26,NOS2,PLAUR,LTF,CD74,HGF,BIRC3,STAP1,FLT4,UTS2,TNIP3,RELT,TRAF1,SERPINB3,PRDM1,RASGRF1,LZTS1,CDH3,SNCAIP,HYAL2,GAL,FGF10,LMCD1,TRIB2,PTGS2,SLC1A3,C1QTNF3,RGS1,ICAM1,IRAK3,PLEKHG2,RAPGEF4,ESR1,TGFB2,STX1B,OSM,CSF2RB,GZMB,HIF1A,MMP9,CD40,PPP1R16B,PIM2,TIMP1,CCL22,CCL17,CTSH,RETN,GRIN2D,JAK3,CCL24,SERPINE1,MAP3K8,CSF3,CCL2,COL1A1,CLNK,RAPGEF2,APOC3,IL23A,TRPV4,IL…
IBD_up	TRUE	7.76e-15	1795	1312	266	0.203	0.148	GO:0044459	CC	7	plasma membrane part	3	FGR,CD79B,SELE,BTK,PLAUR,DPEP1,SLC11A1,CD74,SLC7A9,PLEKHO1,ANK1,FLT4,LCP2,TNFRSF9,RELT,SLC2A3,GNA15,LZTS1,SNCAIP,HYAL2,RASGRP2,ABCC9,SLC12A3,SLC6A15,PTGS2,FSCN1,MCAM,FAP,ADCYAP1R1,SLC1A3,PTPRC,IL12RB2,CD82,FCN1,PILRA,B4GALT1,FOLH1,CEACAM6,SLC4A11,TESC,ICAM1,SLC26A4,ESR1,IL12RB1,SLC5A1,CSF2RB,UPK3A,GZMB,CD40,SLCO4A1,SNPH,PCDH11X,CORO1A,SLC7A5,AQP9,CD37,FCER2,CEACAM4,CD79A,GRIN2D,HAS1,JAK3,HPN,TNFS…
IBD_up	TRUE	1.17e-09	1977	1312	265	0.202	0.134	GO:0071310	BP	4	cellular response to organic substance	3	CYP26B1,TAC1,TNFRSF12A,CCL26,NOS2,LTF,CYP24A1,CD74,HGF,CPS1,BIRC3,STAP1,FLT4,TNC,TNFRSF9,TNIP3,PTPRN,RELT,TRAF1,PRDM1,RASGRF1,SPI1,CLDN18,HYAL2,FGF10,PTGS2,NFKB2,ADCYAP1R1,CXCL2,IL12RB2,APOB,TESC,ICAM1,IRAK3,PLEKHG2,ESR1,ANGPT2,CEBPE,TGFB2,IL12RB1,OSM,KDELR3,CSF2RB,HIF1A,CD40,TNFSF13B,CORO1A,CCL22,CCL17,IL21R,AQP9,CTSH,EBI3,GRIN2D,HAS1,JAK3,CCL24,SERPINE1,CSF3,CCL2,COL1A1,PF4V1,RAPGEF2,APOC3,OAS2…
IBD_up	TRUE	1.62e-16	1700	1312	261	0.199	0.154	GO:0048584	BP	4	positive regulation of response to stimulus	2	FGR,CD38,TAC1,TNFRSF12A,CCL26,CD79B,PGLYRP1,BTK,PLAUR,LTF,WAS,SLC11A1,CD74,HGF,BIRC3,STAP1,FLT4,LCP2,UTS2,FOXP3,TNIP3,RELT,RASGRF1,CDH3,HYAL2,FGF10,LMCD1,PTGS2,SCARF1,NFKB2,CXCL2,PTPRC,FCN1,ICAM1,IRAK3,ESR1,TGFB2,PGC,IL12RB1,STX1B,OSM,CSF2RB,GZMB,HIF1A,MMP9,CD40,TLR8,PIM2,RGCC,CCL22,CCL17,CTSH,FCER2,CD79A,GRIN2D,JAK3,CCL24,SERPINE1,MAP3K8,CSF3,CCL2,COL1A1,PF4V1,CLNK,RAPGEF2,CRTAM,IL23A,TRPV4,IL26…
IBD_up	TRUE	4.49e-05	2137	1312	257	0.196	0.12	GO:0009653	BP	4	anatomical structure morphogenesis	2	FGR,CYP26B1,MEOX1,THSD7A,TNFRSF12A,ETV7,KAL1,LTF,HGF,PLEKHO1,TYMP,ANK1,FLT4,TNC,UTS2,FOXP3,SERPINB3,PRDM1,RASGRF1,COL11A1,LZTS1,SPI1,HYAL2,GAL,FGF10,PTGS2,NOTCH3,MCAM,NFKB2,FAP,SLC1A3,COL5A3,COL4A4,APOB,B4GALT1,SNX10,ICAM1,ESR1,ANGPT2,UNC13D,TGFB2,PLA2G3,CSF2RB,UPK3A,HIF1A,MMP9,PPP1R16B,VSIG1,RGCC,OLFM4,CORO1A,CTSH,GRIN2D,JAK3,HPN,CCL24,SERPINE1,CA9,CCL2,COL1A1,FAM20A,RAPGEF2,MGP,IFNG,COL12A1,IL1…
IBD_up	TRUE	2.07e-09	1896	1312	255	0.194	0.134	GO:0032879	BP	4	regulation of localization	1	FGR,CD38,TAC1,CCL26,NOS2,SELE,WAS,DPEP1,SLC11A1,CD74,HGF,STAP1,FLT4,UTS2,TNFRSF9,FOXP3,SERPINB3,RASGRF1,CDH3,SNCAIP,CLDN18,HYAL2,ACSL4,GAL,FGF10,PTGS2,MCAM,ADCYAP1R1,CXCL2,C1QTNF3,APOB,FCN1,B4GALT1,CETP,TESC,ICAM1,SLC26A4,RAPGEF4,ESR1,ANGPT2,UNC13D,TGFB2,STX1B,MADCAM1,OSM,GZMB,HIF1A,MMP9,CD40,LIPG,TLR8,TIMP1,RGCC,CORO1A,CTSH,RETN,HAS1,JAK3,HAMP,CCL24,SERPINE1,NCS1,CSF3,CCL2,COL1A1,PF4V1,RAPGEF2,C…
IBD_up	TRUE	7.77e-29	1292	1312	246	0.188	0.19	GO:0002682	BP	4	regulation of immune system process	2	FGR,CYP26B1,CD38,TAC1,NOS2,CD79B,PGLYRP1,BTK,LTF,WAS,SLC11A1,CD74,BIRC3,STAP1,LCP2,FOXP3,TNIP3,PRDM1,RASGRF1,SPI1,CLDN18,GAL,FGF10,LMCD1,NFKB2,SLC1A3,CXCL2,PTPRC,FCN1,TESC,ICAM1,IRAK3,UNC13D,TGFB2,PGC,IL12RB1,MADCAM1,CSF2RB,HIF1A,CD40,TLR8,RGCC,CORO1A,CTSH,FCER2,CLC,EBI3,CD79A,GRIN2D,JAK3,CCL24,SERPINE1,MAP3K8,CSF3,CCL2,COL1A1,PF4V1,RAPGEF2,CRTAM,CD5,IL23A,TRPV4,IFNG,CLEC4A,IL17A,CD83,TREML2,VNN1…
IBD_up	TRUE	1.18e-15	1597	1312	246	0.188	0.154	GO:0008283	BP	4	cell proliferation	1	FGR,CD38,TAC1,CCL26,NOS2,BTK,LTF,SLC11A1,CD74,HGF,FLT4,TNC,UTS2,TNFRSF9,FOXP3,RELT,SERPINB3,PRDM1,RASGRF1,CDH3,GAL,FGF10,PTGS2,NOTCH3,FSCN1,LAMP3,FAP,CXCL2,IL12RB2,B4GALT1,TFAP2C,TESC,ESR1,TGFB2,IL12RB1,OSM,HIF1A,CD40,PPP1R16B,LIPG,STS,PIM2,TIMP1,TNFSF13B,RGCC,CORO1A,CTSH,RETN,CLC,EBI3,CD79A,JAK3,HPN,NAMPT,CCL24,TNFSF8,PTGDS,CSF3,CCL2,PF4V1,RAPGEF2,CD5,IL23A,IL26,IFNG,SOD2,HBEGF,IL12B,IL5,PDGFRB,…
IBD_up	TRUE	2.43e-08	1851	1312	245	0.187	0.132	GO:0051704	BP	4	multi-organism process	1	FGR,CYP26B1,CD38,TAC1,NOS2,SELE,PGLYRP1,LTF,SLC11A1,CPS1,BIRC3,STAP1,TG,TNFRSF9,FOXP3,TNIP3,RELT,SERPINB3,PRDM1,HYAL2,ACSL4,ABCC9,FGF10,LMCD1,PTGS2,NFKB2,ADCYAP1R1,SLC1A3,CXCL2,IL12RB2,APOB,FCN1,PILRA,B4GALT1,ADAMTS2,ICAM1,IRAK3,LYZ,ESR1,ANGPT2,CEBPE,UNC13D,PGC,IL12RB1,PLA2G3,APOL1,HIF1A,REC8,MMP9,CD40,STS,TLR8,PIM2,TIMP1,CCL22,FCER2,AURKC,HAMP,HPN,NAMPT,SERPINE1,TNFSF8,PTGDS,CSF3,CCL2,PF4V1,IL23…
IBD_up	TRUE	0.00844	2158	1312	242	0.184	0.112	GO:0009966	BP	4	regulation of signal transduction	3	FGR,CYP26B1,TNFRSF12A,CCL26,PLAUR,LTF,CD74,HGF,BIRC3,STAP1,FLT4,TNIP3,RELT,TRAF1,SERPINB3,PRDM1,RASGRF1,CDH3,HYAL2,FGF10,LMCD1,TRIB2,PTGS2,C1QTNF3,RGS1,ICAM1,IRAK3,PLEKHG2,ESR1,TGFB2,STX1B,OSM,CSF2RB,GZMB,HIF1A,MMP9,CD40,PPP1R16B,PIM2,TIMP1,CCL22,CCL17,CTSH,GRIN2D,JAK3,CCL24,SERPINE1,MAP3K8,CSF3,CCL2,COL1A1,CLNK,RAPGEF2,APOC3,IL23A,TRPV4,IL26,IFNG,SOD2,IL17F,VNN1,MDFI,TBX18,HBEGF,IL12B,IL5,PDGFRB…
IBD_up	TRUE	1.21e-49	938	1312	238	0.181	0.254	GO:0005615	CC	8	extracellular space	3	TAC1,CCL26,SELE,KAL1,LTF,DPEP1,HGF,TNC,TG,UTS2,TNFRSF9,CHRDL2,ITIH4,SERPINB3,CHI3L2,GAL,FGF10,LMCD1,MCAM,FAP,CXCL2,C1QTNF3,APOB,B4GALT1,CEACAM6,CETP,CPXM1,ICAM1,LYZ,ANGPT2,TGFB2,PGC,OSM,PLA2G3,APOL4,APOL1,MMP9,CD40,LIPG,TIMP1,TNFSF13B,OLFM4,CCL22,CCL17,PRSS33,CTSH,WISP1,RETN,EBI3,HAMP,NAMPT,CCL24,SERPINE1,TNFSF8,PTGDS,CSF3,CCL2,COL1A1,PF4V1,CPZ,APOA4,APOC3,IL23A,IL26,IFNG,COL12A1,IL17A,IL17F,HBEG…
IBD_up	TRUE	9.17e-10	1709	1312	236	0.18	0.138	GO:0050793	BP	4	regulation of developmental process	2	FGR,CYP26B1,TNFRSF12A,PGLYRP1,BTK,LTF,CD74,HGF,PLEKHO1,STAP1,FLT4,TG,UTS2,FOXP3,SERPINB3,PRDM1,LZTS1,CDH3,SPI1,CLDN18,GAL,FGF10,TRIB2,PTGS2,NOTCH3,SCARF1,APOB,B4GALT1,CETP,TESC,ICAM1,IRAK3,ESR1,ANGPT2,UNC13D,TGFB2,IL12RB1,HIF1A,CD40,PPP1R16B,TIMP1,RGCC,MEDAG,OLFM4,CORO1A,CCL17,CTSH,RETN,CLC,JAK3,HPN,CCL24,SERPINE1,NCS1,SPOCK2,CSF3,CCL2,COL1A1,RAPGEF2,IL23A,TRPV4,MGP,IFNG,SOD2,IL17A,IL17F,CD83,VNN…
IBD_up	TRUE	3.77e-16	1481	1312	234	0.178	0.158	GO:0040011	BP	4	locomotion	1	FGR,TAC1,TNFRSF12A,CCL26,SELE,KAL1,PLAUR,WAS,DPEP1,CD74,HGF,SLC7A9,PLEKHO1,TYMP,ANK1,STAP1,FLT4,UTS2,SERPINB3,RASGRF1,HYAL2,FGF10,PTGS2,FSCN1,MCAM,FAP,COL5A3,CXCL2,COL4A4,APOB,FCN1,B4GALT1,CEACAM6,ICAM1,ANGPT2,TGFB2,MADCAM1,CSF2RB,HIF1A,MMP9,TIMP1,RGCC,CORO1A,CCL22,CCL17,SLC7A5,CTSH,RETN,GRIN2D,HAS1,JAK3,CCL24,SERPINE1,CCL2,COL1A1,PF4V1,RAPGEF2,IL23A,TRPV4,IFNG,PHACTR1,CCR6,HBEGF,IL12B,IL5,PDGFRB…
IBD_up	TRUE	0.007	1940	1312	231	0.176	0.119	TF:M03563_1	tf	46	Factor: RelA-p65; motif: GGGANTTTCCNN; match class: 1	1	FGR,MEOX1,TMEM132A,TNFRSF12A,ST3GAL1,MMP25,LTF,SLC7A9,BIRC3,TYMP,TNFRSF9,COL23A1,NRIP2,ITIH4,TRAF1,DAPP1,FSCN1,NFKB2,LAMP3,ADCYAP1R1,CXCL2,ADAMTS2,TFAP2C,CPXM1,TESC,ICAM1,IRAK3,PLA2G3,APOL1,PVALB,MMP9,CD40,SLCO4A1,PCDH11X,TNFSF13B,EPHX3,CNTD2,EBI3,HAS1,NAMPT,NCS1,TYRP1,MAP3K8,APOC3,CD69,AICDA,COL12A1,NCOA7,FAM65B,CD83,MDFI,PDGFRB,COL7A1,STAT1,ERRFI1,SPP1,NR4A3,LTBP2,MSX2,POPDC2,SASH3,EGR2,NR4A1,B…
IBD_up	TRUE	4.83e-10	1573	1312	222	0.169	0.141	GO:0006928	BP	4	movement of cell or subcellular component	1	FGR,TAC1,TNFRSF12A,CCL26,SELE,KAL1,PLAUR,WAS,DPEP1,CD74,HGF,SLC7A9,PLEKHO1,ANK1,STAP1,FLT4,UTS2,SERPINB3,RASGRF1,HYAL2,FGF10,PTGS2,FSCN1,MCAM,FAP,COL5A3,CXCL2,COL4A4,APOB,B4GALT1,CEACAM6,ICAM1,ANGPT2,TGFB2,MADCAM1,CSF2RB,HIF1A,MMP9,TIMP1,RGCC,CORO1A,CCL22,CCL17,SLC7A5,CTSH,RETN,GRIN2D,HAS1,JAK3,CCL24,SERPINE1,CCL2,COL1A1,PF4V1,RAPGEF2,IL23A,TRPV4,IFNG,PHACTR1,VNN1,VNN2,CCR6,HBEGF,IL12B,IL5,PDGFRB…
IBD_up	TRUE	4.91e-21	1152	1312	208	0.159	0.181	GO:0051240	BP	4	positive regulation of multicellular organismal process	2	FGR,CYP26B1,CD38,TAC1,TNFRSF12A,NOS2,BTK,LTF,SLC11A1,CD74,HGF,CPS1,BIRC3,FLT4,UTS2,FOXP3,SERPINB3,PRDM1,HYAL2,GAL,FGF10,PTGS2,SCARF1,NFKB2,IL12RB2,C1QTNF3,FCN1,B4GALT1,TESC,ICAM1,IRAK3,ANGPT2,TGFB2,IL12RB1,HIF1A,MMP9,CD40,PPP1R16B,LIPG,TLR8,RGCC,CTSH,RETN,EBI3,HPN,CCL24,SERPINE1,CSF3,CCL2,COL1A1,RAPGEF2,CRTAM,IL23A,TRPV4,IL26,IFNG,IL17A,IL17F,CD83,VNN1,CCR6,HBEGF,IL12B,IL5,PDGFRB,HRH2,BCL6,WNT5A,…
IBD_up	TRUE	1.33e-17	1237	1312	209	0.159	0.169	GO:0042127	BP	4	regulation of cell proliferation	1	FGR,CD38,TAC1,CCL26,NOS2,BTK,LTF,CD74,HGF,FLT4,TNC,UTS2,TNFRSF9,FOXP3,RELT,SERPINB3,PRDM1,CDH3,GAL,FGF10,PTGS2,NOTCH3,FAP,CXCL2,IL12RB2,B4GALT1,TFAP2C,TESC,ESR1,TGFB2,IL12RB1,OSM,HIF1A,CD40,PPP1R16B,STS,PIM2,TIMP1,TNFSF13B,RGCC,CORO1A,CTSH,RETN,CLC,EBI3,JAK3,HPN,NAMPT,CCL24,PTGDS,CSF3,CCL2,PF4V1,RAPGEF2,IL23A,IL26,IFNG,SOD2,HBEGF,IL12B,IL5,PDGFRB,BCL6,WNT5A,HYAL1,IL1A,TACR1,REG1A,STAT1,IGFBP5,IL1…
IBD_up	TRUE	2.73e-19	1166	1312	205	0.156	0.176	GO:0022610	BP	4	biological adhesion	1	CYP26B1,TNFRSF12A,SELE,KAL1,CD22,LTF,WAS,SLC11A1,CD74,TNC,FOXP3,CDH3,CLDN18,SCARF1,MCAM,FAP,COL5A3,COL19A1,B4GALT1,CASS4,TESC,ICAM1,ANGPT2,UNC13D,TGFB2,IL12RB1,MADCAM1,PCDH11X,RGCC,OLFM4,CORO1A,WISP1,CLC,EBI3,HAS1,JAK3,SERPINE1,TNFSF8,SPOCK2,MAP3K8,CCL2,COL1A1,CRTAM,APOA4,CD5,VWF,IL23A,TRPV4,IFNG,CLEC4A,COL12A1,CD83,TREML2,VNN1,IL12B,BCL6,WNT5A,COL7A1,HYAL1,PLEK,SLAMF1,PLA2G2D,GBP1,SPP1,NR4A3,CSF…
IBD_up	TRUE	3.7e-19	1161	1312	204	0.155	0.176	GO:0007155	BP	4	cell adhesion	2	CYP26B1,TNFRSF12A,SELE,KAL1,CD22,WAS,SLC11A1,CD74,TNC,FOXP3,CDH3,CLDN18,SCARF1,MCAM,FAP,COL5A3,COL19A1,B4GALT1,CASS4,TESC,ICAM1,ANGPT2,UNC13D,TGFB2,IL12RB1,MADCAM1,PCDH11X,RGCC,OLFM4,CORO1A,WISP1,CLC,EBI3,HAS1,JAK3,SERPINE1,TNFSF8,SPOCK2,MAP3K8,CCL2,COL1A1,CRTAM,APOA4,CD5,VWF,IL23A,TRPV4,IFNG,CLEC4A,COL12A1,CD83,TREML2,VNN1,IL12B,BCL6,WNT5A,COL7A1,HYAL1,PLEK,SLAMF1,PLA2G2D,GBP1,SPP1,NR4A3,CSF3R,C…
IBD_up	TRUE	6.55e-12	1343	1312	203	0.155	0.151	GO:1901700	BP	4	response to oxygen-containing compound	3	CYP26B1,CD38,TAC1,NOS2,SELE,LTF,DPEP1,SLC11A1,CYP24A1,HGF,CPS1,STAP1,TNC,TG,UTS2,TNFRSF9,TNIP3,PTPRN,RELT,PRDM1,RASGRF1,GUCY1B3,ME1,SPI1,HYAL2,GAL,FGF10,PTGS2,NFKB2,ADCYAP1R1,CXCL2,IL12RB2,APOB,TESC,ICAM1,IRAK3,ESR1,ANGPT2,CEBPE,TGFB2,CSF2RB,HIF1A,CD40,STS,TIMP1,AQP9,CTSH,RETN,GRIN2D,JAK3,SERPINE1,CA9,CSF3,CCL2,COL1A1,PF4V1,RAPGEF2,APOA4,APOC3,TRPV4,IFNG,AICDA,SOD2,IL17A,HBEGF,IL12B,IL5,PDGFRB,WN…
IBD_up	TRUE	0.00168	1663	1312	197	0.15	0.118	GO:0008219	BP	4	cell death	1	CYP26B1,CD38,TNFRSF12A,BTK,PLAUR,LTF,DPEP1,CD74,HGF,BIRC3,FLT4,TNFRSF9,RELT,TRAF1,SNCAIP,SPI1,HYAL2,GAL,FGF10,PTGS2,FAP,ADCYAP1R1,B4GALT1,ICAM1,PLEKHG2,ESR1,TGFB2,OSM,GZMB,HIF1A,MMP9,CD40,PIM2,TIMP1,RGCC,CORO1A,CTSH,WISP1,CLC,JAK3,HPN,SERPINE1,TNFSF8,MAP3K8,CSF3,CCL2,RAPGEF2,CD5,IFNG,SOD2,IL17A,VNN1,IL12B,PDGFRB,BCL6,WNT5A,IL1A,EVA1A,STAT1,NR4A3,IFIT3,MSX2,EGR1,CLU,TNFRSF8,CXCR4,INHBA,TWIST1,PLAU…
IBD_up	TRUE	3.06e-17	1133	1312	195	0.149	0.172	GO:0005102	MF	38	receptor binding	1	FGR,TAC1,CCL26,NOS2,PLAUR,CD74,HGF,TYMP,STAP1,TG,UTS2,TRAF1,RASGRF1,GNA15,HYAL2,GAL,FGF10,FAP,CXCL2,APOB,FCN1,PILRA,ICAM1,ESR1,ANGPT2,TGFB2,MLN,IL12RB1,MADCAM1,OSM,HIF1A,TIMP1,TNFSF13B,CCL22,CCL17,WISP1,RETN,FCER2,EBI3,JAK3,HAMP,NAMPT,CCL24,SERPINE1,TNFSF8,CSF3,CCL2,PF4V1,RAPGEF2,CRTAM,APOC3,VWF,IL23A,IL26,IFNG,NCOA7,IL17A,IL17F,HBEGF,IL12B,IL5,PDGFRB,WNT5A,IL1A,CCL20,POMC,REG1A,STAT1,SPP1,NR4A3,…
IBD_up	TRUE	4.48e-11	1301	1312	195	0.149	0.15	GO:2000026	BP	4	regulation of multicellular organismal development	3	CYP26B1,TNFRSF12A,PGLYRP1,BTK,LTF,CD74,HGF,STAP1,TG,UTS2,FOXP3,SERPINB3,PRDM1,LZTS1,CDH3,SPI1,CLDN18,GAL,FGF10,PTGS2,NOTCH3,SCARF1,B4GALT1,TESC,IRAK3,ESR1,ANGPT2,TGFB2,IL12RB1,HIF1A,CD40,PPP1R16B,TIMP1,RGCC,CTSH,RETN,CLC,JAK3,HPN,CCL24,SERPINE1,NCS1,CSF3,CCL2,COL1A1,RAPGEF2,IL23A,TRPV4,MGP,IFNG,IL17A,IL17F,CD83,VNN1,TBX18,IL12B,IL5,PDGFRB,BCL6,WNT5A,HYAL1,IL1A,STAT1,PRRX1,ERRFI1,SPP1,CSF3R,MSX2,T…
IBD_up	TRUE	1.45e-09	1326	1312	192	0.146	0.145	GO:0009888	BP	4	tissue development	3	CYP26B1,MEOX1,BTK,LTF,WAS,HGF,CPS1,TNC,CHRDL2,SERPINB3,PRDM1,COL11A1,CDH3,SPI1,HYAL2,GAL,FGF10,PTGS2,ARG2,COL19A1,B4GALT1,ICAM1,ESR1,TGFB2,UPK3A,HIF1A,MMP9,PPP1R16B,VSIG1,STS,TIMP1,RGCC,CTSH,HPN,CA9,TYRP1,COL1A1,FAM20A,RAPGEF2,MGP,IFNG,COL12A1,IL17F,HBEGF,PDGFRB,HRH2,WNT5A,COL7A1,HYAL1,STAT1,IGFBP5,PRRX1,ERRFI1,SPP1,NR4A3,MSX2,TNFSF11,EGR1,DUSP4,CSTA,CXCR4,INHBA,TWIST1,PLAU,SRGN,EGR2,NR4A1,SNAI1,…
IBD_up	TRUE	0.00488	1580	1312	185	0.141	0.117	GO:0012501	BP	4	programmed cell death	2	CYP26B1,CD38,TNFRSF12A,BTK,PLAUR,LTF,DPEP1,CD74,HGF,BIRC3,FLT4,TNFRSF9,RELT,TRAF1,SPI1,HYAL2,GAL,FGF10,PTGS2,FAP,B4GALT1,ICAM1,PLEKHG2,ESR1,TGFB2,OSM,GZMB,HIF1A,MMP9,CD40,PIM2,TIMP1,RGCC,CORO1A,CTSH,CLC,JAK3,HPN,SERPINE1,TNFSF8,MAP3K8,CCL2,RAPGEF2,CD5,IFNG,SOD2,IL17A,VNN1,IL12B,PDGFRB,BCL6,WNT5A,IL1A,EVA1A,STAT1,NR4A3,IFIT3,MSX2,EGR1,CLU,TNFRSF8,CXCR4,INHBA,TWIST1,SRGN,NR4A1,G0S2,SNAI1,IRF1,IL1B,…
IBD_up	TRUE	3.11e-31	805	1312	184	0.14	0.229	GO:0002684	BP	4	positive regulation of immune system process	2	FGR,CD38,TAC1,NOS2,CD79B,PGLYRP1,BTK,LTF,WAS,SLC11A1,CD74,BIRC3,STAP1,LCP2,FOXP3,TNIP3,PRDM1,FGF10,NFKB2,CXCL2,PTPRC,FCN1,TESC,ICAM1,IRAK3,UNC13D,TGFB2,PGC,IL12RB1,MADCAM1,HIF1A,CD40,TLR8,RGCC,CORO1A,FCER2,EBI3,CD79A,JAK3,CCL24,SERPINE1,MAP3K8,CSF3,CCL2,PF4V1,CRTAM,CD5,IL23A,TRPV4,IFNG,CLEC4A,IL17A,CD83,VNN1,CCR6,IL12B,IL5,BCL6,WNT5A,CCL20,TACR1,IL1RL1,SLAMF1,GBP1,CR2,NR4A3,CD274,TNFSF11,DUSP4,CL…
IBD_up	TRUE	1.59e-06	1375	1312	184	0.14	0.134	GO:0051049	BP	4	regulation of transport	1	FGR,CD38,TAC1,NOS2,SELE,SLC11A1,CD74,STAP1,UTS2,TNFRSF9,FOXP3,RASGRF1,CDH3,SNCAIP,HYAL2,ACSL4,GAL,FGF10,PTGS2,ADCYAP1R1,C1QTNF3,FCN1,B4GALT1,CETP,TESC,ICAM1,RAPGEF4,ESR1,UNC13D,TGFB2,STX1B,OSM,GZMB,HIF1A,MMP9,CD40,LIPG,TLR8,RGCC,CORO1A,RETN,JAK3,HAMP,SERPINE1,NCS1,CSF3,CCL2,CRTAM,APOA4,APOC3,IL23A,TRPV4,IL26,IFNG,IL17A,IL17F,MDFI,IL12B,IL5,PDGFRB,WNT5A,IL1A,POMC,TACR1,KCNJ13,IL1RL1,SLAMF1,GBP1,SG…
IBD_up	TRUE	0.00374	1562	1312	184	0.14	0.118	GO:0006915	BP	4	apoptotic process	3	CD38,TNFRSF12A,BTK,PLAUR,LTF,DPEP1,CD74,HGF,BIRC3,FLT4,TNFRSF9,RELT,TRAF1,SPI1,HYAL2,GAL,FGF10,PTGS2,FAP,B4GALT1,ICAM1,PLEKHG2,ESR1,TGFB2,OSM,GZMB,HIF1A,MMP9,CD40,PIM2,TIMP1,RGCC,CORO1A,CTSH,CLC,JAK3,HPN,SERPINE1,TNFSF8,MAP3K8,CCL2,RAPGEF2,CD5,IFNG,SOD2,IL17A,VNN1,IL12B,PDGFRB,BCL6,WNT5A,IL1A,EVA1A,STAT1,NR4A3,IFIT3,MSX2,EGR1,CLU,TNFRSF8,CXCR4,INHBA,TWIST1,SRGN,NR4A1,G0S2,SNAI1,IRF1,IL1B,TNFSF9,C…
IBD_up	TRUE	4.35e-15	1064	1312	180	0.137	0.169	GO:0051674	BP	4	localization of cell	1	FGR,TAC1,TNFRSF12A,CCL26,SELE,WAS,DPEP1,CD74,HGF,SLC7A9,PLEKHO1,STAP1,FLT4,UTS2,SERPINB3,HYAL2,FGF10,PTGS2,FSCN1,MCAM,FAP,CXCL2,APOB,B4GALT1,CEACAM6,ICAM1,ANGPT2,TGFB2,MADCAM1,HIF1A,MMP9,TIMP1,RGCC,CORO1A,CCL22,CCL17,SLC7A5,CTSH,RETN,HAS1,JAK3,CCL24,SERPINE1,CCL2,COL1A1,PF4V1,RAPGEF2,IL23A,TRPV4,IFNG,PHACTR1,CCR6,HBEGF,IL12B,PDGFRB,WNT5A,HYAL1,CCL20,TACR1,IGFBP5,CSF3R,MSX2,CD274,TNFSF11,CXCR4,TWI…
IBD_up	TRUE	4.35e-15	1064	1312	180	0.137	0.169	GO:0048870	BP	4	cell motility	2	FGR,TAC1,TNFRSF12A,CCL26,SELE,WAS,DPEP1,CD74,HGF,SLC7A9,PLEKHO1,STAP1,FLT4,UTS2,SERPINB3,HYAL2,FGF10,PTGS2,FSCN1,MCAM,FAP,CXCL2,APOB,B4GALT1,CEACAM6,ICAM1,ANGPT2,TGFB2,MADCAM1,HIF1A,MMP9,TIMP1,RGCC,CORO1A,CCL22,CCL17,SLC7A5,CTSH,RETN,HAS1,JAK3,CCL24,SERPINE1,CCL2,COL1A1,PF4V1,RAPGEF2,IL23A,TRPV4,IFNG,PHACTR1,CCR6,HBEGF,IL12B,PDGFRB,WNT5A,HYAL1,CCL20,TACR1,IGFBP5,CSF3R,MSX2,CD274,TNFSF11,CXCR4,TWI…
IBD_up	TRUE	4.09e-29	800	1312	179	0.136	0.224	GO:0001775	BP	4	cell activation	1	FGR,CYP26B1,CD38,TAC1,PGLYRP1,BTK,WAS,SLC11A1,CD74,HGF,POU2F2,STAP1,LCP2,FOXP3,PRDM1,GNA15,SPI1,HYAL2,RASGRP2,GAL,FGF10,NFKB2,ICAM1,RAPGEF4,UNC13D,TGFB2,IL12RB1,PLA2G3,CD40,TLR8,TIMP1,RGCC,CORO1A,IL21R,CLC,EBI3,CD79A,JAK3,SERPINE1,TNFSF8,MAP3K8,CCL2,COL1A1,PF4V1,CD5,VWF,IL23A,IFNG,AICDA,IL17A,CD83,TREML2,VNN1,IL12B,IL5,BCL6,WNT5A,TACR1,IL1RL1,PLEK,SLAMF1,PLA2G2D,CR2,NR4A3,CD274,TNFSF11,EGR1,CLU,C…
IBD_up	TRUE	4.05e-16	1000	1312	175	0.133	0.175	GO:0016477	BP	4	cell migration	3	FGR,TAC1,TNFRSF12A,CCL26,SELE,DPEP1,CD74,HGF,SLC7A9,PLEKHO1,STAP1,FLT4,UTS2,SERPINB3,HYAL2,FGF10,PTGS2,FSCN1,MCAM,FAP,CXCL2,APOB,B4GALT1,CEACAM6,ICAM1,ANGPT2,TGFB2,MADCAM1,HIF1A,MMP9,TIMP1,RGCC,CORO1A,CCL22,CCL17,SLC7A5,CTSH,RETN,HAS1,JAK3,CCL24,SERPINE1,CCL2,COL1A1,PF4V1,RAPGEF2,IL23A,TRPV4,IFNG,CCR6,HBEGF,IL12B,PDGFRB,WNT5A,HYAL1,CCL20,TACR1,IGFBP5,CSF3R,MSX2,CD274,TNFSF11,CXCR4,TWIST1,PLAU,NR4…
IBD_up	TRUE	1.75e-07	1245	1312	174	0.133	0.14	GO:0080134	BP	4	regulation of response to stress	2	FGR,TAC1,TNFRSF12A,CCL26,SELE,PGLYRP1,BTK,PLAUR,LTF,CD74,HGF,BIRC3,RTEL1-TNFRSF6B,FLT4,FOXP3,TNIP3,SERPINB3,LZTS1,HYAL2,FGF10,LMCD1,PTGS2,SCARF1,NFKB2,FAP,SLC1A3,C1QTNF3,FCN1,IRAK3,TGFB2,PGC,IL12RB1,OSM,HIF1A,TLR8,MEFV,CCL24,SERPINE1,MAP3K8,CCL2,CRTAM,IL23A,TRPV4,IL26,IFNG,CLEC4A,SOD2,IL17A,IL17F,VNN1,MDFI,HBEGF,IL12B,BCL6,WNT5A,IL1A,STAT1,IL1RL1,PLEK,PRRX1,ERRFI1,SLAMF1,SPP1,NR4A3,TNFSF11,DUSP4,…
IBD_up	TRUE	3.43e-29	758	1312	173	0.132	0.228	GO:0009607	BP	4	response to biotic stimulus	2	FGR,TAC1,NOS2,SELE,PGLYRP1,LTF,SLC11A1,CPS1,BIRC3,STAP1,TG,TNFRSF9,FOXP3,TNIP3,RELT,PRDM1,HYAL2,ABCC9,FGF10,LMCD1,PTGS2,NFKB2,SLC1A3,CXCL2,IL12RB2,APOB,ICAM1,IRAK3,LYZ,CEBPE,UNC13D,PGC,IL12RB1,HIF1A,CD40,TLR8,PIM2,CCL22,HAMP,SERPINE1,TNFSF8,CSF3,CCL2,PF4V1,CRTAM,IL23A,OAS2,IFNG,AICDA,SOD2,IL17A,IL12B,WNT5A,HYAL1,CCL20,STAT1,GBP1,IFIT3,CLU,TNFRSF8,CD80,CXCR4,PLAU,CHST3,BATF3,SEMG1,TREM1,CXCL6,IRF1…
IBD_up	TRUE	0.000249	1383	1312	173	0.132	0.125	GO:1902531	BP	4	regulation of intracellular signal transduction	1	FGR,CCL26,PLAUR,LTF,CD74,HGF,BIRC3,FLT4,TNIP3,RELT,SERPINB3,RASGRF1,HYAL2,FGF10,LMCD1,TRIB2,PTGS2,C1QTNF3,ICAM1,IRAK3,PLEKHG2,ESR1,TGFB2,OSM,CSF2RB,HIF1A,MMP9,CD40,PPP1R16B,PIM2,CCL22,CCL17,GRIN2D,JAK3,CCL24,MAP3K8,CSF3,CCL2,RAPGEF2,APOC3,IL23A,TRPV4,IL26,IFNG,SOD2,VNN1,MDFI,HBEGF,IL12B,IL5,PDGFRB,BCL6,WNT5A,IL1A,CCL20,STAT1,IGFBP5,IL1RL1,PLEK,ERRFI1,SLAMF1,RGS4,GBP1,TNFSF11,DUSP4,CLU,CXCR4,LAX1,…
IBD_up	TRUE	2.04e-50	530	1312	171	0.13	0.323	GO:0006954	BP	4	inflammatory response	4	CYP26B1,TAC1,CCL26,NOS2,SELE,PGLYRP1,MMP25,SLC11A1,HGF,BIRC3,TNFRSF9,FOXP3,TNIP3,RELT,ITIH4,HYAL2,GAL,PTGS2,NFKB2,CXCL2,C1QTNF3,B4GALT1,ICAM1,LYZ,UNC13D,OSM,HIF1A,CD40,TLR8,CCL22,CCL17,MEFV,CCL24,SERPINE1,CCL2,PF4V1,APOC3,IL23A,TRPV4,IL26,IL17A,IL17F,VNN1,IL12B,IL5,BCL6,WNT5A,HYAL1,IL1A,CCL20,TACR1,IL1RL1,PLA2G2D,SPP1,TNFSF11,TNFRSF8,CXCR4,TNFAIP6,C4BPA,C4BPB,IL17C,CXCL6,IL1B,C3,FFAR2,CCR7,CFP,IL…
IBD_up	TRUE	3.27e-30	731	1312	171	0.13	0.234	GO:0043207	BP	4	response to external biotic stimulus	3	FGR,TAC1,NOS2,SELE,PGLYRP1,LTF,SLC11A1,CPS1,BIRC3,STAP1,TG,TNFRSF9,FOXP3,TNIP3,RELT,PRDM1,HYAL2,ABCC9,FGF10,LMCD1,PTGS2,NFKB2,SLC1A3,CXCL2,IL12RB2,APOB,ICAM1,IRAK3,LYZ,CEBPE,UNC13D,PGC,IL12RB1,HIF1A,CD40,TLR8,PIM2,CCL22,HAMP,SERPINE1,TNFSF8,CSF3,CCL2,PF4V1,IL23A,OAS2,IFNG,AICDA,SOD2,IL17A,IL12B,WNT5A,HYAL1,CCL20,STAT1,GBP1,IFIT3,CLU,TNFRSF8,CD80,CXCR4,PLAU,CHST3,BATF3,SEMG1,TREM1,CXCL6,IRF1,IL1B,…
IBD_up	TRUE	3.27e-30	731	1312	171	0.13	0.234	GO:0051707	BP	4	response to other organism	4	FGR,TAC1,NOS2,SELE,PGLYRP1,LTF,SLC11A1,CPS1,BIRC3,STAP1,TG,TNFRSF9,FOXP3,TNIP3,RELT,PRDM1,HYAL2,ABCC9,FGF10,LMCD1,PTGS2,NFKB2,SLC1A3,CXCL2,IL12RB2,APOB,ICAM1,IRAK3,LYZ,CEBPE,UNC13D,PGC,IL12RB1,HIF1A,CD40,TLR8,PIM2,CCL22,HAMP,SERPINE1,TNFSF8,CSF3,CCL2,PF4V1,IL23A,OAS2,IFNG,AICDA,SOD2,IL17A,IL12B,WNT5A,HYAL1,CCL20,STAT1,GBP1,IFIT3,CLU,TNFRSF8,CD80,CXCR4,PLAU,CHST3,BATF3,SEMG1,TREM1,CXCL6,IRF1,IL1B,…
IBD_up	TRUE	4.24e-12	1068	1312	171	0.13	0.16	GO:0031226	CC	7	intrinsic component of plasma membrane	3	CD79B,PLAUR,SLC11A1,SLC7A9,FLT4,TNFRSF9,RELT,SLC2A3,HYAL2,ABCC9,SLC12A3,SLC6A15,ADCYAP1R1,PTPRC,IL12RB2,CD82,PILRA,FOLH1,CEACAM6,ICAM1,SLC26A4,IL12RB1,SLC5A1,CSF2RB,CD40,SLCO4A1,PCDH11X,AQP9,CD37,FCER2,CEACAM4,GRIN2D,HAS1,HPN,TNFSF8,RAPGEF2,CRTAM,CD5,CD69,CLEC4A,CD83,CCR6,HBEGF,PDGFRB,HRH2,TACR1,KCNJ13,ST3GAL5,NCF2,CSF3R,KCNIP2,TNFSF11,TNFRSF8,RAMP3,CD70,S1PR4,FFAR2,KDR,LDLR,ULBP2,LILRB2,SLC6A6,A…
IBD_up	TRUE	3.44e-05	1319	1312	171	0.13	0.13	GO:0023056	BP	4	positive regulation of signaling	2	FGR,CD38,TAC1,TNFRSF12A,CCL26,PLAUR,LTF,CD74,HGF,BIRC3,STAP1,FLT4,UTS2,RELT,RASGRF1,CDH3,HYAL2,GAL,FGF10,LMCD1,PTGS2,SLC1A3,C1QTNF3,ICAM1,ESR1,TGFB2,STX1B,OSM,CSF2RB,GZMB,HIF1A,MMP9,CD40,PIM2,CCL22,CCL17,CTSH,RETN,GRIN2D,JAK3,CCL24,MAP3K8,CSF3,CCL2,COL1A1,CLNK,RAPGEF2,IL23A,TRPV4,IL26,IFNG,MDFI,HBEGF,IL12B,IL5,PDGFRB,WNT5A,IL1A,CCL20,TACR1,IGFBP5,PRRX1,SLAMF1,MSX2,TNFSF11,CLU,CD80,CXCR4,INHBA,RAM…
IBD_up	TRUE	8.49e-05	1339	1312	171	0.13	0.128	GO:0010647	BP	4	positive regulation of cell communication	3	FGR,CD38,TAC1,TNFRSF12A,CCL26,PLAUR,LTF,CD74,HGF,BIRC3,STAP1,FLT4,UTS2,RELT,RASGRF1,CDH3,HYAL2,GAL,FGF10,LMCD1,PTGS2,SLC1A3,C1QTNF3,ICAM1,ESR1,TGFB2,STX1B,OSM,CSF2RB,GZMB,HIF1A,MMP9,CD40,PIM2,CCL22,CCL17,CTSH,RETN,GRIN2D,JAK3,CCL24,MAP3K8,CSF3,CCL2,COL1A1,CLNK,RAPGEF2,IL23A,TRPV4,IL26,IFNG,MDFI,HBEGF,IL12B,IL5,PDGFRB,WNT5A,IL1A,CCL20,TACR1,IGFBP5,PRRX1,SLAMF1,MSX2,TNFSF11,CLU,CD80,CXCR4,INHBA,G0S…
IBD_up	TRUE	0.00185	1388	1312	168	0.128	0.121	GO:0019220	BP	4	regulation of phosphate metabolic process	2	FGR,CCL26,NOS2,PLAUR,LTF,SLC11A1,CD74,HGF,STAP1,FLT4,LCP2,RELT,SERPINB3,RASGRF1,ME1,HYAL2,FGF10,TRIB2,ADCYAP1R1,TESC,ICAM1,IRAK3,ESR1,TGFB2,OSM,CSF2RB,HIF1A,MMP9,CD40,PPP1R16B,TLR8,PCDH11X,RGCC,CCL22,CCL17,GRIN2D,JAK3,CCL24,MAP3K8,CSF3,CCL2,FAM20A,RAPGEF2,APOC3,IL23A,TRPV4,IL26,IFNG,MDFI,HBEGF,IL12B,IL5,PDGFRB,WNT5A,IL1A,CCL20,PLEK,ERRFI1,SLAMF1,RGS4,GBP1,PPP4R4,TNFSF11,DUSP4,CLU,CD80,CXCR4,LAX1,…
IBD_up	TRUE	0.00293	1401	1312	168	0.128	0.12	GO:0051174	BP	4	regulation of phosphorus metabolic process	1	FGR,CCL26,NOS2,PLAUR,LTF,SLC11A1,CD74,HGF,STAP1,FLT4,LCP2,RELT,SERPINB3,RASGRF1,ME1,HYAL2,FGF10,TRIB2,ADCYAP1R1,TESC,ICAM1,IRAK3,ESR1,TGFB2,OSM,CSF2RB,HIF1A,MMP9,CD40,PPP1R16B,TLR8,PCDH11X,RGCC,CCL22,CCL17,GRIN2D,JAK3,CCL24,MAP3K8,CSF3,CCL2,FAM20A,RAPGEF2,APOC3,IL23A,TRPV4,IL26,IFNG,MDFI,HBEGF,IL12B,IL5,PDGFRB,WNT5A,IL1A,CCL20,PLEK,ERRFI1,SLAMF1,RGS4,GBP1,PPP4R4,TNFSF11,DUSP4,CLU,CD80,CXCR4,LAX1,…
IBD_up	TRUE	5.02e-21	834	1312	166	0.127	0.199	GO:0050776	BP	4	regulation of immune response	2	FGR,CD38,CD79B,PGLYRP1,BTK,LTF,WAS,SLC11A1,CD74,BIRC3,STAP1,LCP2,FOXP3,TNIP3,RASGRF1,FGF10,NFKB2,PTPRC,FCN1,ICAM1,IRAK3,UNC13D,TGFB2,PGC,IL12RB1,MADCAM1,CSF2RB,CD40,TLR8,RGCC,CTSH,FCER2,CLC,CD79A,GRIN2D,JAK3,MAP3K8,COL1A1,RAPGEF2,CRTAM,IL23A,IFNG,CLEC4A,TREML2,HBEGF,IL12B,IL5,PDGFRB,BCL6,WNT5A,STAT1,IL1RL1,SLAMF1,GBP1,CR2,NR4A3,DUSP4,CLU,CD80,SASH3,LAX1,NR4A1,C4BPA,C4BPB,TREM1,IRF1,IL1B,C3,FFAR2,…
IBD_up	TRUE	6.06e-19	872	1312	166	0.127	0.19	GO:0009611	BP	4	response to wounding	3	FGR,TAC1,TNFRSF12A,CCL26,NOS2,SELE,PGLYRP1,PLAUR,WAS,SLC11A1,HGF,SLC7A9,BIRC3,TNC,LCP2,FOXP3,GNA15,GUCY1B3,CDH3,HYAL2,RASGRP2,FGF10,PTGS2,SCARF1,MCAM,FAP,SLC1A3,C1QTNF3,APOB,B4GALT1,CEACAM6,RAPGEF4,ANGPT2,TGFB2,OSM,HIF1A,CD40,TIMP1,SLC7A5,MEFV,TFPI2,CCL24,SERPINE1,CCL2,COL1A1,PF4V1,VWF,IL23A,TRPV4,SOD2,IL17A,IL17F,HBEGF,IL12B,PDGFRB,BCL6,WNT5A,IL1A,CCL20,IL1RL1,PLEK,SPP1,MSX2,TNFSF11,CLU,PLAU,SRG…
IBD_up	TRUE	0.0456	1462	1312	165	0.126	0.113	GO:0009891	BP	59	positive regulation of biosynthetic process	1	CD38,MEOX1,NOS2,BTK,LTF,SLC11A1,HGF,POU2F2,ARNTL2,UTS2,FOXP3,NFE2L3,TRAF1,CDH3,SPI1,HYAL2,GAL,FGF10,PTGS2,NOTCH3,NFKB2,ADCYAP1R1,TFAP2C,TESC,ICAM1,IRAK3,ESR1,CEBPE,TGFB2,OSM,SEC14L2,HIF1A,CD40,TLR8,PIM2,RGCC,FCER2,EBI3,HPN,NAMPT,SERPINE1,TNFSF8,TYRP1,CSF3,CCL2,COL1A1,APOA4,APOC3,IL23A,IL26,IFNG,AICDA,NCOA7,SOD2,IL17A,IL17F,IL12B,IL5,PDGFRB,WNT5A,IL1A,CCL20,POMC,STAT1,PRRX1,NR4A3,TNFSF11,EGR1,CLU,…
IBD_up	TRUE	1.45e-11	1025	1312	164	0.125	0.16	GO:0005887	CC	7	integral component of plasma membrane	3	CD79B,PLAUR,SLC11A1,SLC7A9,FLT4,TNFRSF9,RELT,SLC2A3,ABCC9,SLC12A3,SLC6A15,ADCYAP1R1,PTPRC,IL12RB2,CD82,PILRA,FOLH1,CEACAM6,ICAM1,SLC26A4,IL12RB1,SLC5A1,CSF2RB,CD40,SLCO4A1,PCDH11X,AQP9,CD37,FCER2,CEACAM4,GRIN2D,HAS1,HPN,TNFSF8,RAPGEF2,CRTAM,CD5,CD69,CLEC4A,CD83,CCR6,HBEGF,HRH2,TACR1,KCNJ13,ST3GAL5,NCF2,CSF3R,KCNIP2,TNFSF11,TNFRSF8,RAMP3,CD70,S1PR4,FFAR2,KDR,LDLR,LILRB2,SLC6A6,ATP1A4,SLC14A2,TRPC4…
IBD_up	TRUE	1.41e-26	726	1312	163	0.124	0.225	GO:0034097	BP	4	response to cytokine	4	CD38,TNFRSF12A,CCL26,NOS2,SELE,SLC11A1,CD74,BIRC3,STAP1,TNFRSF9,PTPRN,RELT,ITIH4,TRAF1,CLDN18,HYAL2,ACSL4,PTGS2,NFKB2,CXCL2,IL12RB2,APOB,ICAM1,IRAK3,IL12RB1,OSM,CSF2RB,HIF1A,CD40,TIMP1,TNFSF13B,CORO1A,CCL22,CCL17,MEFV,IL21R,EBI3,JAK3,CCL24,CSF3,CCL2,COL1A1,PF4V1,OAS2,IFNG,IL17A,CCR6,IL12B,IL5,WNT5A,HYAL1,IL1A,CCL20,STAT1,IL1RL1,KYNU,GBP1,CSF3R,IFIT3,CD274,TNFSF11,EGR1,TNFRSF8,CXCR4,CXCL6,IRF1,IL1…
IBD_up	TRUE	1.62e-16	890	1312	162	0.123	0.182	GO:0045087	BP	4	innate immune response	3	FGR,TAC1,CCL26,NOS2,PGLYRP1,BTK,LTF,WAS,SLC11A1,BIRC3,LCP2,TNIP3,RASGRF1,FGF10,NFKB2,FCN1,ICAM1,IRAK3,UNC13D,IL12RB1,APOL1,CSF2RB,GZMB,TLR8,CORO1A,CCL22,CCL17,MEFV,GRIN2D,JAK3,CCL24,MAP3K8,CCL2,RAPGEF2,CRTAM,APOA4,IL23A,OAS2,IFNG,CLEC4A,VNN1,CCR6,HBEGF,IL12B,IL5,PDGFRB,WNT5A,CCL20,STAT1,KYNU,NCF2,GBP1,CR2,IFIT3,EGR1,DUSP4,CLU,CD80,NR4A1,C4BPA,C4BPB,ZBP1,TREM1,IRF1,IL1B,C3,FFAR2,IFI6,CFP,LBP,ASS1,…
IBD_up	TRUE	5e-06	1198	1312	162	0.123	0.135	GO:0045595	BP	4	regulation of cell differentiation	3	CYP26B1,TNFRSF12A,PGLYRP1,BTK,LTF,CD74,HGF,STAP1,UTS2,FOXP3,SERPINB3,PRDM1,LZTS1,SPI1,CLDN18,GAL,FGF10,TRIB2,PTGS2,NOTCH3,SCARF1,APOB,B4GALT1,CETP,TESC,UNC13D,TGFB2,IL12RB1,HIF1A,RGCC,MEDAG,OLFM4,CCL17,JAK3,HPN,NCS1,SPOCK2,CSF3,COL1A1,RAPGEF2,IL23A,TRPV4,IFNG,SOD2,IL17A,CD83,VNN1,IL12B,IL5,BCL6,WNT5A,STAT1,IGFBP5,PRRX1,ERRFI1,GBP1,SPP1,CSF3R,MSX2,TNFSF11,CLU,CD80,CXCR4,SASH3,INHBA,TWIST1,SNAI1,IR…
IBD_up	TRUE	2e-05	1207	1312	160	0.122	0.133	GO:0042592	BP	4	homeostatic process	2	CYP26B1,CD38,TAC1,LTF,SLC11A1,CD74,CPS1,RTEL1-TNFRSF6B,UTS2,FOXP3,PTPRN,GNA15,CDH3,SLC9A7,SPI1,CLDN18,HYAL2,PTGS2,ADCYAP1R1,C1QTNF3,APOB,CETP,SLC4A11,ICAM1,LYZ,SLC26A4,ESR1,TGFB2,PVALB,UPK3A,HIF1A,CD40,LIPG,VSIG1,CORO1A,AQP9,CTSH,JAK3,HAMP,CCL2,FAM20A,APOA4,APOC3,TRPV4,IFNG,SOD2,CCR6,BCL6,IL1A,POMC,TACR1,STAT1,IGFBP5,SPP1,NR4A3,TNFSF11,CXCR4,SASH3,INHBA,PLAU,IL1B,S1PR4,FFAR2,CCR7,IFI6,KLF2,STEAP4…
IBD_up	TRUE	0.000118	1217	1312	157	0.12	0.129	GO:0009967	BP	4	positive regulation of signal transduction	3	FGR,TNFRSF12A,CCL26,PLAUR,LTF,CD74,HGF,BIRC3,STAP1,FLT4,RELT,RASGRF1,CDH3,HYAL2,FGF10,LMCD1,PTGS2,ICAM1,ESR1,TGFB2,STX1B,OSM,CSF2RB,GZMB,HIF1A,MMP9,CD40,PIM2,CCL22,CCL17,CTSH,GRIN2D,JAK3,CCL24,MAP3K8,CSF3,CCL2,COL1A1,CLNK,RAPGEF2,IL23A,TRPV4,IL26,IFNG,MDFI,HBEGF,IL12B,IL5,PDGFRB,WNT5A,IL1A,CCL20,IGFBP5,PRRX1,SLAMF1,MSX2,TNFSF11,CLU,CD80,CXCR4,INHBA,G0S2,UNC5CL,IL1B,C3,CCR7,IL22,KDR,APOL3,LIF,LBP,…
IBD_up	TRUE	0.0033	1290	1312	156	0.119	0.121	GO:0010941	BP	4	regulation of cell death	2	CD38,TNFRSF12A,BTK,PLAUR,LTF,DPEP1,CD74,HGF,BIRC3,FLT4,TNFRSF9,RELT,TRAF1,HYAL2,GAL,FGF10,PTGS2,FAP,ADCYAP1R1,B4GALT1,ICAM1,PLEKHG2,ESR1,TGFB2,OSM,GZMB,HIF1A,MMP9,CD40,PIM2,TIMP1,RGCC,CORO1A,CTSH,WISP1,JAK3,HPN,SERPINE1,MAP3K8,CSF3,CCL2,RAPGEF2,IFNG,SOD2,IL17A,VNN1,IL12B,PDGFRB,BCL6,WNT5A,IL1A,STAT1,NR4A3,IFIT3,MSX2,EGR1,CLU,TNFRSF8,CXCR4,INHBA,TWIST1,NR4A1,G0S2,SNAI1,IL1B,CCR7,IFI6,KDR,ALDH1A2,I…
IBD_up	TRUE	0.0152	1307	1312	153	0.117	0.117	GO:0051247	BP	4	positive regulation of protein metabolic process	1	CCL26,PLAUR,LTF,SLC11A1,CD74,HGF,BIRC3,STAP1,FLT4,LCP2,FOXP3,RELT,SERPINB3,RASGRF1,FGF10,TRIB2,ICAM1,ESR1,TGFB2,OSM,CSF2RB,MMP9,CD40,PPP1R16B,TLR8,RGCC,CCL22,CCL17,MEFV,CTSH,EBI3,GRIN2D,JAK3,HAMP,HPN,CCL24,MAP3K8,CSF3,CCL2,FAM20A,RAPGEF2,IL23A,TRPV4,IL26,IFNG,MDFI,HBEGF,IL12B,IL5,PDGFRB,BCL6,WNT5A,IL1A,CCL20,PLEK,SLAMF1,TNFSF11,CLU,TNFRSF8,CD80,CXCR4,INHBA,C4BPA,C4BPB,SEMG1,UNC5CL,IRF1,IL1B,C3,CC…
IBD_up	TRUE	2.13e-16	816	1312	152	0.116	0.186	GO:0060089	MF	38	molecular transducer activity	1	CD79B,SELE,PGLYRP1,PLAUR,CD74,FLT4,TNFRSF9,RELT,SERPINB3,GUCY1B3,HYAL2,ABCC9,GAL,SCARF1,ADCYAP1R1,IL12RB2,FCN1,CASS4,ICAM1,ESR1,IL12RB1,CSF2RB,CD40,TLR8,IL21R,CTSH,EBI3,CD79A,GRIN2D,CRTAM,CD5,CD69,TRPV4,CLEC4A,TREML2,CCR6,IL12B,PDGFRB,HRH2,TACR1,KCNJ13,IL1RL1,SLAMF1,CR2,NR4A3,CSF3R,TNFRSF8,CD80,CXCR4,RAMP3,NR4A1,TREM1,S1PR4,FFAR2,CCR7,KDR,KRT17,LDLR,LILRB2,NMUR2,IL2RA,CD72,STRA6,LEF1,GPR84,ITGAX,…
IBD_up	TRUE	2.13e-16	816	1312	152	0.116	0.186	GO:0004872	MF	38	receptor activity	2	CD79B,SELE,PGLYRP1,PLAUR,CD74,FLT4,TNFRSF9,RELT,SERPINB3,GUCY1B3,HYAL2,ABCC9,GAL,SCARF1,ADCYAP1R1,IL12RB2,FCN1,CASS4,ICAM1,ESR1,IL12RB1,CSF2RB,CD40,TLR8,IL21R,CTSH,EBI3,CD79A,GRIN2D,CRTAM,CD5,CD69,TRPV4,CLEC4A,TREML2,CCR6,IL12B,PDGFRB,HRH2,TACR1,KCNJ13,IL1RL1,SLAMF1,CR2,NR4A3,CSF3R,TNFRSF8,CD80,CXCR4,RAMP3,NR4A1,TREM1,S1PR4,FFAR2,CCR7,KDR,KRT17,LDLR,LILRB2,NMUR2,IL2RA,CD72,STRA6,LEF1,GPR84,ITGAX,…
IBD_up	TRUE	4.03e-28	606	1312	148	0.113	0.244	GO:0045321	BP	4	leukocyte activation	2	FGR,CYP26B1,CD38,TAC1,PGLYRP1,BTK,WAS,SLC11A1,CD74,POU2F2,STAP1,LCP2,FOXP3,PRDM1,SPI1,HYAL2,GAL,FGF10,ICAM1,UNC13D,IL12RB1,PLA2G3,CD40,TLR8,CORO1A,IL21R,CLC,EBI3,CD79A,JAK3,TNFSF8,MAP3K8,CCL2,CD5,IL23A,IFNG,AICDA,CD83,TREML2,VNN1,IL12B,IL5,BCL6,WNT5A,TACR1,IL1RL1,SLAMF1,PLA2G2D,CR2,NR4A3,CD274,TNFSF11,EGR1,CLU,CD80,CXCR4,SASH3,LAX1,INHBA,BATF3,IRF1,IL1B,TNFSF9,CCR7,LBP,ULBP2,LILRB2,IDO1,PRAM1,SPI…
IBD_up	TRUE	8.19e-14	840	1312	148	0.113	0.176	GO:0046903	BP	4	secretion	1	FGR,CD38,TAC1,NOS2,CD74,HGF,POU2F2,ANK1,LCP2,UTS2,TNFRSF9,FOXP3,PTPRN,SNCAIP,HYAL2,ACSL4,GAL,FGF10,SLC1A3,C1QTNF3,FCN1,B4GALT1,RAPGEF4,UNC13D,TGFB2,STX1B,OSM,PLA2G3,HIF1A,CD40,SNPH,TLR8,TIMP1,RGCC,CORO1A,AQP9,RETN,SERPINE1,NCS1,CA9,CRTAM,VWF,TRPV4,IL26,IFNG,IL17A,IL17F,IL5,HRH2,WNT5A,IL1A,POMC,TACR1,IL1RL1,PLEK,SLAMF1,GBP1,NR4A3,LTBP2,CD274,TNFSF11,CLU,LAX1,INHBA,TWIST1,SRGN,TREM1,IL1B,FFAR2,CCR7…
IBD_up	TRUE	0.00659	1224	1312	147	0.112	0.12	GO:0042325	BP	4	regulation of phosphorylation	3	FGR,CCL26,PLAUR,LTF,SLC11A1,CD74,HGF,STAP1,FLT4,LCP2,RELT,SERPINB3,RASGRF1,HYAL2,FGF10,TRIB2,TESC,ICAM1,IRAK3,ESR1,TGFB2,OSM,CSF2RB,HIF1A,MMP9,CD40,TLR8,RGCC,CCL22,CCL17,GRIN2D,JAK3,CCL24,MAP3K8,CSF3,CCL2,FAM20A,RAPGEF2,APOC3,IL23A,TRPV4,IL26,IFNG,MDFI,HBEGF,IL12B,IL5,PDGFRB,WNT5A,IL1A,CCL20,ERRFI1,SLAMF1,RGS4,GBP1,TNFSF11,DUSP4,CLU,CD80,CXCR4,LAX1,INHBA,TWIST1,UNC5CL,IL1B,C3,CCR7,KDR,LIF,LRRC4,C…
IBD_up	TRUE	8.13e-15	795	1312	145	0.111	0.182	GO:0033993	BP	4	response to lipid	4	CYP26B1,CD38,TAC1,NOS2,SELE,LTF,SLC11A1,CYP24A1,CPS1,STAP1,TNC,TG,UTS2,TNFRSF9,TNIP3,PTPRN,RELT,PRDM1,GAL,FGF10,PTGS2,NFKB2,ADCYAP1R1,CXCL2,IL12RB2,APOB,TESC,ICAM1,IRAK3,ESR1,CEBPE,TGFB2,HIF1A,CD40,STS,CTSH,SERPINE1,CA9,PTGDS,CSF3,CCL2,COL1A1,PF4V1,APOC3,IFNG,AICDA,SOD2,IL17A,IL12B,PDGFRB,WNT5A,CCL20,TACR1,ERRFI1,SPP1,NR4A3,MSX2,TNFRSF8,CD80,INHBA,RAMP3,PLAU,NR4A1,CXCL6,IL1B,C3,FOSB,FFAR2,CCR7,IL…
IBD_up	TRUE	1.99e-10	900	1312	145	0.111	0.161	GO:0004871	MF	38	signal transducer activity	1	CD79B,SELE,PGLYRP1,PLAUR,CD74,STAP1,FLT4,TNFRSF9,RELT,GNA15,ABCC9,GAL,SCARF1,ADCYAP1R1,IL12RB2,FCN1,CASS4,ICAM1,ESR1,TGFB2,IL12RB1,CSF2RB,CD40,IL21R,CTSH,EBI3,CD79A,GRIN2D,MAP3K8,RAPGEF2,CD5,CD69,TRPV4,CLEC4A,CCR6,IL12B,PDGFRB,HRH2,WNT5A,TACR1,STAT1,IL1RL1,SLAMF1,CR2,NR4A3,CSF3R,TNFRSF8,CD80,CXCR4,RAMP3,NR4A1,S1PR4,FFAR2,CCR7,KDR,APOL3,KRT17,LILRB2,NMUR2,IL2RA,CD72,LEF1,GPR84,ADCYAP1,EPHA2,CCBP2,…
IBD_up	TRUE	0.00708	1207	1312	145	0.111	0.12	GO:0042981	BP	4	regulation of apoptotic process	4	CD38,TNFRSF12A,BTK,PLAUR,LTF,DPEP1,CD74,HGF,BIRC3,FLT4,TNFRSF9,RELT,TRAF1,HYAL2,GAL,FGF10,PTGS2,FAP,B4GALT1,ICAM1,PLEKHG2,ESR1,TGFB2,OSM,GZMB,HIF1A,MMP9,CD40,PIM2,TIMP1,RGCC,CORO1A,CTSH,JAK3,HPN,SERPINE1,MAP3K8,CCL2,RAPGEF2,IFNG,SOD2,VNN1,IL12B,PDGFRB,BCL6,WNT5A,IL1A,STAT1,NR4A3,IFIT3,MSX2,EGR1,CLU,TNFRSF8,INHBA,TWIST1,NR4A1,G0S2,SNAI1,IL1B,CCR7,IFI6,KDR,ALDH1A2,IDO1,CARD6,ANXA1,FAIM2,AGT,IL6,BLK…
IBD_up	TRUE	0.00745	1218	1312	146	0.111	0.12	GO:0043067	BP	4	regulation of programmed cell death	3	CD38,TNFRSF12A,BTK,PLAUR,LTF,DPEP1,CD74,HGF,BIRC3,FLT4,TNFRSF9,RELT,TRAF1,HYAL2,GAL,FGF10,PTGS2,FAP,B4GALT1,ICAM1,PLEKHG2,ESR1,TGFB2,OSM,GZMB,HIF1A,MMP9,CD40,PIM2,TIMP1,RGCC,CORO1A,CTSH,JAK3,HPN,SERPINE1,MAP3K8,CCL2,RAPGEF2,IFNG,SOD2,VNN1,IL12B,PDGFRB,BCL6,WNT5A,IL1A,STAT1,NR4A3,IFIT3,MSX2,EGR1,CLU,TNFRSF8,CXCR4,INHBA,TWIST1,NR4A1,G0S2,SNAI1,IL1B,CCR7,IFI6,KDR,ALDH1A2,IDO1,CARD6,ANXA1,FAIM2,AGT,I…
IBD_up	TRUE	1.28e-23	638	1312	144	0.11	0.226	GO:0071345	BP	4	cellular response to cytokine stimulus	4	TNFRSF12A,CCL26,NOS2,CD74,BIRC3,STAP1,TNFRSF9,PTPRN,RELT,TRAF1,CLDN18,HYAL2,NFKB2,CXCL2,IL12RB2,APOB,ICAM1,IRAK3,IL12RB1,OSM,CSF2RB,HIF1A,CD40,TNFSF13B,CORO1A,CCL22,CCL17,IL21R,EBI3,JAK3,CCL24,CSF3,CCL2,COL1A1,PF4V1,OAS2,IFNG,IL17A,CCR6,IL12B,IL5,WNT5A,HYAL1,IL1A,CCL20,STAT1,IL1RL1,GBP1,CSF3R,IFIT3,TNFSF11,EGR1,TNFRSF8,CXCR4,CXCL6,IRF1,IL1B,CD70,CCR7,IFI6,KLF2,LRRC4,ASS1,CCL25,TRIM22,XAF1,CHI3L1,…
IBD_up	TRUE	1.96e-09	920	1312	144	0.11	0.157	GO:0051094	BP	4	positive regulation of developmental process	2	CYP26B1,TNFRSF12A,BTK,LTF,CD74,HGF,UTS2,FOXP3,SERPINB3,PRDM1,GAL,FGF10,PTGS2,SCARF1,APOB,B4GALT1,TESC,IRAK3,ANGPT2,UNC13D,TGFB2,IL12RB1,HIF1A,CD40,PPP1R16B,RGCC,MEDAG,OLFM4,CTSH,RETN,HPN,CCL24,SERPINE1,CSF3,COL1A1,RAPGEF2,IL23A,IFNG,IL17A,CD83,VNN1,IL12B,IL5,PDGFRB,BCL6,WNT5A,HYAL1,IL1A,MSX2,TNFSF11,EGR1,CLU,CD80,CXCR4,SASH3,INHBA,TWIST1,SNAI1,IL1B,TNFSF9,C3,KDR,LIF,KRT17,LILRB2,IDO1,CHI3L1,IL2RA…
IBD_up	TRUE	0.00258	1151	1312	142	0.108	0.123	GO:0001932	BP	4	regulation of protein phosphorylation	1	FGR,CCL26,PLAUR,LTF,SLC11A1,CD74,HGF,STAP1,FLT4,LCP2,RELT,SERPINB3,RASGRF1,HYAL2,FGF10,TRIB2,TESC,ICAM1,IRAK3,ESR1,TGFB2,OSM,CSF2RB,MMP9,CD40,TLR8,RGCC,CCL22,CCL17,GRIN2D,JAK3,CCL24,MAP3K8,CSF3,CCL2,FAM20A,RAPGEF2,IL23A,TRPV4,IL26,IFNG,MDFI,HBEGF,IL12B,IL5,PDGFRB,WNT5A,IL1A,CCL20,ERRFI1,SLAMF1,RGS4,GBP1,TNFSF11,DUSP4,CLU,CD80,CXCR4,LAX1,INHBA,TWIST1,UNC5CL,IL1B,C3,CCR7,KDR,LIF,LRRC4,CCL25,CHI3L1,…
IBD_up	TRUE	8.53e-06	1020	1312	141	0.107	0.138	GO:0003008	BP	4	system process	2	CD38,TAC1,NOS2,HGF,CPS1,UTS2,RASGRF1,COL11A1,GUCY1B3,CDH3,HYAL2,GAL,FGF10,LMCD1,MYO3B,PTGS2,MCAM,SLC1A3,ARG2,C1QTNF3,ICAM1,SLC26A4,TGFB2,HIF1A,VSIG1,STS,AQP9,RETN,GRIN2D,HAMP,HPN,NPTX2,COL1A1,APOA4,TRPV4,IFNG,FAM65B,SOD2,HBEGF,IL12B,HRH2,POMC,TACR1,STAT1,IGFBP5,ERRFI1,NR4A3,KCNIP2,CXCR4,INHBA,RAMP3,EGR2,NFE2,IL1B,LIF,KLK8,LDLR,NMUR2,MYH10,NTS,AGT,IL6,SULF1,MMP13,STRA6,ABCG5,ENPEP,LEF1,LUM,KIFC3,A…
IBD_up	TRUE	3.77e-08	909	1312	138	0.105	0.152	GO:0048646	BP	4	anatomical structure formation involved in morphogenesis	2	MEOX1,THSD7A,TNFRSF12A,HGF,PLEKHO1,TYMP,FLT4,UTS2,COL11A1,SPI1,FGF10,PTGS2,NOTCH3,MCAM,NFKB2,FAP,B4GALT1,SNX10,ANGPT2,UNC13D,TGFB2,PLA2G3,HIF1A,MMP9,PPP1R16B,RGCC,CTSH,CCL24,SERPINE1,CCL2,COL1A1,FAM20A,COL12A1,IL17F,PDGFRB,BCL6,WNT5A,COL7A1,HYAL1,IL1A,STAT1,NR4A3,CSF3R,MSX2,DUSP4,INHBA,TWIST1,PLAU,EGR2,NR4A1,SNAI1,IL1B,C3,KDR,LIF,ARHGAP22,MYH10,CHI3L1,SPINK5,ITGA7,FAIM2,AGT,LECT1,IL6,SULF1,STRA6,…
IBD_up	TRUE	2.25e-28	533	1312	137	0.104	0.257	GO:0001816	BP	4	cytokine production	2	FGR,PGLYRP1,BTK,LTF,SLC11A1,CD74,HGF,BIRC3,FLT4,LCP2,TNFRSF9,FOXP3,CDH3,HYAL2,TRIB2,PTGS2,NFKB2,IL12RB2,C1QTNF3,FCN1,IRAK3,CEBPE,TGFB2,IL12RB1,HIF1A,CD40,TLR8,RGCC,MEFV,CLC,EBI3,JAK3,SERPINE1,CCL2,CRTAM,IL23A,TRPV4,IL26,IFNG,IL17A,IL17F,CD83,IL12B,BCL6,WNT5A,IL1A,CCL20,POMC,IL1RL1,ERRFI1,SLAMF1,GBP1,NR4A3,CD274,CLU,TNFRSF8,CD80,SASH3,INHBA,TWIST1,SRGN,ZBP1,TREM1,IRF1,IL1B,TNFSF9,C3,FFAR2,CCR7,KLF…
IBD_up	TRUE	4.19e-14	741	1312	136	0.104	0.184	GO:0032101	BP	4	regulation of response to external stimulus	2	TAC1,CCL26,SELE,PGLYRP1,PLAUR,LTF,CD74,HGF,BIRC3,STAP1,FOXP3,PRDM1,LZTS1,HYAL2,FGF10,LMCD1,PTGS2,SCARF1,FAP,SLC1A3,CXCL2,C1QTNF3,ANGPT2,PGC,IL12RB1,OSM,HIF1A,MEFV,CCL24,SERPINE1,CCL2,PF4V1,IL23A,TRPV4,IL17A,IL17F,CCR6,IL12B,PDGFRB,BCL6,WNT5A,IL1RL1,PLEK,SPP1,TNFSF11,CXCR4,PLAU,CHST3,TNFAIP6,C4BPA,C4BPB,TREM1,CXCL6,IL1B,C3,FFAR2,CCR7,CFP,IL17B,KDR,KLK8,LBP,IDO1,SPINK5,CD180,IL2RA,ANXA1,AGT,IL6,IL3…
IBD_up	TRUE	0.000144	1020	1312	135	0.103	0.132	GO:0060341	BP	4	regulation of cellular localization	2	FGR,CD38,TAC1,NOS2,UTS2,TNFRSF9,FOXP3,CDH3,SNCAIP,CLDN18,HYAL2,GAL,PTGS2,ADCYAP1R1,C1QTNF3,FCN1,B4GALT1,RAPGEF4,UNC13D,TGFB2,STX1B,OSM,GZMB,HIF1A,CD40,TLR8,RGCC,CORO1A,RETN,NCS1,CSF3,CCL2,CRTAM,IL23A,TRPV4,IL26,IFNG,IL17A,IL17F,MDFI,IL12B,IL5,WNT5A,IL1A,POMC,TACR1,IL1RL1,SLAMF1,GBP1,CD274,SEC16B,TNFSF11,INHBA,RAMP3,TWIST1,SRGN,IL1B,FFAR2,CCR7,LIF,SYT5,PRAM1,RSAD2,ANXA1,AGT,LCP1,IL6,BLK,IL33,TRIM2…
IBD_up	TRUE	0.0129	1129	1312	135	0.103	0.12	GO:0048585	BP	4	negative regulation of response to stimulus	2	CYP26B1,PGLYRP1,PLAUR,LTF,CD74,HGF,STAP1,FOXP3,TNIP3,SERPINB3,PRDM1,LZTS1,HYAL2,FGF10,FAP,C1QTNF3,RGS1,ICAM1,IRAK3,ESR1,ANGPT2,TGFB2,HIF1A,MMP9,MEFV,RETN,JAK3,SERPINE1,CCL2,SOD2,VNN1,MDFI,TBX18,IL12B,BCL6,WNT5A,IL1A,STAT1,IGFBP5,IL1RL1,PLEK,ERRFI1,SLAMF1,RGS4,GBP1,SPP1,NR4A3,EGR1,DUSP4,CLU,LAX1,TWIST1,PLAU,TNFAIP6,C4BPA,C4BPB,SNAI1,IL1B,IFI6,LIF,LRRC4,CHAC1,KLK8,LILRB2,SPINK5,IL2RA,ANXA1,FAIM2,AG…
IBD_up	TRUE	1.5e-17	647	1312	132	0.101	0.204	GO:0002252	BP	4	immune effector process	2	FGR,NOS2,PGLYRP1,BTK,WAS,SLC11A1,CD74,BIRC3,POU2F2,STAP1,FOXP3,HYAL2,ABCC9,LMCD1,SLC1A3,FCN1,ICAM1,IRAK3,UNC13D,TGFB2,PGC,IL12RB1,PLA2G3,GZMB,CD40,TLR8,RGCC,CORO1A,CTSH,FCER2,CLC,JAK3,CCL2,CRTAM,IL23A,OAS2,IFNG,AICDA,IL12B,IL5,BCL6,WNT5A,STAT1,SLAMF1,GBP1,CR2,NR4A3,IFIT3,CLU,CD80,SASH3,CHST3,C4BPA,C4BPB,TREM1,IRF1,IL1B,C3,FFAR2,CFP,LBP,ULBP2,TRIM22,PRAM1,SPINK5,CD180,RSAD2,IL2RA,ANXA1,LCP1,IL6,IL…
IBD_up	TRUE	2.13e-16	667	1312	132	0.101	0.198	GO:0008284	BP	4	positive regulation of cell proliferation	2	CD38,TAC1,CCL26,LTF,CD74,HGF,FLT4,TNC,UTS2,FOXP3,SERPINB3,CDH3,FGF10,PTGS2,NOTCH3,IL12RB2,B4GALT1,ESR1,TGFB2,IL12RB1,OSM,HIF1A,CD40,PPP1R16B,STS,TIMP1,TNFSF13B,CORO1A,CTSH,RETN,EBI3,JAK3,HPN,NAMPT,CCL24,CSF3,CCL2,IL23A,IFNG,HBEGF,IL12B,IL5,PDGFRB,BCL6,WNT5A,HYAL1,TACR1,REG1A,STAT1,PRRX1,SLAMF1,NR4A3,CD274,EGR1,CLU,CD80,SASH3,TWIST1,PLAU,NR4A1,IL1B,TNFSF9,KDR,LIF,ALDH1A2,LILRB2,IL2RA,ANXA1,AGT,IL6…
IBD_up	TRUE	1.06e-12	748	1312	133	0.101	0.178	GO:0032940	BP	4	secretion by cell	2	FGR,CD38,TAC1,NOS2,HGF,POU2F2,ANK1,LCP2,UTS2,TNFRSF9,FOXP3,PTPRN,SNCAIP,HYAL2,GAL,FGF10,SLC1A3,C1QTNF3,FCN1,B4GALT1,RAPGEF4,UNC13D,TGFB2,STX1B,OSM,PLA2G3,HIF1A,CD40,SNPH,TLR8,TIMP1,RGCC,CORO1A,RETN,SERPINE1,NCS1,CRTAM,VWF,TRPV4,IL26,IFNG,IL17A,IL17F,IL5,WNT5A,IL1A,POMC,TACR1,IL1RL1,PLEK,SLAMF1,GBP1,NR4A3,LTBP2,CD274,TNFSF11,CLU,LAX1,INHBA,TWIST1,SRGN,TREM1,IL1B,FFAR2,CCR7,LIF,VGF,SYT5,MYH10,CHI3L…
IBD_up	TRUE	3.69e-11	776	1312	132	0.101	0.17	GO:0072359	BP	4	circulatory system development	4	THSD7A,TNFRSF12A,HGF,TYMP,FLT4,ADAMTS6,UTS2,PRDM1,COL11A1,SPI1,FGF10,PTGS2,NOTCH3,MCAM,FAP,APOB,B4GALT1,ANGPT2,TGFB2,HIF1A,PPP1R16B,RGCC,CTSH,CCL24,SERPINE1,CCL2,COL1A1,RAPGEF2,SOD2,IL17F,PDGFRB,WNT5A,HYAL1,IL1A,STAT1,PRRX1,ERRFI1,MSX2,EGR1,TWIST1,PLAU,NR4A1,SNAI1,IL1B,C3,KDR,LIF,ARHGAP22,ALDH1A2,LOXL1,MYH10,CHI3L1,SPINK5,ADAM19,AGT,LECT1,IL6,ALPK3,SULF1,MMP13,STRA6,ENPEP,LEF1,WARS,SIK1,EPHA2,CYR…
IBD_up	TRUE	3.69e-11	776	1312	132	0.101	0.17	GO:0072358	BP	4	cardiovascular system development	4	THSD7A,TNFRSF12A,HGF,TYMP,FLT4,ADAMTS6,UTS2,PRDM1,COL11A1,SPI1,FGF10,PTGS2,NOTCH3,MCAM,FAP,APOB,B4GALT1,ANGPT2,TGFB2,HIF1A,PPP1R16B,RGCC,CTSH,CCL24,SERPINE1,CCL2,COL1A1,RAPGEF2,SOD2,IL17F,PDGFRB,WNT5A,HYAL1,IL1A,STAT1,PRRX1,ERRFI1,MSX2,EGR1,TWIST1,PLAU,NR4A1,SNAI1,IL1B,C3,KDR,LIF,ARHGAP22,ALDH1A2,LOXL1,MYH10,CHI3L1,SPINK5,ADAM19,AGT,LECT1,IL6,ALPK3,SULF1,MMP13,STRA6,ENPEP,LEF1,WARS,SIK1,EPHA2,CYR…
IBD_up	TRUE	1.52e-09	826	1312	133	0.101	0.161	GO:0007267	BP	4	cell-cell signaling	2	CD38,TAC1,CCL26,NOS2,HGF,TNC,UTS2,PTPRN,SERPINB3,RASGRF1,LZTS1,SNCAIP,ABCC9,GAL,FGF10,PTGS2,SLC1A3,C1QTNF3,CEACAM6,TFAP2C,RAPGEF4,TGFB2,MLN,STX1B,OSM,HIF1A,SNPH,CCL22,CCL17,WISP1,RETN,GRIN2D,NAMPT,CCL24,NPTX2,TNFSF8,CCL2,RAPGEF2,TRPV4,IL26,IFNG,IL17A,HRH2,WNT5A,CCL20,POMC,TACR1,KCNIP2,INSL4,TNFSF11,CD80,INHBA,EGR2,TNFAIP6,IL17C,CXCL6,IL1B,TNFSF9,CD70,FFAR2,IL22,IL17B,LIF,VGF,SYT5,LILRB2,NMUR2,ANX…
IBD_up	TRUE	4.81e-06	922	1312	131	0.1	0.142	GO:0010562	BP	4	positive regulation of phosphorus metabolic process	2	FGR,CCL26,NOS2,PLAUR,LTF,SLC11A1,CD74,HGF,STAP1,FLT4,LCP2,RELT,RASGRF1,FGF10,ADCYAP1R1,ICAM1,ESR1,TGFB2,OSM,CSF2RB,HIF1A,MMP9,CD40,PPP1R16B,RGCC,CCL22,CCL17,GRIN2D,JAK3,CCL24,MAP3K8,CSF3,CCL2,FAM20A,RAPGEF2,IL23A,TRPV4,IL26,IFNG,MDFI,HBEGF,IL12B,IL5,PDGFRB,WNT5A,IL1A,CCL20,PLEK,SLAMF1,TNFSF11,CLU,CD80,CXCR4,INHBA,UNC5CL,IL1B,C3,CCR7,KDR,LIF,CCL25,CHI3L1,IRAK2,IL2RA,AGT,IL6,CCL21,DUSP5,SEMA7A,CXCL…
IBD_up	TRUE	4.81e-06	922	1312	131	0.1	0.142	GO:0045937	BP	4	positive regulation of phosphate metabolic process	3	FGR,CCL26,NOS2,PLAUR,LTF,SLC11A1,CD74,HGF,STAP1,FLT4,LCP2,RELT,RASGRF1,FGF10,ADCYAP1R1,ICAM1,ESR1,TGFB2,OSM,CSF2RB,HIF1A,MMP9,CD40,PPP1R16B,RGCC,CCL22,CCL17,GRIN2D,JAK3,CCL24,MAP3K8,CSF3,CCL2,FAM20A,RAPGEF2,IL23A,TRPV4,IL26,IFNG,MDFI,HBEGF,IL12B,IL5,PDGFRB,WNT5A,IL1A,CCL20,PLEK,SLAMF1,TNFSF11,CLU,CD80,CXCR4,INHBA,UNC5CL,IL1B,C3,CCR7,KDR,LIF,CCL25,CHI3L1,IRAK2,IL2RA,AGT,IL6,CCL21,DUSP5,SEMA7A,CXCL…
IBD_up	TRUE	9.46e-13	716	1312	129	0.098	0.18	GO:0006935	BP	4	chemotaxis	4	CCL26,KAL1,PLAUR,CD74,HGF,TYMP,ANK1,STAP1,RASGRF1,FGF10,COL5A3,CXCL2,COL4A4,ANGPT2,TGFB2,CSF2RB,MMP9,CORO1A,CCL22,CCL17,GRIN2D,JAK3,CCL24,SERPINE1,CCL2,PF4V1,RAPGEF2,IL23A,TRPV4,IFNG,CCR6,HBEGF,IL5,PDGFRB,WNT5A,CCL20,NR4A3,CSF3R,TNFSF11,CXCR4,PLAU,EGR2,NR4A1,TREM1,CXCL6,IL1B,FFAR2,CCR7,KDR,LBP,CCL25,MYH10,TRPC4,IL2RA,ANXA1,IL6,CCL21,CD72,DUSP5,SEMA7A,CXCL9,LEF1,FGF7,CMTM2,EPHA2,CYR61,S100A8,CCBP2…
IBD_up	TRUE	1.05e-12	717	1312	129	0.098	0.18	GO:0042330	BP	4	taxis	3	CCL26,KAL1,PLAUR,CD74,HGF,TYMP,ANK1,STAP1,RASGRF1,FGF10,COL5A3,CXCL2,COL4A4,ANGPT2,TGFB2,CSF2RB,MMP9,CORO1A,CCL22,CCL17,GRIN2D,JAK3,CCL24,SERPINE1,CCL2,PF4V1,RAPGEF2,IL23A,TRPV4,IFNG,CCR6,HBEGF,IL5,PDGFRB,WNT5A,CCL20,NR4A3,CSF3R,TNFSF11,CXCR4,PLAU,EGR2,NR4A1,TREM1,CXCL6,IL1B,FFAR2,CCR7,KDR,LBP,CCL25,MYH10,TRPC4,IL2RA,ANXA1,IL6,CCL21,CD72,DUSP5,SEMA7A,CXCL9,LEF1,FGF7,CMTM2,EPHA2,CYR61,S100A8,CCBP2…
IBD_up	TRUE	5.25e-09	800	1312	128	0.098	0.16	GO:0051241	BP	4	negative regulation of multicellular organismal process	2	CD38,TAC1,PGLYRP1,BTK,PLAUR,LTF,SLC11A1,CD74,HGF,STAP1,UTS2,TNFRSF9,FOXP3,CDH3,CLDN18,GAL,TRIB2,PTGS2,NOTCH3,FAP,C1QTNF3,IRAK3,ANGPT2,TGFB2,HIF1A,TIMP1,RGCC,MEFV,JAK3,HAMP,HPN,SERPINE1,PTGDS,CCL2,RAPGEF2,APOC3,IL23A,TRPV4,IFNG,IL17F,CD83,TBX18,IL12B,BCL6,WNT5A,POMC,STAT1,IGFBP5,IL1RL1,ERRFI1,SLAMF1,GBP1,SPP1,MSX2,CD274,INHBA,TWIST1,PLAU,SRGN,SNAI1,IRF1,IL1B,KLF2,LIF,KLK8,LBP,IDO1,SPINK5,ANXA1,DTX…
IBD_up	TRUE	1.22e-12	703	1312	127	0.097	0.181	GO:0098609	BP	4	cell-cell adhesion	3	CYP26B1,SELE,WAS,SLC11A1,CD74,FOXP3,CDH3,CLDN18,COL19A1,ICAM1,IL12RB1,MADCAM1,PCDH11X,RGCC,CORO1A,CLC,EBI3,JAK3,TNFSF8,MAP3K8,CCL2,CRTAM,APOA4,CD5,IL23A,TRPV4,IFNG,CD83,TREML2,VNN1,IL12B,BCL6,WNT5A,PLEK,SLAMF1,PLA2G2D,NR4A3,CD274,TNFSF11,EGR1,CSTA,CD80,SASH3,LAX1,IRF1,IL1B,TNFSF9,CCR7,ASS1,LILRB2,CCL25,IDO1,SPINK5,RSAD2,IL2RA,DSG3,CLDN10,ANXA1,DTX1,ITGA7,LCP1,IL6,IL1RN,CCL21,LEF1,CLSTN3,ITGAX,KIF…
IBD_up	TRUE	8.61e-27	482	1312	126	0.096	0.261	GO:0001817	BP	4	regulation of cytokine production	3	FGR,PGLYRP1,BTK,LTF,SLC11A1,CD74,HGF,BIRC3,FLT4,TNFRSF9,FOXP3,CDH3,HYAL2,TRIB2,PTGS2,NFKB2,IL12RB2,C1QTNF3,FCN1,IRAK3,TGFB2,IL12RB1,HIF1A,CD40,TLR8,RGCC,MEFV,CLC,EBI3,JAK3,SERPINE1,CCL2,CRTAM,IL23A,TRPV4,IL26,IFNG,IL17A,IL17F,CD83,IL12B,BCL6,WNT5A,IL1A,CCL20,POMC,IL1RL1,ERRFI1,SLAMF1,GBP1,NR4A3,CD274,CLU,TNFRSF8,CD80,SASH3,INHBA,TWIST1,SRGN,ZBP1,IRF1,IL1B,TNFSF9,C3,FFAR2,CCR7,KLF2,IL17B,LBP,LILRB…
IBD_up	TRUE	9.02e-14	672	1312	126	0.096	0.188	GO:0031347	BP	4	regulation of defense response	3	FGR,TAC1,CCL26,SELE,PGLYRP1,BTK,LTF,HGF,BIRC3,FOXP3,TNIP3,HYAL2,LMCD1,PTGS2,NFKB2,SLC1A3,C1QTNF3,FCN1,IRAK3,PGC,IL12RB1,OSM,TLR8,MEFV,CCL24,SERPINE1,MAP3K8,CCL2,CRTAM,IL23A,TRPV4,IFNG,CLEC4A,IL17A,IL17F,IL12B,BCL6,WNT5A,STAT1,IL1RL1,TNFSF11,DUSP4,CHST3,TNFAIP6,C4BPA,C4BPB,TREM1,IRF1,IL1B,C3,FFAR2,CCR7,CFP,IL17B,LBP,NFATC1,IDO1,SPINK5,IRAK2,RSAD2,IL2RA,ANXA1,AGT,IL6,IL33,CASP5,PARP9,SEMA7A,DUOXA1,…
IBD_up	TRUE	4.09e-12	699	1312	125	0.095	0.179	GO:0002520	BP	4	immune system development	4	CYP26B1,MEOX1,PGLYRP1,BTK,LTF,CD74,POU2F2,FOXP3,PRDM1,SPI1,CLDN18,HYAL2,FGF10,NFKB2,SNX10,TESC,IRAK3,CEBPE,TGFB2,IL12RB1,HIF1A,MMP9,CD40,CLC,CD79A,JAK3,TNFSF8,CSF3,IL23A,IFNG,AICDA,SOD2,IL17A,CD83,VNN1,IL12B,IL5,BCL6,WNT5A,PLEK,SLAMF1,PLA2G2D,CR2,CSF3R,TNFSF11,EGR1,CD80,SASH3,INHBA,BATF3,IRF1,IL1B,TNFSF9,C3,CCR7,KLF2,KDR,LIF,LILRB2,IDO1,SPINK5,RSAD2,IL2RA,ANXA1,DTX1,KCP,IL6,LEF1,EPHA2,DYRK3,SFRP2…
IBD_up	TRUE	1.28e-17	582	1312	123	0.094	0.211	GO:0009986	CC	7	cell surface	1	CD38,TNFRSF12A,CD79B,LTF,CD74,TNFRSF9,HYAL2,FGF10,MCAM,FAP,ADCYAP1R1,SLC1A3,PTPRC,IL12RB2,FCN1,B4GALT1,FOLH1,ICAM1,IL12RB1,CD40,LIPG,FCER2,FSD1,CD79A,HPN,APOA4,CD5,CD69,TRPV4,IFNG,IL17A,CD83,TREML2,CCR6,HBEGF,WNT5A,TACR1,IL1RL1,SLAMF1,CD274,CLU,CD80,CXCR4,RAMP3,PLAU,CCR7,LBP,LDLR,ULBP2,LILRB2,MYH10,TRPC4,IL2RA,ANXA1,ITGA7,IL6,SULF1,MMP7,SEMA7A,CXCL9,ENPEP,CLSTN3,ITGAX,EPHA2,SLC7A11,ADAM8,THY1,MS4…
IBD_up	TRUE	2.42e-06	833	1312	122	0.093	0.146	GO:1902533	BP	4	positive regulation of intracellular signal transduction	2	FGR,CCL26,LTF,CD74,HGF,BIRC3,FLT4,RELT,RASGRF1,FGF10,LMCD1,PTGS2,ICAM1,ESR1,TGFB2,OSM,CSF2RB,CD40,PIM2,CCL22,CCL17,GRIN2D,JAK3,CCL24,MAP3K8,CSF3,CCL2,RAPGEF2,IL23A,TRPV4,IL26,IFNG,MDFI,HBEGF,IL12B,IL5,PDGFRB,WNT5A,IL1A,CCL20,IGFBP5,SLAMF1,TNFSF11,CLU,CXCR4,UNC5CL,IL1B,C3,CCR7,IL22,KDR,APOL3,LIF,CCL25,TRIM22,CHI3L1,IRAK2,IL2RA,AGT,IL6,CCL21,CASP1,DUSP5,SEMA7A,CXCL9,FGF7,ADCYAP1,CARD14,PMAIP1,IL19,…
IBD_up	TRUE	2.46e-21	515	1312	121	0.092	0.235	GO:0019221	BP	4	cytokine-mediated signaling pathway	4	TNFRSF12A,CCL26,CD74,BIRC3,STAP1,TNFRSF9,PTPRN,RELT,TRAF1,CLDN18,NFKB2,CXCL2,IL12RB2,ICAM1,IRAK3,IL12RB1,OSM,CSF2RB,HIF1A,CD40,TNFSF13B,CCL22,CCL17,IL21R,EBI3,JAK3,CCL24,CSF3,CCL2,PF4V1,OAS2,IFNG,CCR6,IL12B,IL5,WNT5A,IL1A,CCL20,STAT1,IL1RL1,GBP1,CSF3R,IFIT3,TNFSF11,EGR1,TNFRSF8,CXCR4,CXCL6,IRF1,IL1B,CD70,CCR7,IFI6,LRRC4,CCL25,TRIM22,XAF1,IRAK2,RSAD2,IL2RA,IL6,IL1RN,CCL21,DUOX1,CXCL9,DUOX2,CARD14,…
IBD_up	TRUE	2.83e-14	625	1312	121	0.092	0.194	GO:0038023	MF	38	signaling receptor activity	2	CD79B,SELE,PGLYRP1,PLAUR,CD74,FLT4,TNFRSF9,RELT,ABCC9,GAL,SCARF1,ADCYAP1R1,IL12RB2,FCN1,CASS4,ICAM1,ESR1,IL12RB1,CSF2RB,CD40,IL21R,CTSH,EBI3,CD79A,GRIN2D,CD5,CD69,TRPV4,CLEC4A,CCR6,IL12B,PDGFRB,HRH2,TACR1,IL1RL1,SLAMF1,CR2,NR4A3,CSF3R,TNFRSF8,CD80,CXCR4,RAMP3,NR4A1,S1PR4,FFAR2,CCR7,KDR,KRT17,LILRB2,NMUR2,IL2RA,CD72,LEF1,GPR84,EPHA2,CCBP2,SFRP2,OSMR,CLEC1A,EDNRA,EPHB1,LRP8,GPR114,PTGIR,ITGB2,CXCR5…
IBD_up	TRUE	0.0107	991	1312	121	0.092	0.122	GO:0031401	BP	4	positive regulation of protein modification process	1	CCL26,PLAUR,LTF,SLC11A1,CD74,HGF,BIRC3,STAP1,FLT4,LCP2,FOXP3,RELT,RASGRF1,FGF10,ICAM1,ESR1,TGFB2,OSM,CSF2RB,MMP9,CD40,PPP1R16B,RGCC,CCL22,CCL17,GRIN2D,JAK3,HAMP,CCL24,MAP3K8,CSF3,CCL2,FAM20A,RAPGEF2,IL23A,TRPV4,IL26,IFNG,MDFI,HBEGF,IL12B,IL5,PDGFRB,BCL6,WNT5A,IL1A,CCL20,PLEK,SLAMF1,TNFSF11,CLU,CD80,CXCR4,INHBA,UNC5CL,IL1B,C3,CCR7,KDR,LIF,CCL25,CHI3L1,IRAK2,IL2RA,AGT,IL6,CCL21,DUSP5,SEMA7A,FGF7,AD…
IBD_up	TRUE	1.85e-20	520	1312	120	0.091	0.231	GO:0046649	BP	4	lymphocyte activation	3	CYP26B1,CD38,TAC1,PGLYRP1,BTK,WAS,SLC11A1,CD74,POU2F2,FOXP3,PRDM1,SPI1,GAL,FGF10,ICAM1,UNC13D,IL12RB1,CD40,CORO1A,IL21R,CLC,EBI3,CD79A,JAK3,TNFSF8,MAP3K8,CCL2,CD5,IL23A,IFNG,AICDA,CD83,TREML2,VNN1,IL12B,IL5,BCL6,TACR1,SLAMF1,PLA2G2D,CR2,CD274,TNFSF11,EGR1,CD80,SASH3,LAX1,INHBA,IRF1,IL1B,TNFSF9,CCR7,ULBP2,LILRB2,IDO1,SPINK5,CD180,RSAD2,IL2RA,ANXA1,DTX1,LCP1,IL6,CCL21,LEF1,ADAM8,BANK1,THY1,EPHB1,SA…
IBD_up	TRUE	2.13e-29	408	1312	118	0.09	0.289	GO:0009617	BP	4	response to bacterium	5	FGR,TAC1,NOS2,SELE,PGLYRP1,LTF,SLC11A1,CPS1,STAP1,TG,TNFRSF9,TNIP3,RELT,PRDM1,FGF10,PTGS2,NFKB2,CXCL2,IL12RB2,APOB,ICAM1,IRAK3,LYZ,CEBPE,PGC,HIF1A,CD40,HAMP,SERPINE1,TNFSF8,CSF3,CCL2,PF4V1,IL23A,IFNG,AICDA,SOD2,IL12B,WNT5A,CCL20,TNFRSF8,CD80,PLAU,SEMG1,TREM1,CXCL6,IL1B,CCR7,CFP,VGF,LOXL1,LBP,ASS1,LILRB2,IDO1,CHIT1,SPINK5,CD180,IRAK2,IL6,CASP1,CXCL9,S100A8,PTGES,ADM,EDNRA,ADAMTS5,CXCL13,PTGIR,PTGE…
IBD_up	TRUE	4.24e-12	638	1312	117	0.089	0.183	GO:0098602	BP	4	single organism cell adhesion	1	CYP26B1,SELE,WAS,SLC11A1,CD74,FOXP3,CDH3,COL19A1,ICAM1,UNC13D,IL12RB1,MADCAM1,RGCC,OLFM4,CORO1A,CLC,EBI3,JAK3,TNFSF8,MAP3K8,CCL2,APOA4,CD5,IL23A,TRPV4,IFNG,CD83,TREML2,VNN1,IL12B,BCL6,WNT5A,PLEK,SLAMF1,PLA2G2D,GBP1,NR4A3,CD274,TNFSF11,EGR1,CSTA,CD80,SASH3,LAX1,IRF1,IL1B,TNFSF9,CCR7,ASS1,LILRB2,CCL25,IDO1,SPINK5,RSAD2,IL2RA,ANXA1,DTX1,ITGA7,LCP1,IL6,IL1RN,CCL21,LEF1,ITGAX,KIFC3,CYR61,S100A8,SLC7A1…
IBD_up	TRUE	3.24e-11	657	1312	117	0.089	0.178	GO:0048534	BP	4	hematopoietic or lymphoid organ development	5	CYP26B1,MEOX1,PGLYRP1,BTK,LTF,CD74,POU2F2,FOXP3,PRDM1,SPI1,CLDN18,HYAL2,FGF10,NFKB2,SNX10,TESC,CEBPE,TGFB2,IL12RB1,HIF1A,MMP9,CD79A,JAK3,TNFSF8,CSF3,IL23A,IFNG,AICDA,SOD2,IL17A,CD83,VNN1,IL12B,IL5,BCL6,WNT5A,PLEK,SLAMF1,PLA2G2D,CR2,CSF3R,TNFSF11,EGR1,CD80,SASH3,INHBA,BATF3,IRF1,IL1B,TNFSF9,CCR7,KLF2,KDR,LIF,LILRB2,SPINK5,RSAD2,IL2RA,ANXA1,DTX1,KCP,IL6,LEF1,EPHA2,DYRK3,SFRP2,ADAM8,BATF,CXCL13,RLTP…
IBD_up	TRUE	8.45e-08	744	1312	117	0.089	0.157	GO:0051050	BP	4	positive regulation of transport	2	FGR,CD38,TAC1,SELE,SLC11A1,STAP1,CDH3,HYAL2,GAL,PTGS2,ADCYAP1R1,C1QTNF3,FCN1,TESC,UNC13D,TGFB2,STX1B,GZMB,HIF1A,LIPG,RGCC,RETN,JAK3,HAMP,SERPINE1,NCS1,CSF3,CCL2,CRTAM,IL23A,TRPV4,IL26,IFNG,IL17A,IL17F,IL12B,IL5,PDGFRB,WNT5A,IL1A,TACR1,IL1RL1,SLAMF1,SGIP1,NR4A3,CD274,SEC16B,TNFSF11,INHBA,TWIST1,IL1B,C3,FFAR2,LIF,LBP,ANXA1,AGT,IL6,BLK,IL33,CCL21,MMP13,CASP1,CASP5,CXCL9,ITGAX,ADCYAP1,PMAIP1,CTSK,S10…
IBD_up	TRUE	5.32e-05	840	1312	117	0.089	0.139	GO:0042327	BP	4	positive regulation of phosphorylation	4	FGR,CCL26,PLAUR,LTF,SLC11A1,CD74,HGF,STAP1,FLT4,LCP2,RELT,RASGRF1,FGF10,ICAM1,ESR1,TGFB2,OSM,CSF2RB,HIF1A,MMP9,CD40,RGCC,CCL22,CCL17,GRIN2D,JAK3,CCL24,MAP3K8,CSF3,CCL2,FAM20A,RAPGEF2,IL23A,TRPV4,IL26,IFNG,MDFI,HBEGF,IL12B,IL5,PDGFRB,WNT5A,IL1A,CCL20,SLAMF1,TNFSF11,CLU,CD80,CXCR4,INHBA,UNC5CL,IL1B,C3,CCR7,KDR,LIF,CCL25,CHI3L1,IRAK2,IL2RA,AGT,IL6,CCL21,DUSP5,SEMA7A,FGF7,ADCYAP1,CARD14,CYR61,SFRP2,V…
IBD_up	TRUE	6.32e-11	648	1312	115	0.088	0.177	GO:0051270	BP	4	regulation of cellular component movement	2	FGR,TAC1,CCL26,WAS,DPEP1,CD74,HGF,STAP1,FLT4,UTS2,SERPINB3,HYAL2,FGF10,PTGS2,MCAM,CXCL2,B4GALT1,ICAM1,ANGPT2,TGFB2,MADCAM1,HIF1A,MMP9,TIMP1,RGCC,CORO1A,CTSH,RETN,HAS1,CCL24,SERPINE1,CCL2,COL1A1,PF4V1,RAPGEF2,IL23A,TRPV4,IFNG,CCR6,HBEGF,PDGFRB,BCL6,WNT5A,HYAL1,CCL20,TACR1,IGFBP5,CD274,TWIST1,PLAU,CHST3,SNAI1,SEMG1,CXCL6,IL1B,CCR7,KDR,LBP,CCL25,ANXA1,AGT,IL6,IL33,CCL21,SULF1,SEMA7A,CXCL9,LEF1,FGF7,…
IBD_up	TRUE	7.76e-11	650	1312	115	0.088	0.177	GO:0040012	BP	4	regulation of locomotion	2	FGR,TAC1,CCL26,WAS,DPEP1,CD74,HGF,STAP1,FLT4,UTS2,SERPINB3,HYAL2,FGF10,PTGS2,MCAM,CXCL2,FCN1,ICAM1,ANGPT2,TGFB2,MADCAM1,HIF1A,MMP9,TIMP1,RGCC,CORO1A,CTSH,RETN,HAS1,CCL24,SERPINE1,CCL2,COL1A1,PF4V1,RAPGEF2,IL23A,TRPV4,IFNG,CCR6,HBEGF,PDGFRB,WNT5A,HYAL1,CCL20,TACR1,IGFBP5,CD274,CXCR4,TWIST1,PLAU,SNAI1,SEMG1,CXCL6,IL1B,CCR7,KDR,LBP,CCL25,ANXA1,AGT,IL6,IL33,CCL21,SULF1,SEMA7A,CXCL9,LEF1,FGF7,IFITM3,E…
IBD_up	TRUE	2.61e-05	819	1312	116	0.088	0.142	GO:0060429	BP	4	epithelium development	4	CYP26B1,MEOX1,WAS,HGF,CPS1,TNC,PRDM1,CDH3,SPI1,GAL,FGF10,ARG2,B4GALT1,ICAM1,ESR1,TGFB2,UPK3A,HIF1A,PPP1R16B,VSIG1,STS,CTSH,CA9,TYRP1,RAPGEF2,IFNG,HBEGF,HRH2,WNT5A,COL7A1,STAT1,IGFBP5,ERRFI1,MSX2,TNFSF11,CSTA,CXCR4,INHBA,TWIST1,SNAI1,IL1B,KLF2,KDR,LIF,KRT17,HOXD13,ALDH1A2,SPINK5,GRHL1,ANXA1,AGT,IL6,SULF1,STRA6,LEF1,FGF7,EPHA2,CYR61,CRABP2,ABCA12,SFRP2,RSPO3,ADM,VEGFC,RILPL2,SLC7A11,ADAMTS12,EDNRA,…
IBD_up	TRUE	0.00302	894	1312	114	0.087	0.128	GO:1901701	BP	4	cellular response to oxygen-containing compound	3	CYP26B1,NOS2,LTF,DPEP1,CYP24A1,HGF,CPS1,STAP1,TNC,TNIP3,PTPRN,PRDM1,RASGRF1,GUCY1B3,SPI1,FGF10,PTGS2,APOB,TESC,ICAM1,ESR1,CEBPE,CSF2RB,HIF1A,CD40,AQP9,GRIN2D,JAK3,SERPINE1,CSF3,CCL2,COL1A1,RAPGEF2,APOA4,APOC3,IFNG,AICDA,SOD2,HBEGF,IL12B,IL5,PDGFRB,WNT5A,CCL20,STAT1,IGFBP5,IL1RL1,ERRFI1,NR4A3,MSX2,EGR1,CD80,INHBA,RAMP3,PLAU,NR4A1,IL1B,FFAR2,KLF2,ALDH1A2,LBP,ASS1,LILRB2,NTS,CD180,IRAK2,IL2RA,ANXA1,…
IBD_up	TRUE	6.29e-17	523	1312	113	0.086	0.216	GO:0001944	BP	4	vasculature development	4	THSD7A,TNFRSF12A,HGF,TYMP,FLT4,ADAMTS6,UTS2,PRDM1,SPI1,FGF10,PTGS2,NOTCH3,MCAM,FAP,APOB,B4GALT1,ANGPT2,TGFB2,HIF1A,PPP1R16B,RGCC,CTSH,CCL24,SERPINE1,CCL2,COL1A1,RAPGEF2,IL17F,PDGFRB,WNT5A,HYAL1,IL1A,STAT1,PRRX1,ERRFI1,EGR1,TWIST1,PLAU,NR4A1,IL1B,C3,KDR,LIF,ARHGAP22,ALDH1A2,LOXL1,MYH10,CHI3L1,SPINK5,AGT,LECT1,IL6,SULF1,STRA6,ENPEP,LEF1,WARS,EPHA2,CYR61,COL8A1,SFRP2,RSPO3,ADM,VEGFC,EDNRA,ADAM8,THY1…
IBD_up	TRUE	4.46e-14	570	1312	113	0.086	0.198	GO:0050778	BP	4	positive regulation of immune response	3	FGR,CD38,CD79B,PGLYRP1,BTK,LTF,WAS,SLC11A1,CD74,BIRC3,STAP1,LCP2,FOXP3,TNIP3,NFKB2,PTPRC,FCN1,IRAK3,TGFB2,PGC,IL12RB1,CD40,TLR8,RGCC,FCER2,CD79A,JAK3,MAP3K8,CRTAM,IL23A,IFNG,CLEC4A,IL12B,WNT5A,GBP1,CR2,NR4A3,DUSP4,CLU,CD80,SASH3,LAX1,C4BPA,C4BPB,IRF1,IL1B,C3,FFAR2,CCR7,CFP,LBP,THEMIS2,NFATC1,IDO1,IRAK2,RSAD2,ANXA1,IL6,BLK,IL33,SEMA7A,FCN3,FCGR2A,FCRL5,CTSK,ADAM8,THY1,GBP5,C1R,RLTPR,TNFRSF13C,ITGB…
IBD_up	TRUE	5.37e-13	590	1312	113	0.086	0.192	GO:0016337	BP	4	single organismal cell-cell adhesion	2	CYP26B1,SELE,WAS,SLC11A1,CD74,FOXP3,CDH3,COL19A1,ICAM1,IL12RB1,MADCAM1,RGCC,CORO1A,CLC,EBI3,JAK3,TNFSF8,MAP3K8,CCL2,APOA4,CD5,IL23A,TRPV4,IFNG,CD83,TREML2,VNN1,IL12B,BCL6,WNT5A,PLEK,SLAMF1,PLA2G2D,NR4A3,CD274,TNFSF11,EGR1,CSTA,CD80,SASH3,LAX1,IRF1,IL1B,TNFSF9,CCR7,ASS1,LILRB2,CCL25,IDO1,SPINK5,RSAD2,IL2RA,ANXA1,DTX1,ITGA7,LCP1,IL6,IL1RN,CCL21,LEF1,ITGAX,KIFC3,CYR61,S100A8,SLC7A11,ADAM8,THY1,BATF,…
IBD_up	TRUE	7.18e-05	810	1312	113	0.086	0.14	GO:0001934	BP	4	positive regulation of protein phosphorylation	2	CCL26,PLAUR,LTF,SLC11A1,CD74,HGF,STAP1,FLT4,LCP2,RELT,RASGRF1,FGF10,ICAM1,ESR1,TGFB2,OSM,CSF2RB,MMP9,CD40,RGCC,CCL22,CCL17,GRIN2D,JAK3,CCL24,MAP3K8,CSF3,CCL2,FAM20A,RAPGEF2,IL23A,TRPV4,IL26,IFNG,MDFI,HBEGF,IL12B,IL5,PDGFRB,WNT5A,IL1A,CCL20,SLAMF1,TNFSF11,CLU,CD80,CXCR4,INHBA,UNC5CL,IL1B,C3,CCR7,KDR,LIF,CCL25,CHI3L1,IRAK2,IL2RA,AGT,IL6,CCL21,DUSP5,SEMA7A,FGF7,ADCYAP1,CARD14,CYR61,SFRP2,VEGFC,EDNRA…
IBD_up	TRUE	2.81e-17	504	1312	111	0.085	0.22	GO:0001568	BP	4	blood vessel development	5	THSD7A,TNFRSF12A,HGF,TYMP,FLT4,ADAMTS6,UTS2,PRDM1,SPI1,FGF10,PTGS2,NOTCH3,MCAM,FAP,APOB,B4GALT1,ANGPT2,TGFB2,HIF1A,PPP1R16B,RGCC,CTSH,CCL24,SERPINE1,CCL2,COL1A1,RAPGEF2,IL17F,PDGFRB,WNT5A,HYAL1,IL1A,STAT1,PRRX1,EGR1,TWIST1,PLAU,NR4A1,IL1B,C3,KDR,LIF,ARHGAP22,ALDH1A2,LOXL1,MYH10,CHI3L1,SPINK5,AGT,LECT1,IL6,SULF1,STRA6,ENPEP,LEF1,WARS,EPHA2,CYR61,COL8A1,SFRP2,RSPO3,ADM,VEGFC,EDNRA,ADAM8,THY1,EPHB1,…
IBD_up	TRUE	7.12e-06	755	1312	111	0.085	0.147	GO:0022603	BP	4	regulation of anatomical structure morphogenesis	3	FGR,TNFRSF12A,HGF,PLEKHO1,FLT4,UTS2,SERPINB3,LZTS1,GAL,FGF10,PTGS2,B4GALT1,ICAM1,ESR1,ANGPT2,UNC13D,TGFB2,HIF1A,PPP1R16B,RGCC,OLFM4,CORO1A,CTSH,HPN,CCL24,SERPINE1,CCL2,COL1A1,RAPGEF2,IFNG,IL17F,TBX18,BCL6,WNT5A,HYAL1,IL1A,STAT1,GBP1,SPP1,TWIST1,PLAU,SNAI1,IL1B,C3,KDR,LIF,STRIP2,HOXD13,MYH10,CHI3L1,SPINK5,ANXA1,ITGA7,AGT,LECT1,IL6,IL1RN,SULF1,SEMA7A,CXCL9,LEF1,WARS,FGF7,EPHA2,CRABP2,SFRP2,ADM,TENM…
IBD_up	TRUE	1.2e-05	763	1312	111	0.085	0.145	GO:0048878	BP	4	chemical homeostasis	3	CYP26B1,CD38,TAC1,LTF,SLC11A1,CPS1,UTS2,PTPRN,GNA15,SLC9A7,HYAL2,ADCYAP1R1,C1QTNF3,APOB,CETP,SLC4A11,ICAM1,SLC26A4,ESR1,PVALB,UPK3A,HIF1A,CD40,LIPG,CORO1A,AQP9,CTSH,JAK3,HAMP,CCL2,FAM20A,APOA4,APOC3,TRPV4,SOD2,CCR6,POMC,TACR1,STAT1,IGFBP5,TNFSF11,CXCR4,PLAU,IL1B,S1PR4,FFAR2,CCR7,IFI6,STEAP4,VGF,LDLR,ATP1A4,NMUR2,TRPC4,AGT,IL6,CCL21,ABCG5,CXCL9,MTTP,FGF7,ADCYAP1,FCRL5,S100A8,ABCA12,LCN2,ADM,EDNRA,…
IBD_up	TRUE	0.0405	934	1312	111	0.085	0.119	GO:0022414	BP	4	reproductive process	2	CYP26B1,CD38,TAC1,BIRC3,TNC,PTPRN,PRDM1,ACSL4,FGF10,PTGS2,ADCYAP1R1,APOB,B4GALT1,ADAMTS2,TFAP2C,ICAM1,ESR1,ANGPT2,TGFB2,OSM,PLA2G3,HIF1A,REC8,MMP9,STS,PIM2,TIMP1,RETN,AURKC,HAS1,NAMPT,PTGDS,CCL2,MDFI,IL12B,BCL6,WNT5A,IL1A,TACR1,IGFBP5,SPP1,MSX2,INSL4,CLU,INHBA,PLAU,PI3,SNAI1,SEMG1,HIST1H1A,IL1B,FOSB,APOL2,LIF,VGF,HOXD13,IDO1,ATP1A4,ANXA1,AGT,SULF1,MMP7,MMP13,CASP5,STRA6,LEF1,DHH,DUOX2,FGF7,ADCYAP…
IBD_up	TRUE	0.0432	936	1312	111	0.085	0.119	GO:0000003	BP	4	reproduction	1	CYP26B1,CD38,TAC1,BIRC3,TNC,PTPRN,PRDM1,ACSL4,FGF10,PTGS2,ADCYAP1R1,APOB,B4GALT1,ADAMTS2,TFAP2C,ICAM1,ESR1,ANGPT2,TGFB2,OSM,PLA2G3,HIF1A,REC8,MMP9,STS,PIM2,TIMP1,RETN,AURKC,HAS1,NAMPT,PTGDS,CCL2,MDFI,IL12B,BCL6,WNT5A,IL1A,TACR1,IGFBP5,SPP1,MSX2,INSL4,CLU,INHBA,PLAU,PI3,SNAI1,SEMG1,HIST1H1A,IL1B,FOSB,APOL2,LIF,VGF,HOXD13,IDO1,ATP1A4,ANXA1,AGT,SULF1,MMP7,MMP13,CASP5,STRA6,LEF1,DHH,DUOX2,FGF7,ADCYAP…
IBD_up	TRUE	2.96e-13	563	1312	110	0.084	0.195	GO:0099600	MF	38	transmembrane receptor activity	3	CD79B,SELE,CD74,FLT4,TNFRSF9,RELT,ABCC9,GAL,SCARF1,ADCYAP1R1,IL12RB2,ICAM1,IL12RB1,CSF2RB,CD40,IL21R,CTSH,EBI3,CD79A,GRIN2D,CD5,CD69,TRPV4,CLEC4A,CCR6,IL12B,PDGFRB,HRH2,TACR1,KCNJ13,IL1RL1,SLAMF1,CR2,CSF3R,TNFRSF8,CXCR4,S1PR4,FFAR2,CCR7,KDR,KRT17,LILRB2,NMUR2,IL2RA,CD72,GPR84,EPHA2,CCBP2,SFRP2,OSMR,CLEC1A,EDNRA,EPHB1,LRP8,KCNJ15,GPR114,PTGIR,ITGB2,CXCR5,PTGER1,SCNN1D,OXER1,CXCR1,F2RL2,IL22RA2,GPR…
IBD_up	TRUE	2.33e-10	622	1312	110	0.084	0.177	GO:0030097	BP	4	hemopoiesis	6	CYP26B1,MEOX1,PGLYRP1,BTK,LTF,CD74,POU2F2,FOXP3,PRDM1,SPI1,CLDN18,HYAL2,SNX10,TESC,CEBPE,TGFB2,IL12RB1,HIF1A,MMP9,CD79A,JAK3,TNFSF8,CSF3,IL23A,IFNG,AICDA,SOD2,IL17A,CD83,VNN1,IL12B,IL5,BCL6,WNT5A,PLEK,SLAMF1,PLA2G2D,CR2,CSF3R,TNFSF11,EGR1,CD80,SASH3,INHBA,BATF3,IRF1,IL1B,TNFSF9,CCR7,KLF2,KDR,LIF,LILRB2,SPINK5,RSAD2,IL2RA,ANXA1,DTX1,KCP,IL6,LEF1,EPHA2,DYRK3,SFRP2,ADAM8,BATF,RLTPR,AIRE,IKZF3,BCL6B,…
IBD_up	TRUE	4.94e-16	509	1312	109	0.083	0.214	GO:0007186	BP	4	G-protein coupled receptor signaling pathway	3	TAC1,CCL26,GNA15,GAL,ADCYAP1R1,CXCL2,FCN1,RGS1,RAPGEF4,ESR1,MLN,CCL22,CCL17,CCL24,CCL2,PF4V1,RAPGEF2,APOC3,CCR6,PDGFRB,HRH2,CCL20,POMC,TACR1,PLEK,RGS4,CXCR4,RAMP3,CXCL6,C3,S1PR4,FFAR2,CCR7,CCL25,NMUR2,ANXA1,AGT,CCL21,CXCL9,GPR84,ADCYAP1,RGS16,CCBP2,SFRP2,ADM,EDNRA,CXCL13,GHRL,GPR114,PTGIR,CXCR5,PTGER1,OXER1,PROK2,CXCR1,CXCL3,CXCL5,PPBP,PF4,CXCL1,F2RL2,GPR85,GPR176,TAC3,OR51E2,GNG8,KLK6,PNOC,CXCL1…
IBD_up	TRUE	3.99e-10	604	1312	107	0.082	0.177	GO:2000145	BP	4	regulation of cell motility	3	FGR,TAC1,CCL26,WAS,DPEP1,CD74,HGF,STAP1,FLT4,UTS2,SERPINB3,HYAL2,FGF10,PTGS2,MCAM,CXCL2,ICAM1,ANGPT2,TGFB2,MADCAM1,HIF1A,MMP9,TIMP1,RGCC,CORO1A,CTSH,RETN,HAS1,CCL24,SERPINE1,CCL2,COL1A1,PF4V1,RAPGEF2,IL23A,TRPV4,IFNG,CCR6,HBEGF,PDGFRB,WNT5A,HYAL1,CCL20,TACR1,IGFBP5,CD274,TWIST1,PLAU,SNAI1,SEMG1,CXCL6,IL1B,CCR7,KDR,LBP,CCL25,ANXA1,AGT,IL6,IL33,CCL21,SULF1,SEMA7A,CXCL9,LEF1,FGF7,EPHA2,CYR61,SFRP2,P…
IBD_up	TRUE	0.000114	774	1312	108	0.082	0.14	GO:0014070	BP	4	response to organic cyclic compound	4	CD38,TAC1,CYP24A1,CPS1,TNC,UTS2,PTPRN,GAL,FGF10,PTGS2,ADCYAP1R1,ICAM1,IRAK3,ESR1,ANGPT2,TGFB2,HIF1A,STS,AQP9,NAMPT,CA9,PTGDS,CCL2,COL1A1,RAPGEF2,APOA4,APOC3,IL17A,CD83,PDGFRB,WNT5A,TACR1,STAT1,IGFBP5,KYNU,ERRFI1,SPP1,NR4A3,MSX2,EGR1,INHBA,RAMP3,PLAU,NR4A1,IL1B,C3,FOSB,IL22,KLF2,VGF,ALDH1A2,ASS1,NTS,ANXA1,IL6,IL1RN,ALDOB,MMP13,CASP1,DUOX1,LEF1,LUM,DHH,DUOX2,ADCYAP1,PMAIP1,SDK1,PTGES,ADM,FADS1,SLC7…
IBD_up	TRUE	6.49e-13	540	1312	106	0.081	0.196	GO:0004888	MF	38	transmembrane signaling receptor activity	3	CD79B,SELE,CD74,FLT4,TNFRSF9,RELT,ABCC9,GAL,SCARF1,ADCYAP1R1,IL12RB2,ICAM1,IL12RB1,CSF2RB,CD40,IL21R,CTSH,EBI3,CD79A,GRIN2D,CD5,CD69,TRPV4,CLEC4A,CCR6,IL12B,PDGFRB,HRH2,TACR1,IL1RL1,SLAMF1,CR2,CSF3R,TNFRSF8,CXCR4,S1PR4,FFAR2,CCR7,KDR,KRT17,LILRB2,NMUR2,IL2RA,CD72,GPR84,EPHA2,CCBP2,SFRP2,OSMR,CLEC1A,EDNRA,EPHB1,LRP8,GPR114,PTGIR,ITGB2,CXCR5,PTGER1,OXER1,CXCR1,F2RL2,IL22RA2,GPR85,GPR176,OR51E2,IL7R…
IBD_up	TRUE	5.73e-12	543	1312	104	0.079	0.192	GO:0030155	BP	4	regulation of cell adhesion	1	CYP26B1,CD74,TNC,FOXP3,TESC,ICAM1,ANGPT2,UNC13D,TGFB2,IL12RB1,RGCC,OLFM4,CORO1A,CLC,EBI3,JAK3,SERPINE1,SPOCK2,MAP3K8,CCL2,COL1A1,CD5,IL23A,TRPV4,IFNG,CD83,VNN1,IL12B,BCL6,WNT5A,HYAL1,SLAMF1,PLA2G2D,GBP1,NR4A3,CD274,TNFSF11,CD80,SASH3,LAX1,PLAU,IRF1,IL1B,TNFSF9,CCR7,KDR,ASS1,LILRB2,CCL25,IDO1,SPINK5,IL2RA,ANXA1,DTX1,IL6,IL1RN,CCL21,LEF1,EPHA2,CYR61,COL8A1,SFRP2,VEGFC,ADAM8,THY1,CXCL13,RLTPR,TNFRSF…
IBD_up	TRUE	6.79e-12	537	1312	103	0.079	0.192	GO:0051046	BP	4	regulation of secretion	2	FGR,CD38,TAC1,NOS2,CD74,UTS2,TNFRSF9,FOXP3,SNCAIP,HYAL2,ACSL4,GAL,FGF10,C1QTNF3,FCN1,B4GALT1,RAPGEF4,UNC13D,TGFB2,STX1B,OSM,HIF1A,CD40,TLR8,RGCC,RETN,NCS1,CRTAM,TRPV4,IL26,IFNG,IL17A,IL17F,IL5,WNT5A,IL1A,POMC,TACR1,IL1RL1,SLAMF1,GBP1,CD274,TNFSF11,INHBA,TWIST1,SRGN,IL1B,FFAR2,CCR7,LIF,SYT5,PRAM1,RSAD2,ANXA1,AGT,IL6,BLK,IL33,MMP13,CASP1,CASP5,ADCYAP1,S100A8,VEGFC,ADAM8,BANK1,GHRL,STC1,RLTPR,NPHS1,…
IBD_up	TRUE	1.93e-10	574	1312	104	0.079	0.181	GO:0030334	BP	4	regulation of cell migration	4	FGR,TAC1,CCL26,DPEP1,CD74,HGF,STAP1,FLT4,UTS2,SERPINB3,HYAL2,FGF10,PTGS2,MCAM,CXCL2,ICAM1,ANGPT2,TGFB2,MADCAM1,HIF1A,MMP9,TIMP1,RGCC,CORO1A,CTSH,RETN,HAS1,CCL24,SERPINE1,CCL2,COL1A1,PF4V1,RAPGEF2,IL23A,TRPV4,IFNG,CCR6,HBEGF,PDGFRB,WNT5A,HYAL1,CCL20,TACR1,IGFBP5,CD274,PLAU,SNAI1,CXCL6,IL1B,CCR7,KDR,LBP,CCL25,ANXA1,AGT,IL6,IL33,CCL21,SULF1,SEMA7A,CXCL9,LEF1,FGF7,EPHA2,CYR61,SFRP2,PLA2G7,VEGFC,EDNRA…
IBD_up	TRUE	1.93e-06	677	1312	104	0.079	0.154	GO:0045597	BP	4	positive regulation of cell differentiation	3	CYP26B1,TNFRSF12A,BTK,LTF,CD74,HGF,UTS2,FOXP3,SERPINB3,PRDM1,PTGS2,SCARF1,APOB,B4GALT1,TESC,UNC13D,TGFB2,IL12RB1,HIF1A,RGCC,MEDAG,OLFM4,CSF3,COL1A1,RAPGEF2,IL23A,IFNG,IL17A,CD83,VNN1,IL12B,IL5,BCL6,WNT5A,MSX2,TNFSF11,CLU,CD80,CXCR4,SASH3,INHBA,TWIST1,SNAI1,IL1B,TNFSF9,KDR,LIF,LILRB2,IL2RA,ANXA1,AGT,IL6,SEMA7A,CXCL9,LEF1,DUOXA1,ADCYAP1,CYR61,CRABP2,SFRP2,ADM,TENM4,VEGFC,ADAM8,ADAMTS1,LRP8,RLTPR,NP…
IBD_up	TRUE	0.0302	859	1312	104	0.079	0.121	GO:0098589	CC	7	membrane region	2	FGR,SELE,BTK,PLAUR,DPEP1,SLC7A9,BIRC3,PLEKHO1,ANK1,LCP2,LZTS1,SNCAIP,HYAL2,RASGRP2,SLC12A3,PTGS2,FSCN1,FAP,ADCYAP1R1,SLC1A3,B4GALT1,SLC4A11,TESC,ICAM1,SLC26A4,SLC5A1,UPK3A,SNPH,SLC7A5,AQP9,CD79A,GRIN2D,NCS1,CA9,RAPGEF2,TRPV4,FAM65B,PDGFRB,PLEK,SGIP1,KDR,LRRC4,LDLR,SLC14A2,TRPC4,GIF,ANXA1,FAIM2,LCP1,SULF1,DUOX1,ABCG5,ENPEP,MTTP,CLSTN3,DUOX2,EPHA2,RGS16,GRIP2,OSMR,STOM,CNKSR2,EDNRA,THY1,EPHB1,LRP8,…
IBD_up	TRUE	1.13e-05	685	1312	102	0.078	0.149	GO:0009887	BP	4	organ morphogenesis	5	CYP26B1,ETV7,LTF,HGF,TNC,PRDM1,COL11A1,HYAL2,FGF10,B4GALT1,ESR1,TGFB2,HIF1A,CTSH,HPN,CCL2,COL1A1,FAM20A,MGP,IFNG,MDFI,PDGFRB,WNT5A,HYAL1,STAT1,IGFBP5,PRRX1,ERRFI1,NR4A3,CSF3R,MSX2,TNFSF11,INHBA,TWIST1,PLAU,SNAI1,LIF,HOXD13,ALDH1A2,E2F5,AGT,IL6,SULF1,MMP13,STRA6,LEF1,DUOX2,FGF7,ITGAX,EPHA2,CYR61,CSRNP1,COL8A1,SFRP2,SDK1,CSGALNACT1,ADM,VEGFC,EDNRA,THY1,DNAAF1,ADAMTS1,EPHB1,ERG,ACAN,GRHL3,STC1,ACTC1…
IBD_up	TRUE	0.00619	800	1312	102	0.078	0.128	GO:0032880	BP	4	regulation of protein localization	2	FGR,CD38,NOS2,UTS2,TNFRSF9,FOXP3,CLDN18,HYAL2,PTGS2,C1QTNF3,FCN1,SLC26A4,RAPGEF4,TGFB2,GZMB,HIF1A,CD40,TLR8,RGCC,CSF3,CCL2,CRTAM,IL23A,TRPV4,IL26,IFNG,IL17A,IL17F,MDFI,IL12B,IL5,WNT5A,IL1A,IL1RL1,SLAMF1,GBP1,CD274,SEC16B,RAMP3,TWIST1,SRGN,IL1B,FFAR2,CCR7,LIF,SYT5,TRIM22,RSAD2,ANXA1,LCP1,IL6,BLK,IL33,TRIM29,MMP13,CASP1,CASP5,CLSTN3,ITGAX,ADCYAP1,PMAIP1,EPHA2,CTSK,KCNN3,ABCA12,SFRP2,STOM,VEGFC,ADAM…
IBD_up	TRUE	0.0291	839	1312	102	0.078	0.122	GO:1901698	BP	4	response to nitrogen compound	3	TAC1,DPEP1,CPS1,PTPRN,RASGRF1,GUCY1B3,GAL,FGF10,PTGS2,ICAM1,IRAK3,CSF2RB,HIF1A,STS,TIMP1,AQP9,RETN,GRIN2D,JAK3,CCL2,COL1A1,RAPGEF2,APOC3,TRPV4,IL17A,HBEGF,IL5,PDGFRB,TACR1,STAT1,IGFBP5,IL1RL1,KYNU,ERRFI1,NR4A3,EGR1,PLAU,EGR2,NR4A1,IL1B,FOSB,CCR7,KLF2,VGF,ASS1,NTS,IL2RA,ANXA1,IL6,ALDOB,CASP1,DUOX1,DUSP5,DUOX2,FGF7,PMAIP1,SDK1,ADM,FADS1,MMP3,SLC7A11,EDNRA,GHRL,STC1,TFF1,SH2B2,VCAM1,SLC2A2,CSF2,COL1…
IBD_up	TRUE	0.000385	734	1312	101	0.077	0.138	GO:0023014	BP	4	signal transduction by protein phosphorylation	1	CCL26,CD74,HGF,FLT4,RELT,SERPINB3,RASGRF1,HYAL2,FGF10,TRIB2,CASS4,ICAM1,IRAK3,ESR1,TGFB2,OSM,CSF2RB,CD40,CCL22,CCL17,CTSH,GRIN2D,JAK3,CCL24,MAP3K8,CCL2,RAPGEF2,TRPV4,IL26,MDFI,HBEGF,IL5,PDGFRB,WNT5A,IL1A,CCL20,ERRFI1,SLAMF1,RGS4,GBP1,TNFSF11,DUSP4,CXCR4,LAX1,INHBA,UNC5CL,IL1B,C3,CCR7,KDR,LIF,CCL25,CHI3L1,IRAK2,IL2RA,AGT,IL6,CCL21,DUSP5,SEMA7A,FGF7,ADCYAP1,EPHA2,CYR61,SFRP2,EDNRA,ADAM8,BANK1,EPHB1…
IBD_up	TRUE	0.000137	707	1312	100	0.076	0.141	GO:0000165	BP	4	MAPK cascade	2	CCL26,CD74,HGF,FLT4,RELT,SERPINB3,RASGRF1,HYAL2,FGF10,TRIB2,ICAM1,IRAK3,ESR1,TGFB2,OSM,CSF2RB,CD40,CCL22,CCL17,CTSH,GRIN2D,JAK3,CCL24,MAP3K8,CCL2,RAPGEF2,TRPV4,IL26,MDFI,HBEGF,IL5,PDGFRB,WNT5A,IL1A,CCL20,ERRFI1,SLAMF1,RGS4,GBP1,TNFSF11,DUSP4,CXCR4,LAX1,INHBA,UNC5CL,IL1B,C3,CCR7,KDR,LIF,CCL25,CHI3L1,IRAK2,IL2RA,AGT,IL6,CCL21,DUSP5,SEMA7A,FGF7,ADCYAP1,EPHA2,CYR61,SFRP2,EDNRA,ADAM8,BANK1,EPHB1,MAP3K…
IBD_up	TRUE	8.94e-19	398	1312	98	0.075	0.246	GO:0050865	BP	4	regulation of cell activation	2	FGR,CYP26B1,CD38,TAC1,PGLYRP1,BTK,CD74,STAP1,FOXP3,PRDM1,GAL,FGF10,UNC13D,IL12RB1,CD40,CORO1A,CLC,EBI3,JAK3,MAP3K8,CCL2,CD5,IL23A,IFNG,CD83,VNN1,IL12B,IL5,BCL6,WNT5A,TACR1,IL1RL1,PLEK,SLAMF1,PLA2G2D,NR4A3,CD274,TNFSF11,CD80,SASH3,LAX1,INHBA,IRF1,IL1B,TNFSF9,CCR7,LBP,LILRB2,IDO1,PRAM1,SPINK5,IL2RA,ANXA1,DTX1,IL6,IL33,CCL21,ADAM8,BANK1,THY1,SAMSN1,RLTPR,TNFRSF13C,IKZF3,VCAM1,MNDA,CTLA4,ICOS,ZC3H12A…
IBD_up	TRUE	4.13e-16	426	1312	97	0.074	0.228	GO:0048514	BP	4	blood vessel morphogenesis	6	THSD7A,TNFRSF12A,HGF,TYMP,FLT4,UTS2,PRDM1,SPI1,FGF10,PTGS2,NOTCH3,MCAM,FAP,APOB,B4GALT1,ANGPT2,TGFB2,HIF1A,PPP1R16B,RGCC,CTSH,CCL24,SERPINE1,CCL2,RAPGEF2,IL17F,PDGFRB,WNT5A,HYAL1,IL1A,STAT1,PRRX1,TWIST1,PLAU,NR4A1,IL1B,C3,KDR,LIF,ARHGAP22,CHI3L1,SPINK5,AGT,LECT1,IL6,SULF1,STRA6,ENPEP,LEF1,WARS,EPHA2,CYR61,COL8A1,SFRP2,RSPO3,ADM,VEGFC,EDNRA,ADAM8,THY1,EPHB1,CXCL13,GHRL,XDH,ITGB2,ITGA5,PROK2,PF4,ZC…
IBD_up	TRUE	2.08e-05	643	1312	96	0.073	0.149	GO:0043408	BP	4	regulation of MAPK cascade	2	CCL26,CD74,HGF,FLT4,RELT,SERPINB3,RASGRF1,HYAL2,FGF10,TRIB2,ICAM1,IRAK3,ESR1,TGFB2,OSM,CSF2RB,CD40,CCL22,CCL17,GRIN2D,JAK3,CCL24,MAP3K8,CCL2,RAPGEF2,TRPV4,IL26,MDFI,HBEGF,IL5,PDGFRB,WNT5A,IL1A,CCL20,ERRFI1,SLAMF1,RGS4,GBP1,TNFSF11,DUSP4,CXCR4,LAX1,INHBA,UNC5CL,IL1B,C3,CCR7,KDR,LIF,CCL25,CHI3L1,IRAK2,IL2RA,IL6,CCL21,DUSP5,SEMA7A,FGF7,ADCYAP1,EPHA2,CYR61,SFRP2,EDNRA,ADAM8,BANK1,EPHB1,MAP3K7CL,GHRL,…
IBD_up	TRUE	2.07e-22	340	1312	95	0.072	0.279	GO:0001819	BP	4	positive regulation of cytokine production	3	FGR,SLC11A1,CD74,HGF,BIRC3,FLT4,FOXP3,HYAL2,PTGS2,NFKB2,IL12RB2,C1QTNF3,FCN1,IL12RB1,HIF1A,CD40,TLR8,RGCC,EBI3,SERPINE1,CCL2,CRTAM,IL23A,TRPV4,IL26,IFNG,IL17A,IL17F,CD83,IL12B,WNT5A,IL1A,CCL20,IL1RL1,SLAMF1,NR4A3,CD274,CLU,TNFRSF8,CD80,SASH3,TWIST1,ZBP1,IRF1,IL1B,TNFSF9,C3,FFAR2,CCR7,IL17B,LBP,LILRB2,IDO1,RSAD2,ANXA1,AGT,IL6,IL33,SULF1,CASP1,CASP5,SEMA7A,LUM,ADCYAP1,ADAM8,GBP5,RLTPR,TNFRSF13C,SLA…
IBD_up	TRUE	2.23e-19	372	1312	95	0.072	0.255	GO:0002694	BP	4	regulation of leukocyte activation	3	FGR,CYP26B1,CD38,TAC1,PGLYRP1,BTK,CD74,STAP1,FOXP3,PRDM1,GAL,FGF10,UNC13D,IL12RB1,CD40,CORO1A,CLC,EBI3,JAK3,MAP3K8,CCL2,CD5,IL23A,IFNG,CD83,VNN1,IL12B,IL5,BCL6,WNT5A,TACR1,IL1RL1,SLAMF1,PLA2G2D,NR4A3,CD274,TNFSF11,CD80,SASH3,LAX1,INHBA,IRF1,IL1B,TNFSF9,CCR7,LBP,LILRB2,IDO1,PRAM1,SPINK5,IL2RA,ANXA1,DTX1,IL6,IL33,CCL21,ADAM8,BANK1,THY1,SAMSN1,RLTPR,TNFRSF13C,IKZF3,VCAM1,MNDA,CTLA4,ICOS,ZC3H12A,SHH,…
IBD_up	TRUE	1.02e-16	398	1312	94	0.072	0.236	GO:0007159	BP	4	leukocyte cell-cell adhesion	3	CYP26B1,SELE,WAS,SLC11A1,CD74,FOXP3,ICAM1,IL12RB1,MADCAM1,CORO1A,CLC,EBI3,JAK3,TNFSF8,MAP3K8,CCL2,APOA4,CD5,IL23A,IFNG,CD83,TREML2,VNN1,IL12B,BCL6,SLAMF1,PLA2G2D,NR4A3,CD274,TNFSF11,EGR1,CD80,SASH3,LAX1,IRF1,IL1B,TNFSF9,CCR7,ASS1,LILRB2,CCL25,IDO1,SPINK5,RSAD2,IL2RA,ANXA1,DTX1,LCP1,IL6,CCL21,LEF1,S100A8,ADAM8,THY1,BATF,CD1C,RLTPR,TNFRSF13C,AIRE,ITGB2,ITGA5,VCAM1,SLAMF6,S100A9,CTLA4,ICOS,SHH,CLEC4…
IBD_up	TRUE	6.02e-11	496	1312	95	0.072	0.192	GO:1903530	BP	4	regulation of secretion by cell	3	FGR,CD38,TAC1,NOS2,UTS2,TNFRSF9,FOXP3,SNCAIP,HYAL2,GAL,C1QTNF3,FCN1,B4GALT1,RAPGEF4,UNC13D,TGFB2,STX1B,OSM,HIF1A,CD40,TLR8,RGCC,RETN,NCS1,CRTAM,TRPV4,IL26,IFNG,IL17A,IL17F,IL5,WNT5A,IL1A,POMC,TACR1,IL1RL1,SLAMF1,GBP1,CD274,TNFSF11,INHBA,TWIST1,SRGN,IL1B,FFAR2,CCR7,LIF,SYT5,PRAM1,RSAD2,ANXA1,AGT,IL6,BLK,IL33,MMP13,CASP1,CASP5,ADCYAP1,VEGFC,ADAM8,BANK1,GHRL,RLTPR,AIM2,SLC2A2,CLEC4E,NKX3-1,NOD2,OR51…
IBD_up	TRUE	3.51e-06	610	1312	95	0.072	0.156	GO:0042060	BP	4	wound healing	4	FGR,TNFRSF12A,NOS2,SELE,PLAUR,WAS,SLC11A1,HGF,SLC7A9,TNC,LCP2,GNA15,GUCY1B3,CDH3,RASGRP2,FGF10,MCAM,FAP,APOB,B4GALT1,CEACAM6,RAPGEF4,ANGPT2,TGFB2,HIF1A,CD40,TIMP1,SLC7A5,TFPI2,SERPINE1,COL1A1,PF4V1,VWF,HBEGF,PDGFRB,WNT5A,IL1A,CCL20,PLEK,MSX2,CLU,PLAU,SRGN,NFE2,C4BPB,TREM1,IRF1,IL1B,C3,MYH10,ANXA1,DYSF,IL6,MMRN1,FGF7,ITGAX,CYR61,S100A8,VEGFC,SLC7A11,LRP8,GRHL3,PTGIR,ITGB2,ITGA5,ALOX15,TREML1,IL24,…
IBD_up	TRUE	0.0324	776	1312	95	0.072	0.122	GO:0010243	BP	4	response to organonitrogen compound	4	TAC1,CPS1,PTPRN,RASGRF1,GAL,FGF10,PTGS2,ICAM1,IRAK3,CSF2RB,HIF1A,STS,TIMP1,AQP9,RETN,GRIN2D,JAK3,CCL2,COL1A1,RAPGEF2,APOC3,TRPV4,IL17A,HBEGF,IL5,PDGFRB,TACR1,STAT1,IGFBP5,IL1RL1,KYNU,ERRFI1,NR4A3,EGR1,PLAU,EGR2,NR4A1,IL1B,FOSB,KLF2,VGF,ASS1,NTS,IL2RA,ANXA1,IL6,ALDOB,CASP1,DUOX1,DUSP5,DUOX2,FGF7,SDK1,ADM,FADS1,SLC7A11,EDNRA,GHRL,STC1,TFF1,SH2B2,VCAM1,SLC2A2,CSF2,COL1A2,NNMT,NOD2,GNG8,GPD1,RAB31,PC…
IBD_up	TRUE	0.00155	689	1312	93	0.071	0.135	GO:0070201	BP	4	regulation of establishment of protein localization	3	FGR,CD38,NOS2,UTS2,TNFRSF9,FOXP3,HYAL2,PTGS2,C1QTNF3,FCN1,RAPGEF4,TGFB2,GZMB,HIF1A,CD40,TLR8,RGCC,CSF3,CCL2,CRTAM,IL23A,TRPV4,IL26,IFNG,IL17A,IL17F,MDFI,IL12B,IL5,WNT5A,IL1A,IL1RL1,SLAMF1,GBP1,CD274,SEC16B,RAMP3,TWIST1,SRGN,IL1B,FFAR2,CCR7,SYT5,RSAD2,ANXA1,LCP1,IL6,BLK,IL33,MMP13,CASP1,CASP5,ITGAX,PMAIP1,EPHA2,CTSK,KCNN3,SFRP2,STOM,VEGFC,ADAM8,BANK1,GHRL,RLTPR,AIM2,SLC2A2,SHH,CLEC4E,GREM1,NOD2,OR…
IBD_up	TRUE	1.19e-15	399	1312	92	0.07	0.231	GO:0002521	BP	4	leukocyte differentiation	3	CYP26B1,PGLYRP1,BTK,LTF,CD74,POU2F2,FOXP3,PRDM1,SPI1,CLDN18,SNX10,TESC,CEBPE,IL12RB1,MMP9,CD79A,JAK3,TNFSF8,CSF3,IL23A,IFNG,AICDA,IL17A,CD83,VNN1,IL12B,IL5,BCL6,SLAMF1,PLA2G2D,CR2,TNFSF11,EGR1,CD80,SASH3,INHBA,BATF3,IRF1,IL1B,TNFSF9,CCR7,LIF,LILRB2,SPINK5,RSAD2,IL2RA,ANXA1,DTX1,IL6,LEF1,EPHA2,ADAM8,BATF,RLTPR,AIRE,IKZF3,VCAM1,SLAMF6,CTLA4,PF4,CSF2,SHH,DCSTAMP,CLEC4E,CLEC4D,NFKBID,LY6D,BATF2,RHOH,…
IBD_up	TRUE	2.25e-22	317	1312	91	0.069	0.287	GO:0050900	BP	4	leukocyte migration	4	CCL26,SELE,CD74,SLC7A9,STAP1,CXCL2,APOB,B4GALT1,CEACAM6,ICAM1,ANGPT2,TGFB2,MADCAM1,MMP9,CORO1A,CCL22,CCL17,SLC7A5,CCL24,SERPINE1,CCL2,COL1A1,PF4V1,IL23A,TRPV4,IFNG,CCR6,WNT5A,CCL20,TACR1,CSF3R,TNFSF11,CXCR4,TREM1,CXCL6,IL1B,FFAR2,CCR7,LBP,CCL25,ANXA1,IL6,IL33,CCL21,CXCL9,ITGAX,S100A8,PLA2G7,VEGFC,SLC7A11,EDNRA,ADAM8,CXCL13,ITGB2,ITGA5,VCAM1,S100A9,S100A12,CXCR1,CXCL3,CXCL5,PPBP,PF4,CXCL1,COL1A2,G…
IBD_up	TRUE	2.61e-06	565	1312	90	0.069	0.159	GO:0002764	BP	4	immune response-regulating signaling pathway	3	FGR,CD38,CD79B,PGLYRP1,BTK,LTF,WAS,BIRC3,STAP1,LCP2,FOXP3,TNIP3,RASGRF1,FGF10,NFKB2,PTPRC,FCN1,IRAK3,CSF2RB,CD40,TLR8,CTSH,CD79A,GRIN2D,JAK3,MAP3K8,RAPGEF2,IFNG,CLEC4A,HBEGF,IL5,PDGFRB,GBP1,NR4A3,DUSP4,CD80,LAX1,NR4A1,IRF1,IL1B,FFAR2,CCR7,LBP,THEMIS2,LILRB2,NFATC1,IRAK2,RSAD2,IL2RA,BLK,DUSP5,FGF7,FCGR2A,FCRL5,CTSK,ADAM8,THY1,RLTPR,ITGB2,SH2B2,PGLYRP4,MNDA,CTLA4,CSF2,CLEC4E,CLEC4D,NOD2,ITGAM,FOS,P…
IBD_up	TRUE	7.19e-23	301	1312	89	0.068	0.296	GO:0002237	BP	4	response to molecule of bacterial origin	4	TAC1,NOS2,SELE,LTF,SLC11A1,CPS1,STAP1,TG,TNFRSF9,TNIP3,RELT,PRDM1,FGF10,PTGS2,NFKB2,CXCL2,IL12RB2,APOB,ICAM1,IRAK3,CEBPE,HIF1A,CD40,SERPINE1,CSF3,CCL2,PF4V1,IFNG,AICDA,SOD2,IL12B,WNT5A,CCL20,TNFRSF8,CD80,PLAU,CXCL6,IL1B,CCR7,LOXL1,LBP,ASS1,LILRB2,IDO1,CD180,IRAK2,IL6,CASP1,CXCL9,S100A8,PTGES,ADM,EDNRA,CXCL13,PTGIR,PTGER1,ALPL,VCAM1,IL24,CXCL3,CXCL5,PPBP,PF4,CXCL1,ZC3H12A,CSF2,NOS3,NOD2,IL12A,CXCL…
IBD_up	TRUE	1.77e-19	334	1312	89	0.068	0.266	GO:1903034	BP	4	regulation of response to wounding	3	TAC1,TNFRSF12A,CCL26,SELE,PGLYRP1,PLAUR,HGF,BIRC3,FOXP3,HYAL2,PTGS2,SCARF1,FAP,C1QTNF3,OSM,MEFV,CCL24,SERPINE1,CCL2,IL23A,TRPV4,IL17A,IL17F,HBEGF,IL12B,BCL6,WNT5A,IL1RL1,PLEK,SPP1,TNFSF11,PLAU,TNFAIP6,C4BPA,C4BPB,IL1B,C3,FFAR2,CCR7,CFP,IL17B,KLK8,LBP,IDO1,IL2RA,ANXA1,AGT,IL6,IL33,CASP5,SEMA7A,DUOXA1,DUOXA2,ADCYAP1,S100A8,OSMR,PLA2G7,ADAMTS12,EDNRA,ADAM8,GBP5,GHRL,S100A9,S100A12,IL22RA2,NOS3,NOD2,…
IBD_up	TRUE	3.26e-13	414	1312	89	0.068	0.215	GO:0098542	BP	4	defense response to other organism	5	FGR,TAC1,NOS2,PGLYRP1,LTF,SLC11A1,BIRC3,HYAL2,ABCC9,LMCD1,SLC1A3,LYZ,CEBPE,UNC13D,PGC,IL12RB1,CD40,TLR8,HAMP,SERPINE1,TNFSF8,IL23A,OAS2,IFNG,IL17A,IL12B,CCL20,STAT1,GBP1,IFIT3,CHST3,SEMG1,TREM1,CXCL6,IRF1,CFP,VGF,LBP,TRIM22,SPINK5,RSAD2,IL2RA,IL6,IL33,IFI44L,CXCL9,FGF7,ITGAX,PMAIP1,IFITM3,FCN3,S100A8,STOM,ADM,ADAMTS5,BATF,CXCL13,PGLYRP4,S100A9,S100A12,AIM2,PPBP,DEFA5,DEFA6,CLEC4E,CLEC4D,NOD2,BATF…
IBD_up	TRUE	0.000421	630	1312	89	0.068	0.141	GO:0051223	BP	4	regulation of protein transport	2	FGR,CD38,NOS2,UTS2,TNFRSF9,FOXP3,HYAL2,PTGS2,C1QTNF3,FCN1,RAPGEF4,TGFB2,HIF1A,CD40,TLR8,RGCC,CSF3,CCL2,CRTAM,IL23A,TRPV4,IL26,IFNG,IL17A,IL17F,MDFI,IL12B,IL5,WNT5A,IL1A,IL1RL1,SLAMF1,GBP1,CD274,SEC16B,TWIST1,SRGN,IL1B,FFAR2,CCR7,SYT5,RSAD2,ANXA1,LCP1,IL6,BLK,IL33,MMP13,CASP1,CASP5,ITGAX,CTSK,KCNN3,SFRP2,STOM,VEGFC,ADAM8,BANK1,GHRL,RLTPR,AIM2,SLC2A2,SHH,CLEC4E,GREM1,NOD2,OR51E2,CCL19,SAA1,TLR10,PC…
IBD_up	TRUE	1.75e-23	290	1312	88	0.067	0.303	GO:0032496	BP	4	response to lipopolysaccharide	5	TAC1,NOS2,SELE,LTF,SLC11A1,CPS1,STAP1,TG,TNFRSF9,TNIP3,RELT,PRDM1,FGF10,PTGS2,NFKB2,CXCL2,IL12RB2,APOB,ICAM1,IRAK3,CEBPE,HIF1A,CD40,SERPINE1,CSF3,CCL2,PF4V1,IFNG,AICDA,SOD2,IL12B,WNT5A,CCL20,TNFRSF8,CD80,PLAU,CXCL6,IL1B,CCR7,LOXL1,LBP,ASS1,LILRB2,IDO1,CD180,IRAK2,IL6,CASP1,CXCL9,S100A8,PTGES,ADM,EDNRA,CXCL13,PTGIR,PTGER1,ALPL,VCAM1,IL24,CXCL3,CXCL5,PPBP,PF4,CXCL1,ZC3H12A,CSF2,NOS3,IL12A,CXCL10,CX…
IBD_up	TRUE	4.3e-16	367	1312	88	0.067	0.24	GO:0001525	BP	4	angiogenesis	7	THSD7A,TNFRSF12A,HGF,TYMP,FLT4,UTS2,SPI1,FGF10,PTGS2,NOTCH3,MCAM,FAP,B4GALT1,ANGPT2,TGFB2,HIF1A,PPP1R16B,RGCC,CTSH,CCL24,SERPINE1,CCL2,IL17F,PDGFRB,WNT5A,HYAL1,IL1A,STAT1,TWIST1,PLAU,NR4A1,IL1B,C3,KDR,LIF,ARHGAP22,CHI3L1,SPINK5,AGT,LECT1,IL6,SULF1,ENPEP,LEF1,WARS,EPHA2,CYR61,COL8A1,SFRP2,RSPO3,ADM,VEGFC,EDNRA,ADAM8,THY1,EPHB1,CXCL13,GHRL,ITGB2,ITGA5,PROK2,PF4,ZC3H12A,ESM1,SHH,SOX17,NOS3,GREM1,ANG…
IBD_up	TRUE	1.07e-06	538	1312	88	0.067	0.164	GO:0007610	BP	4	behavior	1	TAC1,CD74,STAP1,UTS2,RASGRF1,GAL,FGF10,PTGS2,SLC1A3,CXCL2,ANGPT2,OSM,HIF1A,STS,RETN,GRIN2D,NPTX2,SERPINE1,PTGDS,CCL2,PF4V1,IL23A,TRPV4,SOD2,CCR6,PDGFRB,HRH2,WNT5A,TACR1,NR4A3,CXCR4,EGR2,CXCL6,IL1B,CCR7,KDR,KLK8,LBP,IDO1,NMUR2,NTS,AGT,IL6,CCL21,STRA6,CXCL9,ADCYAP1,PLA2G7,SDK1,VEGFC,EDNRA,CXCL13,GHRL,ITGA5,CXCL3,CXCL5,PPBP,PF4,CXCL1,GREM1,GNG8,IL12A,CXCL10,CXCL11,IL8,ROBO1,FOS,S1PR1,APLN,CEBPB,CCL1…
IBD_up	TRUE	0.0403	688	1312	85	0.065	0.124	GO:0098590	CC	7	plasma membrane region	3	FGR,SELE,PLAUR,DPEP1,SLC7A9,PLEKHO1,ANK1,LCP2,LZTS1,SNCAIP,HYAL2,RASGRP2,SLC12A3,PTGS2,FSCN1,FAP,ADCYAP1R1,SLC1A3,B4GALT1,SLC4A11,TESC,SLC26A4,SLC5A1,UPK3A,SNPH,SLC7A5,AQP9,GRIN2D,NCS1,CA9,RAPGEF2,TRPV4,FAM65B,PDGFRB,PLEK,LRRC4,LDLR,SLC14A2,TRPC4,GIF,ANXA1,FAIM2,LCP1,DUOX1,ABCG5,ENPEP,MTTP,CLSTN3,DUOX2,EPHA2,GRIP2,OSMR,CNKSR2,THY1,LRP8,STC1,ITGA5,AQP5,SCIMP,PDPN,CLDN1,SLC2A2,SLC6A20,S100P,F2RL2,N…
IBD_up	TRUE	6.81e-14	370	1312	84	0.064	0.227	GO:0070486	BP	4	leukocyte aggregation	4	CYP26B1,WAS,SLC11A1,CD74,FOXP3,ICAM1,IL12RB1,CORO1A,CLC,EBI3,JAK3,TNFSF8,MAP3K8,CCL2,CD5,IL23A,IFNG,CD83,TREML2,VNN1,IL12B,BCL6,SLAMF1,PLA2G2D,NR4A3,CD274,TNFSF11,EGR1,CD80,SASH3,LAX1,IRF1,IL1B,TNFSF9,CCR7,LILRB2,IDO1,SPINK5,RSAD2,IL2RA,ANXA1,DTX1,LCP1,IL6,CCL21,LEF1,S100A8,ADAM8,THY1,BATF,CD1C,RLTPR,TNFRSF13C,AIRE,VCAM1,SLAMF6,S100A9,CTLA4,ICOS,SHH,CLEC4E,CLEC4D,NOD2,NFKBID,RHOH,IL7R,IL12A,PIK3C…
IBD_up	TRUE	5.85e-12	399	1312	84	0.064	0.211	GO:0009306	BP	4	protein secretion	1	FGR,CD38,NOS2,POU2F2,LCP2,UTS2,TNFRSF9,FOXP3,PTPRN,HYAL2,GAL,C1QTNF3,FCN1,RAPGEF4,TGFB2,HIF1A,CD40,TLR8,RGCC,CRTAM,TRPV4,IL26,IFNG,IL17A,IL17F,IL5,WNT5A,IL1A,IL1RL1,PLEK,SLAMF1,GBP1,LTBP2,CD274,LAX1,TWIST1,SRGN,TREM1,IL1B,FFAR2,CCR7,VGF,SYT5,CHI3L1,RSAD2,ANXA1,AGT,IL6,BLK,IL1RN,IL33,MMP13,CASP1,CASP5,VEGFC,ADAM8,BANK1,GBP5,GHRL,RLTPR,S100A12,AIM2,SLC2A2,CLEC4E,NOD2,OR51E2,CCL19,SAA1,TLR10,PCSK1,H…
IBD_up	TRUE	2.62e-05	246	1312	84	0.064	0.341	REAC:500792	rea	40	GPCR ligand binding	1	TAC1,UTS2,GAL,ADCYAP1R1,CXCL2,MLN,CCL22,CCL17,CCL2,CCR6,HRH2,WNT5A,CCL20,POMC,TACR1,CXCR4,RAMP3,CXCL6,C3,S1PR4,FFAR2,CCR7,CCL25,NMUR2,NTS,ANXA1,AGT,CCL21,CXCL9,DHH,ADCYAP1,CCBP2,ADM,EDNRA,CXCL13,GHRL,PTGIR,CXCR5,PTGER1,OXER1,PROK2,CXCR1,CXCL3,CXCL5,PPBP,PF4,CXCL1,F2RL2,SHH,TAC3,GNG8,PNOC,CXCL10,CXCL11,PTAFR,IL8,S1PR1,FPR2,FPR1,APLN,CCL11,CCL19,SAA1,CCR8,CXCR2,P2RY13,HCAR2,GPR132,CCR3,CCR4,NPB,ADR…
IBD_up	TRUE	0.000217	576	1312	84	0.064	0.146	GO:0050878	BP	4	regulation of body fluid levels	2	FGR,CYP26B1,TAC1,NOS2,SELE,PLAUR,WAS,HGF,SLC7A9,LCP2,UTS2,GNA15,GUCY1B3,HYAL2,RASGRP2,FGF10,FAP,APOB,CEACAM6,RAPGEF4,ANGPT2,TGFB2,HIF1A,CD40,TIMP1,SLC7A5,TFPI2,SERPINE1,COL1A1,PF4V1,VWF,TRPV4,TACR1,PLEK,CLU,PLAU,SRGN,NFE2,C4BPB,TREM1,IRF1,C3,IL6,MMP13,MMRN1,ITGAX,ABCA12,VEGFC,SLC7A11,LRP8,GRHL3,XDH,PTGIR,ITGB2,ITGA5,AQP5,TREML1,S100A9,CLDN1,PPBP,PF4,GUCY1A3,F2RL2,SHH,COL1A2,NOS3,SERPINF2,ITGAM,ZF…
IBD_up	TRUE	0.05	206	1312	84	0.064	0.408	KEGG:04060	keg	61	Cytokine-cytokine receptor interaction	1	TNFRSF12A,CCL26,HGF,FLT4,TNFRSF9,RELT,CXCL2,IL12RB2,TGFB2,IL12RB1,OSM,CSF2RB,CD40,TNFSF13B,CCL22,CCL17,IL21R,CCL24,TNFSF8,CSF3,CCL2,PF4V1,IL23A,IL26,IFNG,IL17A,CCR6,IL12B,IL5,PDGFRB,IL1A,CCL20,CSF3R,TNFSF11,TNFRSF8,CXCR4,INHBA,CXCL6,IL1B,TNFSF9,CD70,CCR7,IL22,IL17B,KDR,LIF,CCL25,IL2RA,IL6,CCL21,CXCL9,IL19,OSMR,VEGFC,CXCL13,TNFRSF13C,CXCR5,IL24,CXCR1,CXCL3,CXCL5,PPBP,PF4,CXCL1,CSF2,IL22RA2,IL7R,IL…
IBD_up	TRUE	1.34e-16	329	1312	83	0.063	0.252	GO:0051249	BP	4	regulation of lymphocyte activation	4	CYP26B1,CD38,TAC1,PGLYRP1,BTK,CD74,FOXP3,PRDM1,GAL,FGF10,IL12RB1,CD40,CORO1A,CLC,EBI3,JAK3,MAP3K8,CCL2,CD5,IL23A,IFNG,CD83,VNN1,IL12B,IL5,BCL6,TACR1,SLAMF1,PLA2G2D,CD274,TNFSF11,CD80,SASH3,LAX1,INHBA,IRF1,IL1B,TNFSF9,CCR7,LILRB2,IDO1,SPINK5,IL2RA,ANXA1,DTX1,IL6,CCL21,ADAM8,BANK1,THY1,SAMSN1,RLTPR,TNFRSF13C,IKZF3,VCAM1,MNDA,CTLA4,ICOS,SHH,NOD2,NFKBID,IL7R,IL12A,GPR183,MZB1,CEBPB,CCL19,CD28,EGR3,TI…
IBD_up	TRUE	3.89e-14	360	1312	83	0.063	0.231	GO:0051272	BP	4	positive regulation of cellular component movement	2	FGR,TAC1,CCL26,CD74,HGF,FLT4,UTS2,SERPINB3,FGF10,PTGS2,MCAM,CXCL2,ICAM1,TGFB2,MADCAM1,HIF1A,MMP9,CORO1A,CTSH,RETN,CCL24,SERPINE1,CCL2,COL1A1,PF4V1,RAPGEF2,IL23A,TRPV4,IFNG,CCR6,HBEGF,PDGFRB,BCL6,WNT5A,HYAL1,CCL20,TACR1,CD274,TWIST1,PLAU,CHST3,SNAI1,CXCL6,IL1B,CCR7,KDR,LBP,AGT,IL6,CCL21,SEMA7A,CXCL9,LEF1,FGF7,CYR61,PLA2G7,VEGFC,EDNRA,ADAM8,CXCL13,ITGA5,PDPN,CXCL3,CXCL5,PPBP,PF4,CXCL1,IL12A,CXCL10,…
IBD_up	TRUE	0.0111	639	1312	83	0.063	0.13	GO:0051093	BP	4	negative regulation of developmental process	3	PGLYRP1,LTF,CD74,STAP1,FOXP3,CDH3,CLDN18,GAL,FGF10,TRIB2,NOTCH3,CETP,ANGPT2,TGFB2,HIF1A,TIMP1,RGCC,CCL17,JAK3,HPN,SERPINE1,CCL2,RAPGEF2,TRPV4,IFNG,SOD2,IL17F,TBX18,BCL6,WNT5A,STAT1,IGFBP5,GBP1,SPP1,MSX2,INHBA,TWIST1,SRGN,SNAI1,IRF1,IL1B,LIF,KLK8,SPINK5,ANXA1,DTX1,AGT,LECT1,IL6,KIAA0319,SULF1,LEF1,ADCYAP1,SFRP2,ADAMTS12,THY1,GHRL,XDH,ISL2,NPPC,CTLA4,PF4,SHH,SOX17,GREM1,NKX3-1,NFKBID,CXCL10,ROBO1,Z…
IBD_up	TRUE	4.88e-13	362	1312	81	0.062	0.224	GO:0070489	BP	4	T cell aggregation	3	CYP26B1,WAS,SLC11A1,CD74,FOXP3,ICAM1,IL12RB1,CORO1A,CLC,EBI3,JAK3,TNFSF8,MAP3K8,CCL2,CD5,IL23A,IFNG,CD83,TREML2,VNN1,IL12B,BCL6,SLAMF1,PLA2G2D,CD274,TNFSF11,EGR1,CD80,SASH3,LAX1,IRF1,IL1B,TNFSF9,CCR7,LILRB2,IDO1,SPINK5,RSAD2,IL2RA,ANXA1,DTX1,LCP1,IL6,CCL21,LEF1,ADAM8,THY1,BATF,CD1C,RLTPR,TNFRSF13C,AIRE,VCAM1,SLAMF6,CTLA4,ICOS,SHH,CLEC4E,CLEC4D,NOD2,NFKBID,RHOH,IL7R,IL12A,PIK3CD,CEBPB,CLEC7A,CCL19…
IBD_up	TRUE	4.88e-13	362	1312	81	0.062	0.224	GO:0042110	BP	4	T cell activation	4	CYP26B1,WAS,SLC11A1,CD74,FOXP3,ICAM1,IL12RB1,CORO1A,CLC,EBI3,JAK3,TNFSF8,MAP3K8,CCL2,CD5,IL23A,IFNG,CD83,TREML2,VNN1,IL12B,BCL6,SLAMF1,PLA2G2D,CD274,TNFSF11,EGR1,CD80,SASH3,LAX1,IRF1,IL1B,TNFSF9,CCR7,LILRB2,IDO1,SPINK5,RSAD2,IL2RA,ANXA1,DTX1,LCP1,IL6,CCL21,LEF1,ADAM8,THY1,BATF,CD1C,RLTPR,TNFRSF13C,AIRE,VCAM1,SLAMF6,CTLA4,ICOS,SHH,CLEC4E,CLEC4D,NOD2,NFKBID,RHOH,IL7R,IL12A,PIK3CD,CEBPB,CLEC7A,CCL19…
IBD_up	TRUE	5.72e-13	363	1312	81	0.062	0.223	GO:0071593	BP	4	lymphocyte aggregation	5	CYP26B1,WAS,SLC11A1,CD74,FOXP3,ICAM1,IL12RB1,CORO1A,CLC,EBI3,JAK3,TNFSF8,MAP3K8,CCL2,CD5,IL23A,IFNG,CD83,TREML2,VNN1,IL12B,BCL6,SLAMF1,PLA2G2D,CD274,TNFSF11,EGR1,CD80,SASH3,LAX1,IRF1,IL1B,TNFSF9,CCR7,LILRB2,IDO1,SPINK5,RSAD2,IL2RA,ANXA1,DTX1,LCP1,IL6,CCL21,LEF1,ADAM8,THY1,BATF,CD1C,RLTPR,TNFRSF13C,AIRE,VCAM1,SLAMF6,CTLA4,ICOS,SHH,CLEC4E,CLEC4D,NOD2,NFKBID,RHOH,IL7R,IL12A,PIK3CD,CEBPB,CLEC7A,CCL19…
IBD_up	TRUE	5.79e-12	385	1312	82	0.062	0.213	GO:0031349	BP	4	positive regulation of defense response	3	TAC1,CCL26,PGLYRP1,BTK,LTF,BIRC3,TNIP3,HYAL2,PTGS2,NFKB2,FCN1,IRAK3,PGC,OSM,TLR8,CCL24,SERPINE1,MAP3K8,CCL2,CRTAM,IL23A,TRPV4,CLEC4A,IL17A,IL17F,IL12B,WNT5A,IL1RL1,TNFSF11,DUSP4,IRF1,IL1B,C3,FFAR2,CCR7,IL17B,LBP,NFATC1,IDO1,IRAK2,RSAD2,AGT,IL6,IL33,CTSK,S100A8,OSMR,PLA2G7,EDNRA,ADAM8,GBP5,ITGB2,SLAMF6,PGLYRP4,S100A9,S100A12,AIM2,CLEC4E,CLEC4D,NOD2,IL12A,KLK7,ITGAM,FOS,CCL11,CLEC7A,TLR10,CD28,CADM…
IBD_up	TRUE	1.49e-07	469	1312	82	0.062	0.175	GO:0002253	BP	4	activation of immune response	4	FGR,CD38,CD79B,PGLYRP1,BTK,LTF,WAS,BIRC3,STAP1,LCP2,FOXP3,TNIP3,NFKB2,PTPRC,FCN1,IRAK3,TLR8,RGCC,CD79A,MAP3K8,IFNG,CLEC4A,GBP1,CR2,NR4A3,DUSP4,CLU,LAX1,C4BPA,C4BPB,IRF1,IL1B,C3,FFAR2,CCR7,CFP,LBP,THEMIS2,NFATC1,IRAK2,RSAD2,BLK,FCN3,FCGR2A,FCRL5,CTSK,ADAM8,THY1,C1R,RLTPR,ITGB2,SH2B2,PGLYRP4,MNDA,AIM2,CTLA4,CLEC4E,CLEC4D,NOD2,ITGAM,FOS,PIK3CD,CLEC7A,KLHL6,TLR10,CD19,CD28,PDE4B,MAPK11,DMBT1,CD55,ADA…
IBD_up	TRUE	8.52e-05	545	1312	82	0.062	0.15	GO:0008285	BP	4	negative regulation of cell proliferation	2	TNFRSF9,FOXP3,PRDM1,GAL,FGF10,PTGS2,FAP,B4GALT1,TESC,ESR1,TGFB2,OSM,PIM2,RGCC,HPN,PTGDS,RAPGEF2,IL26,IFNG,SOD2,IL12B,BCL6,WNT5A,IL1A,STAT1,IGFBP5,IL1RL1,PLA2G2D,IFIT3,MSX2,CD274,TNFRSF8,INHBA,IRF1,IL1B,LIF,ALDH1A2,LILRB2,IDO1,IL2RA,IL6,SULF1,CGREF1,WARS,ADCYAP1,PMAIP1,SFRP2,PTGES,ADM,VEGFC,ADAMTS1,GHRL,XDH,PTGIR,TFF1,IL24,S100A11,NPPC,MNDA,CTLA4,CXCL1,SHH,NOS3,GREM1,NKX3-1,IL12A,IL8,ROBO1,FABP6,C…
IBD_up	TRUE	5.73e-20	276	1312	80	0.061	0.29	GO:0002250	BP	4	adaptive immune response	3	CD79B,BTK,WAS,SLC11A1,CD74,POU2F2,FOXP3,NFKB2,LAMP3,ICAM1,UNC13D,IL12RB1,CD40,TLR8,CTSH,FCER2,CLC,EBI3,CD79A,JAK3,IL23A,IFNG,CLEC4A,AICDA,IL12B,BCL6,IL1RL1,SLAMF1,CR2,CLU,CD80,SASH3,LAX1,C4BPA,C4BPB,IRF1,IL1B,C3,LILRB2,RSAD2,ANXA1,IL6,IL33,LEF1,SAMSN1,BATF,CXCL13,CD1C,CD1B,CD1E,C1R,TNFRSF13C,ALOX15,SLAMF6,CTLA4,CLEC4D,TAP1,IL7R,IL12A,GPR183,PIK3CD,KLHL6,CCL19,GAPT,CD28,LILRB4,CD55,ADA,IL27,FCGR1B…
IBD_up	TRUE	2.05e-13	350	1312	80	0.061	0.229	GO:2000147	BP	4	positive regulation of cell motility	3	FGR,TAC1,CCL26,CD74,HGF,FLT4,UTS2,SERPINB3,FGF10,PTGS2,MCAM,CXCL2,ICAM1,TGFB2,MADCAM1,HIF1A,MMP9,CORO1A,CTSH,RETN,CCL24,SERPINE1,CCL2,COL1A1,PF4V1,RAPGEF2,IL23A,TRPV4,IFNG,CCR6,HBEGF,PDGFRB,WNT5A,HYAL1,CCL20,TACR1,CD274,TWIST1,PLAU,SNAI1,CXCL6,IL1B,CCR7,KDR,LBP,AGT,IL6,CCL21,SEMA7A,CXCL9,LEF1,FGF7,CYR61,PLA2G7,VEGFC,EDNRA,ADAM8,CXCL13,ITGA5,CXCL3,CXCL5,PPBP,PF4,CXCL1,IL12A,CXCL10,CXCL11,PTAFR,IL8…
IBD_up	TRUE	2.27e-12	365	1312	80	0.061	0.219	GO:0040017	BP	4	positive regulation of locomotion	2	FGR,TAC1,CCL26,CD74,HGF,FLT4,UTS2,SERPINB3,FGF10,PTGS2,MCAM,CXCL2,ICAM1,TGFB2,MADCAM1,HIF1A,MMP9,CORO1A,CTSH,RETN,CCL24,SERPINE1,CCL2,COL1A1,PF4V1,RAPGEF2,IL23A,TRPV4,IFNG,CCR6,HBEGF,PDGFRB,WNT5A,HYAL1,CCL20,TACR1,CD274,TWIST1,PLAU,SNAI1,CXCL6,IL1B,CCR7,KDR,LBP,AGT,IL6,CCL21,SEMA7A,CXCL9,LEF1,FGF7,CYR61,PLA2G7,VEGFC,EDNRA,ADAM8,CXCL13,ITGA5,CXCL3,CXCL5,PPBP,PF4,CXCL1,IL12A,CXCL10,CXCL11,PTAFR,IL8…
IBD_up	TRUE	2.28e-13	344	1312	79	0.06	0.23	GO:0030335	BP	4	positive regulation of cell migration	4	FGR,TAC1,CCL26,CD74,HGF,FLT4,UTS2,SERPINB3,FGF10,PTGS2,MCAM,CXCL2,ICAM1,TGFB2,MADCAM1,HIF1A,MMP9,CORO1A,CTSH,RETN,CCL24,SERPINE1,CCL2,COL1A1,PF4V1,RAPGEF2,IL23A,TRPV4,IFNG,CCR6,HBEGF,PDGFRB,WNT5A,HYAL1,CCL20,TACR1,CD274,PLAU,SNAI1,CXCL6,IL1B,CCR7,KDR,LBP,AGT,IL6,CCL21,SEMA7A,CXCL9,LEF1,FGF7,CYR61,PLA2G7,VEGFC,EDNRA,ADAM8,CXCL13,ITGA5,CXCL3,CXCL5,PPBP,PF4,CXCL1,IL12A,CXCL10,CXCL11,PTAFR,IL8,S1PR1,…
IBD_up	TRUE	6.73e-06	487	1312	79	0.06	0.162	GO:0043410	BP	4	positive regulation of MAPK cascade	3	CCL26,CD74,HGF,FLT4,RELT,RASGRF1,FGF10,ICAM1,ESR1,TGFB2,OSM,CSF2RB,CD40,CCL22,CCL17,GRIN2D,JAK3,CCL24,MAP3K8,CCL2,RAPGEF2,TRPV4,IL26,MDFI,HBEGF,IL5,PDGFRB,WNT5A,IL1A,CCL20,SLAMF1,TNFSF11,CXCR4,UNC5CL,IL1B,C3,CCR7,KDR,LIF,CCL25,CHI3L1,IRAK2,IL2RA,IL6,CCL21,DUSP5,SEMA7A,FGF7,ADCYAP1,EDNRA,ADAM8,BANK1,MAP3K7CL,GHRL,XDH,ALOX15,SCIMP,S100A12,PROK2,CSF2,NOD2,SERPINF2,GPR183,FPR1,RASGRP4,CCL11,CCL19,SAA…
IBD_up	TRUE	4.59e-05	503	1312	78	0.059	0.155	GO:0050801	BP	4	ion homeostasis	4	CD38,TAC1,LTF,SLC11A1,CPS1,UTS2,GNA15,SLC9A7,HYAL2,ADCYAP1R1,CETP,SLC4A11,SLC26A4,ESR1,PVALB,UPK3A,HIF1A,CD40,LIPG,CORO1A,JAK3,HAMP,CCL2,FAM20A,TRPV4,SOD2,CCR6,TACR1,TNFSF11,CXCR4,IL1B,S1PR4,CCR7,IFI6,STEAP4,ATP1A4,NMUR2,TRPC4,AGT,CCL21,CXCL9,ADCYAP1,FCRL5,S100A8,LCN2,ADM,EDNRA,THY1,CXCL13,GHRL,STC1,TMPRSS3,S100A9,PROK2,JSRP1,TMC8,CXCL10,CXCL11,S1PR1,CCL11,CCL19,SAA1,KCNJ10,CCR8,CCR3,CCR4,SCN5A,C…
IBD_up	TRUE	4.95e-19	256	1312	75	0.057	0.293	GO:0032103	BP	4	positive regulation of response to external stimulus	3	TAC1,CCL26,CD74,HYAL2,FGF10,PTGS2,SCARF1,CXCL2,PGC,OSM,HIF1A,CCL24,SERPINE1,CCL2,PF4V1,IL23A,TRPV4,IL17A,IL17F,CCR6,IL12B,PDGFRB,WNT5A,IL1RL1,TNFSF11,CXCL6,IL1B,C3,FFAR2,CCR7,IL17B,KDR,LBP,IDO1,CD180,AGT,IL6,IL33,CCL21,CXCL9,S100A8,OSMR,PLA2G7,VEGFC,EDNRA,ADAM8,GBP5,CXCL13,GHRL,S100A9,S100A12,CXCL3,CXCL5,PPBP,PF4,CXCL1,NOD2,SERPINF2,IL12A,KLK7,CXCL10,CXCL11,IL8,S1PR1,CCL11,CCL19,TLR10,CD28,FFAR3,…
IBD_up	TRUE	0.000844	520	1312	75	0.057	0.144	GO:0050877	BP	4	neurological system process	3	TAC1,HGF,RASGRF1,COL11A1,CDH3,MYO3B,PTGS2,SLC1A3,ICAM1,SLC26A4,HIF1A,STS,GRIN2D,HPN,NPTX2,COL1A1,IFNG,FAM65B,SOD2,IL12B,HRH2,TACR1,NR4A3,EGR2,IL1B,KLK8,MYH10,NTS,AGT,IL6,STRA6,LEF1,LUM,KIFC3,ADCYAP1,RGS16,TENM4,EDNRA,JAKMIP1,EPHB1,CBR3,TMPRSS3,ITGA5,SCNN1D,PROK2,TMC1,OR51E2,BEST1,PNOC,PTAFR,FOS,SDR16C5,S1PR1,CEBPB,FOSL1,KCNA2,KCNJ10,FOXS1,KCNE1,COL18A1,SCN5A,TBX1,ADRA2C,TACSTD2,CCK,P2RX2,FZD9,CNR…
IBD_up	TRUE	1.04e-20	236	1312	74	0.056	0.314	GO:0050727	BP	4	regulation of inflammatory response	4	TAC1,CCL26,SELE,PGLYRP1,HGF,BIRC3,FOXP3,HYAL2,PTGS2,C1QTNF3,OSM,MEFV,CCL24,SERPINE1,CCL2,IL23A,TRPV4,IL17A,IL17F,IL12B,BCL6,WNT5A,IL1RL1,TNFSF11,TNFAIP6,C4BPA,C4BPB,IL1B,C3,FFAR2,CCR7,CFP,IL17B,LBP,IDO1,IL2RA,ANXA1,AGT,IL6,IL33,CASP5,SEMA7A,DUOXA1,DUOXA2,ADCYAP1,S100A8,OSMR,PLA2G7,ADAMTS12,EDNRA,ADAM8,GBP5,GHRL,S100A9,S100A12,IL22RA2,NOD2,CCL11,SAA1,TLR10,CD28,SOCS3,FFAR3,PLA2G2A,CNR2,CD55,ADA,CR…
IBD_up	TRUE	7.51e-13	318	1312	74	0.056	0.233	GO:0022407	BP	4	regulation of cell-cell adhesion	2	CYP26B1,CD74,FOXP3,IL12RB1,RGCC,CORO1A,CLC,EBI3,JAK3,MAP3K8,CCL2,CD5,IL23A,TRPV4,IFNG,CD83,VNN1,IL12B,BCL6,WNT5A,SLAMF1,PLA2G2D,NR4A3,CD274,TNFSF11,CD80,SASH3,LAX1,IRF1,IL1B,TNFSF9,CCR7,ASS1,LILRB2,CCL25,IDO1,SPINK5,IL2RA,ANXA1,DTX1,IL6,IL1RN,CCL21,LEF1,ADAM8,THY1,CXCL13,RLTPR,TNFRSF13C,ALOX15,VCAM1,KIF26B,CTLA4,ICOS,SHH,NOD2,NFKBID,SERPINF2,IL7R,IL12A,PTAFR,CEBPB,CCL19,CD28,EGR3,TIGIT,PDCD1,CD55…
IBD_up	TRUE	4.46e-12	322	1312	73	0.056	0.227	GO:0031012	CC	8	extracellular matrix	1	MMP25,KAL1,TNC,ADAMTS6,COL11A1,FGF10,LMCD1,SLC1A3,COL5A3,COL4A4,COL19A1,ADAMTS2,TGFB2,PAPLN,MMP9,TIMP1,WISP1,TFPI2,SERPINE1,SPOCK2,COL1A1,CPZ,VWF,MGP,COL12A1,WNT5A,COL7A1,IL1RL1,LTBP2,CLU,PI3,CFP,LOXL1,CHI3L1,LECT1,MMP7,MMP13,LUM,HAPLN3,CYR61,FBLN7,COL8A1,SFRP2,HMCN2,MMP3,ADAMTS12,ADAMTS1,ADAMTS5,ACAN,ADAMTS4,ALPL,OLFML2B,COL6A3,ADAMTS9,SHH,COL1A2,CTHRC1,MMP10,ANGPTL4,COL22A1,EGFL7,PHOSPHO1,LPL,B…
IBD_up	TRUE	7.26e-12	325	1312	73	0.056	0.225	GO:0043062	BP	24	extracellular structure organization	1	TNC,COL23A1,COL11A1,FSCN1,NFKB2,FAP,COL5A3,COL4A4,COL19A1,B4GALT1,ADAMTS2,ICAM1,TGFB2,MADCAM1,MMP9,TIMP1,RGCC,HAS1,HPN,SERPINE1,SPOCK2,COL1A1,VWF,COL12A1,COL7A1,SPP1,LTBP2,KDR,LOXL1,SPINK5,ITGA7,AGT,LCP1,SULF1,MMP7,MMP13,LUM,ITGAX,CYR61,CTSK,COL8A1,SFRP2,CSGALNACT1,MMP3,ADAM8,ADAMTS5,ACAN,ADAMTS4,ITGB2,NPHS1,ITGA5,VCAM1,OLFML2B,COL6A3,COL1A2,MMP10,GREM1,SERPINF2,KLK7,COL22A1,ITGAM,BGN,COL18A1,FLR…
IBD_up	TRUE	7.26e-12	325	1312	73	0.056	0.225	GO:0030198	BP	24	extracellular matrix organization	2	TNC,COL23A1,COL11A1,FSCN1,NFKB2,FAP,COL5A3,COL4A4,COL19A1,B4GALT1,ADAMTS2,ICAM1,TGFB2,MADCAM1,MMP9,TIMP1,RGCC,HAS1,HPN,SERPINE1,SPOCK2,COL1A1,VWF,COL12A1,COL7A1,SPP1,LTBP2,KDR,LOXL1,SPINK5,ITGA7,AGT,LCP1,SULF1,MMP7,MMP13,LUM,ITGAX,CYR61,CTSK,COL8A1,SFRP2,CSGALNACT1,MMP3,ADAM8,ADAMTS5,ACAN,ADAMTS4,ITGB2,NPHS1,ITGA5,VCAM1,OLFML2B,COL6A3,COL1A2,MMP10,GREM1,SERPINF2,KLK7,COL22A1,ITGAM,BGN,COL18A1,FLR…
IBD_up	TRUE	2.05e-10	354	1312	74	0.056	0.209	GO:0002697	BP	4	regulation of immune effector process	3	FGR,NOS2,PGLYRP1,BTK,WAS,CD74,BIRC3,STAP1,FOXP3,LMCD1,SLC1A3,ICAM1,IRAK3,UNC13D,TGFB2,PGC,IL12RB1,CD40,FCER2,CLC,JAK3,CCL2,CRTAM,IL23A,IFNG,IL12B,IL5,BCL6,WNT5A,SLAMF1,NR4A3,CD80,SASH3,CHST3,C4BPA,C4BPB,TREM1,IL1B,C3,FFAR2,CFP,LBP,PRAM1,SPINK5,RSAD2,IL2RA,ANXA1,IL6,IL33,SEMA7A,FGF7,STOM,SLAMF6,AIM2,TAP1,IL7R,IL12A,KLK7,PTAFR,MZB1,CCL19,CD28,CADM1,SH2D1A,FFAR3,TNFRSF4,CD55,IL27,SH2D1B,CR1,CFI,SERP…
IBD_up	TRUE	9.94e-08	187	1312	74	0.056	0.396	REAC:373076	rea	40	Class A/1 (Rhodopsin-like receptors)	2	TAC1,UTS2,GAL,CXCL2,MLN,CCL22,CCL17,CCL2,CCR6,HRH2,CCL20,POMC,TACR1,CXCR4,CXCL6,C3,S1PR4,FFAR2,CCR7,CCL25,NMUR2,NTS,ANXA1,AGT,CCL21,CXCL9,CCBP2,EDNRA,CXCL13,GHRL,PTGIR,CXCR5,PTGER1,OXER1,PROK2,CXCR1,CXCL3,CXCL5,PPBP,PF4,CXCL1,F2RL2,TAC3,PNOC,CXCL10,CXCL11,PTAFR,IL8,S1PR1,FPR2,FPR1,APLN,CCL11,CCL19,SAA1,CCR8,CXCR2,P2RY13,HCAR2,GPR132,CCR3,CCR4,NPB,ADRA2C,FFAR3,CCK,NPSR1,CNR2,SUCNR1,S1PR3,LTB4R,HCA…
IBD_up	TRUE	0.0126	560	1312	74	0.056	0.132	GO:0030001	BP	4	metal ion transport	1	SLC11A1,SLC9A7,ABCC9,GAL,SLC12A3,SLC6A15,PTGS2,ADCYAP1R1,SLC4A11,TESC,ICAM1,SLC5A1,CORO1A,JAK3,HAMP,HPN,NCS1,CCL2,TRPV4,PDGFRB,KCNJ13,KCNIP2,CXCR4,RAMP3,SEMG1,CCR7,STEAP4,LILRB2,ATP1A4,NMUR2,TRPC4,GIF,TCN1,AGT,CCL21,CXCL9,ADCYAP1,SIK1,FCRL5,KCNN3,STOM,EDNRA,THY1,KCNJ15,STC1,SCNN1D,NOS3,TMC1,JSRP1,BEST1,PCSK9,CXCL10,CXCL11,KCND3,CCL19,GLRX,KCNA2,KCNJ10,KCNE1,SCN5A,PDE4B,SRL,KCNIP4,NPSR1,GJA4,P2RX2…
IBD_up	TRUE	6.56e-24	202	1312	72	0.055	0.356	GO:0060326	BP	4	cell chemotaxis	4	CCL26,CD74,HGF,STAP1,CXCL2,TGFB2,CORO1A,CCL22,CCL17,CCL24,SERPINE1,CCL2,PF4V1,IL23A,TRPV4,IFNG,CCR6,HBEGF,PDGFRB,WNT5A,CCL20,CSF3R,TNFSF11,CXCR4,NR4A1,TREM1,CXCL6,IL1B,FFAR2,CCR7,LBP,CCL25,ANXA1,IL6,CCL21,CXCL9,LEF1,EPHA2,S100A8,PLA2G7,VEGFC,EDNRA,ADAM8,EPHB1,CXCL13,ITGB2,VCAM1,S100A9,S100A12,CXCR1,CXCL3,CXCL5,PPBP,PF4,CXCL1,GREM1,IL12A,CXCL10,CXCL11,IL8,PIK3CD,CCL11,CCL19,SAA1,EGR3,CXCR2,PDE4B,A…
IBD_up	TRUE	4.35e-17	257	1312	72	0.055	0.28	GO:0050867	BP	4	positive regulation of cell activation	2	FGR,CD38,TAC1,BTK,CD74,STAP1,FOXP3,PRDM1,FGF10,IL12RB1,CD40,CORO1A,EBI3,JAK3,MAP3K8,CCL2,CD5,IL23A,IFNG,CD83,VNN1,IL12B,IL5,BCL6,WNT5A,TACR1,IL1RL1,PLEK,SLAMF1,NR4A3,CD274,TNFSF11,CD80,SASH3,IL1B,TNFSF9,CCR7,LBP,LILRB2,IL2RA,ANXA1,IL6,IL33,CCL21,ADAM8,THY1,RLTPR,TNFRSF13C,VCAM1,CTLA4,ICOS,SHH,NOD2,IL7R,IL12A,PTAFR,GPR183,CCL19,SELP,CD28,EGR3,TNFRSF4,PDCD1,CD55,ADA,PDCD1LG2,CARD11,AIF1,IGHG4,IGHG2…
IBD_up	TRUE	9.57e-12	320	1312	72	0.055	0.225	GO:0045785	BP	4	positive regulation of cell adhesion	2	CD74,FOXP3,UNC13D,TGFB2,IL12RB1,OLFM4,CORO1A,EBI3,JAK3,SPOCK2,MAP3K8,CCL2,CD5,IL23A,IFNG,CD83,VNN1,IL12B,WNT5A,HYAL1,SLAMF1,NR4A3,CD274,TNFSF11,CD80,SASH3,IL1B,TNFSF9,CCR7,KDR,LILRB2,CCL25,IL2RA,ANXA1,IL6,CCL21,LEF1,CYR61,COL8A1,SFRP2,VEGFC,ADAM8,THY1,CXCL13,RLTPR,TNFRSF13C,ITGA5,ALOX15,VCAM1,KIF26B,CTLA4,ICOS,SHH,NOD2,SERPINF2,IL7R,IL12A,PTAFR,CCL19,SAA1,SELP,CD28,EGR3,PDCD1,CD55,ADA,PDCD1LG2,CA…
IBD_up	TRUE	1.67e-16	251	1312	70	0.053	0.279	GO:0002696	BP	4	positive regulation of leukocyte activation	3	FGR,CD38,TAC1,BTK,CD74,STAP1,FOXP3,PRDM1,FGF10,IL12RB1,CD40,CORO1A,EBI3,JAK3,MAP3K8,CCL2,CD5,IL23A,IFNG,CD83,VNN1,IL12B,IL5,BCL6,WNT5A,TACR1,IL1RL1,SLAMF1,NR4A3,CD274,TNFSF11,CD80,SASH3,IL1B,TNFSF9,CCR7,LBP,LILRB2,IL2RA,ANXA1,IL6,IL33,CCL21,ADAM8,THY1,RLTPR,TNFRSF13C,VCAM1,CTLA4,ICOS,SHH,NOD2,IL7R,IL12A,PTAFR,GPR183,CCL19,CD28,EGR3,TNFRSF4,PDCD1,CD55,ADA,PDCD1LG2,CARD11,AIF1,IGHG4,IGHG2,IGHG1,LYN
IBD_up	TRUE	7.3e-10	328	1312	69	0.053	0.21	GO:0050708	BP	4	regulation of protein secretion	2	FGR,CD38,NOS2,UTS2,TNFRSF9,FOXP3,HYAL2,C1QTNF3,FCN1,RAPGEF4,TGFB2,HIF1A,CD40,TLR8,RGCC,CRTAM,TRPV4,IL26,IFNG,IL17A,IL17F,IL5,WNT5A,IL1A,IL1RL1,SLAMF1,GBP1,CD274,TWIST1,SRGN,IL1B,FFAR2,CCR7,SYT5,RSAD2,ANXA1,IL6,BLK,IL33,MMP13,CASP1,CASP5,VEGFC,ADAM8,BANK1,GHRL,RLTPR,AIM2,SLC2A2,CLEC4E,NOD2,OR51E2,CCL19,SAA1,TLR10,PCSK1,HCAR2,CADM1,ADRA2C,SOCS1,MAPK11,TNFRSF4,CACNA1E,CLEC6A,LYN,CLEC5A,GJA5,DOC2B,CC…
IBD_up	TRUE	7.31e-10	335	1312	70	0.053	0.209	GO:0098552	CC	7	side of membrane	2	FGR,CD79B,BTK,CD74,TNFRSF9,GNA15,HYAL2,MCAM,IL12RB2,FCN1,B4GALT1,ICAM1,IL12RB1,CD40,FCER2,CD79A,JAK3,CD5,CD69,IFNG,IL17A,CD83,IL1RL1,ERRFI1,SLAMF1,CD274,CD80,CCR7,LDLR,IL2RA,ANXA1,IL6,BLK,SEMA7A,CXCL9,ENPEP,ITGAX,THY1,MS4A1,TNFRSF13C,CXCR5,ITGA5,ALOX15,PDPN,VCAM1,CTLA4,ICOS,GEM,TMC1,GNG8,IL7R,PCSK9,CXCL10,S1PR1,SELP,CD19,CD28,CDH5,CCR4,GP1BA,PDCD1,SELL,CNR2,LRRK2,ADA,FCGR3A,IGHG4,IGHG2,IGHG1,LYN
IBD_up	TRUE	3.25e-05	433	1312	70	0.053	0.162	GO:0002757	BP	4	immune response-activating signal transduction	4	FGR,CD38,CD79B,PGLYRP1,BTK,LTF,WAS,BIRC3,STAP1,LCP2,FOXP3,TNIP3,NFKB2,PTPRC,FCN1,IRAK3,TLR8,CD79A,MAP3K8,IFNG,CLEC4A,GBP1,NR4A3,DUSP4,LAX1,IRF1,IL1B,FFAR2,CCR7,LBP,THEMIS2,NFATC1,IRAK2,RSAD2,BLK,FCGR2A,FCRL5,CTSK,ADAM8,THY1,RLTPR,ITGB2,SH2B2,PGLYRP4,MNDA,CTLA4,CLEC4E,CLEC4D,NOD2,ITGAM,FOS,PIK3CD,CLEC7A,KLHL6,TLR10,CD19,CD28,PDE4B,MAPK11,DMBT1,ADA,CARD11,CR1,FCGR3A,CLEC6A,IGHG4,IGHG2,IGHG1,NFAM1,L…
IBD_up	TRUE	8.52e-05	445	1312	70	0.053	0.157	GO:0071396	BP	4	cellular response to lipid	4	CYP26B1,NOS2,LTF,CYP24A1,CPS1,STAP1,TNC,TNIP3,PRDM1,APOB,TESC,ICAM1,ESR1,CEBPE,HIF1A,CD40,SERPINE1,CSF3,CCL2,COL1A1,IFNG,AICDA,IL17A,IL12B,WNT5A,CCL20,ERRFI1,NR4A3,MSX2,CD80,INHBA,RAMP3,PLAU,NR4A1,IL1B,FFAR2,ALDH1A2,LBP,ASS1,LILRB2,NTS,CD180,IRAK2,ANXA1,IL6,LEF1,ADCYAP1,ADAMTS1,LRP8,STC1,IL24,ZC3H12A,CSF2,NOS3,NKX3-1,OR51E2,IL12A,CXCL10,PTAFR,IL8,CEBPB,CYP7B1,TBX1,PDE4B,MUC1,FFAR3,CD55,SGMS1,LYN,…
IBD_up	TRUE	0.000116	449	1312	70	0.053	0.156	GO:0055080	BP	4	cation homeostasis	5	CD38,TAC1,LTF,SLC11A1,UTS2,GNA15,SLC9A7,HYAL2,ADCYAP1R1,SLC4A11,SLC26A4,ESR1,PVALB,UPK3A,HIF1A,CD40,CORO1A,JAK3,HAMP,CCL2,FAM20A,TRPV4,SOD2,CCR6,TACR1,TNFSF11,CXCR4,IL1B,S1PR4,CCR7,STEAP4,ATP1A4,NMUR2,TRPC4,AGT,CCL21,CXCL9,ADCYAP1,FCRL5,S100A8,LCN2,ADM,EDNRA,THY1,CXCL13,GHRL,STC1,TMPRSS3,S100A9,PROK2,JSRP1,TMC8,CXCL10,CXCL11,S1PR1,CCL11,CCL19,SAA1,KCNJ10,CCR8,CCR3,CCR4,NPSR1,P2RX2,CD55,ERO1L,TGM2…
IBD_up	TRUE	0.000384	457	1312	69	0.053	0.151	GO:0098771	BP	4	inorganic ion homeostasis	5	CD38,TAC1,LTF,SLC11A1,UTS2,GNA15,SLC9A7,HYAL2,ADCYAP1R1,SLC26A4,ESR1,PVALB,UPK3A,HIF1A,CD40,CORO1A,JAK3,HAMP,CCL2,FAM20A,TRPV4,SOD2,CCR6,TACR1,TNFSF11,CXCR4,IL1B,S1PR4,CCR7,STEAP4,ATP1A4,NMUR2,TRPC4,AGT,CCL21,CXCL9,ADCYAP1,FCRL5,S100A8,LCN2,ADM,EDNRA,THY1,CXCL13,GHRL,STC1,TMPRSS3,S100A9,PROK2,JSRP1,TMC8,CXCL10,CXCL11,S1PR1,CCL11,CCL19,SAA1,KCNJ10,CCR8,CCR3,CCR4,NPSR1,P2RX2,CD55,ERO1L,TGM2,S1PR3,L…
IBD_up	TRUE	0.0108	521	1312	70	0.053	0.134	GO:0008289	MF	21	lipid binding	1	CYP26B1,BTK,DPEP1,CPS1,STAP1,RASGRP2,DAPP1,PTGS2,APOB,SNX10,CETP,ESR1,SEC14L2,APOL4,APOL1,PTGDS,RAPGEF2,APOA4,APOC3,TSPO2,VNN1,PLEK,SGIP1,ARHGAP9,C3,S1PR4,FFAR2,APOL3,APOL2,WDFY4,ALDH1A2,LBP,SYT5,PRAM1,ANXA1,DYSF,ALDOB,MTTP,CRABP2,S100A8,TIMD4,PSD2,PLA2G7,THY1,PITPNC1,SNX22,CD1C,CD1B,CD1E,ALOX15,OXER1,S100A9,SNX20,PTAFR,GPR183,FABP6,S1PR1,RASGRP4,SELP,LPL,PDIA2,FFAR3,PLA2G2A,SELL,CD55,C2CD4A,C2CD…
IBD_up	TRUE	0.0169	521	1312	69	0.053	0.132	GO:0006897	BP	26	endocytosis	1	FGR,SELE,WAS,SLC11A1,STAP1,STON1-GTF2A1L,SCARF1,APOB,FCN1,SNX10,CETP,CEBPE,UNC13D,ADRBK2,APOL1,CORO1A,CEACAM4,HAMP,SERPINE1,CCL2,COL1A1,APOC3,CD5,WNT5A,SGIP1,RAMP3,C4BPA,C4BPB,IL1B,C3,LBP,SYT5,LDLR,ANXA1,BLK,CCL21,FCN3,FCGR2A,CCBP2,ADM,LRP8,TMPRSS3,ITGB2,ALOX15,ASGR2,CXCR1,SHH,COL1A2,GREM1,RAB31,PCSK9,IL8,CLEC7A,CCL19,OLR1,SAA1,CXCR2,COL4A1,DMBT1,DNER,LRRK2,TGM2,FCGR3A,AIF1,CFI,IGHG4,IGHG2,IGHG1,…
IBD_up	TRUE	0.0339	545	1312	70	0.053	0.128	GO:0010942	BP	4	positive regulation of cell death	2	TNFRSF12A,PLAUR,HYAL2,GAL,PTGS2,FAP,B4GALT1,PLEKHG2,TGFB2,OSM,GZMB,HIF1A,MMP9,CD40,RGCC,CTSH,RAPGEF2,IFNG,IL17A,IL12B,BCL6,WNT5A,NR4A3,MSX2,CLU,TNFRSF8,INHBA,NR4A1,G0S2,IL1B,ALDH1A2,IDO1,ANXA1,AGT,IL6,CASP1,PHLDA1,BCL2A1,PMAIP1,SIK1,IL19,CYR61,S100A8,SFRP2,TIAM2,ADM,MMP3,ADAM8,XDH,ATF3,S100A9,MNDA,CTLA4,NKX3-1,NFKBID,DDIT4,IL12A,PCSK9,ROBO1,FOSL1,HCAR2,COL18A1,CCK,PDCD1,LRRK2,NTRK1,TGM2,LTA,LYN,C…
IBD_up	TRUE	0.000221	441	1312	68	0.052	0.154	GO:0002768	BP	4	immune response-regulating cell surface receptor signaling pathway	4	FGR,CD38,CD79B,BTK,WAS,STAP1,LCP2,FOXP3,RASGRF1,FGF10,NFKB2,PTPRC,FCN1,CSF2RB,CD40,CD79A,GRIN2D,JAK3,RAPGEF2,IFNG,CLEC4A,HBEGF,IL5,PDGFRB,GBP1,NR4A3,CD80,LAX1,NR4A1,IL1B,FFAR2,CCR7,THEMIS2,LILRB2,NFATC1,IL2RA,BLK,DUSP5,FGF7,FCGR2A,FCRL5,THY1,RLTPR,SH2B2,MNDA,CTLA4,CSF2,CLEC4E,CLEC4D,FOS,PIK3CD,RASGRP4,CLEC7A,KLHL6,CD19,CD28,PDE4B,ADA,FCGR1B,CARD11,CR1,FCGR3A,CLEC6A,IGHG4,IGHG2,IGHG1,NFAM1,LYN
IBD_up	TRUE	0.00182	472	1312	68	0.052	0.144	GO:0050817	BP	4	coagulation	2	FGR,NOS2,SELE,PLAUR,WAS,HGF,SLC7A9,LCP2,GNA15,GUCY1B3,RASGRP2,FAP,APOB,CEACAM6,RAPGEF4,ANGPT2,TGFB2,CD40,TIMP1,SLC7A5,TFPI2,SERPINE1,COL1A1,PF4V1,VWF,PLEK,CLU,PLAU,SRGN,NFE2,C4BPB,SEMG1,TREM1,IRF1,C3,IL6,MMRN1,ITGAX,VEGFC,SLC7A11,LRP8,PTGIR,ITGB2,ITGA5,TREML1,S100A9,PPBP,PF4,GUCY1A3,F2RL2,SHH,COL1A2,NOS3,SERPINF2,ITGAM,ZFPM2,PIK3CD,HPSE,OLR1,SAA1,SELP,ADRA2C,MAFF,GP1BA,SELL,MMP1,HBD,LYN
IBD_up	TRUE	0.00915	500	1312	68	0.052	0.136	GO:0055082	BP	4	cellular chemical homeostasis	1	CD38,TAC1,LTF,SLC11A1,UTS2,PTPRN,GNA15,ADCYAP1R1,C1QTNF3,SLC4A11,ICAM1,SLC26A4,ESR1,PVALB,HIF1A,CD40,CORO1A,JAK3,HAMP,CCL2,APOC3,TRPV4,CCR6,TACR1,CXCR4,PLAU,IL1B,S1PR4,CCR7,ATP1A4,NMUR2,TRPC4,AGT,CCL21,CXCL9,ADCYAP1,FCRL5,S100A8,LCN2,ADM,EDNRA,THY1,CXCL13,HKDC1,GHRL,STC1,TMPRSS3,HK3,S100A9,PROK2,JSRP1,CXCL10,CXCL11,S1PR1,CCL11,CCL19,SAA1,CCR8,CCR3,CCR4,NPSR1,P2RX2,CD55,ERO1L,TGM2,S1PR3,LYN,CCL3
IBD_up	TRUE	1.13e-13	263	1312	67	0.051	0.255	GO:0030098	BP	4	lymphocyte differentiation	4	CYP26B1,PGLYRP1,BTK,CD74,POU2F2,FOXP3,PRDM1,SPI1,IL12RB1,CD79A,JAK3,TNFSF8,IL23A,IFNG,AICDA,CD83,VNN1,IL12B,BCL6,SLAMF1,PLA2G2D,CR2,EGR1,CD80,SASH3,INHBA,IRF1,IL1B,TNFSF9,CCR7,LILRB2,SPINK5,RSAD2,IL2RA,ANXA1,DTX1,IL6,LEF1,ADAM8,BATF,RLTPR,AIRE,IKZF3,VCAM1,SLAMF6,CTLA4,SHH,CLEC4E,CLEC4D,NFKBID,LY6D,RHOH,IL7R,IL12A,GPR183,PIK3CD,CCL19,CD28,EGR3,FUT7,IKZF1,FZD9,ADA,IL27,CARD11,NTRK1,NFAM1
IBD_up	TRUE	1.94e-11	291	1312	67	0.051	0.23	GO:0051047	BP	4	positive regulation of secretion	2	FGR,CD38,TAC1,HYAL2,GAL,C1QTNF3,FCN1,UNC13D,TGFB2,STX1B,HIF1A,RGCC,RETN,NCS1,CRTAM,TRPV4,IL26,IFNG,IL17A,IL17F,IL5,WNT5A,IL1A,TACR1,IL1RL1,SLAMF1,CD274,TNFSF11,INHBA,TWIST1,IL1B,FFAR2,LIF,AGT,IL6,BLK,IL33,MMP13,CASP1,CASP5,ADCYAP1,S100A8,VEGFC,ADAM8,GHRL,RLTPR,S100A9,AIM2,CLEC4E,NKX3-1,NOD2,OR51E2,PTAFR,APLN,CCL19,SAA1,SPHK1,HCAR2,CADM1,PCP4,MAPK11,TNFRSF4,CCK,CLEC6A,CLEC5A,DOC2B,CCL3
IBD_up	TRUE	3.6e-05	410	1312	67	0.051	0.163	GO:0055065	BP	4	metal ion homeostasis	6	CD38,TAC1,LTF,SLC11A1,UTS2,GNA15,HYAL2,ADCYAP1R1,ESR1,PVALB,UPK3A,HIF1A,CD40,CORO1A,JAK3,HAMP,CCL2,FAM20A,TRPV4,SOD2,CCR6,TACR1,TNFSF11,CXCR4,IL1B,S1PR4,CCR7,STEAP4,ATP1A4,NMUR2,TRPC4,AGT,CCL21,CXCL9,ADCYAP1,FCRL5,S100A8,LCN2,ADM,EDNRA,THY1,CXCL13,GHRL,STC1,TMPRSS3,S100A9,PROK2,JSRP1,TMC8,CXCL10,CXCL11,S1PR1,CCL11,CCL19,SAA1,KCNJ10,CCR8,CCR3,CCR4,NPSR1,P2RX2,CD55,ERO1L,TGM2,S1PR3,LYN,CCL3
IBD_up	TRUE	6.46e-05	417	1312	67	0.051	0.161	GO:1904951	BP	4	positive regulation of establishment of protein localization	2	FGR,CD38,HYAL2,PTGS2,C1QTNF3,FCN1,TGFB2,GZMB,HIF1A,RGCC,CSF3,CCL2,CRTAM,IL23A,TRPV4,IL26,IFNG,IL17A,IL17F,IL12B,IL5,WNT5A,IL1A,IL1RL1,SLAMF1,CD274,SEC16B,RAMP3,TWIST1,IL1B,FFAR2,IL6,BLK,IL33,MMP13,CASP1,CASP5,ITGAX,PMAIP1,EPHA2,CTSK,KCNN3,SFRP2,STOM,VEGFC,ADAM8,GHRL,RLTPR,AIM2,SHH,CLEC4E,GREM1,NOD2,OR51E2,CCL19,SAA1,SPHK1,C8ORF4,HCLS1,HCAR2,CADM1,MAPK11,TNFRSF4,CLEC6A,CLEC5A,DOC2B,CCL3
IBD_up	TRUE	0.00258	469	1312	67	0.051	0.143	GO:0007596	BP	4	blood coagulation	3	FGR,NOS2,SELE,PLAUR,WAS,HGF,SLC7A9,LCP2,GNA15,GUCY1B3,RASGRP2,FAP,APOB,CEACAM6,RAPGEF4,ANGPT2,TGFB2,CD40,TIMP1,SLC7A5,TFPI2,SERPINE1,COL1A1,PF4V1,VWF,PLEK,CLU,PLAU,SRGN,NFE2,C4BPB,TREM1,IRF1,C3,IL6,MMRN1,ITGAX,VEGFC,SLC7A11,LRP8,PTGIR,ITGB2,ITGA5,TREML1,S100A9,PPBP,PF4,GUCY1A3,F2RL2,SHH,COL1A2,NOS3,SERPINF2,ITGAM,ZFPM2,PIK3CD,HPSE,OLR1,SAA1,SELP,ADRA2C,MAFF,GP1BA,SELL,MMP1,HBD,LYN
IBD_up	TRUE	0.00328	473	1312	67	0.051	0.142	GO:0007599	BP	4	hemostasis	3	FGR,NOS2,SELE,PLAUR,WAS,HGF,SLC7A9,LCP2,GNA15,GUCY1B3,RASGRP2,FAP,APOB,CEACAM6,RAPGEF4,ANGPT2,TGFB2,CD40,TIMP1,SLC7A5,TFPI2,SERPINE1,COL1A1,PF4V1,VWF,PLEK,CLU,PLAU,SRGN,NFE2,C4BPB,TREM1,IRF1,C3,IL6,MMRN1,ITGAX,VEGFC,SLC7A11,LRP8,PTGIR,ITGB2,ITGA5,TREML1,S100A9,PPBP,PF4,GUCY1A3,F2RL2,SHH,COL1A2,NOS3,SERPINF2,ITGAM,ZFPM2,PIK3CD,HPSE,OLR1,SAA1,SELP,ADRA2C,MAFF,GP1BA,SELL,MMP1,HBD,LYN
IBD_up	TRUE	0.0101	493	1312	67	0.051	0.136	GO:0005509	MF	19	calcium ion binding	1	MMP25,CPS1,CDH3,RASGRP2,NOTCH3,TESC,PVALB,PCDH11X,NCS1,SPOCK2,RAPGEF2,CD69,MGP,PLA2G2D,LTBP2,KCNIP2,SYT5,LDLR,DSG3,ANXA1,DYSF,LCP1,SULF1,MMP13,DUOX1,CGREF1,MMRN1,CLSTN3,DHH,DUOX2,RCN3,S100A8,FBLN7,HMCN2,MMP3,ADAM8,LPCAT1,LRP8,ACAN,PADI4,C1R,S100A11,S100A9,S100A12,FSTL1,S100P,SHH,MMP10,RASGRP4,EGFL7,CDH5,CRELD2,KCNIP4,THBS2,DNER,S100A3,PLA2G2A,MMP1,S100A2,CACNA1E,C2CD4A,EGFL6,AIF1,C2CD4B,CAPN14,MM…
IBD_up	TRUE	0.0346	518	1312	67	0.051	0.129	GO:0043068	BP	4	positive regulation of programmed cell death	3	TNFRSF12A,PLAUR,HYAL2,GAL,PTGS2,FAP,B4GALT1,PLEKHG2,TGFB2,OSM,GZMB,HIF1A,MMP9,CD40,RGCC,CTSH,RAPGEF2,IFNG,IL12B,BCL6,WNT5A,NR4A3,MSX2,CLU,TNFRSF8,INHBA,NR4A1,G0S2,IL1B,ALDH1A2,IDO1,ANXA1,AGT,IL6,CASP1,PHLDA1,BCL2A1,PMAIP1,SIK1,IL19,CYR61,S100A8,SFRP2,TIAM2,ADM,ADAM8,XDH,ATF3,S100A9,MNDA,CTLA4,NKX3-1,NFKBID,IL12A,PCSK9,ROBO1,FOSL1,HCAR2,COL18A1,CCK,PDCD1,LRRK2,NTRK1,TGM2,LTA,LYN,CCL3
IBD_up	TRUE	7.94e-29	147	1312	66	0.05	0.449	GO:0005125	MF	38	cytokine activity	2	CCL26,CXCL2,TGFB2,OSM,TIMP1,TNFSF13B,CCL22,CCL17,EBI3,NAMPT,CCL24,TNFSF8,CSF3,CCL2,PF4V1,IL23A,IL26,IFNG,IL17A,IL17F,IL12B,IL5,WNT5A,IL1A,CCL20,SPP1,TNFSF11,INHBA,IL17C,CXCL6,IL1B,TNFSF9,CD70,IL22,IL17B,LIF,CCL25,IL6,IL1RN,IL33,CCL21,CXCL9,CMTM2,IL19,CXCL13,IL24,CXCL3,CXCL5,PPBP,PF4,CXCL1,CSF2,GREM1,IL12A,CXCL10,CXCL11,IL8,CCL11,CCL19,FAM3B,VSTM1,IL27,LTA,CCL4,CCL18,CCL3
IBD_up	TRUE	9.79e-17	220	1312	65	0.05	0.295	GO:0070661	BP	4	leukocyte proliferation	2	CD38,TAC1,SLC11A1,CD74,FOXP3,PRDM1,GAL,FGF10,IL12RB1,CD40,CORO1A,CLC,EBI3,CD79A,JAK3,IL23A,IFNG,IL12B,IL5,BCL6,TACR1,SLAMF1,PLA2G2D,CR2,CD274,TNFSF11,CLU,CD80,SASH3,IRF1,IL1B,TNFSF9,LILRB2,IDO1,CD180,IL2RA,ANXA1,IL6,LEF1,MS4A1,RLTPR,TNFRSF13C,IKZF3,VCAM1,SLAMF6,MNDA,CTLA4,SHH,GREM1,IL7R,IL12A,GPR183,MZB1,CEBPB,CCL19,GAPT,CD28,TNFRSF4,CD55,ADA,IL27,PDCD1LG2,CARD11,AIF1,LYN
IBD_up	TRUE	1.52e-15	237	1312	66	0.05	0.278	GO:0002443	BP	4	leukocyte mediated immunity	3	FGR,NOS2,BTK,WAS,SLC11A1,CD74,POU2F2,STAP1,FOXP3,ICAM1,UNC13D,IL12RB1,PLA2G3,GZMB,CD40,TLR8,CORO1A,CTSH,FCER2,CLC,JAK3,CCL2,CRTAM,IL23A,IFNG,AICDA,IL12B,BCL6,SLAMF1,CR2,NR4A3,CLU,SASH3,C4BPA,C4BPB,TREM1,IL1B,C3,ULBP2,PRAM1,RSAD2,IL6,BATF,C1R,SLAMF6,PPBP,TAP1,IL7R,IL12A,PTAFR,PIK3CD,GAPT,CD28,CADM1,SH2D1A,CD55,SH2D1B,CR1,CFI,SERPINB4,IGHG4,IGHG2,IGHG1,LTA,LYN,CCL3
IBD_up	TRUE	1.84e-13	253	1312	65	0.05	0.257	GO:1903037	BP	4	regulation of leukocyte cell-cell adhesion	3	CYP26B1,CD74,FOXP3,IL12RB1,CORO1A,CLC,EBI3,JAK3,MAP3K8,CCL2,CD5,IL23A,IFNG,CD83,VNN1,IL12B,BCL6,SLAMF1,PLA2G2D,NR4A3,CD274,TNFSF11,CD80,SASH3,LAX1,IRF1,IL1B,TNFSF9,CCR7,ASS1,LILRB2,CCL25,IDO1,SPINK5,IL2RA,ANXA1,DTX1,IL6,CCL21,ADAM8,THY1,RLTPR,TNFRSF13C,VCAM1,CTLA4,ICOS,SHH,NOD2,NFKBID,IL7R,IL12A,PTAFR,CEBPB,CCL19,CD28,EGR3,TIGIT,PDCD1,CD55,ADA,IL27,PDCD1LG2,CARD11,AIF1,LYN
IBD_up	TRUE	3.35e-12	268	1312	65	0.05	0.243	GO:1903532	BP	4	positive regulation of secretion by cell	3	FGR,CD38,TAC1,HYAL2,GAL,C1QTNF3,FCN1,UNC13D,TGFB2,STX1B,HIF1A,RGCC,RETN,NCS1,CRTAM,TRPV4,IL26,IFNG,IL17A,IL17F,IL5,WNT5A,IL1A,TACR1,IL1RL1,SLAMF1,CD274,TNFSF11,INHBA,TWIST1,IL1B,FFAR2,LIF,AGT,IL6,BLK,IL33,MMP13,CASP1,CASP5,ADCYAP1,VEGFC,ADAM8,GHRL,RLTPR,AIM2,CLEC4E,NKX3-1,NOD2,OR51E2,PTAFR,APLN,CCL19,SAA1,SPHK1,HCAR2,CADM1,PCP4,MAPK11,TNFRSF4,CCK,CLEC6A,CLEC5A,DOC2B,CCL3
IBD_up	TRUE	0.00571	465	1312	65	0.05	0.14	GO:0048729	BP	4	tissue morphogenesis	3	HGF,TNC,COL11A1,SPI1,FGF10,B4GALT1,ESR1,TGFB2,HIF1A,CTSH,CA9,HBEGF,WNT5A,STAT1,IGFBP5,NR4A3,MSX2,INHBA,TWIST1,SNAI1,LIF,KRT17,HOXD13,ALDH1A2,AGT,IL6,SULF1,LEF1,FGF7,EPHA2,CYR61,SFRP2,RSPO3,SDK1,ADM,VEGFC,ADAMTS12,EDNRA,THY1,DNAAF1,GRHL3,STC1,ACTC1,ITGA5,KIF26B,FOXQ1,SHH,SOX17,CTHRC1,GREM1,NKX3-1,CXCL10,ZFPM2,S1PR1,CCL11,CYP7B1,FJX1,TBX1,TACSTD2,SOCS3,COL4A1,TGM2,SOX18,SERPINB5,MMP12
IBD_up	TRUE	7.23e-11	279	1312	64	0.049	0.229	GO:1903706	BP	4	regulation of hemopoiesis	4	CYP26B1,PGLYRP1,BTK,LTF,CD74,FOXP3,PRDM1,SPI1,CLDN18,TESC,IL12RB1,HIF1A,JAK3,CSF3,IL23A,IFNG,IL17A,CD83,VNN1,IL12B,IL5,BCL6,CSF3R,TNFSF11,CD80,SASH3,INHBA,IRF1,IL1B,TNFSF9,LIF,LILRB2,SPINK5,IL2RA,ANXA1,DTX1,IL6,LEF1,ADAM8,RLTPR,IKZF3,CTLA4,PF4,SHH,DCSTAMP,NFKBID,IL7R,IL12A,FOS,CEBPB,CCL19,C8ORF4,CD28,EGR3,HCLS1,LILRB4,ISG15,ADA,IL27,CARD11,LILRB3,NFAM1,LYN,CCL3
IBD_up	TRUE	1.93e-09	300	1312	64	0.049	0.213	GO:0034109	BP	4	homotypic cell-cell adhesion	3	CYP26B1,CD74,FOXP3,IL12RB1,CORO1A,CLC,EBI3,JAK3,MAP3K8,CCL2,CD5,IL23A,IFNG,CD83,VNN1,IL12B,BCL6,PLEK,SLAMF1,PLA2G2D,NR4A3,CD274,TNFSF11,CD80,SASH3,LAX1,IRF1,IL1B,TNFSF9,CCR7,LILRB2,IDO1,SPINK5,IL2RA,ANXA1,DTX1,IL6,CCL21,SLC7A11,ADAM8,THY1,RLTPR,TNFRSF13C,VCAM1,CTLA4,ICOS,SHH,NOD2,NFKBID,IL7R,IL12A,CEBPB,CCL19,CD28,EGR3,TIGIT,PDCD1,CD55,ADA,IL27,PDCD1LG2,CARD11,AIF1,LYN
IBD_up	TRUE	0.00838	463	1312	64	0.049	0.138	GO:0008233	MF	41	peptidase activity	1	LAP3,PRSS22,MMP25,LTF,DPEP1,HGF,CPS1,ADAMTS6,NRIP2,FAP,FOLH1,ADAMTS2,CPXM1,PGC,GZMB,PAPLN,MMP9,PRSS33,CTSH,CLC,HPN,CPZ,PLAU,UNC5CL,KLK10,KLK8,ADAM19,MMP7,MMP13,CASP1,CASP5,ENPEP,DHH,CTSK,ADAM12,MMP3,ADAMTS12,ADAM8,ADAMTS1,ADAMTS5,ADAMTS4,C1R,TMPRSS3,ASRGL1,ADAMTS9,SHH,MMP10,KLK6,KLK11,KLK7,PCSK9,HTRA3,PRSS27,PCSK1,BACE2,USP18,AGBL4,KLK12,MME,MMP1,PRSS1,CFI,CAPN14,MMP12
IBD_up	TRUE	1.12e-23	160	1312	63	0.048	0.394	GO:0030595	BP	4	leukocyte chemotaxis	5	CCL26,CD74,STAP1,CXCL2,TGFB2,CORO1A,CCL22,CCL17,CCL24,SERPINE1,CCL2,PF4V1,IL23A,TRPV4,IFNG,CCR6,WNT5A,CCL20,CSF3R,TNFSF11,CXCR4,TREM1,CXCL6,IL1B,FFAR2,CCR7,LBP,CCL25,ANXA1,IL6,CCL21,CXCL9,S100A8,PLA2G7,VEGFC,EDNRA,ADAM8,CXCL13,ITGB2,S100A9,S100A12,CXCR1,CXCL3,CXCL5,PPBP,PF4,CXCL1,GREM1,IL12A,CXCL10,CXCL11,IL8,PIK3CD,CCL11,CCL19,SAA1,CXCR2,PDE4B,AIF1,LYN,CCL4,CCL18,CCL3
IBD_up	TRUE	1.55e-17	202	1312	63	0.048	0.312	GO:0005126	MF	38	cytokine receptor binding	2	CCL26,STAP1,TRAF1,CXCL2,TGFB2,IL12RB1,OSM,TNFSF13B,CCL22,CCL17,EBI3,CCL24,TNFSF8,CSF3,CCL2,PF4V1,IL23A,IFNG,IL17A,IL17F,IL12B,IL5,IL1A,CCL20,STAT1,TNFSF11,INHBA,IL17C,CXCL6,IL1B,TNFSF9,CD70,IL22,IL17B,LIF,CCL25,IL6,IL1RN,CCL21,CXCL9,VEGFC,CXCL13,ITGA5,CXCL3,CXCL5,PPBP,PF4,CXCL1,CSF2,GREM1,IL12A,CXCL10,CXCL11,IL8,CCL11,CCL19,BDNF,IL27,NTRK1,LTA,CCL4,CCL18,CCL3
IBD_up	TRUE	3.4e-11	268	1312	63	0.048	0.235	GO:0005578	CC	8	proteinaceous extracellular matrix	2	MMP25,KAL1,TNC,ADAMTS6,COL11A1,SLC1A3,COL5A3,COL4A4,COL19A1,ADAMTS2,PAPLN,MMP9,TIMP1,WISP1,TFPI2,SPOCK2,COL1A1,CPZ,VWF,MGP,COL12A1,WNT5A,COL7A1,IL1RL1,LTBP2,PI3,LOXL1,CHI3L1,LECT1,MMP7,LUM,HAPLN3,CYR61,FBLN7,COL8A1,HMCN2,MMP3,ADAMTS12,ADAMTS1,ADAMTS5,ACAN,ADAMTS4,ALPL,OLFML2B,COL6A3,ADAMTS9,SHH,COL1A2,CTHRC1,MMP10,ANGPTL4,COL22A1,PHOSPHO1,BGN,COL18A1,FLRT2,THBS2,COL4A1,MMP1,EGFL6,COL5A2,MUC5AC,MM…
IBD_up	TRUE	2.1e-05	372	1312	63	0.048	0.169	GO:0051222	BP	4	positive regulation of protein transport	3	FGR,CD38,HYAL2,PTGS2,C1QTNF3,FCN1,TGFB2,HIF1A,RGCC,CSF3,CCL2,CRTAM,IL23A,TRPV4,IL26,IFNG,IL17A,IL17F,IL12B,IL5,WNT5A,IL1A,IL1RL1,SLAMF1,CD274,SEC16B,TWIST1,IL1B,FFAR2,IL6,BLK,IL33,MMP13,CASP1,CASP5,ITGAX,CTSK,KCNN3,SFRP2,STOM,VEGFC,ADAM8,GHRL,RLTPR,AIM2,SHH,CLEC4E,GREM1,NOD2,OR51E2,CCL19,SAA1,SPHK1,C8ORF4,HCLS1,HCAR2,CADM1,MAPK11,TNFRSF4,CLEC6A,CLEC5A,DOC2B,CCL3
IBD_up	TRUE	2.68e-16	207	1312	62	0.047	0.3	GO:0046651	BP	4	lymphocyte proliferation	4	CD38,TAC1,SLC11A1,CD74,FOXP3,PRDM1,GAL,FGF10,IL12RB1,CD40,CORO1A,CLC,EBI3,CD79A,JAK3,IL23A,IFNG,IL12B,IL5,BCL6,TACR1,SLAMF1,PLA2G2D,CR2,CD274,CD80,SASH3,IRF1,IL1B,TNFSF9,LILRB2,IDO1,CD180,IL2RA,ANXA1,IL6,LEF1,MS4A1,RLTPR,TNFRSF13C,IKZF3,VCAM1,SLAMF6,MNDA,CTLA4,SHH,IL7R,IL12A,GPR183,MZB1,CEBPB,CCL19,GAPT,CD28,TNFRSF4,CD55,ADA,IL27,PDCD1LG2,CARD11,AIF1,LYN
IBD_up	TRUE	5.83e-16	210	1312	62	0.047	0.295	GO:0032943	BP	4	mononuclear cell proliferation	3	CD38,TAC1,SLC11A1,CD74,FOXP3,PRDM1,GAL,FGF10,IL12RB1,CD40,CORO1A,CLC,EBI3,CD79A,JAK3,IL23A,IFNG,IL12B,IL5,BCL6,TACR1,SLAMF1,PLA2G2D,CR2,CD274,CD80,SASH3,IRF1,IL1B,TNFSF9,LILRB2,IDO1,CD180,IL2RA,ANXA1,IL6,LEF1,MS4A1,RLTPR,TNFRSF13C,IKZF3,VCAM1,SLAMF6,MNDA,CTLA4,SHH,IL7R,IL12A,GPR183,MZB1,CEBPB,CCL19,GAPT,CD28,TNFRSF4,CD55,ADA,IL27,PDCD1LG2,CARD11,AIF1,LYN
IBD_up	TRUE	8.39e-14	231	1312	62	0.047	0.268	GO:0051251	BP	4	positive regulation of lymphocyte activation	4	CD38,TAC1,BTK,CD74,FOXP3,PRDM1,FGF10,IL12RB1,CD40,CORO1A,EBI3,JAK3,MAP3K8,CCL2,CD5,IL23A,IFNG,CD83,VNN1,IL12B,IL5,BCL6,TACR1,SLAMF1,CD274,TNFSF11,CD80,SASH3,IL1B,TNFSF9,CCR7,LILRB2,IL2RA,ANXA1,IL6,CCL21,ADAM8,THY1,RLTPR,TNFRSF13C,VCAM1,CTLA4,ICOS,SHH,NOD2,IL7R,IL12A,GPR183,CCL19,CD28,EGR3,TNFRSF4,PDCD1,CD55,ADA,PDCD1LG2,CARD11,AIF1,IGHG4,IGHG2,IGHG1,LYN
IBD_up	TRUE	2.18e-11	259	1312	62	0.047	0.239	GO:0034110	BP	4	regulation of homotypic cell-cell adhesion	3	CYP26B1,CD74,FOXP3,IL12RB1,CORO1A,CLC,EBI3,JAK3,MAP3K8,CCL2,CD5,IL23A,IFNG,CD83,VNN1,IL12B,BCL6,SLAMF1,PLA2G2D,NR4A3,CD274,TNFSF11,CD80,SASH3,LAX1,IRF1,IL1B,TNFSF9,CCR7,LILRB2,IDO1,SPINK5,IL2RA,ANXA1,DTX1,IL6,CCL21,ADAM8,THY1,RLTPR,TNFRSF13C,VCAM1,CTLA4,ICOS,SHH,NOD2,NFKBID,IL7R,IL12A,CEBPB,CCL19,CD28,EGR3,TIGIT,PDCD1,CD55,ADA,IL27,PDCD1LG2,CARD11,AIF1,LYN
IBD_up	TRUE	6.09e-08	311	1312	62	0.047	0.199	GO:0002683	BP	4	negative regulation of immune system process	1	PGLYRP1,LTF,CD74,STAP1,FOXP3,PRDM1,CLDN18,GAL,IRAK3,TGFB2,JAK3,CCL2,IL12B,BCL6,IL1RL1,SLAMF1,PLA2G2D,GBP1,CD274,LAX1,INHBA,C4BPA,C4BPB,IRF1,LILRB2,CCL25,IDO1,SPINK5,IL2RA,ANXA1,DTX1,IL33,CCL21,ADCYAP1,FCRL5,BANK1,THY1,SAMSN1,ALOX15,FCRLB,MNDA,CTLA4,PF4,ZC3H12A,SHH,GREM1,NFKBID,TAP1,IL7R,CEBPB,TIGIT,LILRB4,PDCD1,CNR2,CD55,ADA,PDCD1LG2,CR1,LILRB3,SERPINB4,LYN,CCL3
IBD_up	TRUE	1.2e-06	336	1312	62	0.047	0.185	GO:0044057	BP	4	regulation of system process	3	CD38,TAC1,NOS2,HGF,CPS1,UTS2,GAL,FGF10,LMCD1,PTGS2,C1QTNF3,ICAM1,TGFB2,HIF1A,RETN,GRIN2D,HAMP,APOA4,IFNG,HBEGF,HRH2,POMC,TACR1,IGFBP5,ERRFI1,NR4A3,KCNIP2,INHBA,IL1B,LIF,KLK8,NMUR2,AGT,IL6,MMP13,ABCG5,ADCYAP1,ADM,TENM4,GHRL,STC1,NPHS1,NPPC,PROK2,GUCY1A3,NOS3,NKX3-1,OR51E2,PTAFR,APLN,SPHK1,KCNE1,HCAR2,SCN5A,ADRA2C,PDE4B,SRL,CCK,ADA,AIF1,GJA5,CCL3
IBD_up	TRUE	3.57e-12	243	1312	61	0.046	0.251	GO:0050863	BP	4	regulation of T cell activation	4	CYP26B1,CD74,FOXP3,IL12RB1,CORO1A,CLC,EBI3,JAK3,MAP3K8,CCL2,CD5,IL23A,IFNG,CD83,VNN1,IL12B,BCL6,SLAMF1,PLA2G2D,CD274,TNFSF11,CD80,SASH3,LAX1,IRF1,IL1B,TNFSF9,CCR7,LILRB2,IDO1,SPINK5,IL2RA,ANXA1,DTX1,IL6,CCL21,ADAM8,THY1,RLTPR,TNFRSF13C,VCAM1,CTLA4,ICOS,SHH,NOD2,NFKBID,IL7R,IL12A,CEBPB,CCL19,CD28,EGR3,TIGIT,PDCD1,CD55,ADA,IL27,PDCD1LG2,CARD11,AIF1,LYN
IBD_up	TRUE	8.53e-06	347	1312	61	0.046	0.176	GO:0009615	BP	4	response to virus	5	FGR,BIRC3,FOXP3,HYAL2,ABCC9,LMCD1,SLC1A3,APOB,IRAK3,UNC13D,IL12RB1,CD40,TLR8,PIM2,CCL22,IL23A,OAS2,IFNG,IL12B,HYAL1,STAT1,GBP1,IFIT3,CLU,CXCR4,CHST3,BATF3,TREM1,IRF1,TRIM22,RSAD2,IL2RA,IL6,IL33,IFI44L,IFI44,CXCL9,DUOX2,FGF7,ITGAX,PMAIP1,IFITM3,FCN3,STOM,AIM2,DDIT4,IL12A,CXCL10,CCL11,ISG20,CCL19,FOSL1,CD28,MX2,IFITM2,MAPK11,IFITM1,ISG15,DMBT1,IL27,CCL4
IBD_up	TRUE	0.000373	390	1312	61	0.046	0.156	GO:0030003	BP	4	cellular cation homeostasis	3	CD38,TAC1,LTF,SLC11A1,UTS2,GNA15,ADCYAP1R1,SLC4A11,SLC26A4,ESR1,PVALB,HIF1A,CD40,CORO1A,JAK3,HAMP,CCL2,TRPV4,CCR6,TACR1,CXCR4,IL1B,S1PR4,CCR7,ATP1A4,NMUR2,TRPC4,AGT,CCL21,CXCL9,ADCYAP1,FCRL5,S100A8,LCN2,ADM,EDNRA,THY1,CXCL13,GHRL,STC1,TMPRSS3,S100A9,PROK2,JSRP1,CXCL10,CXCL11,S1PR1,CCL11,CCL19,SAA1,CCR8,CCR3,CCR4,NPSR1,P2RX2,CD55,ERO1L,TGM2,S1PR3,LYN,CCL3
IBD_up	TRUE	0.000679	398	1312	61	0.046	0.153	GO:0006873	BP	4	cellular ion homeostasis	2	CD38,TAC1,LTF,SLC11A1,UTS2,GNA15,ADCYAP1R1,SLC4A11,SLC26A4,ESR1,PVALB,HIF1A,CD40,CORO1A,JAK3,HAMP,CCL2,TRPV4,CCR6,TACR1,CXCR4,IL1B,S1PR4,CCR7,ATP1A4,NMUR2,TRPC4,AGT,CCL21,CXCL9,ADCYAP1,FCRL5,S100A8,LCN2,ADM,EDNRA,THY1,CXCL13,GHRL,STC1,TMPRSS3,S100A9,PROK2,JSRP1,CXCL10,CXCL11,S1PR1,CCL11,CCL19,SAA1,CCR8,CCR3,CCR4,NPSR1,P2RX2,CD55,ERO1L,TGM2,S1PR3,LYN,CCL3
IBD_up	TRUE	0.0134	445	1312	61	0.046	0.137	GO:0070011	MF	41	peptidase activity, acting on L-amino acid peptides	2	LAP3,PRSS22,MMP25,LTF,DPEP1,HGF,CPS1,ADAMTS6,NRIP2,FAP,FOLH1,ADAMTS2,CPXM1,PGC,GZMB,PAPLN,MMP9,PRSS33,CTSH,CLC,HPN,CPZ,PLAU,KLK10,KLK8,ADAM19,MMP7,MMP13,CASP1,CASP5,ENPEP,CTSK,ADAM12,MMP3,ADAMTS12,ADAM8,ADAMTS1,ADAMTS5,ADAMTS4,C1R,TMPRSS3,ASRGL1,ADAMTS9,MMP10,KLK6,KLK11,KLK7,PCSK9,HTRA3,PRSS27,PCSK1,BACE2,USP18,AGBL4,KLK12,MME,MMP1,PRSS1,CFI,CAPN14,MMP12
IBD_up	TRUE	0.0428	468	1312	61	0.046	0.13	GO:0003006	BP	4	developmental process involved in reproduction	2	TNC,PTPRN,PRDM1,FGF10,PTGS2,ADCYAP1R1,B4GALT1,TFAP2C,ICAM1,ESR1,ANGPT2,PLA2G3,HIF1A,REC8,RETN,AURKC,MDFI,WNT5A,IL1A,SPP1,INHBA,SNAI1,IL1B,LIF,VGF,HOXD13,ANXA1,SULF1,MMP13,CASP5,STRA6,LEF1,DHH,FGF7,ADCYAP1,ZMYND15,CYR61,SFRP2,RSPO3,ADM,ADAMTS1,GHRL,STC1,ALPL,NPPC,CSF2,SHH,NOS3,NKX3-1,ZFPM2,JUNB,CEBPB,CYP7B1,FOSL1,BASP1,PHLDA2,SOCS3,GJB5,ADA,NTRK1,SERPINB5
IBD_up	TRUE	1.1e-07	294	1312	59	0.045	0.201	GO:0050673	BP	4	epithelial cell proliferation	2	CCL26,FLT4,CDH3,FGF10,FAP,B4GALT1,ESR1,TGFB2,HIF1A,PPP1R16B,RGCC,HPN,CCL24,CCL2,IL26,IFNG,WNT5A,HYAL1,TACR1,STAT1,IGFBP5,ERRFI1,NR4A3,TNFSF11,TWIST1,PLAU,NR4A1,KDR,ALDH1A2,KLK8,IL6,SULF1,FGF7,EPHA2,COL8A1,SFRP2,VEGFC,EDNRA,GHRL,XDH,SHH,OSR2,NKX3-1,NOD2,ROBO1,SDR16C5,REG3A,CCL11,CEBPB,CYP7B1,KRT2,EGFL7,EGR3,CCR3,SCN5A,TBX1,TACSTD2,SERPINB5,MMP12
IBD_up	TRUE	0.000112	359	1312	59	0.045	0.164	GO:0006875	BP	4	cellular metal ion homeostasis	4	CD38,TAC1,LTF,SLC11A1,UTS2,GNA15,ADCYAP1R1,ESR1,PVALB,HIF1A,CD40,CORO1A,JAK3,HAMP,CCL2,TRPV4,CCR6,TACR1,CXCR4,IL1B,S1PR4,CCR7,ATP1A4,NMUR2,TRPC4,AGT,CCL21,CXCL9,ADCYAP1,FCRL5,S100A8,LCN2,ADM,EDNRA,THY1,CXCL13,GHRL,STC1,TMPRSS3,S100A9,PROK2,JSRP1,CXCL10,CXCL11,S1PR1,CCL11,CCL19,SAA1,CCR8,CCR3,CCR4,NPSR1,P2RX2,CD55,ERO1L,TGM2,S1PR3,LYN,CCL3
IBD_up	TRUE	0.000187	365	1312	59	0.045	0.162	GO:0010817	BP	4	regulation of hormone levels	2	CYP26B1,CD38,TAC1,NOS2,TG,UTS2,PTPRN,GAL,C1QTNF3,RAPGEF4,ESR1,OSM,HIF1A,SLCO4A1,RETN,HPN,TRPV4,IFNG,POMC,TACR1,TNFSF11,INHBA,IL1B,FFAR2,SRD5A3,LIF,VGF,ALDH1A2,SYT5,ANXA1,AGT,IL6,BLK,IL1RN,DUOX1,ENPEP,DUOXA1,DUOXA2,DUOX2,ADCYAP1,CRABP2,ADM,GHRL,SLC2A2,SHH,NKX3-1,KLK6,SDR16C5,APLN,PCSK1,BACE2,HCAR2,FAM3B,ADRA2C,FFAR3,MME,CACNA1E,LYN,DOC2B
IBD_up	TRUE	0.0203	435	1312	59	0.045	0.136	GO:0030855	BP	4	epithelial cell differentiation	3	CYP26B1,CPS1,PRDM1,CDH3,FGF10,B4GALT1,ICAM1,ESR1,UPK3A,HIF1A,PPP1R16B,VSIG1,TYRP1,RAPGEF2,IFNG,HRH2,WNT5A,STAT1,ERRFI1,MSX2,CSTA,CXCR4,IL1B,KLF2,LIF,KRT17,SPINK5,ANXA1,LEF1,EPHA2,ABCA12,RILPL2,SLC7A11,CCNO,XDH,STC1,NPHS1,ADAMTS9,SOX17,TMC1,GREM1,SPRR1B,S1PR1,REG3A,CEBPB,KRT2,BASP1,CDH5,COL18A1,TBX1,MAFF,MUC1,COL4A1,DMBT1,KAZN,NTRK1,SOX18,S1PR3,SPRR2A
IBD_up	TRUE	8.68e-17	181	1312	58	0.044	0.32	GO:0009897	CC	7	external side of plasma membrane	2	CD79B,CD74,TNFRSF9,HYAL2,MCAM,IL12RB2,FCN1,B4GALT1,ICAM1,IL12RB1,CD40,FCER2,CD79A,CD5,CD69,IFNG,IL17A,CD83,IL1RL1,SLAMF1,CD274,CD80,CCR7,LDLR,IL2RA,ANXA1,IL6,SEMA7A,CXCL9,ENPEP,ITGAX,THY1,MS4A1,TNFRSF13C,CXCR5,ITGA5,PDPN,VCAM1,CTLA4,ICOS,TMC1,IL7R,PCSK9,CXCL10,S1PR1,SELP,CD19,CD28,CDH5,CCR4,GP1BA,PDCD1,SELL,ADA,FCGR3A,IGHG4,IGHG2,IGHG1
IBD_up	TRUE	7.87e-14	207	1312	58	0.044	0.28	GO:1902105	BP	4	regulation of leukocyte differentiation	4	CYP26B1,PGLYRP1,BTK,LTF,CD74,FOXP3,PRDM1,CLDN18,TESC,IL12RB1,JAK3,IL23A,IFNG,IL17A,CD83,VNN1,IL12B,IL5,BCL6,TNFSF11,CD80,SASH3,INHBA,IRF1,IL1B,TNFSF9,LIF,LILRB2,SPINK5,IL2RA,ANXA1,DTX1,IL6,LEF1,ADAM8,RLTPR,IKZF3,CTLA4,PF4,SHH,DCSTAMP,NFKBID,IL7R,IL12A,FOS,CEBPB,CCL19,CD28,EGR3,HCLS1,LILRB4,ADA,IL27,CARD11,LILRB3,NFAM1,LYN,CCL3
IBD_up	TRUE	1.64e-15	186	1312	57	0.043	0.306	GO:0002460	BP	4	adaptive immune response based on somatic recombination of immune receptors built from immunoglobulin superfamily domains	4	BTK,WAS,SLC11A1,CD74,POU2F2,FOXP3,NFKB2,ICAM1,UNC13D,IL12RB1,CD40,TLR8,CTSH,FCER2,CLC,EBI3,JAK3,IL23A,IFNG,AICDA,IL12B,BCL6,IL1RL1,SLAMF1,CR2,CLU,CD80,SASH3,C4BPA,C4BPB,IL1B,C3,RSAD2,ANXA1,IL6,IL33,LEF1,BATF,CXCL13,C1R,TNFRSF13C,SLAMF6,IL7R,IL12A,KLHL6,CCL19,GAPT,CD28,CD55,ADA,IL27,CR1,CFI,IGHG4,IGHG2,IGHG1,LTA
IBD_up	TRUE	2.36e-13	200	1312	56	0.043	0.28	GO:0022409	BP	4	positive regulation of cell-cell adhesion	3	CD74,FOXP3,IL12RB1,CORO1A,EBI3,JAK3,MAP3K8,CCL2,CD5,IL23A,IFNG,CD83,VNN1,IL12B,WNT5A,SLAMF1,NR4A3,CD274,TNFSF11,CD80,SASH3,IL1B,TNFSF9,CCR7,LILRB2,IL2RA,ANXA1,IL6,CCL21,LEF1,ADAM8,THY1,CXCL13,RLTPR,TNFRSF13C,ALOX15,VCAM1,KIF26B,CTLA4,ICOS,SHH,NOD2,SERPINF2,IL7R,IL12A,PTAFR,CCL19,CD28,EGR3,PDCD1,CD55,ADA,PDCD1LG2,CARD11,AIF1,LYN
IBD_up	TRUE	2.47e-09	116	1312	56	0.043	0.483	REAC:375276	rea	40	Peptide ligand-binding receptors	3	TAC1,UTS2,GAL,CXCL2,MLN,CCL22,CCL17,CCL2,CCR6,CCL20,POMC,TACR1,CXCR4,CXCL6,C3,CCR7,CCL25,NMUR2,NTS,ANXA1,AGT,CCL21,CXCL9,CCBP2,EDNRA,CXCL13,GHRL,CXCR5,PROK2,CXCR1,CXCL3,CXCL5,PPBP,PF4,CXCL1,F2RL2,TAC3,PNOC,CXCL10,CXCL11,IL8,FPR2,FPR1,APLN,CCL11,CCL19,SAA1,CCR8,CXCR2,CCR3,CCR4,NPB,CCK,NPSR1,CCL4,CCL3
IBD_up	TRUE	0.0114	407	1312	57	0.043	0.14	GO:0043269	BP	4	regulation of ion transport	2	RASGRF1,ACSL4,GAL,PTGS2,ADCYAP1R1,TESC,ICAM1,MMP9,CORO1A,JAK3,HAMP,CCL2,PDGFRB,KCNJ13,KCNIP2,TNFSF11,CXCR4,TWIST1,SEMG1,IL1B,LILRB2,TRPC4,AGT,CXCL9,ADCYAP1,SIK1,FCRL5,STOM,EDNRA,THY1,KCNJ15,STC1,NOS3,CYBB,JSRP1,BEST1,PCSK9,CXCL10,CXCL11,PTAFR,KCND3,GLRX,KCNA2,KCNJ10,KCNE1,PCP4,SCN5A,PDE4B,KCNIP4,CCK,NPSR1,P2RX2,CACNA1E,LYN,GJA5,CCL4,CCL3
IBD_up	TRUE	2.17e-06	289	1312	55	0.042	0.19	GO:0072507	BP	4	divalent inorganic cation homeostasis	6	CD38,TAC1,SLC11A1,UTS2,GNA15,ADCYAP1R1,ESR1,PVALB,CD40,CORO1A,JAK3,CCL2,FAM20A,TRPV4,CCR6,TACR1,TNFSF11,CXCR4,IL1B,S1PR4,CCR7,NMUR2,TRPC4,CCL21,CXCL9,ADCYAP1,FCRL5,S100A8,ADM,EDNRA,THY1,CXCL13,GHRL,STC1,S100A9,PROK2,JSRP1,TMC8,CXCL10,CXCL11,S1PR1,CCL11,CCL19,SAA1,CCR8,CCR3,CCR4,NPSR1,P2RX2,CD55,ERO1L,TGM2,S1PR3,LYN,CCL3
IBD_up	TRUE	0.00077	350	1312	55	0.042	0.157	GO:0045088	BP	4	regulation of innate immune response	3	FGR,PGLYRP1,BTK,LTF,BIRC3,TNIP3,NFKB2,FCN1,IRAK3,TLR8,MAP3K8,CRTAM,IFNG,CLEC4A,IL12B,WNT5A,STAT1,DUSP4,IRF1,IL1B,FFAR2,LBP,NFATC1,IRAK2,RSAD2,PARP9,CTSK,ADAM8,GBP5,ITGB2,SLAMF6,PGLYRP4,AIM2,CLEC4E,CLEC4D,NOD2,TAP1,IL12A,ITGAM,FOS,CLEC7A,TLR10,CADM1,SH2D1A,SOCS3,USP18,SOCS1,MAPK11,DMBT1,CARD11,SH2D1B,CR1,CLEC6A,SERPINB4,LYN
IBD_up	TRUE	0.00767	383	1312	55	0.042	0.144	GO:0001501	BP	4	skeletal system development	4	CYP26B1,LTF,CHRDL2,COL11A1,CLDN18,HYAL2,COL19A1,ESR1,TGFB2,HIF1A,MMP9,TIMP1,COL1A1,MGP,COL12A1,IL17F,MDFI,WNT5A,HYAL1,PRRX1,MSX2,TNFSF11,TWIST1,SNAI1,HOXD13,CHI3L1,LECT1,SULF1,MMP13,LUM,HAPLN3,EPHA2,CYR61,CSRNP1,SFRP2,CSGALNACT1,ADAMTS12,GHRL,ACAN,ADAMTS4,STC1,ALPL,NPPC,SHH,COL1A2,OSR2,GREM1,HOXD12,CHST11,PHOSPHO1,SPNS2,TBX1,PAX5,COL5A2,GJA5
IBD_up	TRUE	2.41e-15	171	1312	54	0.041	0.316	GO:0070663	BP	4	regulation of leukocyte proliferation	2	CD38,TAC1,CD74,FOXP3,PRDM1,GAL,FGF10,IL12RB1,CD40,CORO1A,CLC,EBI3,JAK3,IL23A,IFNG,IL12B,IL5,BCL6,TACR1,SLAMF1,PLA2G2D,CD274,CD80,SASH3,IRF1,IL1B,TNFSF9,LILRB2,IDO1,IL2RA,ANXA1,IL6,RLTPR,TNFRSF13C,IKZF3,VCAM1,MNDA,CTLA4,SHH,GREM1,IL12A,GPR183,MZB1,CEBPB,CCL19,CD28,TNFRSF4,CD55,ADA,IL27,PDCD1LG2,CARD11,AIF1,LYN
IBD_up	TRUE	1.88e-05	301	1312	54	0.041	0.179	GO:0097305	BP	4	response to alcohol	4	CD38,CYP24A1,CPS1,TNC,UTS2,SPI1,FGF10,PTGS2,ADCYAP1R1,ICAM1,ESR1,HIF1A,CA9,CCL2,COL1A1,SOD2,PDGFRB,WNT5A,TACR1,ERRFI1,SPP1,MSX2,INHBA,RAMP3,IL1B,C3,FOSB,KLF2,ALDH1A2,ASS1,NTS,ANXA1,IL6,DHH,ADCYAP1,S100A8,ADAMTS1,LRP8,STC1,ACTC1,ALPL,VCAM1,NPPC,NKX3-1,CXCL10,PTAFR,FOS,JUNB,FOSL1,SOCS3,SOCS1,NTRK1,GRIN3A,CCL3
IBD_up	TRUE	0.0039	364	1312	54	0.041	0.148	GO:0042493	BP	4	response to drug	3	CD38,NOS2,DPEP1,CPS1,UTS2,CDH3,GAL,PTGS2,ADCYAP1R1,SLC1A3,ICAM1,TGFB2,HIF1A,CA9,CCL2,COL1A1,APOC3,CD69,IFNG,SOD2,INHBA,IL1B,FOSB,ASS1,NTS,ANXA1,IL6,ALDOB,MMP13,ABCG5,SFRP2,VEGFC,ACSL1,CCNO,LRP8,ACTC1,NPPC,AIM2,NNMT,NKX3-1,FOS,JUNB,LPL,FOSL1,COL18A1,SOCS3,PDE4B,ADSSL1,SOCS1,ADA,NTRK1,LTA,LYN,MMP12
IBD_up	TRUE	0.00703	373	1312	54	0.041	0.145	GO:0002009	BP	4	morphogenesis of an epithelium	4	HGF,TNC,SPI1,FGF10,B4GALT1,ESR1,TGFB2,HIF1A,CTSH,CA9,HBEGF,WNT5A,STAT1,IGFBP5,MSX2,TWIST1,SNAI1,LIF,KRT17,HOXD13,ALDH1A2,AGT,IL6,SULF1,LEF1,FGF7,EPHA2,CYR61,SFRP2,RSPO3,ADM,VEGFC,ADAMTS12,EDNRA,DNAAF1,GRHL3,ITGA5,KIF26B,FOXQ1,SHH,SOX17,CTHRC1,GREM1,NKX3-1,CXCL10,CCL11,CYP7B1,TACSTD2,SOCS3,COL4A1,TGM2,SOX18,SERPINB5,MMP12
IBD_up	TRUE	8.75e-20	131	1312	52	0.04	0.397	GO:1903036	BP	4	positive regulation of response to wounding	3	TAC1,CCL26,HYAL2,PTGS2,SCARF1,OSM,CCL24,SERPINE1,CCL2,IL23A,TRPV4,IL17A,IL17F,HBEGF,IL12B,WNT5A,IL1RL1,PLEK,TNFSF11,IL1B,C3,FFAR2,CCR7,IL17B,LBP,IDO1,ANXA1,AGT,IL6,IL33,S100A8,OSMR,PLA2G7,EDNRA,ADAM8,GBP5,S100A9,S100A12,NOD2,SERPINF2,REG3A,CCL11,HPSE,TLR10,SELP,CD28,FFAR3,PLA2G2A,LTA,CCL4,CCL18,CCL3
IBD_up	TRUE	1.11e-15	163	1312	53	0.04	0.325	GO:0050670	BP	4	regulation of lymphocyte proliferation	4	CD38,TAC1,CD74,FOXP3,PRDM1,GAL,FGF10,IL12RB1,CD40,CORO1A,CLC,EBI3,JAK3,IL23A,IFNG,IL12B,IL5,BCL6,TACR1,SLAMF1,PLA2G2D,CD274,CD80,SASH3,IRF1,IL1B,TNFSF9,LILRB2,IDO1,IL2RA,ANXA1,IL6,RLTPR,TNFRSF13C,IKZF3,VCAM1,MNDA,CTLA4,SHH,IL12A,GPR183,MZB1,CEBPB,CCL19,CD28,TNFRSF4,CD55,ADA,IL27,PDCD1LG2,CARD11,AIF1,LYN
IBD_up	TRUE	2.01e-15	165	1312	53	0.04	0.321	GO:0032944	BP	4	regulation of mononuclear cell proliferation	3	CD38,TAC1,CD74,FOXP3,PRDM1,GAL,FGF10,IL12RB1,CD40,CORO1A,CLC,EBI3,JAK3,IL23A,IFNG,IL12B,IL5,BCL6,TACR1,SLAMF1,PLA2G2D,CD274,CD80,SASH3,IRF1,IL1B,TNFSF9,LILRB2,IDO1,IL2RA,ANXA1,IL6,RLTPR,TNFRSF13C,IKZF3,VCAM1,MNDA,CTLA4,SHH,IL12A,GPR183,MZB1,CEBPB,CCL19,CD28,TNFRSF4,CD55,ADA,IL27,PDCD1LG2,CARD11,AIF1,LYN
IBD_up	TRUE	1.61e-11	195	1312	52	0.04	0.267	GO:1901342	BP	4	regulation of vasculature development	4	TNFRSF12A,HGF,UTS2,PTGS2,ANGPT2,HIF1A,PPP1R16B,RGCC,CTSH,CCL24,SERPINE1,CCL2,RAPGEF2,IL17F,WNT5A,HYAL1,IL1A,STAT1,EGR1,TWIST1,IL1B,C3,KDR,LIF,CHI3L1,SPINK5,AGT,LECT1,IL6,SULF1,WARS,EPHA2,SFRP2,ADM,VEGFC,CXCL13,GHRL,XDH,ITGB2,PROK2,PF4,NOS3,SERPINB7,GREM1,ANGPTL4,CXCL10,IL8,CCL11,SPHK1,CCR3,THBS2,NTRK1
IBD_up	TRUE	1.15e-07	252	1312	53	0.04	0.21	GO:0034612	BP	4	response to tumor necrosis factor	5	TNFRSF12A,CCL26,SELE,BIRC3,TNFRSF9,RELT,TRAF1,CLDN18,HYAL2,PTGS2,NFKB2,APOB,ICAM1,CD40,TNFSF13B,CCL22,CCL17,CCL24,CCL2,COL1A1,HYAL1,CCL20,STAT1,TNFSF11,TNFRSF8,CD70,KLF2,ASS1,CCL25,CHI3L1,IL6,CCL21,CARD14,AFF3,ADAMTS12,TNFRSF13C,VCAM1,AIM2,DCSTAMP,NKX3-1,GPD1,IL8,CCL11,CCL19,TNFRSF10C,SPHK1,TNFRSF4,SGMS1,LTA,TNFRSF6B,CCL4,CCL18,CCL3
IBD_up	TRUE	7.11e-06	277	1312	52	0.04	0.188	GO:0072503	BP	4	cellular divalent inorganic cation homeostasis	4	CD38,TAC1,SLC11A1,UTS2,GNA15,ADCYAP1R1,ESR1,PVALB,CD40,CORO1A,JAK3,CCL2,TRPV4,CCR6,TACR1,CXCR4,IL1B,S1PR4,CCR7,NMUR2,TRPC4,CCL21,CXCL9,ADCYAP1,FCRL5,S100A8,ADM,EDNRA,THY1,CXCL13,GHRL,STC1,S100A9,PROK2,JSRP1,CXCL10,CXCL11,S1PR1,CCL11,CCL19,SAA1,CCR8,CCR3,CCR4,NPSR1,P2RX2,CD55,ERO1L,TGM2,S1PR3,LYN,CCL3
IBD_up	TRUE	5.42e-05	296	1312	52	0.04	0.176	GO:0004175	MF	41	endopeptidase activity	3	PRSS22,MMP25,LTF,HGF,CPS1,ADAMTS6,NRIP2,FAP,ADAMTS2,PGC,GZMB,PAPLN,MMP9,PRSS33,CTSH,CLC,HPN,PLAU,KLK10,KLK8,ADAM19,MMP7,MMP13,CASP1,CASP5,CTSK,ADAM12,MMP3,ADAMTS12,ADAM8,ADAMTS1,ADAMTS5,ADAMTS4,C1R,TMPRSS3,ADAMTS9,MMP10,KLK6,KLK11,KLK7,PCSK9,HTRA3,PRSS27,PCSK1,BACE2,KLK12,MME,MMP1,PRSS1,CFI,CAPN14,MMP12
IBD_up	TRUE	8.86e-05	301	1312	52	0.04	0.173	GO:0001503	BP	4	ossification	2	TAC1,LTF,CYP24A1,HGF,TNC,CHRDL2,COL11A1,PTGS2,ESR1,TGFB2,HIF1A,MMP9,COL1A1,MGP,WNT5A,TACR1,IGFBP5,SPP1,MSX2,TNFSF11,TWIST1,SRGN,EGR2,SNAI1,IL6,MMP13,SEMA7A,LEF1,DUOX2,EPHA2,CYR61,CTSK,SFRP2,CSGALNACT1,STC1,ALOX15,ASGR2,ALPL,NPPC,SHH,OSR2,CTHRC1,GREM1,S1PR1,JUNB,CEBPB,PHOSPHO1,PCP4,IFITM1,COL5A2,CLEC5A,CCL3
IBD_up	TRUE	0.00139	333	1312	52	0.04	0.156	GO:0003013	BP	4	circulatory system process	3	CD38,TAC1,NOS2,CPS1,UTS2,GUCY1B3,PTGS2,ICAM1,TGFB2,HIF1A,TRPV4,IFNG,SOD2,HBEGF,HRH2,POMC,TACR1,STAT1,KCNIP2,CXCR4,RAMP3,NFE2,NTS,AGT,ENPEP,ADCYAP1,GRIP2,ADM,VEGFC,EDNRA,STC1,ACTC1,NPPC,GUCY1A3,COL1A2,NOS3,OR51E2,SERPINF2,CXCL10,PTAFR,APLN,OLR1,KCNE1,SCN5A,ADRA2C,PTP4A3,PDE4B,FFAR3,P2RX2,MME,ADA,GJA5
IBD_up	TRUE	1.26e-18	133	1312	51	0.039	0.383	GO:0050663	BP	4	cytokine secretion	2	FGR,LCP2,TNFRSF9,FOXP3,HYAL2,C1QTNF3,FCN1,TLR8,RGCC,CRTAM,TRPV4,IL26,IFNG,IL17A,IL17F,WNT5A,IL1A,IL1RL1,SLAMF1,GBP1,CD274,TWIST1,SRGN,TREM1,IL1B,FFAR2,CCR7,CHI3L1,ANXA1,AGT,IL6,IL33,CASP1,CASP5,BANK1,GBP5,RLTPR,S100A12,AIM2,CLEC4E,NOD2,CCL19,SAA1,TLR10,CADM1,SOCS1,MAPK11,CLEC6A,LYN,CLEC5A,CCL3
IBD_up	TRUE	1.26e-12	178	1312	51	0.039	0.287	GO:0002449	BP	4	lymphocyte mediated immunity	4	BTK,WAS,SLC11A1,CD74,POU2F2,FOXP3,ICAM1,UNC13D,IL12RB1,GZMB,CD40,TLR8,CORO1A,CTSH,FCER2,CLC,CRTAM,IL23A,IFNG,AICDA,IL12B,BCL6,SLAMF1,CR2,CLU,SASH3,C4BPA,C4BPB,IL1B,C3,ULBP2,RSAD2,BATF,C1R,SLAMF6,TAP1,IL7R,IL12A,GAPT,CD28,CADM1,SH2D1A,CD55,SH2D1B,CR1,CFI,SERPINB4,IGHG4,IGHG2,IGHG1,LTA
IBD_up	TRUE	4.74e-11	194	1312	51	0.039	0.263	GO:0050795	BP	4	regulation of behavior	2	CD74,STAP1,UTS2,FGF10,CXCL2,ANGPT2,RETN,SERPINE1,PTGDS,CCL2,PF4V1,IL23A,TRPV4,CCR6,PDGFRB,WNT5A,NR4A3,CXCR4,CXCL6,IL1B,CCR7,KDR,LBP,IL6,CCL21,STRA6,CXCL9,PLA2G7,VEGFC,EDNRA,CXCL13,GHRL,CXCL3,CXCL5,PPBP,PF4,CXCL1,GREM1,IL12A,CXCL10,CXCL11,IL8,ROBO1,S1PR1,CCL19,KCNA2,ADA,AIF1,LYN,CCL4,CCL3
IBD_up	TRUE	4.34e-10	205	1312	51	0.039	0.249	GO:0070371	BP	4	ERK1 and ERK2 cascade	3	CCL26,CD74,FLT4,FGF10,ICAM1,ESR1,CCL22,CCL17,CTSH,CCL24,CCL2,RAPGEF2,TRPV4,IL26,PDGFRB,IL1A,CCL20,ERRFI1,SLAMF1,GBP1,TNFSF11,IL1B,C3,CCR7,KDR,LIF,CCL25,CHI3L1,AGT,IL6,CCL21,SEMA7A,ADCYAP1,EPHA2,CYR61,EDNRA,EPHB1,ALOX15,SCIMP,ATF3,NOD2,SERPINF2,GPR183,CCL11,CCL19,PLA2G2A,NTRK1,LYN,CCL4,CCL18,CCL3
IBD_up	TRUE	1.5e-08	225	1312	51	0.039	0.227	GO:0004930	MF	38	G-protein coupled receptor activity	4	GAL,ADCYAP1R1,CCR6,PDGFRB,HRH2,TACR1,CXCR4,S1PR4,FFAR2,CCR7,NMUR2,GPR84,CCBP2,SFRP2,EDNRA,GPR114,PTGIR,CXCR5,PTGER1,OXER1,CXCR1,F2RL2,GPR85,GPR176,OR51E2,PTAFR,GPR183,GPR25,S1PR1,FPR2,FPR1,SPHK1,CCR8,CXCR2,P2RY13,HCAR2,GPR132,CCR3,CCR4,ADRA2C,SORCS2,GP1BA,FFAR3,NPSR1,FZD9,CNR2,SUCNR1,S1PR3,LTB4R,HCAR3,PKD1L3
IBD_up	TRUE	5.91e-06	268	1312	51	0.039	0.19	GO:0055074	BP	4	calcium ion homeostasis	7	CD38,TAC1,UTS2,GNA15,ADCYAP1R1,ESR1,PVALB,CD40,CORO1A,JAK3,CCL2,FAM20A,TRPV4,CCR6,TACR1,TNFSF11,CXCR4,IL1B,S1PR4,CCR7,NMUR2,TRPC4,CCL21,CXCL9,ADCYAP1,FCRL5,ADM,EDNRA,THY1,CXCL13,GHRL,STC1,PROK2,JSRP1,CXCL10,CXCL11,S1PR1,CCL11,CCL19,SAA1,CCR8,CCR3,CCR4,NPSR1,P2RX2,CD55,ERO1L,TGM2,S1PR3,LYN,CCL3
IBD_up	TRUE	0.00104	321	1312	51	0.039	0.159	GO:0099503	CC	58	secretory vesicle	1	LTF,SLC11A1,HGF,PTPRN,SNCAIP,GAL,LAMP3,UNC13D,TGFB2,STX1B,TIMP1,OLFM4,CTSH,SERPINE1,NCS1,COL1A1,VWF,POMC,NCF2,CLU,SRGN,SEMG1,IL1B,LOXL1,SYT5,SPINK5,STX11,MMRN1,ABCA12,PLA1A,VEGFC,ADAM8,TMEM163,GHRL,ITGB2,TREML1,NPPC,PPBP,PF4,DEFA5,SERPINF2,KLK7,SELP,PCSK1,SPHK1,PDE4B,THBS2,DMBT1,PLA2G2A,LRRK2,MME
IBD_up	TRUE	0.00208	330	1312	51	0.039	0.155	GO:0008015	BP	4	blood circulation	4	CD38,TAC1,NOS2,CPS1,UTS2,GUCY1B3,PTGS2,ICAM1,TGFB2,HIF1A,TRPV4,IFNG,SOD2,HBEGF,HRH2,POMC,TACR1,STAT1,KCNIP2,CXCR4,NFE2,NTS,AGT,ENPEP,ADCYAP1,GRIP2,ADM,VEGFC,EDNRA,STC1,ACTC1,NPPC,GUCY1A3,COL1A2,NOS3,OR51E2,SERPINF2,CXCL10,PTAFR,APLN,OLR1,KCNE1,SCN5A,ADRA2C,PTP4A3,PDE4B,FFAR3,P2RX2,MME,ADA,GJA5
IBD_up	TRUE	0.00735	348	1312	51	0.039	0.147	GO:0032844	BP	4	regulation of homeostatic process	1	CD38,TAC1,CD74,UTS2,SPI1,CLDN18,PTGS2,ADCYAP1R1,TGFB2,HIF1A,CORO1A,TRPV4,TACR1,SPP1,NR4A3,TNFSF11,INHBA,IL1B,CCR7,IFI6,LDLR,IL2RA,ANXA1,AGT,CCL21,CXCL9,FCRL5,EDNRA,ADAM8,THY1,GHRL,DCSTAMP,JSRP1,CXCL10,CXCL11,S1PR1,APLN,CCL19,HCAR2,SCN5A,CCK,NPSR1,ISG15,P2RX2,LRRK2,ADA,ERO1L,LYN,RTEL1,GJA5,CCL3
IBD_up	TRUE	0.05	150	1312	51	0.039	0.34	REAC:418594	rea	12	G alpha (i) signalling events	1	GAL,CXCL2,RGS1,CCR6,CCL20,POMC,RGS4,CXCR4,CXCL6,C3,S1PR4,CCR7,CCL25,NMUR2,ANXA1,AGT,CCL21,CXCL9,RGS16,CXCL13,CXCR5,OXER1,CXCR1,CXCL3,CXCL5,PPBP,PF4,CXCL1,GNG8,PNOC,CXCL10,CXCL11,IL8,S1PR1,FPR2,FPR1,APLN,CCL19,SAA1,CCR8,CXCR2,P2RY13,HCAR2,CCR3,CCR4,NPB,ADRA2C,CNR2,SUCNR1,S1PR3,HCAR3
IBD_up	TRUE	6.38e-12	179	1312	50	0.038	0.279	GO:1903039	BP	4	positive regulation of leukocyte cell-cell adhesion	4	CD74,FOXP3,IL12RB1,CORO1A,EBI3,JAK3,MAP3K8,CCL2,CD5,IL23A,IFNG,CD83,VNN1,IL12B,SLAMF1,NR4A3,CD274,TNFSF11,CD80,SASH3,IL1B,TNFSF9,CCR7,LILRB2,IL2RA,ANXA1,IL6,CCL21,ADAM8,THY1,RLTPR,TNFRSF13C,VCAM1,CTLA4,ICOS,SHH,NOD2,IL7R,IL12A,PTAFR,CCL19,CD28,EGR3,PDCD1,CD55,ADA,PDCD1LG2,CARD11,AIF1,LYN
IBD_up	TRUE	1.29e-07	232	1312	50	0.038	0.216	GO:0071356	BP	4	cellular response to tumor necrosis factor	5	TNFRSF12A,CCL26,BIRC3,TNFRSF9,RELT,TRAF1,CLDN18,HYAL2,NFKB2,APOB,ICAM1,CD40,TNFSF13B,CCL22,CCL17,CCL24,CCL2,COL1A1,HYAL1,CCL20,STAT1,TNFSF11,TNFRSF8,CD70,KLF2,ASS1,CCL25,CHI3L1,IL6,CCL21,CARD14,ADAMTS12,TNFRSF13C,VCAM1,AIM2,DCSTAMP,NKX3-1,GPD1,IL8,CCL11,CCL19,TNFRSF10C,SPHK1,TNFRSF4,SGMS1,LTA,TNFRSF6B,CCL4,CCL18,CCL3
IBD_up	TRUE	7.09e-07	244	1312	50	0.038	0.205	GO:0050678	BP	4	regulation of epithelial cell proliferation	2	CCL26,FLT4,CDH3,FGF10,B4GALT1,ESR1,TGFB2,HIF1A,PPP1R16B,RGCC,HPN,CCL24,CCL2,IL26,IFNG,WNT5A,HYAL1,TACR1,STAT1,ERRFI1,NR4A3,TWIST1,PLAU,NR4A1,KDR,ALDH1A2,IL6,SULF1,FGF7,SFRP2,VEGFC,EDNRA,GHRL,XDH,SHH,OSR2,NKX3-1,NOD2,ROBO1,REG3A,CCL11,CYP7B1,EGFL7,EGR3,CCR3,SCN5A,TBX1,TACSTD2,SERPINB5,MMP12
IBD_up	TRUE	0.00581	336	1312	50	0.038	0.149	GO:0048608	BP	4	reproductive structure development	5	TNC,PTPRN,PRDM1,FGF10,PTGS2,TFAP2C,ICAM1,ESR1,HIF1A,REC8,RETN,MDFI,WNT5A,SPP1,INHBA,SNAI1,LIF,VGF,HOXD13,ANXA1,SULF1,MMP13,STRA6,LEF1,DHH,FGF7,ADCYAP1,CYR61,SFRP2,RSPO3,ADM,ADAMTS1,GHRL,STC1,CSF2,SHH,NOS3,NKX3-1,ZFPM2,JUNB,CEBPB,CYP7B1,FOSL1,BASP1,PHLDA2,SOCS3,GJB5,ADA,NTRK1,SERPINB5
IBD_up	TRUE	0.00812	341	1312	50	0.038	0.147	GO:0061458	BP	4	reproductive system development	4	TNC,PTPRN,PRDM1,FGF10,PTGS2,TFAP2C,ICAM1,ESR1,HIF1A,REC8,RETN,MDFI,WNT5A,SPP1,INHBA,SNAI1,LIF,VGF,HOXD13,ANXA1,SULF1,MMP13,STRA6,LEF1,DHH,FGF7,ADCYAP1,CYR61,SFRP2,RSPO3,ADM,ADAMTS1,GHRL,STC1,CSF2,SHH,NOS3,NKX3-1,ZFPM2,JUNB,CEBPB,CYP7B1,FOSL1,BASP1,PHLDA2,SOCS3,GJB5,ADA,NTRK1,SERPINB5
IBD_up	TRUE	2.72e-16	138	1312	49	0.037	0.355	GO:0097529	BP	4	myeloid leukocyte migration	5	CCL26,CD74,STAP1,CXCL2,TGFB2,CCL22,CCL17,CCL24,SERPINE1,CCL2,IL23A,TRPV4,IFNG,CCL20,CSF3R,TNFSF11,TREM1,IL1B,CCR7,LBP,CCL25,ANXA1,IL6,CCL21,S100A8,PLA2G7,VEGFC,EDNRA,ADAM8,ITGB2,S100A9,S100A12,CXCL3,PPBP,CXCL1,GREM1,CXCL10,IL8,PIK3CD,CCL11,CCL19,SAA1,CXCR2,PDE4B,AIF1,LYN,CCL4,CCL18,CCL3
IBD_up	TRUE	2.87e-15	140	1312	48	0.037	0.343	GO:0002685	BP	4	regulation of leukocyte migration	5	CD74,STAP1,CXCL2,ICAM1,MADCAM1,CCL24,SERPINE1,CCL2,PF4V1,IL23A,TRPV4,CCR6,WNT5A,CCL20,TACR1,CXCL6,IL1B,CCR7,LBP,CCL25,ANXA1,IL6,IL33,CCL21,CXCL9,PLA2G7,VEGFC,EDNRA,ADAM8,CXCL13,CXCL3,CXCL5,PPBP,PF4,CXCL1,GREM1,IL12A,CXCL10,CXCL11,PTAFR,IL8,CCL19,SELP,ADA,AIF1,LYN,CCL4,CCL3
IBD_up	TRUE	1.02e-14	144	1312	48	0.037	0.333	GO:0042742	BP	4	defense response to bacterium	6	FGR,TAC1,NOS2,PGLYRP1,LTF,SLC11A1,LYZ,CEBPE,PGC,HAMP,SERPINE1,TNFSF8,IL23A,IFNG,IL12B,CCL20,SEMG1,TREM1,CXCL6,CFP,VGF,LBP,SPINK5,IL6,S100A8,ADM,ADAMTS5,CXCL13,PGLYRP4,S100A9,S100A12,PPBP,DEFA5,DEFA6,CLEC4E,CLEC4D,NOD2,IL12A,KLK7,CEBPB,SELP,ISG15,DMBT1,PLA2G2A,IGHG4,IGHG2,IGHG1,LTA
IBD_up	TRUE	1.24e-11	176	1312	49	0.037	0.278	GO:0034112	BP	4	positive regulation of homotypic cell-cell adhesion	4	CD74,FOXP3,IL12RB1,CORO1A,EBI3,JAK3,MAP3K8,CCL2,CD5,IL23A,IFNG,CD83,VNN1,IL12B,SLAMF1,NR4A3,CD274,TNFSF11,CD80,SASH3,IL1B,TNFSF9,CCR7,LILRB2,IL2RA,ANXA1,IL6,CCL21,ADAM8,THY1,RLTPR,TNFRSF13C,VCAM1,CTLA4,ICOS,SHH,NOD2,IL7R,IL12A,CCL19,CD28,EGR3,PDCD1,CD55,ADA,PDCD1LG2,CARD11,AIF1,LYN
IBD_up	TRUE	2.41e-11	173	1312	48	0.037	0.277	GO:0050870	BP	4	positive regulation of T cell activation	5	CD74,FOXP3,IL12RB1,CORO1A,EBI3,JAK3,MAP3K8,CCL2,CD5,IL23A,IFNG,CD83,VNN1,IL12B,SLAMF1,CD274,TNFSF11,CD80,SASH3,IL1B,TNFSF9,CCR7,LILRB2,IL2RA,ANXA1,IL6,CCL21,ADAM8,THY1,RLTPR,TNFRSF13C,VCAM1,CTLA4,ICOS,SHH,NOD2,IL7R,IL12A,CCL19,CD28,EGR3,PDCD1,CD55,ADA,PDCD1LG2,CARD11,AIF1,LYN
IBD_up	TRUE	7.43e-11	184	1312	49	0.037	0.266	GO:0030217	BP	4	T cell differentiation	5	CYP26B1,CD74,FOXP3,IL12RB1,JAK3,TNFSF8,IL23A,IFNG,CD83,VNN1,IL12B,BCL6,PLA2G2D,EGR1,CD80,SASH3,IRF1,IL1B,TNFSF9,CCR7,LILRB2,SPINK5,RSAD2,IL2RA,ANXA1,DTX1,IL6,LEF1,ADAM8,BATF,RLTPR,AIRE,SLAMF6,CTLA4,SHH,CLEC4E,CLEC4D,NFKBID,RHOH,IL7R,IL12A,PIK3CD,CCL19,CD28,EGR3,FUT7,ADA,IL27,CARD11
IBD_up	TRUE	7.44e-11	178	1312	48	0.037	0.27	GO:0045765	BP	4	regulation of angiogenesis	5	TNFRSF12A,HGF,UTS2,PTGS2,ANGPT2,HIF1A,PPP1R16B,RGCC,CTSH,CCL24,SERPINE1,CCL2,IL17F,WNT5A,HYAL1,IL1A,STAT1,TWIST1,IL1B,C3,KDR,LIF,CHI3L1,SPINK5,AGT,LECT1,IL6,SULF1,WARS,EPHA2,SFRP2,ADM,VEGFC,CXCL13,GHRL,ITGB2,PROK2,PF4,NOS3,GREM1,ANGPTL4,CXCL10,IL8,CCL11,SPHK1,CCR3,THBS2,NTRK1
IBD_up	TRUE	4.79e-10	193	1312	49	0.037	0.254	GO:0070372	BP	4	regulation of ERK1 and ERK2 cascade	3	CCL26,CD74,FLT4,FGF10,ICAM1,ESR1,CCL22,CCL17,CCL24,CCL2,RAPGEF2,TRPV4,IL26,PDGFRB,IL1A,CCL20,ERRFI1,SLAMF1,GBP1,TNFSF11,IL1B,C3,CCR7,KDR,LIF,CCL25,CHI3L1,IL6,CCL21,SEMA7A,ADCYAP1,EPHA2,CYR61,EDNRA,EPHB1,ALOX15,SCIMP,ATF3,NOD2,SERPINF2,GPR183,CCL11,CCL19,PLA2G2A,NTRK1,LYN,CCL4,CCL18,CCL3
IBD_up	TRUE	1.46e-05	261	1312	49	0.037	0.188	GO:0006874	BP	4	cellular calcium ion homeostasis	5	CD38,TAC1,UTS2,GNA15,ADCYAP1R1,ESR1,PVALB,CD40,CORO1A,JAK3,CCL2,TRPV4,CCR6,TACR1,CXCR4,IL1B,S1PR4,CCR7,NMUR2,TRPC4,CCL21,CXCL9,ADCYAP1,FCRL5,ADM,EDNRA,THY1,CXCL13,GHRL,STC1,PROK2,JSRP1,CXCL10,CXCL11,S1PR1,CCL11,CCL19,SAA1,CCR8,CCR3,CCR4,NPSR1,P2RX2,CD55,ERO1L,TGM2,S1PR3,LYN,CCL3
IBD_up	TRUE	0.00018	285	1312	49	0.037	0.172	GO:0018108	BP	4	peptidyl-tyrosine phosphorylation	1	FGR,BTK,CD74,HGF,STAP1,FLT4,HYAL2,FGF10,IL12RB2,ICAM1,IL12RB1,OSM,CD40,JAK3,CSF3,IL23A,IFNG,IL12B,IL5,PDGFRB,ERRFI1,CD80,KDR,LIF,AGT,IL6,BLK,FGF7,EPHA2,DYRK3,SFRP2,VEGFC,EPHB1,SAMSN1,GHRL,LRP8,ITGB2,ITGA5,IL24,CSF2,IL22RA2,GREM1,IL12A,HCLS1,ADRA2C,SOCS1,CCK,NTRK1,LYN
IBD_up	TRUE	0.000218	287	1312	49	0.037	0.171	GO:0018212	BP	4	peptidyl-tyrosine modification	1	FGR,BTK,CD74,HGF,STAP1,FLT4,HYAL2,FGF10,IL12RB2,ICAM1,IL12RB1,OSM,CD40,JAK3,CSF3,IL23A,IFNG,IL12B,IL5,PDGFRB,ERRFI1,CD80,KDR,LIF,AGT,IL6,BLK,FGF7,EPHA2,DYRK3,SFRP2,VEGFC,EPHB1,SAMSN1,GHRL,LRP8,ITGB2,ITGA5,IL24,CSF2,IL22RA2,GREM1,IL12A,HCLS1,ADRA2C,SOCS1,CCK,NTRK1,LYN
IBD_up	TRUE	0.000983	296	1312	48	0.037	0.162	GO:0002429	BP	4	immune response-activating cell surface receptor signaling pathway	5	FGR,CD38,CD79B,BTK,WAS,STAP1,LCP2,FOXP3,NFKB2,PTPRC,FCN1,CD79A,IFNG,CLEC4A,GBP1,NR4A3,LAX1,IL1B,FFAR2,CCR7,THEMIS2,NFATC1,BLK,FCGR2A,FCRL5,THY1,RLTPR,SH2B2,MNDA,CTLA4,CLEC4E,CLEC4D,PIK3CD,CLEC7A,KLHL6,CD19,CD28,PDE4B,ADA,CARD11,CR1,FCGR3A,CLEC6A,IGHG4,IGHG2,IGHG1,NFAM1,LYN
IBD_up	TRUE	0.0129	331	1312	48	0.037	0.145	GO:0023061	BP	4	signal release	3	CD38,TAC1,NOS2,UTS2,PTPRN,SNCAIP,GAL,SLC1A3,C1QTNF3,RAPGEF4,STX1B,OSM,HIF1A,SNPH,RETN,TRPV4,IFNG,POMC,TACR1,TNFSF11,INHBA,IL1B,FFAR2,LIF,VGF,SYT5,ANXA1,STX11,AGT,IL6,BLK,IL1RN,ADCYAP1,ADM,GHRL,SLC2A2,NKX3-1,APLN,PCSK1,SPHK1,HCAR2,FAM3B,ADRA2C,FFAR3,LRRK2,CACNA1E,LYN,DOC2B
IBD_up	TRUE	0.0444	352	1312	48	0.037	0.136	GO:0048732	BP	4	gland development	5	HGF,CPS1,TNC,TG,FGF10,B4GALT1,ESR1,TGFB2,HIF1A,HPN,IFNG,SOD2,HRH2,WNT5A,IGFBP5,MSX2,TNFSF11,PLAU,HOXD13,ALDH1A2,LBP,ASS1,NTS,ANXA1,IL6,ALDOB,SULF1,STRA6,LEF1,DUOX2,FGF7,ADCYAP1,EPHA2,DNAAF1,XDH,RLTPR,SHH,NKX3-1,PCSK9,ROBO1,APLN,CCL11,CEBPB,CYP7B1,TBX1,ADA,TGM2,SERPINB5
IBD_up	TRUE	7.37e-11	172	1312	47	0.036	0.273	GO:0050714	BP	4	positive regulation of protein secretion	2	FGR,CD38,HYAL2,C1QTNF3,FCN1,TGFB2,HIF1A,RGCC,CRTAM,TRPV4,IL26,IFNG,IL17A,IL17F,IL5,WNT5A,IL1A,IL1RL1,SLAMF1,CD274,TWIST1,IL1B,FFAR2,IL6,BLK,IL33,MMP13,CASP1,CASP5,VEGFC,ADAM8,GHRL,RLTPR,AIM2,CLEC4E,NOD2,OR51E2,CCL19,SAA1,HCAR2,CADM1,MAPK11,TNFRSF4,CLEC6A,CLEC5A,DOC2B,CCL3
IBD_up	TRUE	7.72e-10	183	1312	47	0.036	0.257	GO:0042113	BP	4	B cell activation	4	CD38,BTK,CD74,POU2F2,FOXP3,PRDM1,CD40,CD79A,JAK3,IFNG,AICDA,IL5,BCL6,CR2,SASH3,LAX1,INHBA,CD180,IL6,LEF1,BANK1,SAMSN1,BATF,MS4A1,TNFRSF13C,CXCR5,IKZF3,VCAM1,MNDA,CTLA4,NOD2,IL7R,GPR183,MZB1,PIK3CD,GAPT,CD28,TNFRSF4,FZD9,ADA,CARD11,NTRK1,IGHG4,IGHG2,IGHG1,NFAM1,LYN
IBD_up	TRUE	5.36e-09	193	1312	47	0.036	0.244	GO:0001664	MF	38	G-protein coupled receptor binding	2	TAC1,CCL26,GNA15,GAL,CXCL2,FCN1,ESR1,CCL22,CCL17,CCL24,CCL2,PF4V1,RAPGEF2,WNT5A,CCL20,POMC,CXCL6,C3,CCL25,AGT,CCL21,CXCL9,ADCYAP1,RSPO3,ADM,CXCL13,GHRL,PROK2,CXCL3,CXCL5,PPBP,PF4,CXCL1,CTHRC1,CXCL10,CXCL11,IL8,S1PR1,APLN,CCL11,CCL19,SAA1,NPB,ADRA2C,CCL4,CCL18,CCL3
IBD_up	TRUE	0.00127	291	1312	47	0.036	0.162	GO:0007600	BP	4	sensory perception	4	TAC1,COL11A1,CDH3,MYO3B,PTGS2,SLC1A3,ICAM1,SLC26A4,GRIN2D,HPN,COL1A1,IFNG,FAM65B,IL12B,TACR1,LEF1,LUM,KIFC3,ADCYAP1,RGS16,EDNRA,EPHB1,TMPRSS3,SCNN1D,PROK2,TMC1,OR51E2,BEST1,PNOC,PTAFR,SDR16C5,KCNA2,KCNJ10,KCNE1,COL18A1,TBX1,ADRA2C,TACSTD2,CCK,P2RX2,CNR2,GJB4,MME,NTRK1,ABCA4,PKD1L3,CCL3
IBD_up	TRUE	5.12e-16	125	1312	46	0.035	0.368	GO:0006959	BP	4	humoral immune response	3	TAC1,LTF,POU2F2,FCN1,PGC,RGCC,FCER2,EBI3,CCL2,IFNG,CD83,CCR6,CR2,CLU,C4BPA,C4BPB,SEMG1,TREM1,C3,CCR7,CFP,SPINK5,IL6,FCN3,ADM,CXCL13,MS4A1,C1R,AIRE,DEFA5,DEFA6,KLK7,GPR183,CD28,SPNS2,SH2D1A,DMBT1,PDCD1,PAX5,CD55,CR1,CFI,IGHG4,IGHG2,IGHG1,LTA
IBD_up	TRUE	0.000442	271	1312	46	0.035	0.17	GO:0001667	BP	4	ameboidal-type cell migration	4	TAC1,FLT4,UTS2,HYAL2,FGF10,PTGS2,FAP,ANGPT2,TGFB2,HIF1A,MMP9,TIMP1,RGCC,CTSH,HAS1,IFNG,CCR6,HBEGF,WNT5A,HYAL1,TACR1,TWIST1,NR4A1,KDR,AGT,SEMA7A,LEF1,FGF7,EPHA2,VEGFC,CXCL13,STC1,ITGB2,S100P,SHH,SOX17,NOS3,GREM1,ROBO1,KRT2,EGR3,TBX1,TACSTD2,PTP4A3,S100A2,SOX18
IBD_up	TRUE	0.00178	287	1312	46	0.035	0.16	GO:0042886	BP	4	amide transport	1	CD38,NOS2,CD74,UTS2,PTPRN,GAL,PTGS2,C1QTNF3,RAPGEF4,UPK3A,HIF1A,AQP9,FOLR3,IL23A,TRPV4,IFNG,IL12B,TNFSF11,IL1B,FFAR2,LIF,VGF,SYT5,SLC14A2,ANXA1,IL6,BLK,IL1RN,ADCYAP1,S100A8,ABCA12,GHRL,S100A9,SLC2A2,GREM1,TAP1,APLN,CCL19,PCSK1,SPHK1,C8ORF4,FAM3B,ADRA2C,FFAR3,CACNA1E,DOC2B
IBD_up	TRUE	0.00363	296	1312	46	0.035	0.155	GO:0030099	BP	4	myeloid cell differentiation	3	LTF,SPI1,CLDN18,SNX10,TESC,CEBPE,HIF1A,MMP9,CSF3,IL23A,IFNG,IL17A,IL12B,IL5,BCL6,CSF3R,TNFSF11,INHBA,BATF3,TNFSF9,CCR7,KLF2,LIF,LEF1,EPHA2,DYRK3,BATF,BCL6B,PF4,CSF2,DCSTAMP,BATF2,FOS,JUNB,PIK3CD,RASGRP4,CEBPB,CCL19,HCLS1,IKZF1,LILRB4,ISG15,LILRB3,LYN,CLEC5A,CCL3
IBD_up	TRUE	0.00927	309	1312	46	0.035	0.149	GO:0072511	BP	4	divalent inorganic cation transport	1	SLC11A1,PTGS2,ADCYAP1R1,ICAM1,CORO1A,JAK3,HAMP,NCS1,CCL2,TRPV4,PDGFRB,CXCR4,RAMP3,SEMG1,CCR7,LILRB2,NMUR2,TRPC4,GIF,TCN1,AGT,CCL21,CXCL9,FCRL5,EDNRA,THY1,STC1,NOS3,TMC1,JSRP1,BEST1,CXCL10,CXCL11,CCL19,PDE4B,SRL,NPSR1,GJA4,P2RX2,ERO1L,CACNA1E,GRIN3A,LYN,CCL4,PKD1L3,CCL3
IBD_up	TRUE	5.5e-20	95	1312	44	0.034	0.463	GO:0050729	BP	4	positive regulation of inflammatory response	4	TAC1,CCL26,HYAL2,PTGS2,OSM,CCL24,SERPINE1,CCL2,IL23A,TRPV4,IL17A,IL17F,IL12B,WNT5A,IL1RL1,TNFSF11,IL1B,C3,FFAR2,CCR7,IL17B,LBP,IDO1,AGT,IL6,IL33,S100A8,OSMR,PLA2G7,EDNRA,ADAM8,GBP5,S100A9,S100A12,NOD2,CCL11,TLR10,CD28,FFAR3,PLA2G2A,LTA,CCL4,CCL18,CCL3
IBD_up	TRUE	6.96e-17	115	1312	45	0.034	0.391	GO:0050707	BP	4	regulation of cytokine secretion	3	FGR,TNFRSF9,FOXP3,HYAL2,C1QTNF3,FCN1,TLR8,RGCC,CRTAM,TRPV4,IL26,IFNG,IL17A,IL17F,WNT5A,IL1A,IL1RL1,SLAMF1,GBP1,CD274,TWIST1,SRGN,IL1B,FFAR2,CCR7,ANXA1,IL6,IL33,CASP1,CASP5,BANK1,RLTPR,AIM2,CLEC4E,NOD2,CCL19,SAA1,TLR10,CADM1,SOCS1,MAPK11,CLEC6A,LYN,CLEC5A,CCL3
IBD_up	TRUE	1.86e-09	175	1312	45	0.034	0.257	GO:0002263	BP	4	cell activation involved in immune response	2	FGR,PGLYRP1,SLC11A1,FOXP3,ICAM1,UNC13D,IL12RB1,PLA2G3,CD40,CORO1A,JAK3,IL23A,IFNG,AICDA,IL12B,BCL6,SLAMF1,NR4A3,CD80,LBP,PRAM1,CD180,ANXA1,LCP1,IL6,LEF1,BATF,CD1C,SLAMF6,PPBP,CLEC4E,CLEC4D,PTAFR,GPR183,PIK3CD,CLEC7A,CCL19,GAPT,C8ORF4,CD28,ADA,IL27,SH2D1B,LYN,CCL3
IBD_up	TRUE	4.31e-09	173	1312	44	0.034	0.254	GO:0002366	BP	4	leukocyte activation involved in immune response	3	FGR,PGLYRP1,SLC11A1,FOXP3,ICAM1,UNC13D,IL12RB1,PLA2G3,CD40,CORO1A,JAK3,IL23A,IFNG,AICDA,IL12B,BCL6,SLAMF1,NR4A3,CD80,LBP,PRAM1,CD180,ANXA1,LCP1,IL6,LEF1,BATF,CD1C,SLAMF6,PPBP,CLEC4E,CLEC4D,PTAFR,GPR183,PIK3CD,CLEC7A,CCL19,GAPT,CD28,ADA,IL27,SH2D1B,LYN,CCL3
IBD_up	TRUE	5.26e-09	174	1312	44	0.034	0.253	GO:0044706	BP	4	multi-multicellular organism process	2	CD38,TAC1,PRDM1,ACSL4,PTGS2,B4GALT1,ESR1,ANGPT2,HIF1A,MMP9,STS,TIMP1,NAMPT,CCL2,TACR1,IGFBP5,SPP1,INSL4,PLAU,SEMG1,IL1B,FOSB,APOL2,LIF,IDO1,AGT,MMP7,MMP13,ADCYAP1,ADM,EDNRA,GHRL,STC1,TAC3,PNOC,PTAFR,FOS,JUNB,FOSL1,SPHK1,ADRA2C,MAFF,MUC1,CD55
IBD_up	TRUE	6.4e-09	175	1312	44	0.034	0.251	GO:0001818	BP	4	negative regulation of cytokine production	3	PGLYRP1,BTK,LTF,SLC11A1,HGF,TNFRSF9,FOXP3,CDH3,TRIB2,C1QTNF3,IRAK3,TGFB2,RGCC,MEFV,JAK3,IL23A,IFNG,CD83,IL12B,BCL6,POMC,IL1RL1,ERRFI1,SLAMF1,GBP1,CD274,INHBA,TWIST1,SRGN,KLF2,LBP,IDO1,ANXA1,IL6,IL33,LEF1,BANK1,UBE2L6,GHRL,ZC3H12A,IL12A,TIGIT,ISG15,PDCD1LG2
IBD_up	TRUE	9.84e-08	190	1312	44	0.034	0.232	GO:0051480	BP	4	regulation of cytosolic calcium ion concentration	6	CD38,TAC1,UTS2,GNA15,ADCYAP1R1,ESR1,PVALB,CORO1A,JAK3,TRPV4,CCR6,TACR1,CXCR4,IL1B,S1PR4,CCR7,NMUR2,TRPC4,CCL21,CXCL9,ADCYAP1,FCRL5,ADM,EDNRA,THY1,CXCL13,GHRL,PROK2,JSRP1,CXCL10,CXCL11,S1PR1,CCL19,SAA1,CCR8,CCR3,CCR4,NPSR1,P2RX2,CD55,ERO1L,S1PR3,LYN,CCL3
IBD_up	TRUE	0.000829	270	1312	45	0.034	0.167	GO:0001101	BP	4	response to acid chemical	3	CYP26B1,CD38,CPS1,TNC,PTGS2,APOB,TESC,ICAM1,HIF1A,CTSH,CCL2,COL1A1,APOC3,SOD2,IL17A,PDGFRB,WNT5A,TACR1,EGR1,IL1B,FFAR2,CCR7,ALDH1A2,ASS1,SLC14A2,IL6,ALDOB,CCL21,PTGES,ACSL1,ADAMTS1,COL1A2,OR51E2,PTAFR,CEBPB,CCL19,COL18A1,TBX1,SOCS1,MUC1,FFAR3,COL4A1,NTRK1,COL5A2,LYN
IBD_up	TRUE	0.00118	266	1312	44	0.034	0.165	GO:0001655	BP	4	urogenital system development	4	TNC,HYAL2,FGF10,NOTCH3,COL4A4,ARG2,ESR1,ANGPT2,UPK3A,CTSH,TBX18,PDGFRB,WNT5A,STAT1,EGR1,LIF,HOXD13,ALDH1A2,ASS1,ANXA1,AGT,SULF1,STRA6,ENPEP,LEF1,EDNRA,ADAMTS1,NPHS1,KIF26B,SHH,SOX17,OSR2,SERPINB7,GREM1,NKX3-1,PCSK9,CYP7B1,BASP1,TACSTD2,COL4A1,LRRK2,MME,SERPINB5,PKD1L3
IBD_up	TRUE	0.00293	285	1312	45	0.034	0.158	GO:0052548	BP	4	regulation of endopeptidase activity	2	KAL1,PLAUR,DPEP1,HGF,BIRC3,ITIH4,SERPINB3,CST7,PAPLN,MMP9,TIMP1,MEFV,CTSH,TFPI2,SERPINE1,COL7A1,CSTA,SPINK4,NR4A1,PI3,SEMG1,C3,IFI6,SPINK5,AGT,IL6,CASP1,LEF1,PMAIP1,CYR61,S100A8,SFRP2,XDH,S100A9,COL6A3,AIM2,SERPINB7,NKX3-1,SERPINF2,ROBO1,CCK,CR1,SERPINB4,SERPINB5,HMSD
IBD_up	TRUE	0.00956	301	1312	45	0.034	0.15	GO:0052547	BP	4	regulation of peptidase activity	1	KAL1,PLAUR,DPEP1,HGF,BIRC3,ITIH4,SERPINB3,CST7,PAPLN,MMP9,TIMP1,MEFV,CTSH,TFPI2,SERPINE1,COL7A1,CSTA,SPINK4,NR4A1,PI3,SEMG1,C3,IFI6,SPINK5,AGT,IL6,CASP1,LEF1,PMAIP1,CYR61,S100A8,SFRP2,XDH,S100A9,COL6A3,AIM2,SERPINB7,NKX3-1,SERPINF2,ROBO1,CCK,CR1,SERPINB4,SERPINB5,HMSD
IBD_up	TRUE	0.011	303	1312	45	0.034	0.149	GO:0045089	BP	4	positive regulation of innate immune response	4	PGLYRP1,BTK,LTF,BIRC3,TNIP3,NFKB2,FCN1,IRAK3,TLR8,MAP3K8,CRTAM,CLEC4A,IL12B,WNT5A,DUSP4,IRF1,IL1B,FFAR2,LBP,NFATC1,IRAK2,RSAD2,CTSK,ADAM8,GBP5,ITGB2,SLAMF6,PGLYRP4,AIM2,CLEC4E,CLEC4D,NOD2,IL12A,ITGAM,FOS,CLEC7A,TLR10,CADM1,SH2D1A,MAPK11,DMBT1,CARD11,SH2D1B,CLEC6A,LYN
IBD_up	TRUE	0.0169	301	1312	44	0.034	0.146	GO:0051346	BP	4	negative regulation of hydrolase activity	1	KAL1,PLAUR,LTF,DPEP1,HGF,BIRC3,ITIH4,SERPINB3,CST7,TGFB2,PAPLN,MMP9,TIMP1,PCDH11X,TFPI2,SERPINE1,APOC3,COL7A1,PPP4R4,CSTA,SPINK4,NR4A1,PI3,C3,IFI6,SPINK5,SPOCD1,ANXA1,AGT,IL6,LEF1,ADCYAP1,SFRP2,COL6A3,NOS3,SERPINB7,SERPINF2,ANGPTL4,RHOH,LRRK2,CR1,SERPINB4,SERPINB5,HMSD
IBD_up	TRUE	0.0225	314	1312	45	0.034	0.143	GO:0051090	BP	27	regulation of sequence-specific DNA binding transcription factor activity	1	BTK,LTF,FOXP3,TRAF1,NFKB2,ICAM1,IRAK3,ESR1,CD40,RGCC,IL5,WNT5A,MSX2,TNFSF11,CLU,TWIST1,IL1B,TRIM22,IRAK2,BHLHE40,AGT,IL6,CARD14,SIK1,S100A8,ADAM8,LRP8,ITGB2,S100A9,S100A12,AIM2,ZC3H12A,SHH,GREM1,NOD2,NFKBID,FOS,FOSL1,SPHK1,FOXS1,MAPK11,TNFRSF4,CARD11,NTRK1,NFAM1
IBD_up	TRUE	0.0233	306	1312	44	0.034	0.144	GO:0070838	BP	4	divalent metal ion transport	2	SLC11A1,PTGS2,ADCYAP1R1,ICAM1,CORO1A,JAK3,HAMP,NCS1,CCL2,TRPV4,PDGFRB,CXCR4,RAMP3,SEMG1,CCR7,LILRB2,NMUR2,TRPC4,AGT,CCL21,CXCL9,FCRL5,EDNRA,THY1,STC1,NOS3,TMC1,JSRP1,BEST1,CXCL10,CXCL11,CCL19,PDE4B,SRL,NPSR1,GJA4,P2RX2,ERO1L,CACNA1E,GRIN3A,LYN,CCL4,PKD1L3,CCL3
IBD_up	TRUE	1.06e-12	133	1312	43	0.033	0.323	GO:0002699	BP	4	positive regulation of immune effector process	3	FGR,NOS2,CD74,STAP1,FOXP3,UNC13D,PGC,IL12RB1,CD40,FCER2,CCL2,CRTAM,IL23A,IFNG,IL12B,IL5,WNT5A,NR4A3,CD80,SASH3,IL1B,C3,FFAR2,LBP,RSAD2,ANXA1,IL6,IL33,SEMA7A,SLAMF6,IL12A,KLK7,PTAFR,MZB1,CCL19,CD28,CADM1,SH2D1A,FFAR3,TNFRSF4,SH2D1B,LTA,LYN
IBD_up	TRUE	1.02e-09	160	1312	43	0.033	0.269	GO:0050920	BP	4	regulation of chemotaxis	3	CD74,STAP1,FGF10,CXCL2,ANGPT2,SERPINE1,CCL2,PF4V1,IL23A,TRPV4,CCR6,PDGFRB,WNT5A,CXCR4,CXCL6,IL1B,CCR7,KDR,LBP,IL6,CCL21,CXCL9,PLA2G7,VEGFC,EDNRA,CXCL13,CXCL3,CXCL5,PPBP,PF4,CXCL1,GREM1,IL12A,CXCL10,CXCL11,IL8,ROBO1,S1PR1,CCL19,AIF1,LYN,CCL4,CCL3
IBD_up	TRUE	0.00015	237	1312	43	0.033	0.181	GO:0030141	CC	58	secretory granule	2	LTF,SLC11A1,HGF,PTPRN,GAL,LAMP3,UNC13D,TGFB2,TIMP1,OLFM4,CTSH,SERPINE1,NCS1,COL1A1,VWF,POMC,NCF2,CLU,SRGN,SEMG1,IL1B,LOXL1,SYT5,SPINK5,MMRN1,ABCA12,PLA1A,VEGFC,ADAM8,GHRL,ITGB2,TREML1,NPPC,PPBP,PF4,DEFA5,SERPINF2,KLK7,SELP,PCSK1,THBS2,DMBT1,PLA2G2A
IBD_up	TRUE	0.00413	273	1312	43	0.033	0.158	GO:0051607	BP	4	defense response to virus	6	BIRC3,HYAL2,ABCC9,LMCD1,SLC1A3,UNC13D,IL12RB1,CD40,TLR8,IL23A,OAS2,IFNG,IL12B,STAT1,GBP1,IFIT3,CHST3,TREM1,IRF1,TRIM22,RSAD2,IL2RA,IL6,IL33,IFI44L,CXCL9,FGF7,ITGAX,PMAIP1,IFITM3,FCN3,STOM,AIM2,DDIT4,CXCL10,ISG20,CD28,MX2,IFITM2,IFITM1,ISG15,DMBT1,IL27
IBD_up	TRUE	0.00483	275	1312	43	0.033	0.156	GO:0010876	BP	4	lipid localization	1	TAC1,ACSL4,GAL,APOB,CETP,APOL4,APOL1,LIPG,AQP9,RETN,APOA4,APOC3,POMC,TNFSF11,CLU,INHBA,IL1B,C3,FFAR2,APOL3,APOL2,LBP,LDLR,NMUR2,ANXA1,AGT,IL6,ABCG5,MTTP,ABCA12,ACSL1,PITPNC1,GHRL,ZC3H12A,SHH,NKX3-1,MFSD2A,FABP6,LPL,SPNS3,SPNS2,ABCA4,APOC4
IBD_up	TRUE	9.91e-08	177	1312	42	0.032	0.237	GO:0007204	BP	4	positive regulation of cytosolic calcium ion concentration	7	CD38,TAC1,UTS2,GNA15,ADCYAP1R1,ESR1,CORO1A,JAK3,TRPV4,CCR6,TACR1,CXCR4,IL1B,S1PR4,CCR7,NMUR2,CCL21,CXCL9,ADCYAP1,FCRL5,ADM,EDNRA,THY1,CXCL13,GHRL,PROK2,JSRP1,CXCL10,CXCL11,S1PR1,CCL19,SAA1,CCR8,CCR3,CCR4,NPSR1,P2RX2,CD55,ERO1L,S1PR3,LYN,CCL3
IBD_up	TRUE	7.66e-06	205	1312	42	0.032	0.205	GO:0030246	MF	70	carbohydrate binding	1	SELE,CD22,SLC2A3,CHI3L2,FCN1,FCER2,CLC,NPTX2,CD69,CLEC4A,REG1A,GFPT2,CHI3L1,LGALS12,REG4,ALDOB,CD72,SIGLEC10,FCN3,P4HA3,CLEC1A,HKDC1,GALNT14,ITLN2,HK3,ASGR2,ZG16B,CLEC4E,CLEC4D,REG3A,REG1B,CLEC7A,CLEC12A,OLR1,SELP,GALNTL6,ITLN1,CLEC17A,SELL,CLEC6A,CLEC5A,PKD1L3
IBD_up	TRUE	0.00182	255	1312	42	0.032	0.165	GO:0009914	BP	4	hormone transport	3	CD38,TAC1,NOS2,UTS2,PTPRN,GAL,C1QTNF3,RAPGEF4,OSM,HIF1A,SLCO4A1,RETN,TRPV4,IFNG,POMC,TACR1,TNFSF11,INHBA,IL1B,FFAR2,LIF,VGF,SYT5,ANXA1,AGT,IL6,BLK,IL1RN,ADCYAP1,ADM,GHRL,SLC2A2,NKX3-1,APLN,PCSK1,HCAR2,FAM3B,ADRA2C,FFAR3,CACNA1E,LYN,DOC2B
IBD_up	TRUE	0.00492	267	1312	42	0.032	0.157	GO:0006816	BP	4	calcium ion transport	3	PTGS2,ADCYAP1R1,ICAM1,CORO1A,JAK3,NCS1,CCL2,TRPV4,PDGFRB,CXCR4,RAMP3,SEMG1,CCR7,LILRB2,NMUR2,TRPC4,AGT,CCL21,CXCL9,FCRL5,EDNRA,THY1,STC1,NOS3,TMC1,JSRP1,BEST1,CXCL10,CXCL11,CCL19,PDE4B,SRL,NPSR1,GJA4,P2RX2,ERO1L,CACNA1E,GRIN3A,LYN,CCL4,PKD1L3,CCL3
IBD_up	TRUE	6.51e-16	102	1312	41	0.031	0.402	GO:0002687	BP	4	positive regulation of leukocyte migration	5	CD74,CXCL2,ICAM1,MADCAM1,CCL24,SERPINE1,CCL2,PF4V1,IL23A,TRPV4,CCR6,WNT5A,CCL20,TACR1,CXCL6,IL1B,CCR7,LBP,IL6,CCL21,CXCL9,PLA2G7,VEGFC,EDNRA,ADAM8,CXCL13,CXCL3,CXCL5,PPBP,PF4,CXCL1,IL12A,CXCL10,CXCL11,PTAFR,IL8,CCL19,SELP,AIF1,CCL4,CCL3
IBD_up	TRUE	4.5e-14	113	1312	41	0.031	0.363	GO:0070665	BP	4	positive regulation of leukocyte proliferation	3	CD38,TAC1,CD74,FOXP3,FGF10,IL12RB1,CD40,CORO1A,EBI3,JAK3,IL23A,IFNG,IL12B,IL5,BCL6,TACR1,SLAMF1,CD274,CD80,SASH3,IL1B,TNFSF9,LILRB2,IL2RA,ANXA1,IL6,RLTPR,TNFRSF13C,VCAM1,SHH,IL12A,GPR183,CCL19,CD28,TNFRSF4,CD55,ADA,PDCD1LG2,CARD11,AIF1,LYN
IBD_up	TRUE	6.63e-13	121	1312	41	0.031	0.339	GO:0045619	BP	4	regulation of lymphocyte differentiation	5	CYP26B1,PGLYRP1,BTK,CD74,FOXP3,PRDM1,IL12RB1,JAK3,IL23A,IFNG,CD83,VNN1,IL12B,BCL6,CD80,SASH3,INHBA,IRF1,IL1B,TNFSF9,LILRB2,SPINK5,IL2RA,ANXA1,DTX1,IL6,ADAM8,RLTPR,IKZF3,CTLA4,SHH,NFKBID,IL7R,IL12A,CCL19,CD28,EGR3,ADA,IL27,CARD11,NFAM1
IBD_up	TRUE	1.69e-12	124	1312	41	0.031	0.331	GO:0048520	BP	4	positive regulation of behavior	3	CD74,UTS2,FGF10,CXCL2,SERPINE1,CCL2,PF4V1,IL23A,TRPV4,CCR6,PDGFRB,WNT5A,NR4A3,CXCL6,IL1B,CCR7,KDR,LBP,IL6,CCL21,STRA6,CXCL9,PLA2G7,VEGFC,EDNRA,CXCL13,GHRL,CXCL3,CXCL5,PPBP,PF4,CXCL1,IL12A,CXCL10,CXCL11,IL8,S1PR1,CCL19,AIF1,CCL4,CCL3
IBD_up	TRUE	9.94e-12	130	1312	41	0.031	0.315	GO:0034341	BP	4	response to interferon-gamma	4	CCL26,NOS2,SLC11A1,ICAM1,IL12RB1,CCL22,CCL17,MEFV,CCL24,CCL2,OAS2,IFNG,IL12B,WNT5A,CCL20,STAT1,KYNU,GBP1,IRF1,ASS1,CCL25,TRIM22,CCL21,PARP9,IFITM3,GBP5,VCAM1,PTAFR,CCL11,CCL19,CIITA,SOCS3,IFITM2,SOCS1,IFITM1,FCGR1B,AIF1,IFI30,CCL4,CCL18,CCL3
IBD_up	TRUE	3.94e-11	135	1312	41	0.031	0.304	GO:0070374	BP	4	positive regulation of ERK1 and ERK2 cascade	4	CCL26,CD74,FLT4,FGF10,ICAM1,ESR1,CCL22,CCL17,CCL24,CCL2,RAPGEF2,TRPV4,IL26,PDGFRB,IL1A,CCL20,SLAMF1,TNFSF11,IL1B,C3,CCR7,KDR,CCL25,CHI3L1,IL6,CCL21,SEMA7A,ADCYAP1,EDNRA,ALOX15,SCIMP,NOD2,SERPINF2,GPR183,CCL11,CCL19,PLA2G2A,NTRK1,CCL4,CCL18,CCL3
IBD_up	TRUE	1.25e-09	149	1312	41	0.031	0.275	GO:0005539	MF	37	glycosaminoglycan binding	1	PGLYRP1,KAL1,LTF,HYAL2,FGF10,COL5A3,APOB,LIPG,WISP1,SPOCK2,CCL2,PF4V1,HBEGF,PLA2G2D,LTBP2,TNFAIP6,CXCL6,REG4,MMP7,FGF7,HAPLN3,CYR61,FBLN7,RSPO3,ADAMTS1,ADAMTS5,CXCL13,ACAN,PGLYRP4,FSTL1,PF4,SHH,NOD2,CXCL10,CXCL11,SAA1,SELP,LPL,BGN,THBS2,SELL
IBD_up	TRUE	2.9e-08	164	1312	41	0.031	0.25	GO:0071216	BP	4	cellular response to biotic stimulus	2	NOS2,LTF,STAP1,TNIP3,PRDM1,ICAM1,CEBPE,HIF1A,CD40,SERPINE1,CSF3,CCL2,IFNG,AICDA,IL12B,WNT5A,CCL20,CD80,PLAU,IL1B,LBP,ASS1,LILRB2,CD180,IRAK2,IL6,IL24,ZC3H12A,CSF2,NOS3,IL12A,CXCL10,PTAFR,IL8,CEBPB,CLEC7A,PDE4B,CD55,SGMS1,LYN,CCL3
IBD_up	TRUE	0.00217	249	1312	41	0.031	0.165	GO:0046879	BP	4	hormone secretion	4	CD38,TAC1,NOS2,UTS2,PTPRN,GAL,C1QTNF3,RAPGEF4,OSM,HIF1A,RETN,TRPV4,IFNG,POMC,TACR1,TNFSF11,INHBA,IL1B,FFAR2,LIF,VGF,SYT5,ANXA1,AGT,IL6,BLK,IL1RN,ADCYAP1,ADM,GHRL,SLC2A2,NKX3-1,APLN,PCSK1,HCAR2,FAM3B,ADRA2C,FFAR3,CACNA1E,LYN,DOC2B
IBD_up	TRUE	0.00994	268	1312	41	0.031	0.153	GO:0015833	BP	4	peptide transport	2	CD38,NOS2,CD74,UTS2,PTPRN,GAL,PTGS2,C1QTNF3,RAPGEF4,HIF1A,IL23A,TRPV4,IFNG,IL12B,TNFSF11,IL1B,FFAR2,LIF,VGF,SYT5,ANXA1,IL6,BLK,IL1RN,ADCYAP1,S100A8,GHRL,S100A9,SLC2A2,GREM1,TAP1,APLN,CCL19,PCSK1,SPHK1,C8ORF4,FAM3B,ADRA2C,FFAR3,CACNA1E,DOC2B
IBD_up	TRUE	5.56e-15	98	1312	39	0.03	0.398	GO:0097530	BP	4	granulocyte migration	6	CCL26,CD74,CXCL2,TGFB2,CCL22,CCL17,CCL24,CCL2,IL23A,TRPV4,IFNG,CCL20,CSF3R,TREM1,IL1B,CCR7,LBP,CCL25,ANXA1,CCL21,S100A8,EDNRA,ADAM8,ITGB2,S100A9,S100A12,CXCL3,PPBP,CXCL1,IL8,PIK3CD,CCL11,CCL19,SAA1,CXCR2,PDE4B,CCL4,CCL18,CCL3
IBD_up	TRUE	1.85e-14	101	1312	39	0.03	0.386	GO:0002526	BP	4	acute inflammatory response	5	TAC1,ITIH4,PTGS2,B4GALT1,ICAM1,OSM,HIF1A,VNN1,IL1A,TACR1,TNFSF11,C4BPA,C4BPB,IL1B,C3,FFAR2,CCR7,CFP,IL22,APOL2,LBP,ASS1,IL6,IL1RN,ADCYAP1,S100A8,OSMR,PTGES,ADAM8,VCAM1,SERPINF2,REG3A,CEBPB,SAA1,FFAR3,CD55,CR1,CFI,SAA2-SAA4
IBD_up	TRUE	4.31e-14	108	1312	40	0.03	0.37	GO:0050671	BP	4	positive regulation of lymphocyte proliferation	5	CD38,TAC1,CD74,FOXP3,FGF10,IL12RB1,CD40,CORO1A,EBI3,JAK3,IL23A,IFNG,IL12B,IL5,BCL6,TACR1,SLAMF1,CD274,CD80,SASH3,IL1B,TNFSF9,LILRB2,IL2RA,ANXA1,IL6,RLTPR,TNFRSF13C,VCAM1,SHH,IL12A,GPR183,CCL19,CD28,TNFRSF4,CD55,ADA,PDCD1LG2,CARD11,AIF1
IBD_up	TRUE	8.87e-14	110	1312	40	0.03	0.364	GO:0032946	BP	4	positive regulation of mononuclear cell proliferation	4	CD38,TAC1,CD74,FOXP3,FGF10,IL12RB1,CD40,CORO1A,EBI3,JAK3,IL23A,IFNG,IL12B,IL5,BCL6,TACR1,SLAMF1,CD274,CD80,SASH3,IL1B,TNFSF9,LILRB2,IL2RA,ANXA1,IL6,RLTPR,TNFRSF13C,VCAM1,SHH,IL12A,GPR183,CCL19,CD28,TNFRSF4,CD55,ADA,PDCD1LG2,CARD11,AIF1
IBD_up	TRUE	1.89e-12	114	1312	39	0.03	0.342	GO:0044236	BP	4	multicellular organism metabolic process	1	UTS2,COL23A1,COL11A1,FAP,COL5A3,COL4A4,COL19A1,ADAMTS2,HIF1A,MMP9,RGCC,RETN,CCL2,COL1A1,APOA4,TRPV4,COL12A1,PDGFRB,COL7A1,ERRFI1,IL6,MMP7,MMP13,ENPEP,CTSK,COL8A1,MMP3,COL6A3,COL1A2,SERPINB7,MMP10,SERPINF2,KLK6,CIITA,COL18A1,COL4A1,MMP1,COL5A2,MMP12
IBD_up	TRUE	4.53e-11	130	1312	40	0.03	0.308	GO:0002703	BP	4	regulation of leukocyte mediated immunity	4	FGR,NOS2,BTK,WAS,STAP1,FOXP3,ICAM1,UNC13D,IL12RB1,CD40,FCER2,CLC,JAK3,CCL2,CRTAM,IL23A,IFNG,IL12B,BCL6,SLAMF1,SASH3,C4BPA,C4BPB,IL1B,C3,PRAM1,RSAD2,SLAMF6,TAP1,IL7R,IL12A,PTAFR,CD28,CADM1,SH2D1A,SH2D1B,CR1,SERPINB4,LTA,LYN
IBD_up	TRUE	9.55e-10	142	1312	40	0.03	0.282	GO:0071222	BP	4	cellular response to lipopolysaccharide	5	NOS2,LTF,STAP1,TNIP3,PRDM1,ICAM1,CEBPE,HIF1A,CD40,SERPINE1,CSF3,CCL2,IFNG,AICDA,IL12B,WNT5A,CCL20,CD80,PLAU,IL1B,LBP,ASS1,LILRB2,CD180,IRAK2,IL6,IL24,ZC3H12A,CSF2,NOS3,IL12A,CXCL10,PTAFR,IL8,CEBPB,PDE4B,CD55,SGMS1,LYN,CCL3
IBD_up	TRUE	1.21e-09	143	1312	40	0.03	0.28	GO:1903708	BP	4	positive regulation of hemopoiesis	3	BTK,CD74,FOXP3,PRDM1,TESC,IL12RB1,HIF1A,CSF3,IL23A,IFNG,IL17A,CD83,VNN1,IL12B,IL5,TNFSF11,CD80,SASH3,INHBA,IL1B,TNFSF9,LIF,LILRB2,IL2RA,ANXA1,IL6,LEF1,ADAM8,RLTPR,PF4,SHH,DCSTAMP,IL7R,IL12A,FOS,CCL19,EGR3,HCLS1,ISG15,ADA
IBD_up	TRUE	3.76e-09	148	1312	40	0.03	0.27	GO:0071219	BP	4	cellular response to molecule of bacterial origin	3	NOS2,LTF,STAP1,TNIP3,PRDM1,ICAM1,CEBPE,HIF1A,CD40,SERPINE1,CSF3,CCL2,IFNG,AICDA,IL12B,WNT5A,CCL20,CD80,PLAU,IL1B,LBP,ASS1,LILRB2,CD180,IRAK2,IL6,IL24,ZC3H12A,CSF2,NOS3,IL12A,CXCL10,PTAFR,IL8,CEBPB,PDE4B,CD55,SGMS1,LYN,CCL3
IBD_up	TRUE	0.000835	223	1312	39	0.03	0.175	GO:0032102	BP	4	negative regulation of response to external stimulus	3	PGLYRP1,PLAUR,LTF,HGF,STAP1,FOXP3,PRDM1,LZTS1,FAP,C1QTNF3,ANGPT2,MEFV,SERPINE1,CCL2,IL12B,WNT5A,SPP1,PLAU,TNFAIP6,KLK8,SPINK5,IL2RA,ADCYAP1,CXCL13,GHRL,IL22RA2,NOS3,GREM1,SERPINF2,ROBO1,SAA1,SOCS3,GP1BA,CCK,CNR2,LRRK2,ADA,GRIN3A,AIF1
IBD_up	TRUE	0.00217	241	1312	40	0.03	0.166	GO:0010959	BP	4	regulation of metal ion transport	2	GAL,PTGS2,ADCYAP1R1,TESC,ICAM1,CORO1A,JAK3,HAMP,CCL2,PDGFRB,KCNIP2,CXCR4,SEMG1,LILRB2,TRPC4,AGT,CXCL9,ADCYAP1,SIK1,FCRL5,STOM,EDNRA,THY1,STC1,NOS3,JSRP1,BEST1,PCSK9,CXCL10,CXCL11,GLRX,KCNE1,SCN5A,PDE4B,KCNIP4,NPSR1,P2RX2,LYN,CCL4,CCL3
IBD_up	TRUE	0.0136	264	1312	40	0.03	0.152	GO:0007517	BP	4	muscle organ development	5	CYP26B1,COL11A1,COL19A1,FAM65B,HBEGF,WNT5A,IGFBP5,EGR1,TWIST1,EGR2,NR4A1,HIVEP3,LIF,ASS1,ITGA7,IL6,STRA6,LEF1,MRAS,ACTC1,NPHS1,ATF3,COL6A3,SHH,SOX17,GREM1,VAMP5,CXCL10,ZFPM2,FOS,S1PR1,BASP1,EGR3,TBX1,MAFF,MAPK11,P2RX2,DNER,PAX5,MEF2B
IBD_up	TRUE	0.0246	264	1312	39	0.03	0.148	GO:0045861	BP	4	negative regulation of proteolysis	1	KAL1,PLAUR,DPEP1,HGF,BIRC3,ITIH4,SERPINB3,CST7,PAPLN,MMP9,TIMP1,TFPI2,SERPINE1,COL7A1,CSTA,SPINK4,NR4A1,C4BPA,C4BPB,PI3,C3,IFI6,CHAC1,SPINK5,AGT,IL6,LEF1,SFRP2,COL6A3,SHH,SERPINB7,SERPINF2,GAS1,LRRK2,CD55,CR1,SERPINB4,SERPINB5,HMSD
IBD_up	TRUE	0.0271	274	1312	40	0.03	0.146	GO:0004857	MF	1	enzyme inhibitor activity	1	KAL1,DPEP1,BIRC3,ITIH4,SERPINB3,HYAL2,TRIB2,CST7,TESC,PAPLN,TIMP1,TFPI2,SERPINE1,APOC3,PHACTR1,COL7A1,CSTA,SPINK4,PI3,C3,LRRC4,SPINK5,ANXA1,AGT,LEF1,COL6A3,SERPINB7,SERPINF2,ANGPTL4,RHOH,BGN,SOCS3,FLRT2,GP1BA,SOCS1,LRRK2,CD55,SERPINB4,SERPINB5,HMSD
IBD_up	TRUE	4.86e-21	68	1312	38	0.029	0.559	GO:0070098	BP	4	chemokine-mediated signaling pathway	5	CCL26,CXCL2,HIF1A,CCL22,CCL17,CCL24,CCL2,PF4V1,CCR6,CCL20,CXCR4,CXCL6,CCR7,CCL25,CCL21,CXCL9,CCBP2,CXCL13,CXCR5,CXCR1,CXCL3,CXCL5,PPBP,PF4,CXCL1,CXCL10,CXCL11,IL8,ROBO1,CCL11,CCL19,CCR8,CXCR2,CCR3,CCR4,CCL4,CCL18,CCL3
IBD_up	TRUE	1.24e-15	90	1312	38	0.029	0.422	GO:0071621	BP	4	granulocyte chemotaxis	6	CCL26,CD74,CXCL2,TGFB2,CCL22,CCL17,CCL24,CCL2,IL23A,TRPV4,IFNG,CCL20,CSF3R,TREM1,IL1B,CCR7,LBP,CCL25,ANXA1,CCL21,S100A8,EDNRA,ITGB2,S100A9,S100A12,CXCL3,PPBP,CXCL1,IL8,PIK3CD,CCL11,CCL19,SAA1,CXCR2,PDE4B,CCL4,CCL18,CCL3
IBD_up	TRUE	6.56e-10	129	1312	38	0.029	0.295	GO:0002440	BP	4	production of molecular mediator of immune response	2	BTK,SLC11A1,CD74,POU2F2,FOXP3,IRAK3,TGFB2,PGC,CD40,CLC,JAK3,IFNG,AICDA,IL5,BCL6,WNT5A,SLAMF1,NR4A3,SASH3,LAX1,TREM1,FFAR2,VPREB3,SPINK5,RSAD2,IL6,IL33,SEMA7A,BATF,NOD2,IL7R,KLK7,MZB1,GAPT,CD28,FFAR3,TNFRSF4,CD55
IBD_up	TRUE	3.61e-09	136	1312	38	0.029	0.279	GO:0002274	BP	4	myeloid leukocyte activation	3	FGR,SLC11A1,CD74,STAP1,LCP2,SPI1,HYAL2,UNC13D,PLA2G3,TLR8,WNT5A,IL1RL1,SLAMF1,NR4A3,CLU,CXCR4,BATF3,TNFSF9,LBP,PRAM1,IL33,CCBP2,BATF,S100A12,PPBP,ZC3H12A,CSF2,DCSTAMP,BATF2,RHOH,PTAFR,IL8,PIK3CD,CXCR2,CNR2,AIF1,LYN,CCL3
IBD_up	TRUE	0.00399	232	1312	38	0.029	0.164	GO:0072001	BP	4	renal system development	4	HYAL2,FGF10,NOTCH3,COL4A4,ARG2,ANGPT2,UPK3A,CTSH,TBX18,PDGFRB,WNT5A,STAT1,EGR1,LIF,ALDH1A2,ASS1,AGT,SULF1,STRA6,ENPEP,LEF1,EDNRA,ADAMTS1,NPHS1,KIF26B,SHH,SOX17,OSR2,SERPINB7,GREM1,NKX3-1,PCSK9,BASP1,TACSTD2,COL4A1,LRRK2,MME,PKD1L3
IBD_up	TRUE	0.00983	243	1312	38	0.029	0.156	GO:0048871	BP	4	multicellular organismal homeostasis	2	CYP26B1,CD38,LTF,SLC11A1,CDH3,CLDN18,HYAL2,PTGS2,LYZ,VSIG1,CORO1A,CTSH,HAMP,TRPV4,IL1A,SPP1,NR4A3,TNFSF11,SASH3,IL1B,IL1RN,FGF7,CTSK,ABCA12,ADAM8,LPCAT1,GHRL,GRHL3,TFF1,ZG16B,CLDN1,DCSTAMP,NOD2,S1PR1,APLN,SLC28A3,ABCA4,MUC5AC
IBD_up	TRUE	0.0133	247	1312	38	0.029	0.154	GO:0006869	BP	4	lipid transport	1	TAC1,ACSL4,GAL,APOB,CETP,APOL4,APOL1,LIPG,AQP9,RETN,APOA4,APOC3,POMC,TNFSF11,CLU,INHBA,IL1B,APOL3,APOL2,LBP,LDLR,NMUR2,ANXA1,AGT,ABCG5,MTTP,ABCA12,ACSL1,PITPNC1,GHRL,SHH,NKX3-1,MFSD2A,FABP6,SPNS3,SPNS2,ABCA4,APOC4
IBD_up	TRUE	5.7e-16	84	1312	37	0.028	0.44	GO:1990266	BP	4	neutrophil migration	7	CCL26,CD74,CXCL2,TGFB2,CCL22,CCL17,CCL24,CCL2,IL23A,IFNG,CCL20,CSF3R,TREM1,IL1B,CCR7,LBP,CCL25,CCL21,S100A8,EDNRA,ADAM8,ITGB2,S100A9,S100A12,CXCL3,PPBP,CXCL1,IL8,PIK3CD,CCL11,CCL19,SAA1,CXCR2,PDE4B,CCL4,CCL18,CCL3
IBD_up	TRUE	1.38e-12	103	1312	37	0.028	0.359	GO:0044259	BP	4	multicellular organismal macromolecule metabolic process	1	UTS2,COL23A1,COL11A1,FAP,COL5A3,COL4A4,COL19A1,ADAMTS2,HIF1A,MMP9,RGCC,RETN,CCL2,COL1A1,COL12A1,PDGFRB,COL7A1,ERRFI1,IL6,MMP7,MMP13,ENPEP,CTSK,COL8A1,MMP3,COL6A3,COL1A2,SERPINB7,MMP10,SERPINF2,KLK6,CIITA,COL18A1,COL4A1,MMP1,COL5A2,MMP12
IBD_up	TRUE	1.92e-11	111	1312	37	0.028	0.333	GO:0050921	BP	4	positive regulation of chemotaxis	3	CD74,FGF10,CXCL2,SERPINE1,CCL2,PF4V1,IL23A,TRPV4,CCR6,PDGFRB,WNT5A,CXCL6,IL1B,CCR7,KDR,LBP,IL6,CCL21,CXCL9,PLA2G7,VEGFC,EDNRA,CXCL13,CXCL3,CXCL5,PPBP,PF4,CXCL1,IL12A,CXCL10,CXCL11,IL8,S1PR1,CCL19,AIF1,CCL4,CCL3
IBD_up	TRUE	1.38e-07	147	1312	37	0.028	0.252	GO:0042098	BP	4	T cell proliferation	5	SLC11A1,FOXP3,IL12RB1,CORO1A,CLC,EBI3,JAK3,IL23A,IFNG,IL12B,SLAMF1,PLA2G2D,CD274,CD80,SASH3,IRF1,IL1B,TNFSF9,LILRB2,IDO1,IL2RA,ANXA1,IL6,RLTPR,TNFRSF13C,VCAM1,SHH,IL12A,CEBPB,CCL19,CD28,TNFRSF4,CD55,IL27,PDCD1LG2,CARD11,AIF1
IBD_up	TRUE	0.000101	189	1312	37	0.028	0.196	GO:0019932	BP	4	second-messenger-mediated signaling	1	NOS2,SELE,BTK,GUCY1B3,GAL,LMCD1,ADCYAP1R1,RAPGEF4,RAPGEF2,PLEK,GBP1,CXCR4,KDR,NFATC1,NMUR2,AGT,CXCL9,ADCYAP1,ADM,PTGIR,TREML1,VCAM1,PF4,GUCY1A3,NOS3,JSRP1,CXCL10,CXCL11,IL8,FPR1,SELP,SPHK1,P2RX2,LRRK2,ADA,CCL4,CCL3
IBD_up	TRUE	0.000164	193	1312	37	0.028	0.192	GO:0090130	BP	4	tissue migration	2	TAC1,FLT4,FGF10,PTGS2,FAP,ANGPT2,TGFB2,HIF1A,MMP9,RGCC,CTSH,IFNG,CCR6,HBEGF,WNT5A,HYAL1,TACR1,NR4A1,KDR,AGT,FGF7,EPHA2,VEGFC,CXCL13,STC1,ACTC1,ITGB2,S100P,NOS3,GREM1,ROBO1,KRT2,EGR3,TACSTD2,PTP4A3,S100A2,SOX18
IBD_up	TRUE	0.000571	204	1312	37	0.028	0.181	GO:0008544	BP	4	epidermis development	5	CYP26B1,WAS,CDH3,GAL,FGF10,TGFB2,STS,WNT5A,COL7A1,IGFBP5,ERRFI1,MSX2,CSTA,INHBA,SNAI1,KRT17,SPINK5,GRHL1,ANXA1,FGF7,EPHA2,CRABP2,ABCA12,GRHL3,FOXQ1,SHH,TMC1,KLK7,SPRR1B,REG3A,KRT2,HPSE,MAFF,GJB5,KAZN,SOX18,SPRR2A
IBD_up	TRUE	1.37e-16	77	1312	36	0.027	0.468	GO:0030593	BP	4	neutrophil chemotaxis	7	CCL26,CD74,CXCL2,TGFB2,CCL22,CCL17,CCL24,CCL2,IL23A,IFNG,CCL20,CSF3R,TREM1,IL1B,CCR7,LBP,CCL25,CCL21,S100A8,EDNRA,ITGB2,S100A9,S100A12,CXCL3,PPBP,CXCL1,IL8,PIK3CD,CCL11,CCL19,SAA1,CXCR2,PDE4B,CCL4,CCL18,CCL3
IBD_up	TRUE	3.98e-14	89	1312	36	0.027	0.404	GO:0002688	BP	4	regulation of leukocyte chemotaxis	6	CD74,STAP1,CXCL2,SERPINE1,CCL2,PF4V1,IL23A,TRPV4,CCR6,WNT5A,CXCL6,IL1B,CCR7,LBP,IL6,CCL21,CXCL9,PLA2G7,VEGFC,EDNRA,CXCL13,CXCL3,CXCL5,PPBP,PF4,CXCL1,GREM1,IL12A,CXCL10,CXCL11,IL8,CCL19,AIF1,LYN,CCL4,CCL3
IBD_up	TRUE	1.92e-12	99	1312	36	0.027	0.364	GO:0032963	BP	4	collagen metabolic process	2	UTS2,COL23A1,COL11A1,FAP,COL5A3,COL4A4,COL19A1,ADAMTS2,HIF1A,MMP9,RGCC,RETN,CCL2,COL1A1,COL12A1,PDGFRB,COL7A1,ERRFI1,IL6,MMP7,MMP13,CTSK,COL8A1,MMP3,COL6A3,COL1A2,SERPINB7,MMP10,SERPINF2,KLK6,CIITA,COL18A1,COL4A1,MMP1,COL5A2,MMP12
IBD_up	TRUE	5.38e-12	97	1312	35	0.027	0.361	GO:0045580	BP	4	regulation of T cell differentiation	5	CYP26B1,CD74,FOXP3,IL12RB1,JAK3,IL23A,IFNG,CD83,VNN1,IL12B,BCL6,CD80,SASH3,IRF1,IL1B,TNFSF9,LILRB2,SPINK5,IL2RA,ANXA1,DTX1,IL6,ADAM8,RLTPR,CTLA4,SHH,NFKBID,IL7R,IL12A,CCL19,CD28,EGR3,ADA,IL27,CARD11
IBD_up	TRUE	1.06e-11	104	1312	36	0.027	0.346	GO:0002819	BP	4	regulation of adaptive immune response	3	BTK,WAS,SLC11A1,FOXP3,IL12RB1,CD40,FCER2,CLC,JAK3,IL23A,IFNG,IL12B,BCL6,IL1RL1,SLAMF1,CD80,SASH3,C4BPA,C4BPB,IRF1,IL1B,C3,RSAD2,ANXA1,IL33,SAMSN1,TNFRSF13C,ALOX15,IL7R,IL12A,CCL19,CD28,ADA,IL27,CR1,LTA
IBD_up	TRUE	5.23e-10	117	1312	36	0.027	0.308	GO:1902107	BP	4	positive regulation of leukocyte differentiation	4	BTK,CD74,FOXP3,PRDM1,TESC,IL12RB1,IL23A,IFNG,IL17A,CD83,VNN1,IL12B,IL5,TNFSF11,CD80,SASH3,IL1B,TNFSF9,LIF,LILRB2,IL2RA,ANXA1,IL6,LEF1,ADAM8,RLTPR,PF4,SHH,DCSTAMP,IL7R,IL12A,FOS,CCL19,EGR3,HCLS1,ADA
IBD_up	TRUE	6.33e-09	121	1312	35	0.027	0.289	GO:0042129	BP	4	regulation of T cell proliferation	5	FOXP3,IL12RB1,CORO1A,CLC,EBI3,JAK3,IL23A,IFNG,IL12B,SLAMF1,PLA2G2D,CD274,CD80,SASH3,IRF1,IL1B,TNFSF9,LILRB2,IDO1,IL2RA,ANXA1,IL6,RLTPR,TNFRSF13C,VCAM1,SHH,IL12A,CEBPB,CCL19,CD28,CD55,IL27,PDCD1LG2,CARD11,AIF1
IBD_up	TRUE	2.98e-06	151	1312	35	0.027	0.232	GO:0007565	BP	4	female pregnancy	3	CD38,PRDM1,ACSL4,PTGS2,ESR1,ANGPT2,HIF1A,MMP9,STS,TIMP1,NAMPT,CCL2,IGFBP5,SPP1,INSL4,PLAU,IL1B,FOSB,APOL2,LIF,IDO1,AGT,MMP7,ADCYAP1,ADM,GHRL,STC1,TAC3,PNOC,FOS,JUNB,FOSL1,SPHK1,ADRA2C,MUC1
IBD_up	TRUE	8.31e-06	164	1312	36	0.027	0.22	GO:0043588	BP	4	skin development	5	CYP26B1,CDH3,GAL,FGF10,COL5A3,ADAMTS2,TGFB2,STS,COL1A1,WNT5A,IGFBP5,ERRFI1,MSX2,CSTA,INHBA,SNAI1,KRT17,SPINK5,ANXA1,LEF1,FGF7,EPHA2,ABCA12,GRHL3,CLDN1,FOXQ1,SHH,COL1A2,SPRR1B,REG3A,KRT2,HPSE,KAZN,SOX18,COL5A2,SPRR2A
IBD_up	TRUE	1.52e-05	168	1312	36	0.027	0.214	GO:0002573	BP	4	myeloid leukocyte differentiation	4	LTF,SPI1,CLDN18,SNX10,TESC,CEBPE,MMP9,CSF3,IL23A,IFNG,IL17A,IL12B,IL5,TNFSF11,INHBA,BATF3,TNFSF9,CCR7,LIF,LEF1,EPHA2,BATF,PF4,CSF2,DCSTAMP,BATF2,FOS,JUNB,PIK3CD,CEBPB,CCL19,HCLS1,LILRB4,LILRB3,LYN,CCL3
IBD_up	TRUE	6.17e-05	178	1312	36	0.027	0.202	GO:0050730	BP	4	regulation of peptidyl-tyrosine phosphorylation	2	CD74,HGF,STAP1,HYAL2,FGF10,ICAM1,OSM,CD40,CSF3,IL23A,IFNG,IL12B,IL5,ERRFI1,CD80,LIF,AGT,IL6,FGF7,SFRP2,VEGFC,SAMSN1,GHRL,LRP8,ITGB2,ITGA5,IL24,CSF2,IL22RA2,GREM1,IL12A,HCLS1,ADRA2C,SOCS1,CCK,LYN
IBD_up	TRUE	0.000217	188	1312	36	0.027	0.191	GO:0010631	BP	4	epithelial cell migration	5	TAC1,FLT4,FGF10,PTGS2,FAP,ANGPT2,TGFB2,HIF1A,MMP9,RGCC,CTSH,IFNG,CCR6,HBEGF,WNT5A,HYAL1,TACR1,NR4A1,KDR,AGT,FGF7,EPHA2,VEGFC,CXCL13,STC1,ITGB2,S100P,NOS3,GREM1,ROBO1,KRT2,EGR3,TACSTD2,PTP4A3,S100A2,SOX18
IBD_up	TRUE	0.000245	189	1312	36	0.027	0.19	GO:0090132	BP	4	epithelium migration	3	TAC1,FLT4,FGF10,PTGS2,FAP,ANGPT2,TGFB2,HIF1A,MMP9,RGCC,CTSH,IFNG,CCR6,HBEGF,WNT5A,HYAL1,TACR1,NR4A1,KDR,AGT,FGF7,EPHA2,VEGFC,CXCL13,STC1,ITGB2,S100P,NOS3,GREM1,ROBO1,KRT2,EGR3,TACSTD2,PTP4A3,S100A2,SOX18
IBD_up	TRUE	0.000514	188	1312	35	0.027	0.186	GO:1901681	MF	37	sulfur compound binding	1	KAL1,LTF,FGF10,COL5A3,APOB,LIPG,WISP1,CCL2,PF4V1,HBEGF,PLA2G2D,LTBP2,CXCL6,SLC6A6,REG4,MMP7,FGF7,CYR61,FBLN7,RSPO3,PTGES,ADAMTS1,ADAMTS5,CXCL13,FSTL1,PF4,CXCL10,CXCL11,SAA1,SELP,LPL,CHST15,THBS2,SELL,TPK1
IBD_up	TRUE	0.0368	236	1312	35	0.027	0.148	GO:0006898	BP	26	receptor-mediated endocytosis	2	SELE,SCARF1,APOB,CETP,ADRBK2,APOL1,HAMP,SERPINE1,COL1A1,APOC3,CD5,SGIP1,RAMP3,SYT5,LDLR,CCL21,CCBP2,ADM,LRP8,TMPRSS3,ITGB2,ASGR2,CXCR1,COL1A2,GREM1,RAB31,PCSK9,IL8,CCL19,OLR1,SAA1,CXCR2,COL4A1,DMBT1,CFI
IBD_up	TRUE	0.0464	248	1312	36	0.027	0.145	GO:0043235	CC	57	receptor complex	1	CD79B,CD74,FLT4,NOTCH3,ADCYAP1R1,IL12RB1,CSF2RB,CD40,CD79A,GRIN2D,CR2,RAMP3,LDLR,ITGA7,IL6,ABCG5,MTTP,GPR84,ITGAX,FCRL5,OSMR,LRP8,ITGB2,ITGA5,CPT1C,ITGAM,OLR1,ITLN1,P2RX2,CR1L,CARD11,NTRK1,GRIN3A,SHISA8,LYN,PKD1L3
IBD_up	TRUE	2.66e-09	112	1312	34	0.026	0.304	GO:0022617	BP	24	extracellular matrix disassembly	1	COL23A1,COL11A1,FSCN1,FAP,COL5A3,COL4A4,COL19A1,TGFB2,MMP9,TIMP1,HPN,COL1A1,COL12A1,COL7A1,SPP1,LCP1,MMP7,MMP13,CTSK,COL8A1,MMP3,ADAM8,ADAMTS5,ADAMTS4,COL6A3,COL1A2,MMP10,KLK7,COL18A1,COL4A1,MMP1,COL5A2,PRSS1,MMP12
IBD_up	TRUE	3.47e-09	113	1312	34	0.026	0.301	GO:0071346	BP	4	cellular response to interferon-gamma	5	CCL26,NOS2,ICAM1,IL12RB1,CCL22,CCL17,CCL24,CCL2,OAS2,IFNG,IL12B,WNT5A,CCL20,STAT1,GBP1,IRF1,ASS1,CCL25,TRIM22,CCL21,GBP5,VCAM1,PTAFR,CCL11,CCL19,CIITA,SOCS3,SOCS1,FCGR1B,AIF1,IFI30,CCL4,CCL18,CCL3
IBD_up	TRUE	9.46e-05	167	1312	34	0.026	0.204	GO:0005788	CC	50	endoplasmic reticulum lumen	1	PLAUR,COL23A1,COL11A1,PTGS2,COL5A3,COL4A4,COL19A1,APOB,STS,COL1A1,APOA4,COL12A1,WNT5A,COL7A1,GPX7,CFP,MTTP,RCN3,COL8A1,P4HA3,ADAMTS5,GHRL,COL6A3,GPX8,SHH,COL1A2,COL22A1,MZB1,COL18A1,PDIA2,SRL,COL4A1,ERO1L,COL5A2
IBD_up	TRUE	0.000141	170	1312	34	0.026	0.2	GO:0009612	BP	4	response to mechanical stimulus	3	TNC,COL11A1,PTGS2,SLC1A3,ANGPT2,HIF1A,CD40,TLR8,RETN,HPN,CCL2,COL1A1,TRPV4,TACR1,TNFRSF8,IRF1,IL1B,FOSB,CHI3L1,AGT,IL6,MMP7,MMP13,CASP1,CASP5,STRA6,EDNRA,TMC1,CXCL10,FOS,JUNB,FOSL1,NTRK1,PKD1L3
IBD_up	TRUE	0.00131	189	1312	34	0.026	0.18	GO:0007162	BP	4	negative regulation of cell adhesion	1	CD74,TNC,FOXP3,ANGPT2,RGCC,JAK3,SERPINE1,COL1A1,TRPV4,BCL6,PLA2G2D,GBP1,CD274,LAX1,IRF1,ASS1,LILRB2,CCL25,IDO1,IL2RA,ANXA1,DTX1,IL1RN,CCL21,LEF1,CTLA4,SHH,NFKBID,CEBPB,RND1,TIGIT,TACSTD2,MUC1,PDCD1LG2
IBD_up	TRUE	0.00179	192	1312	34	0.026	0.177	GO:0051091	BP	27	positive regulation of sequence-specific DNA binding transcription factor activity	1	BTK,LTF,TRAF1,NFKB2,ICAM1,IRAK3,ESR1,CD40,RGCC,IL5,WNT5A,TNFSF11,CLU,IL1B,TRIM22,IRAK2,AGT,IL6,CARD14,S100A8,ADAM8,LRP8,ITGB2,S100A9,S100A12,AIM2,SHH,GREM1,NOD2,FOSL1,SPHK1,CARD11,NTRK1,NFAM1
IBD_up	TRUE	0.00471	202	1312	34	0.026	0.168	GO:0072593	BP	59	reactive oxygen species metabolic process	1	NOS2,CPS1,PTGS2,ARG2,ICAM1,ESR1,HIF1A,APOA4,IFNG,SOD2,PDGFRB,NCF2,CLU,PLAU,IL1B,ASS1,AGT,IL6,DUOX1,DUOXA1,DUOXA2,DUOX2,PMAIP1,IL19,CYR61,MMP3,XDH,ITGB2,ZC3H12A,NOS3,CYBB,DDIT4,LRRK2,AIF1
IBD_up	TRUE	0.0168	217	1312	34	0.026	0.157	GO:0001822	BP	4	kidney development	5	HYAL2,FGF10,NOTCH3,COL4A4,ARG2,ANGPT2,UPK3A,CTSH,PDGFRB,STAT1,EGR1,LIF,ALDH1A2,ASS1,AGT,SULF1,STRA6,ENPEP,LEF1,EDNRA,ADAMTS1,NPHS1,KIF26B,SHH,OSR2,SERPINB7,GREM1,NKX3-1,PCSK9,BASP1,TACSTD2,LRRK2,MME,PKD1L3
IBD_up	TRUE	0.0266	223	1312	34	0.026	0.152	GO:0040013	BP	4	negative regulation of locomotion	1	WAS,DPEP1,STAP1,HYAL2,FCN1,ANGPT2,TIMP1,RGCC,HAS1,SERPINE1,CCL2,WNT5A,IGFBP5,SEMG1,CCL25,IL33,CCL21,SULF1,IFITM3,FCN3,SFRP2,THY1,CXCL13,GHRL,STC1,IL24,SHH,GREM1,ROBO1,TACSTD2,IFITM2,IFITM1,ADA,AIF1
IBD_up	TRUE	0.0407	229	1312	34	0.026	0.148	GO:0001228	MF	30	transcriptional activator activity, RNA polymerase II transcription regulatory region sequence-specific binding	1	MEOX1,POU2F2,SPI1,NFKB2,TFAP2C,ESR1,CEBPE,HIF1A,NR4A3,EGR1,EGR2,NR4A1,IRF1,FOSB,HOXD13,NFATC1,GRHL1,LEF1,CSRNP1,BATF,GRHL3,AIRE,IKZF3,ATF3,SOX17,OSR2,FOS,JUNB,CEBPB,FOSL1,MAFF,PAX5,SOX18,MEF2B
IBD_up	TRUE	4.58e-14	76	1312	33	0.025	0.434	GO:0002690	BP	4	positive regulation of leukocyte chemotaxis	6	CD74,CXCL2,SERPINE1,CCL2,PF4V1,IL23A,TRPV4,CCR6,WNT5A,CXCL6,IL1B,CCR7,LBP,IL6,CCL21,CXCL9,PLA2G7,VEGFC,EDNRA,CXCL13,CXCL3,CXCL5,PPBP,PF4,CXCL1,IL12A,CXCL10,CXCL11,IL8,CCL19,AIF1,CCL4,CCL3
IBD_up	TRUE	2.8e-13	80	1312	33	0.025	0.412	GO:0050715	BP	4	positive regulation of cytokine secretion	3	FGR,HYAL2,C1QTNF3,FCN1,RGCC,CRTAM,TRPV4,IL26,IFNG,IL17A,IL17F,WNT5A,IL1A,IL1RL1,SLAMF1,CD274,TWIST1,IL1B,FFAR2,IL33,CASP1,CASP5,RLTPR,AIM2,CLEC4E,NOD2,CCL19,SAA1,CADM1,MAPK11,CLEC6A,CLEC5A,CCL3
IBD_up	TRUE	8.25e-11	95	1312	33	0.025	0.347	GO:0002822	BP	4	regulation of adaptive immune response based on somatic recombination of immune receptors built from immunoglobulin superfamily domains	4	BTK,WAS,SLC11A1,FOXP3,IL12RB1,CD40,FCER2,CLC,JAK3,IL23A,IFNG,IL12B,BCL6,IL1RL1,SLAMF1,CD80,SASH3,C4BPA,C4BPB,IL1B,C3,RSAD2,ANXA1,IL33,TNFRSF13C,IL7R,IL12A,CCL19,CD28,ADA,IL27,CR1,LTA
IBD_up	TRUE	7.37e-10	102	1312	33	0.025	0.324	GO:0070555	BP	4	response to interleukin-1	5	CD38,CCL26,SELE,HYAL2,ICAM1,IRAK3,HIF1A,CCL22,CCL17,CCL24,CCL2,IL17A,HYAL1,CCL20,EGR1,KLF2,CCL25,CHI3L1,IRAK2,ANXA1,IL6,IL1RN,CCL21,ADAMTS12,NKX3-1,IL8,CCL11,CEBPB,CCL19,SPHK1,CCL4,CCL18,CCL3
IBD_up	TRUE	1.43e-06	134	1312	33	0.025	0.246	GO:0050679	BP	4	positive regulation of epithelial cell proliferation	3	CCL26,FLT4,CDH3,FGF10,B4GALT1,ESR1,HIF1A,PPP1R16B,HPN,CCL24,CCL2,WNT5A,HYAL1,TACR1,NR4A3,TWIST1,NR4A1,KDR,IL6,FGF7,VEGFC,SHH,OSR2,NOD2,REG3A,CCL11,CYP7B1,EGFL7,EGR3,CCR3,SCN5A,TBX1,MMP12
IBD_up	TRUE	0.00466	194	1312	33	0.025	0.17	GO:0061448	BP	4	connective tissue development	4	CHRDL2,COL11A1,HYAL2,TGFB2,HIF1A,TIMP1,COL1A1,MGP,IL17F,PDGFRB,WNT5A,HYAL1,PRRX1,MSX2,EGR1,SNAI1,CHI3L1,LECT1,SULF1,MMP13,LUM,CYR61,SFRP2,CSGALNACT1,ADAMTS12,GHRL,ACAN,STC1,NPPC,OSR2,SERPINB7,GREM1,CHST11
IBD_up	TRUE	0.00466	194	1312	33	0.025	0.17	GO:0050851	BP	4	antigen receptor-mediated signaling pathway	6	CD38,CD79B,BTK,WAS,STAP1,LCP2,FOXP3,PTPRC,CD79A,IFNG,GBP1,LAX1,CCR7,THEMIS2,BLK,FCRL5,THY1,RLTPR,SH2B2,MNDA,CTLA4,PIK3CD,KLHL6,CD19,CD28,PDE4B,ADA,CARD11,IGHG4,IGHG2,IGHG1,NFAM1,LYN
IBD_up	TRUE	0.00878	201	1312	33	0.025	0.164	GO:0045055	BP	67	regulated exocytosis	1	FGR,HGF,B4GALT1,RAPGEF4,UNC13D,TGFB2,STX1B,PLA2G3,SNPH,TIMP1,CORO1A,SERPINE1,VWF,PLEK,NR4A3,CLU,SRGN,PRAM1,STX11,MMRN1,ABCA12,VEGFC,PPBP,PF4,SERPINF2,RAB31,PTAFR,PIK3CD,SELP,LRRK2,LYN,DOC2B,CCL3
IBD_up	TRUE	0.0185	210	1312	33	0.025	0.157	GO:0046883	BP	4	regulation of hormone secretion	4	CD38,TAC1,NOS2,UTS2,GAL,C1QTNF3,RAPGEF4,OSM,HIF1A,RETN,IFNG,POMC,TACR1,TNFSF11,INHBA,IL1B,FFAR2,LIF,SYT5,ANXA1,IL6,BLK,ADCYAP1,GHRL,SLC2A2,NKX3-1,APLN,PCSK1,HCAR2,ADRA2C,FFAR3,CACNA1E,DOC2B
IBD_up	TRUE	2.03e-08	50	1312	32	0.024	0.64	REAC:380108	rea	40	Chemokine receptors bind chemokines	4	CXCL2,CCL22,CCL17,CCL2,CCR6,CCL20,CXCR4,CXCL6,CCR7,CCL25,CCL21,CXCL9,CCBP2,CXCL13,CXCR5,CXCR1,CXCL3,CXCL5,PPBP,PF4,CXCL1,CXCL10,CXCL11,IL8,CCL11,CCL19,CCR8,CXCR2,CCR3,CCR4,CCL4,CCL3
IBD_up	TRUE	2.88e-08	110	1312	32	0.024	0.291	GO:1904018	BP	4	positive regulation of vasculature development	3	HGF,UTS2,PTGS2,ANGPT2,HIF1A,PPP1R16B,CTSH,CCL24,SERPINE1,RAPGEF2,WNT5A,HYAL1,IL1A,EGR1,TWIST1,IL1B,C3,KDR,CHI3L1,SFRP2,ADM,VEGFC,ITGB2,NOS3,SERPINB7,GREM1,ANGPTL4,IL8,CCL11,SPHK1,CCR3,NTRK1
IBD_up	TRUE	5.63e-07	117	1312	31	0.024	0.265	GO:0002285	BP	4	lymphocyte activation involved in immune response	4	PGLYRP1,SLC11A1,FOXP3,ICAM1,UNC13D,IL12RB1,CD40,CORO1A,JAK3,IL23A,IFNG,AICDA,IL12B,BCL6,CD80,CD180,ANXA1,LCP1,IL6,LEF1,BATF,CD1C,SLAMF6,CLEC4E,CLEC4D,GPR183,CCL19,GAPT,CD28,ADA,IL27
IBD_up	TRUE	5.63e-07	117	1312	31	0.024	0.265	GO:0008201	MF	37	heparin binding	2	KAL1,LTF,FGF10,COL5A3,APOB,LIPG,WISP1,CCL2,PF4V1,HBEGF,PLA2G2D,LTBP2,CXCL6,REG4,MMP7,FGF7,CYR61,FBLN7,RSPO3,ADAMTS1,ADAMTS5,CXCL13,FSTL1,PF4,CXCL10,CXCL11,SAA1,SELP,LPL,THBS2,SELL
IBD_up	TRUE	0.000525	166	1312	32	0.024	0.193	GO:0010951	BP	4	negative regulation of endopeptidase activity	3	KAL1,PLAUR,DPEP1,HGF,BIRC3,ITIH4,SERPINB3,CST7,PAPLN,MMP9,TIMP1,TFPI2,SERPINE1,COL7A1,CSTA,SPINK4,NR4A1,PI3,C3,IFI6,SPINK5,AGT,IL6,LEF1,SFRP2,COL6A3,SERPINB7,SERPINF2,CR1,SERPINB4,SERPINB5,HMSD
IBD_up	TRUE	0.000696	161	1312	31	0.024	0.193	GO:0001763	BP	4	morphogenesis of a branching structure	2	HGF,TNC,PRDM1,SPI1,FGF10,B4GALT1,ESR1,CTSH,WNT5A,MSX2,IL1B,HOXD13,AGT,IL6,SULF1,LEF1,FGF7,EPHA2,SFRP2,RSPO3,ADM,EDNRA,SHH,GREM1,NKX3-1,CCL11,TACSTD2,SOCS3,COL4A1,LRRK2,TGM2
IBD_up	TRUE	0.00106	172	1312	32	0.024	0.186	GO:0010466	BP	4	negative regulation of peptidase activity	2	KAL1,PLAUR,DPEP1,HGF,BIRC3,ITIH4,SERPINB3,CST7,PAPLN,MMP9,TIMP1,TFPI2,SERPINE1,COL7A1,CSTA,SPINK4,NR4A1,PI3,C3,IFI6,SPINK5,AGT,IL6,LEF1,SFRP2,COL6A3,SERPINB7,SERPINF2,CR1,SERPINB4,SERPINB5,HMSD
IBD_up	TRUE	0.00733	191	1312	32	0.024	0.168	GO:0048872	BP	4	homeostasis of number of cells	3	CD74,FOXP3,SPI1,TGFB2,HIF1A,CORO1A,JAK3,IFNG,BCL6,SASH3,INHBA,CCR7,KLF2,IL2RA,ANXA1,IL6,PMAIP1,DYRK3,RLTPR,TNFRSF13C,SH2B2,IL7R,GAPT,HCLS1,HCAR2,SPNS2,CCR4,PDE4B,IKZF1,ISG15,ADA,LYN
IBD_up	TRUE	0.0499	215	1312	32	0.024	0.149	GO:0002790	BP	4	peptide secretion	3	CD38,NOS2,CD74,UTS2,PTPRN,GAL,RAPGEF4,HIF1A,TRPV4,IFNG,TNFSF11,IL1B,FFAR2,LIF,VGF,SYT5,ANXA1,IL6,BLK,IL1RN,ADCYAP1,S100A8,GHRL,S100A9,SLC2A2,APLN,PCSK1,FAM3B,ADRA2C,FFAR3,CACNA1E,DOC2B
IBD_up	TRUE	1.02e-08	95	1312	30	0.023	0.316	GO:0002706	BP	4	regulation of lymphocyte mediated immunity	5	BTK,WAS,FOXP3,IL12RB1,CD40,FCER2,CLC,CRTAM,IL23A,IFNG,IL12B,BCL6,SLAMF1,SASH3,C4BPA,C4BPB,IL1B,C3,RSAD2,SLAMF6,TAP1,IL7R,IL12A,CD28,CADM1,SH2D1A,SH2D1B,CR1,SERPINB4,LTA
IBD_up	TRUE	1.79e-08	97	1312	30	0.023	0.309	GO:0050864	BP	4	regulation of B cell activation	5	CD38,BTK,CD74,FOXP3,PRDM1,CD40,IFNG,IL5,BCL6,SASH3,INHBA,IL6,BANK1,SAMSN1,TNFRSF13C,IKZF3,MNDA,CTLA4,NOD2,GPR183,MZB1,CD28,TNFRSF4,ADA,CARD11,IGHG4,IGHG2,IGHG1,NFAM1,LYN
IBD_up	TRUE	1.11e-05	126	1312	30	0.023	0.238	GO:0050866	BP	4	negative regulation of cell activation	3	PGLYRP1,CD74,FOXP3,PRDM1,GAL,JAK3,BCL6,PLA2G2D,CD274,LAX1,INHBA,IRF1,LILRB2,IDO1,IL2RA,ANXA1,DTX1,BANK1,SAMSN1,MNDA,CTLA4,ZC3H12A,SHH,NOS3,NFKBID,CEBPB,TIGIT,CNR2,PDCD1LG2,LYN
IBD_up	TRUE	0.000333	148	1312	30	0.023	0.203	GO:0051216	BP	4	cartilage development	5	CHRDL2,COL11A1,HYAL2,TGFB2,HIF1A,TIMP1,COL1A1,MGP,IL17F,WNT5A,HYAL1,PRRX1,MSX2,SNAI1,CHI3L1,LECT1,SULF1,MMP13,LUM,CYR61,SFRP2,CSGALNACT1,ADAMTS12,GHRL,ACAN,STC1,NPPC,OSR2,GREM1,CHST11
IBD_up	TRUE	0.0177	185	1312	30	0.023	0.162	GO:0000302	BP	4	response to reactive oxygen species	1	DPEP1,HGF,PTPRN,GUCY1B3,HYAL2,HIF1A,COL1A1,APOA4,SOD2,PDGFRB,HYAL1,TACR1,GPX7,NR4A3,IL1B,CCR7,KLF2,ANXA1,IL6,MMP3,GPX8,NOS3,FOS,CCL19,OLR1,FOSL1,SPHK1,LRRK2,ADA,ERO1L
IBD_up	TRUE	2.19e-10	78	1312	29	0.022	0.372	GO:0071347	BP	4	cellular response to interleukin-1	5	CCL26,HYAL2,ICAM1,IRAK3,HIF1A,CCL22,CCL17,CCL24,CCL2,IL17A,HYAL1,CCL20,EGR1,KLF2,CCL25,CHI3L1,IRAK2,IL6,IL1RN,CCL21,ADAMTS12,NKX3-1,IL8,CCL11,CEBPB,CCL19,CCL4,CCL18,CCL3
IBD_up	TRUE	2.19e-10	78	1312	29	0.022	0.372	GO:0042102	BP	4	positive regulation of T cell proliferation	6	FOXP3,IL12RB1,CORO1A,EBI3,JAK3,IL23A,IFNG,IL12B,SLAMF1,CD274,CD80,SASH3,IL1B,TNFSF9,LILRB2,IL2RA,ANXA1,IL6,RLTPR,TNFRSF13C,VCAM1,SHH,IL12A,CCL19,CD28,CD55,PDCD1LG2,CARD11,AIF1
IBD_up	TRUE	1.52e-08	91	1312	29	0.022	0.319	GO:0042107	BP	4	cytokine metabolic process	1	FOXP3,TRIB2,CEBPE,TLR8,EBI3,IFNG,IL17F,IL12B,WNT5A,IL1A,CCL20,ERRFI1,TNFRSF8,CD80,INHBA,TREM1,IRF1,IL1B,LBP,IGF2BP3,IL6,IL19,GHRL,TNFRSF13C,PTAFR,CEBPB,CD28,IL27,CARD11
IBD_up	TRUE	1.02e-07	98	1312	29	0.022	0.296	GO:0046631	BP	4	alpha-beta T cell activation	5	FOXP3,IL12RB1,EBI3,JAK3,TNFSF8,IL23A,IFNG,CD83,IL12B,BCL6,PLA2G2D,CD80,SASH3,IRF1,RSAD2,ANXA1,IL6,LEF1,BATF,SLAMF6,SHH,IL12A,CEBPB,CCL19,CD28,FUT7,CD55,ADA,IL27
IBD_up	TRUE	1.69e-07	100	1312	29	0.022	0.29	GO:0045766	BP	4	positive regulation of angiogenesis	4	HGF,UTS2,PTGS2,ANGPT2,HIF1A,PPP1R16B,CTSH,CCL24,SERPINE1,WNT5A,HYAL1,IL1A,TWIST1,IL1B,C3,KDR,CHI3L1,SFRP2,ADM,VEGFC,ITGB2,NOS3,GREM1,ANGPTL4,IL8,CCL11,SPHK1,CCR3,NTRK1
IBD_up	TRUE	2.06e-06	111	1312	29	0.022	0.261	GO:0002695	BP	4	negative regulation of leukocyte activation	2	PGLYRP1,CD74,FOXP3,PRDM1,GAL,JAK3,BCL6,PLA2G2D,CD274,LAX1,INHBA,IRF1,LILRB2,IDO1,IL2RA,ANXA1,DTX1,BANK1,SAMSN1,MNDA,CTLA4,ZC3H12A,SHH,NFKBID,CEBPB,TIGIT,CNR2,PDCD1LG2,LYN
IBD_up	TRUE	4.79e-05	128	1312	29	0.022	0.227	GO:0014074	BP	4	response to purine-containing compound	5	CPS1,PTPRN,PTGS2,HIF1A,AQP9,CCL2,COL1A1,RAPGEF2,STAT1,IGFBP5,IL1B,FOSB,VGF,ASS1,IL6,ALDOB,CASP1,DUOX1,DUOX2,STC1,GPD1,PTAFR,FOS,JUNB,FOSL1,SPHK1,KCNE1,P2RX2,SELL
IBD_up	TRUE	5.64e-05	129	1312	29	0.022	0.225	GO:0050731	BP	4	positive regulation of peptidyl-tyrosine phosphorylation	3	CD74,HGF,STAP1,FGF10,ICAM1,OSM,CD40,CSF3,IL23A,IFNG,IL12B,IL5,CD80,LIF,AGT,IL6,FGF7,VEGFC,GHRL,LRP8,ITGA5,IL24,CSF2,GREM1,IL12A,HCLS1,ADRA2C,CCK,LYN
IBD_up	TRUE	0.000293	140	1312	29	0.022	0.207	GO:0031960	BP	4	response to corticosteroid	1	CPS1,PTGS2,HIF1A,PTGDS,CCL2,COL1A1,IL17A,WNT5A,ERRFI1,IL1B,C3,FOSB,IL22,ASS1,NTS,ANXA1,IL6,IL1RN,ALDOB,ADCYAP1,ADM,STC1,ALPL,PTAFR,FOS,JUNB,FOSL1,SOCS3,AIF1
IBD_up	TRUE	0.00468	163	1312	29	0.022	0.178	GO:0050839	MF	38	cell adhesion molecule binding	1	FAP,ICAM1,MADCAM1,OLFM4,WISP1,FCER2,CRTAM,VWF,KDR,LILRB2,SLC14A2,TRPC4,SEMA7A,CYR61,PVRL4,SFRP2,ADAM8,THY1,ADAMTS5,ITGB2,ITGA5,VCAM1,ESM1,TIGIT,CADM1,SELL,EGFL6,S1PR3,LYN
IBD_up	TRUE	0.0124	173	1312	29	0.022	0.168	GO:1903522	BP	4	regulation of blood circulation	4	CD38,TAC1,NOS2,CPS1,UTS2,PTGS2,ICAM1,TGFB2,HIF1A,IFNG,HBEGF,HRH2,TACR1,KCNIP2,AGT,ADCYAP1,ADM,STC1,NPPC,NOS3,OR51E2,PTAFR,APLN,KCNE1,SCN5A,ADRA2C,PDE4B,ADA,GJA5
IBD_up	TRUE	2.65e-10	69	1312	27	0.021	0.391	GO:0044243	BP	4	multicellular organism catabolic process	2	COL23A1,COL11A1,FAP,COL5A3,COL4A4,COL19A1,ADAMTS2,MMP9,COL1A1,APOA4,COL12A1,COL7A1,MMP7,MMP13,ENPEP,CTSK,COL8A1,MMP3,COL6A3,COL1A2,MMP10,KLK6,COL18A1,COL4A1,MMP1,COL5A2,MMP12
IBD_up	TRUE	8.9e-10	77	1312	28	0.021	0.364	GO:0001906	BP	4	cell killing	1	NOS2,STAP1,ICAM1,UNC13D,IL12RB1,APOL1,GZMB,CORO1A,CTSH,FCER2,HAMP,CCL2,CRTAM,IL23A,IFNG,IL12B,TREM1,ULBP2,SLAMF6,S100A12,DEFA5,DEFA6,TAP1,IL7R,IL12A,CADM1,SH2D1A,SERPINB4
IBD_up	TRUE	8.9e-10	77	1312	28	0.021	0.364	GO:0032649	BP	4	regulation of interferon-gamma production	4	PGLYRP1,SLC11A1,FOXP3,IL12RB2,IL12RB1,TLR8,EBI3,IL23A,IL12B,WNT5A,IL1RL1,SLAMF1,CD274,SASH3,INHBA,IL1B,TNFSF9,CCR7,IL33,RLTPR,TNFRSF13C,SLAMF6,IL12A,PDE4B,ISG15,IL27,PDCD1LG2,LTA
IBD_up	TRUE	6.65e-09	83	1312	28	0.021	0.337	GO:0032609	BP	4	interferon-gamma production	3	PGLYRP1,SLC11A1,FOXP3,IL12RB2,IL12RB1,TLR8,EBI3,IL23A,IL12B,WNT5A,IL1RL1,SLAMF1,CD274,SASH3,INHBA,IL1B,TNFSF9,CCR7,IL33,RLTPR,TNFRSF13C,SLAMF6,IL12A,PDE4B,ISG15,IL27,PDCD1LG2,LTA
IBD_up	TRUE	4e-08	89	1312	28	0.021	0.315	GO:0042089	BP	4	cytokine biosynthetic process	2	FOXP3,TRIB2,CEBPE,TLR8,EBI3,IFNG,IL17F,IL12B,WNT5A,IL1A,CCL20,ERRFI1,TNFRSF8,CD80,INHBA,IRF1,IL1B,LBP,IGF2BP3,IL6,IL19,GHRL,TNFRSF13C,PTAFR,CEBPB,CD28,IL27,CARD11
IBD_up	TRUE	4.45e-08	84	1312	27	0.021	0.321	GO:0002700	BP	4	regulation of production of molecular mediator of immune response	4	BTK,CD74,FOXP3,IRAK3,TGFB2,PGC,CD40,CLC,JAK3,IFNG,IL5,BCL6,WNT5A,SLAMF1,NR4A3,SASH3,FFAR2,SPINK5,RSAD2,IL6,IL33,SEMA7A,KLK7,MZB1,CD28,FFAR3,TNFRSF4
IBD_up	TRUE	3.04e-07	91	1312	27	0.021	0.297	GO:0032635	BP	4	interleukin-6 production	3	HGF,FOXP3,HYAL2,C1QTNF3,IRAK3,TRPV4,IFNG,IL17A,IL17F,WNT5A,SLAMF1,TWIST1,IL1B,TNFSF9,KLF2,LBP,LILRB2,IL6,IL33,ADCYAP1,IL19,BANK1,GHRL,ZC3H12A,NOD2,PTAFR,CEBPB
IBD_up	TRUE	2.08e-06	99	1312	27	0.021	0.273	GO:0051250	BP	4	negative regulation of lymphocyte activation	3	PGLYRP1,CD74,FOXP3,PRDM1,GAL,JAK3,BCL6,PLA2G2D,CD274,LAX1,INHBA,IRF1,LILRB2,IDO1,IL2RA,ANXA1,DTX1,BANK1,SAMSN1,MNDA,CTLA4,SHH,NFKBID,CEBPB,TIGIT,PDCD1LG2,LYN
IBD_up	TRUE	1.28e-05	114	1312	28	0.021	0.246	GO:0048771	BP	4	tissue remodeling	2	CD38,FLT4,CLDN18,FGF10,B4GALT1,TGFB2,HIF1A,IL23A,IL12B,IL1A,IGFBP5,SPP1,TNFSF11,LIF,ANXA1,AGT,IL6,EPHA2,CTSK,ADAM8,ERG,NOS3,CTHRC1,DCSTAMP,GREM1,S1PR1,BGN,GJA5
IBD_up	TRUE	2.89e-05	112	1312	27	0.021	0.241	GO:0046683	BP	4	response to organophosphorus	4	CPS1,PTPRN,PTGS2,AQP9,CCL2,COL1A1,RAPGEF2,STAT1,IGFBP5,IL1B,FOSB,VGF,ASS1,ALDOB,CASP1,DUOX1,DUOX2,STC1,GPD1,PTAFR,FOS,JUNB,FOSL1,SPHK1,KCNE1,P2RX2,SELL
IBD_up	TRUE	0.000139	128	1312	28	0.021	0.219	GO:0033002	BP	4	muscle cell proliferation	2	PTGS2,NOTCH3,ESR1,TGFB2,HIF1A,RETN,NAMPT,IFNG,HBEGF,IL12B,PDGFRB,TACR1,STAT1,IGFBP5,NR4A3,AGT,IL6,TENM4,EDNRA,PTGIR,NPPC,SHH,SERPINF2,IL12A,PTAFR,S1PR1,MAPK11,AIF1
IBD_up	TRUE	0.000293	133	1312	28	0.021	0.211	GO:0051384	BP	4	response to glucocorticoid	2	CPS1,PTGS2,HIF1A,PTGDS,CCL2,IL17A,WNT5A,ERRFI1,IL1B,C3,FOSB,IL22,ASS1,NTS,ANXA1,IL6,IL1RN,ALDOB,ADCYAP1,ADM,STC1,ALPL,PTAFR,FOS,JUNB,FOSL1,SOCS3,AIF1
IBD_up	TRUE	0.000512	137	1312	28	0.021	0.204	GO:0061134	MF	1	peptidase regulator activity	1	KAL1,DPEP1,BIRC3,ITIH4,SERPINB3,CST7,PAPLN,TIMP1,CTSH,TFPI2,SERPINE1,COL7A1,CSTA,SPINK4,PI3,C3,SPINK5,AGT,CASP1,LEF1,SFRP2,COL6A3,SERPINB7,NKX3-1,SERPINF2,SERPINB4,SERPINB5,HMSD
IBD_up	TRUE	0.000515	130	1312	27	0.021	0.208	GO:0097696	BP	4	STAT cascade	1	OSM,CD40,JAK3,CCL2,IL23A,IL26,IFNG,IL12B,IL5,STAT1,IL22,LIF,LRRC4,AGT,IL6,IL19,IL24,CSF2,IL22RA2,IL12A,HCLS1,BGN,SOCS3,FLRT2,GP1BA,SOCS1,LYN
IBD_up	TRUE	0.000515	130	1312	27	0.021	0.208	GO:0007259	BP	4	JAK-STAT cascade	2	OSM,CD40,JAK3,CCL2,IL23A,IL26,IFNG,IL12B,IL5,STAT1,IL22,LIF,LRRC4,AGT,IL6,IL19,IL24,CSF2,IL22RA2,IL12A,HCLS1,BGN,SOCS3,FLRT2,GP1BA,SOCS1,LYN
IBD_up	TRUE	0.00162	146	1312	28	0.021	0.192	GO:1901654	BP	4	response to ketone	4	CD38,CPS1,UTS2,TGFB2,CA9,CCL2,WNT5A,TACR1,ERRFI1,IL1B,C3,FOSB,CCR7,KLF2,ASS1,NTS,IL6,CCL21,ADAMTS1,NKX3-1,PTAFR,FOS,JUNB,CCL19,FOSL1,SPHK1,SOCS3,SOCS1
IBD_up	TRUE	0.0029	151	1312	28	0.021	0.185	GO:0061138	BP	4	morphogenesis of a branching epithelium	3	HGF,TNC,SPI1,FGF10,B4GALT1,ESR1,CTSH,WNT5A,MSX2,HOXD13,AGT,IL6,SULF1,LEF1,FGF7,EPHA2,SFRP2,RSPO3,ADM,EDNRA,SHH,GREM1,NKX3-1,CCL11,TACSTD2,SOCS3,COL4A1,TGM2
IBD_up	TRUE	0.00363	153	1312	28	0.021	0.183	GO:0008237	MF	41	metallopeptidase activity	3	LAP3,MMP25,DPEP1,ADAMTS6,FAP,FOLH1,ADAMTS2,CPXM1,PAPLN,MMP9,CPZ,ADAM19,MMP7,MMP13,ENPEP,ADAM12,MMP3,ADAMTS12,ADAM8,ADAMTS1,ADAMTS5,ADAMTS4,ADAMTS9,MMP10,AGBL4,MME,MMP1,MMP12
IBD_up	TRUE	0.00501	156	1312	28	0.021	0.179	GO:0051924	BP	4	regulation of calcium ion transport	4	PTGS2,ADCYAP1R1,ICAM1,CORO1A,JAK3,CCL2,PDGFRB,CXCR4,SEMG1,LILRB2,TRPC4,AGT,CXCL9,FCRL5,EDNRA,THY1,STC1,NOS3,JSRP1,BEST1,CXCL10,CXCL11,PDE4B,NPSR1,P2RX2,LYN,CCL4,CCL3
IBD_up	TRUE	0.0123	165	1312	28	0.021	0.17	GO:0032846	BP	4	positive regulation of homeostatic process	2	TAC1,PTGS2,ADCYAP1R1,TGFB2,HIF1A,TRPV4,TACR1,SPP1,TNFSF11,INHBA,IL1B,ANXA1,AGT,CXCL9,FCRL5,EDNRA,ADAM8,THY1,GHRL,DCSTAMP,CXCL10,CXCL11,APLN,HCAR2,NPSR1,ISG15,P2RX2,RTEL1
IBD_up	TRUE	0.0481	181	1312	28	0.021	0.155	GO:0001649	BP	4	osteoblast differentiation	3	LTF,CYP24A1,HGF,TNC,ESR1,COL1A1,IGFBP5,SPP1,MSX2,TWIST1,SNAI1,IL6,MMP13,SEMA7A,LEF1,EPHA2,CYR61,SFRP2,ALPL,NPPC,SHH,CTHRC1,JUNB,CEBPB,PCP4,IFITM1,CLEC5A,CCL3
IBD_up	TRUE	2e-16	41	1312	26	0.02	0.634	GO:0008009	MF	38	chemokine activity	4	CCL26,CXCL2,CCL22,CCL17,CCL24,CCL2,PF4V1,CCL20,CXCL6,CCL25,CCL21,CXCL9,CXCL13,CXCL3,CXCL5,PPBP,PF4,CXCL1,CXCL10,CXCL11,IL8,CCL11,CCL19,CCL4,CCL18,CCL3
IBD_up	TRUE	1.66e-13	50	1312	26	0.02	0.52	GO:0042379	MF	38	chemokine receptor binding	3	CCL26,CXCL2,CCL22,CCL17,CCL24,CCL2,PF4V1,CCL20,CXCL6,CCL25,CCL21,CXCL9,CXCL13,CXCL3,CXCL5,PPBP,PF4,CXCL1,CXCL10,CXCL11,IL8,CCL11,CCL19,CCL4,CCL18,CCL3
IBD_up	TRUE	1.9e-08	76	1312	26	0.02	0.342	GO:0045621	BP	4	positive regulation of lymphocyte differentiation	5	BTK,CD74,FOXP3,PRDM1,IL12RB1,IL23A,IFNG,CD83,VNN1,IL12B,CD80,SASH3,IL1B,TNFSF9,LILRB2,IL2RA,ANXA1,IL6,ADAM8,RLTPR,SHH,IL7R,IL12A,CCL19,EGR3,ADA
IBD_up	TRUE	4.86e-08	79	1312	26	0.02	0.329	GO:0042035	BP	4	regulation of cytokine biosynthetic process	3	FOXP3,TRIB2,TLR8,EBI3,IFNG,IL17F,IL12B,WNT5A,IL1A,CCL20,ERRFI1,TNFRSF8,CD80,INHBA,IRF1,IL1B,LBP,IGF2BP3,IL6,GHRL,TNFRSF13C,PTAFR,CEBPB,CD28,IL27,CARD11
IBD_up	TRUE	4.61e-07	87	1312	26	0.02	0.299	GO:0032675	BP	4	regulation of interleukin-6 production	4	HGF,FOXP3,HYAL2,C1QTNF3,IRAK3,TRPV4,IFNG,IL17A,IL17F,WNT5A,SLAMF1,TWIST1,IL1B,TNFSF9,KLF2,LBP,LILRB2,IL6,IL33,ADCYAP1,BANK1,GHRL,ZC3H12A,NOD2,PTAFR,CEBPB
IBD_up	TRUE	7.69e-07	89	1312	26	0.02	0.292	GO:0071887	BP	4	leukocyte apoptotic process	4	BTK,CD74,TGFB2,HIF1A,CLC,JAK3,RAPGEF2,IFNG,BCL6,WNT5A,NR4A3,CCR7,IDO1,IL2RA,ANXA1,IL6,CCL21,ADAM8,NOD2,NFKBID,CCL19,HCLS1,HCAR2,PDCD1,ADA,LYN
IBD_up	TRUE	2.56e-06	94	1312	26	0.02	0.277	GO:0019724	BP	4	B cell mediated immunity	5	BTK,CD74,POU2F2,FOXP3,CD40,TLR8,FCER2,IFNG,AICDA,BCL6,CR2,CLU,C4BPA,C4BPB,C3,BATF,C1R,GAPT,CD28,CD55,CR1,CFI,IGHG4,IGHG2,IGHG1,LTA
IBD_up	TRUE	5e-06	97	1312	26	0.02	0.268	GO:0050777	BP	4	negative regulation of immune response	2	PGLYRP1,FOXP3,IRAK3,TGFB2,JAK3,IL12B,BCL6,IL1RL1,SLAMF1,C4BPA,C4BPB,LILRB2,SPINK5,IL2RA,ANXA1,IL33,ADCYAP1,SAMSN1,ALOX15,FCRLB,TAP1,IL7R,CD55,CR1,SERPINB4,LYN
IBD_up	TRUE	0.00015	115	1312	26	0.02	0.226	GO:0051092	BP	27	positive regulation of NF-kappaB transcription factor activity	2	BTK,LTF,TRAF1,NFKB2,ICAM1,IRAK3,CD40,WNT5A,TNFSF11,CLU,IL1B,TRIM22,IRAK2,AGT,CARD14,S100A8,ADAM8,ITGB2,S100A9,S100A12,AIM2,GREM1,NOD2,SPHK1,CARD11,NTRK1
IBD_up	TRUE	0.00015	115	1312	26	0.02	0.226	GO:0022408	BP	4	negative regulation of cell-cell adhesion	2	CD74,FOXP3,RGCC,JAK3,TRPV4,BCL6,PLA2G2D,CD274,LAX1,IRF1,ASS1,LILRB2,CCL25,IDO1,IL2RA,ANXA1,DTX1,IL1RN,CCL21,LEF1,CTLA4,SHH,NFKBID,CEBPB,TIGIT,PDCD1LG2
IBD_up	TRUE	0.000592	124	1312	26	0.02	0.21	GO:0003018	BP	4	vascular process in circulatory system	4	CD38,NOS2,CPS1,UTS2,PTGS2,ICAM1,HIF1A,TRPV4,SOD2,HRH2,TACR1,NTS,AGT,ADCYAP1,GRIP2,ADM,EDNRA,NPPC,GUCY1A3,NOS3,SERPINF2,PTAFR,APLN,ADRA2C,PTP4A3,GJA5
IBD_up	TRUE	0.00174	132	1312	26	0.02	0.197	GO:0042445	BP	4	hormone metabolic process	3	CYP26B1,TG,GAL,ESR1,HIF1A,SLCO4A1,HPN,POMC,IL1B,SRD5A3,ALDH1A2,AGT,DUOX1,ENPEP,DUOXA1,DUOXA2,DUOX2,CRABP2,ADM,SHH,KLK6,SDR16C5,PCSK1,BACE2,FFAR3,MME
IBD_up	TRUE	0.00361	138	1312	26	0.02	0.188	GO:2000021	BP	4	regulation of ion homeostasis	2	TAC1,UTS2,ADCYAP1R1,CORO1A,TACR1,CCR7,IFI6,AGT,CCL21,CXCL9,FCRL5,EDNRA,THY1,JSRP1,CXCL10,CXCL11,CCL19,SCN5A,CCK,NPSR1,P2RX2,LRRK2,ERO1L,LYN,GJA5,CCL3
IBD_up	TRUE	0.0119	149	1312	26	0.02	0.174	GO:0071229	BP	4	cellular response to acid chemical	3	CYP26B1,CPS1,TNC,APOB,TESC,HIF1A,CCL2,COL1A1,WNT5A,EGR1,IL1B,FFAR2,ALDH1A2,ASS1,ADAMTS1,COL1A2,OR51E2,PTAFR,CEBPB,TBX1,SOCS1,MUC1,FFAR3,COL4A1,COL5A2,LYN
IBD_up	TRUE	0.0253	157	1312	26	0.02	0.166	GO:0048705	BP	4	skeletal system morphogenesis	5	CYP26B1,LTF,COL11A1,HYAL2,TGFB2,COL1A1,MGP,MDFI,HYAL1,PRRX1,MSX2,TWIST1,MMP13,CSRNP1,SFRP2,CSGALNACT1,ACAN,STC1,ALPL,NPPC,OSR2,GREM1,CHST11,PHOSPHO1,TBX1,PAX5
IBD_up	TRUE	0.0329	160	1312	26	0.02	0.163	GO:0045637	BP	4	regulation of myeloid cell differentiation	4	LTF,SPI1,CLDN18,TESC,HIF1A,CSF3,IL23A,IFNG,IL17A,IL12B,IL5,CSF3R,TNFSF11,INHBA,LIF,LEF1,PF4,DCSTAMP,FOS,CEBPB,HCLS1,LILRB4,ISG15,LILRB3,LYN,CCL3
IBD_up	TRUE	1.49e-09	64	1312	25	0.019	0.391	GO:0030574	BP	4	collagen catabolic process	1	COL23A1,COL11A1,FAP,COL5A3,COL4A4,COL19A1,ADAMTS2,MMP9,COL1A1,COL12A1,COL7A1,MMP7,MMP13,CTSK,COL8A1,MMP3,COL6A3,COL1A2,MMP10,KLK6,COL18A1,COL4A1,MMP1,COL5A2,MMP12
IBD_up	TRUE	4.95e-06	91	1312	25	0.019	0.275	GO:0016064	BP	4	immunoglobulin mediated immune response	6	CD74,POU2F2,FOXP3,CD40,TLR8,FCER2,IFNG,AICDA,BCL6,CR2,CLU,C4BPA,C4BPB,C3,BATF,C1R,GAPT,CD28,CD55,CR1,CFI,IGHG4,IGHG2,IGHG1,LTA
IBD_up	TRUE	7.74e-06	93	1312	25	0.019	0.269	GO:0071706	BP	4	tumor necrosis factor superfamily cytokine production	3	LTF,FOXP3,IRAK3,CCL2,IL23A,IFNG,IL17F,IL12B,POMC,ERRFI1,SLAMF1,CD274,CLU,TNFRSF8,SASH3,TWIST1,LBP,ADAM8,GHRL,PF4,ZC3H12A,NOD2,PTAFR,CCL19,CCL3
IBD_up	TRUE	3.28e-05	100	1312	25	0.019	0.25	GO:0008083	MF	38	growth factor activity	2	HGF,TYMP,FGF10,TGFB2,OSM,TIMP1,CSF3,HBEGF,IL12B,IL5,REG1A,INHBA,LIF,VGF,AGT,IL6,FGF7,VEGFC,TFF1,PPBP,CXCL1,CSF2,IL12A,BDNF,MIA
IBD_up	TRUE	5.79e-05	103	1312	25	0.019	0.243	GO:0031225	CC	7	anchored component of membrane	3	MMP25,PLAUR,DPEP1,HYAL2,CEACAM6,ART4,VNN1,VNN2,ULBP2,SEMA7A,LYPD1,THY1,ART3,LYPD5,ALPL,NTNG1,LY6D,TNFRSF10C,LPL,LY6H,ITLN1,GAS1,GP1BA,LSAMP,CD55
IBD_up	TRUE	6.96e-05	104	1312	25	0.019	0.24	GO:0061135	MF	1	endopeptidase regulator activity	2	KAL1,DPEP1,BIRC3,ITIH4,SERPINB3,CST7,PAPLN,TIMP1,TFPI2,SERPINE1,COL7A1,CSTA,SPINK4,PI3,C3,SPINK5,AGT,LEF1,SFRP2,COL6A3,SERPINB7,SERPINF2,SERPINB4,SERPINB5,HMSD
IBD_up	TRUE	0.000141	108	1312	25	0.019	0.231	GO:0022612	BP	4	gland morphogenesis	6	HGF,TNC,FGF10,B4GALT1,ESR1,TGFB2,HPN,IFNG,WNT5A,IGFBP5,MSX2,PLAU,HOXD13,IL6,SULF1,DUOX2,FGF7,EPHA2,SHH,NKX3-1,CCL11,CEBPB,CYP7B1,TGM2,SERPINB5
IBD_up	TRUE	0.000372	114	1312	25	0.019	0.219	GO:0017171	MF	41	serine hydrolase activity	1	PRSS22,LTF,HGF,FAP,GZMB,PRSS33,CTSH,HPN,CPZ,AADAC,PLAU,KLK10,KLK8,C1R,TMPRSS3,KLK6,KLK11,KLK7,PCSK9,HTRA3,PRSS27,PCSK1,KLK12,PRSS1,CFI
IBD_up	TRUE	0.00602	135	1312	25	0.019	0.185	GO:2000027	BP	4	regulation of organ morphogenesis	4	HGF,FGF10,B4GALT1,ESR1,HPN,IFNG,WNT5A,STAT1,TWIST1,PLAU,LIF,HOXD13,AGT,SULF1,FGF7,SFRP2,EDNRA,GRHL3,SHH,SOX17,CTHRC1,GREM1,BASP1,TBX1,TACSTD2
IBD_up	TRUE	0.019	146	1312	25	0.019	0.171	GO:0030278	BP	4	regulation of ossification	3	TAC1,LTF,HGF,TGFB2,HIF1A,MGP,WNT5A,TACR1,IGFBP5,MSX2,TWIST1,SRGN,EGR2,IL6,CYR61,SFRP2,NPPC,OSR2,CTHRC1,GREM1,S1PR1,CEBPB,PHOSPHO1,IFITM1,CCL3
IBD_up	TRUE	1.44e-10	50	1312	23	0.018	0.46	GO:0002548	BP	4	monocyte chemotaxis	6	CCL26,CCL22,CCL17,CCL24,SERPINE1,CCL2,CCL20,TNFSF11,CCL25,ANXA1,IL6,CCL21,PLA2G7,S100A12,GREM1,CXCL10,CCL11,CCL19,AIF1,LYN,CCL4,CCL18,CCL3
IBD_up	TRUE	4.32e-09	62	1312	24	0.018	0.387	GO:0042100	BP	4	B cell proliferation	5	CD38,CD74,PRDM1,CD40,CD79A,IL5,BCL6,CR2,SASH3,CD180,LEF1,MS4A1,TNFRSF13C,IKZF3,MNDA,CTLA4,IL7R,GPR183,MZB1,GAPT,TNFRSF4,ADA,CARD11,LYN
IBD_up	TRUE	6.36e-09	63	1312	24	0.018	0.381	GO:0045582	BP	4	positive regulation of T cell differentiation	6	CD74,FOXP3,IL12RB1,IL23A,IFNG,CD83,VNN1,IL12B,CD80,SASH3,IL1B,TNFSF9,LILRB2,IL2RA,ANXA1,IL6,ADAM8,RLTPR,SHH,IL7R,IL12A,CCL19,EGR3,ADA
IBD_up	TRUE	5.38e-08	69	1312	24	0.018	0.348	GO:0072676	BP	4	lymphocyte migration	5	CCL26,CCL22,CCL17,CCL24,CCL2,WNT5A,CCL20,CCR7,CCL25,CCL21,ADAM8,CXCL13,CXCL10,CXCL11,S1PR1,PIK3CD,CCL11,CCL19,SAA1,SPNS2,AIF1,CCL4,CCL18,CCL3
IBD_up	TRUE	1.41e-07	72	1312	24	0.018	0.333	GO:0002705	BP	4	positive regulation of leukocyte mediated immunity	4	FGR,NOS2,STAP1,FOXP3,IL12RB1,CD40,FCER2,CCL2,CRTAM,IL23A,IFNG,IL12B,SASH3,IL1B,C3,RSAD2,SLAMF6,IL12A,PTAFR,CD28,CADM1,SH2D1A,SH2D1B,LTA
IBD_up	TRUE	2.58e-07	74	1312	24	0.018	0.324	GO:0046632	BP	4	alpha-beta T cell differentiation	6	FOXP3,IL12RB1,JAK3,TNFSF8,IL23A,IFNG,CD83,IL12B,BCL6,PLA2G2D,CD80,SASH3,IRF1,RSAD2,ANXA1,IL6,LEF1,BATF,SLAMF6,SHH,CCL19,FUT7,ADA,IL27
IBD_up	TRUE	3.47e-07	75	1312	24	0.018	0.32	GO:0004896	MF	38	cytokine receptor activity	4	CD74,IL12RB2,IL12RB1,CSF2RB,IL21R,EBI3,CCR6,IL12B,IL1RL1,CSF3R,CXCR4,CCR7,IL2RA,CCBP2,OSMR,CXCR5,CXCR1,IL22RA2,IL7R,CCR8,CXCR2,CCR3,CCR4,IL17REL
IBD_up	TRUE	1.49e-05	90	1312	24	0.018	0.267	GO:1903555	BP	4	regulation of tumor necrosis factor superfamily cytokine production	4	LTF,FOXP3,IRAK3,CCL2,IL23A,IFNG,IL12B,POMC,ERRFI1,SLAMF1,CD274,CLU,TNFRSF8,SASH3,TWIST1,LBP,ADAM8,GHRL,PF4,ZC3H12A,NOD2,PTAFR,CCL19,CCL3
IBD_up	TRUE	6.18e-05	97	1312	24	0.018	0.247	GO:0048659	BP	4	smooth muscle cell proliferation	3	PTGS2,NOTCH3,ESR1,HIF1A,RETN,NAMPT,IFNG,HBEGF,IL12B,PDGFRB,TACR1,STAT1,IGFBP5,NR4A3,AGT,IL6,EDNRA,PTGIR,NPPC,SERPINF2,IL12A,PTAFR,S1PR1,AIF1
IBD_up	TRUE	6.52e-05	91	1312	23	0.018	0.253	GO:0004252	MF	41	serine-type endopeptidase activity	3	PRSS22,LTF,HGF,FAP,GZMB,PRSS33,CTSH,HPN,PLAU,KLK10,KLK8,C1R,TMPRSS3,KLK6,KLK11,KLK7,PCSK9,HTRA3,PRSS27,PCSK1,KLK12,PRSS1,CFI
IBD_up	TRUE	7.47e-05	98	1312	24	0.018	0.245	GO:0004866	MF	1	endopeptidase inhibitor activity	3	KAL1,DPEP1,BIRC3,ITIH4,SERPINB3,CST7,PAPLN,TIMP1,TFPI2,SERPINE1,COL7A1,CSTA,SPINK4,PI3,C3,SPINK5,AGT,LEF1,COL6A3,SERPINB7,SERPINF2,SERPINB4,SERPINB5,HMSD
IBD_up	TRUE	0.000154	102	1312	24	0.018	0.235	GO:1904892	BP	4	regulation of STAT cascade	2	OSM,CD40,IL23A,IL26,IFNG,IL12B,IL5,IL22,LIF,LRRC4,AGT,IL6,IL19,IL24,CSF2,IL22RA2,IL12A,HCLS1,BGN,SOCS3,FLRT2,GP1BA,SOCS1,LYN
IBD_up	TRUE	0.000154	102	1312	24	0.018	0.235	GO:0046425	BP	4	regulation of JAK-STAT cascade	3	OSM,CD40,IL23A,IL26,IFNG,IL12B,IL5,IL22,LIF,LRRC4,AGT,IL6,IL19,IL24,CSF2,IL22RA2,IL12A,HCLS1,BGN,SOCS3,FLRT2,GP1BA,SOCS1,LYN
IBD_up	TRUE	0.000154	102	1312	24	0.018	0.235	GO:0030414	MF	1	peptidase inhibitor activity	2	KAL1,DPEP1,BIRC3,ITIH4,SERPINB3,CST7,PAPLN,TIMP1,TFPI2,SERPINE1,COL7A1,CSTA,SPINK4,PI3,C3,SPINK5,AGT,LEF1,COL6A3,SERPINB7,SERPINF2,SERPINB4,SERPINB5,HMSD
IBD_up	TRUE	0.00024	98	1312	23	0.018	0.235	GO:0070851	MF	38	growth factor receptor binding	2	TYMP,FGF10,IL12RB1,CSF3,IL23A,HBEGF,IL12B,IL5,PDGFRB,IL1A,IL1B,IL6,IL1RN,FGF7,VEGFC,MS4A1,ITGA5,ESM1,CSF2,GREM1,IL12A,FLRT2,LYN
IBD_up	TRUE	0.000258	105	1312	24	0.018	0.229	GO:0035150	BP	4	regulation of tube size	1	CD38,NOS2,CPS1,UTS2,PTGS2,ICAM1,HIF1A,SOD2,HRH2,TACR1,NTS,AGT,ADCYAP1,GRIP2,ADM,EDNRA,NPPC,GUCY1A3,NOS3,SERPINF2,PTAFR,APLN,ADRA2C,GJA5
IBD_up	TRUE	0.000258	105	1312	24	0.018	0.229	GO:0050880	BP	4	regulation of blood vessel size	2	CD38,NOS2,CPS1,UTS2,PTGS2,ICAM1,HIF1A,SOD2,HRH2,TACR1,NTS,AGT,ADCYAP1,GRIP2,ADM,EDNRA,NPPC,GUCY1A3,NOS3,SERPINF2,PTAFR,APLN,ADRA2C,GJA5
IBD_up	TRUE	0.000668	111	1312	24	0.018	0.216	GO:0008236	MF	41	serine-type peptidase activity	2	PRSS22,LTF,HGF,FAP,GZMB,PRSS33,CTSH,HPN,CPZ,PLAU,KLK10,KLK8,C1R,TMPRSS3,KLK6,KLK11,KLK7,PCSK9,HTRA3,PRSS27,PCSK1,KLK12,PRSS1,CFI
IBD_up	TRUE	0.00241	113	1312	23	0.018	0.204	GO:0044420	CC	8	extracellular matrix component	1	TNC,COL11A1,SLC1A3,COL5A3,COL4A4,TIMP1,COL1A1,COL12A1,COL7A1,LOXL1,LUM,COL8A1,HMCN2,ADAMTS1,ACAN,COL6A3,COL1A2,COL18A1,THBS2,COL4A1,EGFL6,COL5A2,MUC5AC
IBD_up	TRUE	0.00713	129	1312	24	0.018	0.186	GO:1903035	BP	4	negative regulation of response to wounding	3	PGLYRP1,PLAUR,HGF,FOXP3,FAP,C1QTNF3,MEFV,SERPINE1,IL12B,SPP1,PLAU,TNFAIP6,KLK8,IL2RA,ADCYAP1,GHRL,IL22RA2,NOS3,SERPINF2,SAA1,SOCS3,GP1BA,CNR2,ADA
IBD_up	TRUE	0.0106	125	1312	23	0.018	0.184	GO:0043901	BP	4	negative regulation of multi-organism process	1	LTF,PRDM1,FCN1,TIMP1,PTGDS,IFNG,IL12B,STAT1,LBP,SPINK5,RSAD2,IL2RA,IFITM3,FCN3,NPPC,ISG20,IFITM2,IFITM1,ISG15,ADA,LTA,CCL4,CCL3
IBD_up	TRUE	0.0118	126	1312	23	0.018	0.183	GO:0008217	BP	4	regulation of blood pressure	5	TAC1,NOS2,UTS2,PTGS2,SOD2,POMC,TACR1,AGT,ENPEP,GRIP2,VEGFC,EDNRA,GUCY1A3,COL1A2,NOS3,OR51E2,SERPINF2,PTAFR,APLN,FFAR3,P2RX2,MME,GJA5
IBD_up	TRUE	0.0201	131	1312	23	0.018	0.176	GO:0043491	BP	4	protein kinase B signaling	1	HYAL2,CD40,CSF3,CCL2,IL26,HBEGF,IGFBP5,TNFSF11,IL1B,CCR7,CHI3L1,IL6,CCL21,EPHA2,ADAM8,BANK1,XDH,NKX3-1,CCL19,HPSE,CD28,HCLS1,CCL3
IBD_up	TRUE	0.025	141	1312	24	0.018	0.17	GO:0010632	BP	4	regulation of epithelial cell migration	5	TAC1,FLT4,FGF10,PTGS2,ANGPT2,TGFB2,HIF1A,MMP9,RGCC,CTSH,IFNG,CCR6,HBEGF,WNT5A,HYAL1,TACR1,KDR,AGT,FGF7,EPHA2,VEGFC,CXCL13,STC1,TACSTD2
IBD_up	TRUE	0.0395	138	1312	23	0.018	0.167	GO:2001236	BP	63	regulation of extrinsic apoptotic signaling pathway	1	TNFRSF12A,HGF,TRAF1,HYAL2,FGF10,ICAM1,TGFB2,SERPINE1,IL1A,INHBA,G0S2,IL1B,IFI6,AGT,PMAIP1,IL19,SFRP2,ATF3,PF4,CSF2,NOS3,TMC8,SGMS1
IBD_up	TRUE	0.0431	147	1312	24	0.018	0.163	GO:0006022	BP	55	aminoglycan metabolic process	1	PGLYRP1,ST3GAL1,HGF,ITIH4,CHI3L2,HYAL2,B4GALT1,HAS1,SPOCK2,PDGFRB,HYAL1,CHST3,IL1B,CHI3L1,CHIT1,LUM,CSGALNACT1,HS3ST3A1,PGLYRP4,CHST11,HPSE,CHST2,CHST15,BGN
IBD_up	TRUE	2.43e-08	57	1312	22	0.017	0.386	GO:0035710	BP	4	CD4-positive, alpha-beta T cell activation	6	FOXP3,IL12RB1,JAK3,IL23A,IFNG,CD83,IL12B,BCL6,PLA2G2D,CD80,SASH3,RSAD2,ANXA1,IL6,LEF1,BATF,SLAMF6,CEBPB,CCL19,FUT7,CD55,IL27
IBD_up	TRUE	1.36e-06	69	1312	22	0.017	0.319	GO:0005581	CC	8	collagen trimer	1	COL23A1,COL11A1,COL5A3,COL4A4,C1QTNF3,COL19A1,FCN1,COL1A1,COL12A1,COL7A1,C1QTNF6,MMP13,LUM,FCN3,COL8A1,COL6A3,COL1A2,CTHRC1,COL22A1,COL18A1,COL4A1,COL5A2
IBD_up	TRUE	1.81e-06	70	1312	22	0.017	0.314	GO:0008528	MF	38	G-protein coupled peptide receptor activity	5	GAL,CCR6,TACR1,CXCR4,CCR7,NMUR2,GPR84,CCBP2,EDNRA,CXCR5,CXCR1,F2RL2,FPR2,FPR1,CCR8,CXCR2,CCR3,CCR4,SORCS2,GP1BA,NPSR1,LTB4R
IBD_up	TRUE	2.4e-06	71	1312	22	0.017	0.31	GO:2000106	BP	4	regulation of leukocyte apoptotic process	5	BTK,CD74,TGFB2,HIF1A,JAK3,RAPGEF2,BCL6,WNT5A,NR4A3,CCR7,IDO1,ANXA1,CCL21,ADAM8,NOD2,NFKBID,CCL19,HCLS1,HCAR2,PDCD1,ADA,LYN
IBD_up	TRUE	2.4e-06	71	1312	22	0.017	0.31	GO:0001653	MF	38	peptide receptor activity	3	GAL,CCR6,TACR1,CXCR4,CCR7,NMUR2,GPR84,CCBP2,EDNRA,CXCR5,CXCR1,F2RL2,FPR2,FPR1,CCR8,CXCR2,CCR3,CCR4,SORCS2,GP1BA,NPSR1,LTB4R
IBD_up	TRUE	1.44e-05	78	1312	22	0.017	0.282	GO:1903038	BP	4	negative regulation of leukocyte cell-cell adhesion	3	CD74,FOXP3,JAK3,BCL6,PLA2G2D,CD274,LAX1,IRF1,ASS1,LILRB2,CCL25,IDO1,IL2RA,ANXA1,DTX1,CCL21,CTLA4,SHH,NFKBID,CEBPB,TIGIT,PDCD1LG2
IBD_up	TRUE	0.000101	87	1312	22	0.017	0.253	GO:0032680	BP	4	regulation of tumor necrosis factor production	5	LTF,FOXP3,IRAK3,CCL2,IL23A,IFNG,IL12B,POMC,ERRFI1,SLAMF1,CLU,TNFRSF8,SASH3,TWIST1,LBP,GHRL,PF4,ZC3H12A,NOD2,PTAFR,CCL19,CCL3
IBD_up	TRUE	0.000123	88	1312	22	0.017	0.25	GO:0032640	BP	4	tumor necrosis factor production	4	LTF,FOXP3,IRAK3,CCL2,IL23A,IFNG,IL12B,POMC,ERRFI1,SLAMF1,CLU,TNFRSF8,SASH3,TWIST1,LBP,GHRL,PF4,ZC3H12A,NOD2,PTAFR,CCL19,CCL3
IBD_up	TRUE	0.000312	93	1312	22	0.017	0.237	GO:0048660	BP	4	regulation of smooth muscle cell proliferation	2	PTGS2,NOTCH3,ESR1,HIF1A,RETN,NAMPT,IFNG,HBEGF,IL12B,PDGFRB,TACR1,STAT1,IGFBP5,NR4A3,IL6,PTGIR,NPPC,SERPINF2,IL12A,PTAFR,S1PR1,AIF1
IBD_up	TRUE	0.0216	124	1312	22	0.017	0.177	GO:0001890	BP	4	placenta development	6	PRDM1,PTGS2,ESR1,HIF1A,MDFI,SPP1,SNAI1,LIF,LEF1,CYR61,RSPO3,ADM,GHRL,STC1,CSF2,JUNB,CEBPB,FOSL1,PHLDA2,SOCS3,GJB5,ADA
IBD_up	TRUE	0.0293	127	1312	22	0.017	0.173	GO:0043542	BP	4	endothelial cell migration	6	FLT4,PTGS2,FAP,ANGPT2,RGCC,WNT5A,NR4A1,KDR,AGT,EPHA2,VEGFC,CXCL13,STC1,ITGB2,S100P,NOS3,GREM1,ROBO1,EGR3,PTP4A3,S100A2,SOX18
IBD_up	TRUE	2.1e-08	52	1312	21	0.016	0.404	GO:0005179	MF	38	hormone activity	2	TG,UTS2,GAL,MLN,RETN,HAMP,POMC,INSL4,INHBA,VGF,CCL25,NTS,AGT,ADCYAP1,ADM,GHRL,STC1,NPPC,PNOC,APLN,CCK
IBD_up	TRUE	5.84e-07	61	1312	21	0.016	0.344	GO:0002286	BP	4	T cell activation involved in immune response	5	SLC11A1,FOXP3,ICAM1,IL12RB1,JAK3,IL23A,IFNG,IL12B,BCL6,CD80,ANXA1,LCP1,IL6,LEF1,BATF,CD1C,SLAMF6,CLEC4E,CLEC4D,CCL19,IL27
IBD_up	TRUE	5.84e-07	61	1312	21	0.016	0.344	GO:0046634	BP	4	regulation of alpha-beta T cell activation	5	FOXP3,IL12RB1,EBI3,JAK3,IL23A,IFNG,CD83,IL12B,BCL6,CD80,SASH3,IRF1,ANXA1,IL6,SHH,IL12A,CCL19,CD28,CD55,ADA,IL27
IBD_up	TRUE	1.5e-06	64	1312	21	0.016	0.328	GO:0001909	BP	4	leukocyte mediated cytotoxicity	4	NOS2,STAP1,ICAM1,UNC13D,IL12RB1,GZMB,CORO1A,CTSH,CCL2,CRTAM,IL23A,IL12B,TREM1,ULBP2,SLAMF6,TAP1,IL7R,IL12A,CADM1,SH2D1A,SERPINB4
IBD_up	TRUE	6.23e-06	69	1312	21	0.016	0.304	GO:1903524	BP	4	positive regulation of blood circulation	3	CD38,NOS2,CPS1,UTS2,PTGS2,ICAM1,TGFB2,HRH2,TACR1,AGT,ADCYAP1,ADM,NPPC,NOS3,OR51E2,PTAFR,APLN,SCN5A,ADRA2C,ADA,GJA5
IBD_up	TRUE	0.000281	86	1312	21	0.016	0.244	GO:0004222	MF	41	metalloendopeptidase activity	4	MMP25,ADAMTS6,FAP,ADAMTS2,PAPLN,MMP9,ADAM19,MMP7,MMP13,ADAM12,MMP3,ADAMTS12,ADAM8,ADAMTS1,ADAMTS5,ADAMTS4,ADAMTS9,MMP10,MME,MMP1,MMP12
IBD_up	TRUE	0.00132	95	1312	21	0.016	0.221	GO:0002761	BP	4	regulation of myeloid leukocyte differentiation	5	LTF,CLDN18,TESC,IL23A,IFNG,IL17A,IL12B,IL5,TNFSF11,INHBA,LIF,LEF1,PF4,DCSTAMP,FOS,CEBPB,HCLS1,LILRB4,LILRB3,LYN,CCL3
IBD_up	TRUE	0.0018	97	1312	21	0.016	0.216	GO:0031214	BP	4	biomineral tissue development	5	LTF,PTGS2,HIF1A,COL1A1,FAM20A,MGP,SPP1,MSX2,TWIST1,SRGN,MMP13,DUOX2,ALOX15,ASGR2,ALPL,OSR2,GREM1,S1PR1,PHOSPHO1,TBX1,CCL3
IBD_up	TRUE	0.0167	114	1312	21	0.016	0.184	GO:0070509	BP	4	calcium ion import	4	CORO1A,CCL2,TRPV4,PDGFRB,SEMG1,CCR7,TRPC4,CCL21,CXCL9,FCRL5,EDNRA,THY1,STC1,JSRP1,CXCL10,CXCL11,CCL19,NPSR1,ERO1L,LYN,CCL3
IBD_up	TRUE	0.0186	115	1312	21	0.016	0.183	GO:0006641	BP	2	triglyceride metabolic process	2	ELOVL5,CPS1,AGPAT4,ACSL4,APOB,CETP,ESR1,PNPLA3,APOA4,APOC3,AADAC,C3,LDLR,MTTP,SIK1,ACSL1,LPCAT1,GPD1,PCSK9,FABP6,LPL
IBD_up	TRUE	0.0386	122	1312	21	0.016	0.172	GO:0006639	BP	2	acylglycerol metabolic process	1	ELOVL5,CPS1,AGPAT4,ACSL4,APOB,CETP,ESR1,PNPLA3,APOA4,APOC3,AADAC,C3,LDLR,MTTP,SIK1,ACSL1,LPCAT1,GPD1,PCSK9,FABP6,LPL
IBD_up	TRUE	0.0426	123	1312	21	0.016	0.171	GO:0006638	BP	2	neutral lipid metabolic process	1	ELOVL5,CPS1,AGPAT4,ACSL4,APOB,CETP,ESR1,PNPLA3,APOA4,APOC3,AADAC,C3,LDLR,MTTP,SIK1,ACSL1,LPCAT1,GPD1,PCSK9,FABP6,LPL
IBD_up	TRUE	0.0469	124	1312	21	0.016	0.169	GO:0032355	BP	4	response to estradiol	5	CD38,FGF10,PTGS2,ADCYAP1R1,ESR1,HIF1A,COL1A1,PDGFRB,WNT5A,TACR1,MSX2,RAMP3,IL1B,C3,ALDH1A2,ASS1,NTS,ANXA1,DHH,SOCS3,SOCS1
IBD_up	TRUE	2.38e-09	43	1312	20	0.015	0.465	GO:0048247	BP	4	lymphocyte chemotaxis	6	CCL26,CCL22,CCL17,CCL24,CCL2,WNT5A,CCL20,CCL25,CCL21,ADAM8,CXCL13,CXCL10,CXCL11,PIK3CD,CCL11,CCL19,SAA1,CCL4,CCL18,CCL3
IBD_up	TRUE	9.25e-08	51	1312	20	0.015	0.392	GO:0043367	BP	4	CD4-positive, alpha-beta T cell differentiation	7	FOXP3,IL12RB1,JAK3,IL23A,IFNG,CD83,IL12B,BCL6,PLA2G2D,CD80,SASH3,RSAD2,ANXA1,IL6,LEF1,BATF,SLAMF6,CCL19,FUT7,IL27
IBD_up	TRUE	8.34e-07	57	1312	20	0.015	0.351	GO:0002367	BP	4	cytokine production involved in immune response	3	BTK,SLC11A1,CD74,FOXP3,IRAK3,TGFB2,CLC,JAK3,BCL6,WNT5A,SLAMF1,NR4A3,SASH3,TREM1,FFAR2,RSAD2,SEMA7A,NOD2,FFAR3,CD55
IBD_up	TRUE	1.6e-06	59	1312	20	0.015	0.339	GO:0002824	BP	4	positive regulation of adaptive immune response based on somatic recombination of immune receptors built from immunoglobulin superfamily domains	5	SLC11A1,FOXP3,IL12RB1,CD40,FCER2,IL23A,IFNG,IL12B,CD80,SASH3,IL1B,C3,RSAD2,ANXA1,TNFRSF13C,IL12A,CCL19,CD28,ADA,LTA
IBD_up	TRUE	2.98e-06	61	1312	20	0.015	0.328	GO:0060205	CC	58	cytoplasmic membrane-bounded vesicle lumen	2	LTF,HGF,APOB,TGFB2,TIMP1,SERPINE1,VWF,POMC,CLU,SRGN,MMRN1,VEGFC,GHRL,PPBP,PF4,DEFA5,SERPINF2,SAA1,PCSK1,ADA
IBD_up	TRUE	5.37e-06	63	1312	20	0.015	0.317	GO:0002821	BP	4	positive regulation of adaptive immune response	4	SLC11A1,FOXP3,IL12RB1,CD40,FCER2,IL23A,IFNG,IL12B,CD80,SASH3,IL1B,C3,RSAD2,ANXA1,TNFRSF13C,IL12A,CCL19,CD28,ADA,LTA
IBD_up	TRUE	5.37e-06	63	1312	20	0.015	0.317	GO:0050871	BP	4	positive regulation of B cell activation	5	CD38,BTK,CD74,PRDM1,CD40,IFNG,IL5,BCL6,SASH3,IL6,TNFRSF13C,NOD2,GPR183,CD28,TNFRSF4,ADA,CARD11,IGHG4,IGHG2,IGHG1
IBD_up	TRUE	5.37e-06	63	1312	20	0.015	0.317	GO:0031983	CC	58	vesicle lumen	1	LTF,HGF,APOB,TGFB2,TIMP1,SERPINE1,VWF,POMC,CLU,SRGN,MMRN1,VEGFC,GHRL,PPBP,PF4,DEFA5,SERPINF2,SAA1,PCSK1,ADA
IBD_up	TRUE	7.13e-06	64	1312	20	0.015	0.312	GO:0050886	BP	4	endocrine process	3	TAC1,GAL,C1QTNF3,RETN,POMC,TACR1,INHBA,IL1B,LIF,AGT,ENPEP,GHRL,NOS3,NKX3-1,OR51E2,SERPINF2,APLN,HCAR2,MME,GJA5
IBD_up	TRUE	0.000438	82	1312	20	0.015	0.244	GO:0051591	BP	4	response to cAMP	6	CPS1,PTPRN,AQP9,COL1A1,RAPGEF2,STAT1,IGFBP5,FOSB,VGF,ASS1,ALDOB,DUOX1,DUOX2,STC1,GPD1,PTAFR,FOS,JUNB,FOSL1,KCNE1
IBD_up	TRUE	0.00238	92	1312	20	0.015	0.217	GO:2000241	BP	4	regulation of reproductive process	1	B4GALT1,ESR1,OSM,TIMP1,RETN,PTGDS,WNT5A,MSX2,INHBA,PLAU,SNAI1,LIF,HOXD13,SULF1,NPPC,SHH,NKX3-1,PTAFR,ZFPM2,ADA
IBD_up	TRUE	0.00321	94	1312	20	0.015	0.213	GO:0042476	BP	4	odontogenesis	6	TNC,FGF10,TGFB2,COL1A1,FAM20A,CSF3R,MSX2,INHBA,TWIST1,LEF1,ADM,EDNRA,ADAMTS1,AQP5,ALPL,SHH,COL1A2,OSR2,SCN5A,TBX1
IBD_up	TRUE	0.00372	95	1312	20	0.015	0.211	GO:0001704	BP	4	formation of primary germ layer	1	COL11A1,MMP9,COL12A1,WNT5A,COL7A1,NR4A3,DUSP4,INHBA,SNAI1,ITGA7,DUSP5,LEF1,EPHA2,COL8A1,SFRP2,DUSP2,ITGB2,ITGA5,SOX17,COL5A2
IBD_up	TRUE	0.00649	99	1312	20	0.015	0.202	GO:0046718	BP	4	viral entry into host cell	1	SERPINB3,HYAL2,FCN1,ICAM1,SLAMF1,CR2,CD80,CXCR4,LDLR,IFITM3,FCN3,PVRL4,ITGA5,CLDN1,IFITM2,IFITM1,TNFRSF4,CD55,CR1,CLEC5A
IBD_up	TRUE	0.0109	103	1312	20	0.015	0.194	GO:0052192	BP	4	movement in environment of other organism involved in symbiotic interaction	1	SERPINB3,HYAL2,FCN1,ICAM1,SLAMF1,CR2,CD80,CXCR4,LDLR,IFITM3,FCN3,PVRL4,ITGA5,CLDN1,IFITM2,IFITM1,TNFRSF4,CD55,CR1,CLEC5A
IBD_up	TRUE	0.0109	103	1312	20	0.015	0.194	GO:0051828	BP	4	entry into other organism involved in symbiotic interaction	2	SERPINB3,HYAL2,FCN1,ICAM1,SLAMF1,CR2,CD80,CXCR4,LDLR,IFITM3,FCN3,PVRL4,ITGA5,CLDN1,IFITM2,IFITM1,TNFRSF4,CD55,CR1,CLEC5A
IBD_up	TRUE	0.0109	103	1312	20	0.015	0.194	GO:0051806	BP	4	entry into cell of other organism involved in symbiotic interaction	3	SERPINB3,HYAL2,FCN1,ICAM1,SLAMF1,CR2,CD80,CXCR4,LDLR,IFITM3,FCN3,PVRL4,ITGA5,CLDN1,IFITM2,IFITM1,TNFRSF4,CD55,CR1,CLEC5A
IBD_up	TRUE	0.0109	103	1312	20	0.015	0.194	GO:0052126	BP	4	movement in host environment	1	SERPINB3,HYAL2,FCN1,ICAM1,SLAMF1,CR2,CD80,CXCR4,LDLR,IFITM3,FCN3,PVRL4,ITGA5,CLDN1,IFITM2,IFITM1,TNFRSF4,CD55,CR1,CLEC5A
IBD_up	TRUE	0.0109	103	1312	20	0.015	0.194	GO:0044409	BP	4	entry into host	2	SERPINB3,HYAL2,FCN1,ICAM1,SLAMF1,CR2,CD80,CXCR4,LDLR,IFITM3,FCN3,PVRL4,ITGA5,CLDN1,IFITM2,IFITM1,TNFRSF4,CD55,CR1,CLEC5A
IBD_up	TRUE	0.0109	103	1312	20	0.015	0.194	GO:0030260	BP	4	entry into host cell	3	SERPINB3,HYAL2,FCN1,ICAM1,SLAMF1,CR2,CD80,CXCR4,LDLR,IFITM3,FCN3,PVRL4,ITGA5,CLDN1,IFITM2,IFITM1,TNFRSF4,CD55,CR1,CLEC5A
IBD_up	TRUE	0.0462	116	1312	20	0.015	0.172	GO:0008360	BP	4	regulation of cell shape	2	FGR,PLEKHO1,ICAM1,CORO1A,HPN,CCL24,CCL2,KDR,STRIP2,MYH10,ANXA1,ITGA7,IL6,PALM2-AKAP2,ITGB2,PDPN,CCL11,FMNL1,PALM2,CCL3
IBD_up	TRUE	1.18e-06	53	1312	19	0.014	0.358	GO:0002673	BP	4	regulation of acute inflammatory response	5	TAC1,PTGS2,OSM,TNFSF11,C4BPA,C4BPB,IL1B,C3,FFAR2,CCR7,CFP,IL6,ADCYAP1,OSMR,ADAM8,FFAR3,CD55,CR1,CFI
IBD_up	TRUE	4.37e-06	57	1312	19	0.014	0.333	GO:0032729	BP	4	positive regulation of interferon-gamma production	4	SLC11A1,IL12RB2,IL12RB1,TLR8,EBI3,IL23A,IL12B,WNT5A,SLAMF1,SASH3,IL1B,TNFSF9,RLTPR,TNFRSF13C,SLAMF6,IL12A,PDE4B,IL27,LTA
IBD_up	TRUE	5.93e-06	58	1312	19	0.014	0.328	GO:0032612	BP	4	interleukin-1 production	3	MEFV,IFNG,WNT5A,CCL20,ERRFI1,IL1B,CCR7,ANXA1,CASP1,CASP5,GBP5,GHRL,AIM2,NOD2,CCL19,SAA1,SPHK1,S1PR3,CCL3
IBD_up	TRUE	5.93e-06	58	1312	19	0.014	0.328	GO:0002708	BP	4	positive regulation of lymphocyte mediated immunity	5	FOXP3,IL12RB1,CD40,FCER2,CRTAM,IL23A,IFNG,IL12B,SASH3,IL1B,C3,RSAD2,SLAMF6,IL12A,CD28,CADM1,SH2D1A,SH2D1B,LTA
IBD_up	TRUE	8.7e-06	54	1312	18	0.014	0.333	GO:0002702	BP	4	positive regulation of production of molecular mediator of immune response	4	CD74,PGC,CD40,IFNG,IL5,WNT5A,NR4A3,SASH3,FFAR2,RSAD2,IL6,IL33,SEMA7A,KLK7,MZB1,CD28,FFAR3,TNFRSF4
IBD_up	TRUE	8.7e-06	54	1312	18	0.014	0.333	GO:0072376	BP	4	protein activation cascade	1	FCN1,RGCC,VWF,CR2,CLU,C4BPA,C4BPB,C3,CFP,FCN3,C1R,GP1BA,CD55,CR1,CFI,IGHG4,IGHG2,IGHG1
IBD_up	TRUE	2.81e-05	58	1312	18	0.014	0.31	GO:1904894	BP	4	positive regulation of STAT cascade	3	OSM,CD40,IL23A,IL26,IFNG,IL12B,IL5,IL22,LIF,AGT,IL6,IL19,IL24,CSF2,IL12A,HCLS1,SOCS1,LYN
IBD_up	TRUE	2.81e-05	58	1312	18	0.014	0.31	GO:0046427	BP	4	positive regulation of JAK-STAT cascade	4	OSM,CD40,IL23A,IL26,IFNG,IL12B,IL5,IL22,LIF,AGT,IL6,IL19,IL24,CSF2,IL12A,HCLS1,SOCS1,LYN
IBD_up	TRUE	6.24e-05	61	1312	18	0.014	0.295	GO:0071357	BP	4	cellular response to type I interferon	5	OAS2,WNT5A,STAT1,IFIT3,EGR1,IRF1,IFI6,XAF1,RSAD2,IFITM3,ISG20,MX2,SOCS3,USP18,IFITM2,SOCS1,IFITM1,ISG15
IBD_up	TRUE	6.24e-05	61	1312	18	0.014	0.295	GO:0060337	BP	4	type I interferon signaling pathway	5	OAS2,WNT5A,STAT1,IFIT3,EGR1,IRF1,IFI6,XAF1,RSAD2,IFITM3,ISG20,MX2,SOCS3,USP18,IFITM2,SOCS1,IFITM1,ISG15
IBD_up	TRUE	0.000103	63	1312	18	0.014	0.286	GO:0034340	BP	4	response to type I interferon	4	OAS2,WNT5A,STAT1,IFIT3,EGR1,IRF1,IFI6,XAF1,RSAD2,IFITM3,ISG20,MX2,SOCS3,USP18,IFITM2,SOCS1,IFITM1,ISG15
IBD_up	TRUE	0.000103	63	1312	18	0.014	0.286	GO:0032602	BP	4	chemokine production	3	CD74,C1QTNF3,HIF1A,MEFV,TRPV4,IFNG,WNT5A,IL1RL1,TWIST1,IL1B,FFAR2,LBP,IL6,IL33,ADCYAP1,S100A8,S100A9,FFAR3
IBD_up	TRUE	0.000166	71	1312	19	0.014	0.268	GO:0001776	BP	4	leukocyte homeostasis	2	CD74,FOXP3,TGFB2,HIF1A,CORO1A,JAK3,IFNG,IL2RA,ANXA1,IL6,PMAIP1,TNFRSF13C,SH2B2,GAPT,HCAR2,SPNS2,PDE4B,ADA,LYN
IBD_up	TRUE	0.000206	72	1312	19	0.014	0.264	GO:0050868	BP	4	negative regulation of T cell activation	4	CD74,FOXP3,JAK3,BCL6,PLA2G2D,CD274,LAX1,IRF1,LILRB2,IDO1,IL2RA,ANXA1,DTX1,CTLA4,SHH,NFKBID,CEBPB,TIGIT,PDCD1LG2
IBD_up	TRUE	0.000255	73	1312	19	0.014	0.26	GO:1903409	BP	59	reactive oxygen species biosynthetic process	1	NOS2,PTGS2,ARG2,ICAM1,ESR1,IFNG,SOD2,CLU,IL1B,ASS1,AGT,IL6,DUOX1,DUOX2,ITGB2,ZC3H12A,NOS3,CYBB,AIF1
IBD_up	TRUE	0.000258	67	1312	18	0.014	0.269	GO:0003823	MF	21	antigen binding	1	CD74,SLC7A9,CD40,SLC7A5,SLAMF1,ULBP2,FCN3,MS4A1,CD1C,CD1B,CD1E,TAP1,IL7R,LILRB4,IGHG4,IGHG2,IGHG1,LILRA2
IBD_up	TRUE	0.000383	75	1312	19	0.014	0.253	GO:0072562	CC	8	blood microparticle	3	ITIH4,APOL1,APOA4,CLU,C4BPA,C3,AGT,FCN3,STOM,ACTC1,C1R,SERPINF2,ANGPTL4,HSPA6,PRSS1,IGHG4,IGHG2,IGHG1,HBD
IBD_up	TRUE	0.000397	69	1312	18	0.014	0.261	GO:1902106	BP	4	negative regulation of leukocyte differentiation	4	PGLYRP1,LTF,CD74,FOXP3,CLDN18,JAK3,BCL6,INHBA,IRF1,ANXA1,DTX1,CTLA4,SHH,NFKBID,LILRB4,LILRB3,LYN,CCL3
IBD_up	TRUE	0.000882	73	1312	18	0.014	0.247	GO:0019955	MF	6	cytokine binding	1	CD74,TNFRSF9,HYAL2,IL12RB1,IL17F,IL12B,IL1RL1,GBP1,CXCR4,CCR7,IL2RA,IL1RN,CCBP2,CXCR1,IL22RA2,GREM1,IL12A,CXCR2
IBD_up	TRUE	0.00128	75	1312	18	0.014	0.24	GO:0002377	BP	4	immunoglobulin production	3	POU2F2,FOXP3,CD40,IFNG,AICDA,IL5,BCL6,SASH3,LAX1,VPREB3,IL6,IL33,BATF,IL7R,MZB1,GAPT,CD28,TNFRSF4
IBD_up	TRUE	0.00165	83	1312	19	0.014	0.229	GO:0034111	BP	4	negative regulation of homotypic cell-cell adhesion	3	CD74,FOXP3,JAK3,BCL6,PLA2G2D,CD274,LAX1,IRF1,LILRB2,IDO1,IL2RA,ANXA1,DTX1,CTLA4,SHH,NFKBID,CEBPB,TIGIT,PDCD1LG2
IBD_up	TRUE	0.0023	85	1312	19	0.014	0.224	GO:0001936	BP	4	regulation of endothelial cell proliferation	3	CCL26,FLT4,HIF1A,PPP1R16B,RGCC,CCL24,CCL2,WNT5A,STAT1,NR4A1,KDR,ALDH1A2,SULF1,GHRL,XDH,CCL11,EGFL7,EGR3,CCR3
IBD_up	TRUE	0.00356	81	1312	18	0.014	0.222	GO:0002698	BP	4	negative regulation of immune effector process	2	PGLYRP1,FOXP3,IRAK3,TGFB2,JAK3,BCL6,SLAMF1,C4BPA,C4BPB,SPINK5,IL2RA,ANXA1,IL33,TAP1,IL7R,CD55,CR1,SERPINB4
IBD_up	TRUE	0.0115	89	1312	18	0.014	0.202	GO:0042698	BP	25	ovulation cycle	1	PTPRN,ICAM1,ESR1,TGFB2,RETN,HAS1,WNT5A,CLU,INHBA,VGF,ANXA1,MMP7,MMP13,FGF7,ADCYAP1,ADAMTS1,NOS3,CEBPB
IBD_up	TRUE	0.0115	89	1312	18	0.014	0.202	GO:0010634	BP	4	positive regulation of epithelial cell migration	5	TAC1,FLT4,FGF10,PTGS2,TGFB2,HIF1A,MMP9,CTSH,IFNG,CCR6,HBEGF,WNT5A,HYAL1,TACR1,KDR,AGT,FGF7,VEGFC
IBD_up	TRUE	0.0164	99	1312	19	0.014	0.192	GO:0008037	BP	54	cell recognition	1	FCN1,B4GALT1,CRTAM,CD5,CXCR4,CCR7,CCL21,FCN3,PVRL4,CSGALNACT1,EPHB1,ROBO1,CLEC7A,CCL19,TIGIT,CADM1,IGHG4,IGHG2,IGHG1
IBD_up	TRUE	0.0171	92	1312	18	0.014	0.196	GO:0005178	MF	38	integrin binding	1	FAP,ICAM1,MADCAM1,WISP1,FCER2,VWF,KDR,SEMA7A,CYR61,SFRP2,THY1,ADAMTS5,ITGA5,VCAM1,ESM1,EGFL6,S1PR3,LYN
IBD_up	TRUE	0.0185	100	1312	19	0.014	0.19	GO:0001935	BP	4	endothelial cell proliferation	3	CCL26,FLT4,HIF1A,PPP1R16B,RGCC,CCL24,CCL2,WNT5A,STAT1,NR4A1,KDR,ALDH1A2,SULF1,GHRL,XDH,CCL11,EGFL7,EGR3,CCR3
IBD_up	TRUE	0.035	98	1312	18	0.014	0.184	GO:0007586	BP	4	digestion	2	TAC1,FGF10,PGC,VSIG1,HAMP,APOA4,HRH2,TACR1,LDLR,MMP13,ABCG5,ENPEP,GHRL,TFF2,TFF1,AQP5,NOD2,PRSS1
IBD_up	TRUE	0.0366	106	1312	19	0.014	0.179	GO:0045834	BP	17	positive regulation of lipid metabolic process	1	FGR,PTGS2,APOA4,APOC3,IFNG,PDGFRB,AADAC,NR4A3,TWIST1,IL1B,CCR7,LDLR,ANXA1,AGT,CCL21,CYR61,NOD2,CCL19,LYN
IBD_up	TRUE	0.0407	107	1312	19	0.014	0.178	GO:0051896	BP	4	regulation of protein kinase B signaling	2	HYAL2,CSF3,IL26,HBEGF,IGFBP5,TNFSF11,CCR7,CHI3L1,IL6,CCL21,EPHA2,ADAM8,BANK1,XDH,CCL19,HPSE,CD28,HCLS1,CCL3
IBD_up	TRUE	3.94e-08	36	1312	17	0.013	0.472	GO:0006953	BP	4	acute-phase response	6	ITIH4,PTGS2,HIF1A,IL1A,TNFSF11,IL1B,IL22,APOL2,LBP,ASS1,IL6,IL1RN,SERPINF2,REG3A,CEBPB,SAA1,SAA2-SAA4
IBD_up	TRUE	6.54e-06	48	1312	17	0.013	0.354	GO:0032652	BP	4	regulation of interleukin-1 production	4	MEFV,IFNG,WNT5A,CCL20,ERRFI1,CCR7,ANXA1,CASP1,CASP5,GHRL,AIM2,NOD2,CCL19,SAA1,SPHK1,S1PR3,CCL3
IBD_up	TRUE	6.54e-06	48	1312	17	0.013	0.354	GO:0031341	BP	4	regulation of cell killing	1	NOS2,STAP1,ICAM1,IL12RB1,FCER2,CCL2,CRTAM,IL23A,IFNG,IL12B,SLAMF6,TAP1,IL7R,IL12A,CADM1,SH2D1A,SERPINB4
IBD_up	TRUE	6.54e-06	48	1312	17	0.013	0.354	GO:0030888	BP	4	regulation of B cell proliferation	5	CD38,CD74,PRDM1,CD40,IL5,BCL6,SASH3,TNFRSF13C,IKZF3,MNDA,CTLA4,GPR183,MZB1,TNFRSF4,ADA,CARD11,LYN
IBD_up	TRUE	6.54e-06	48	1312	17	0.013	0.354	GO:0046635	BP	4	positive regulation of alpha-beta T cell activation	6	FOXP3,IL12RB1,EBI3,IL23A,IFNG,CD83,IL12B,CD80,SASH3,ANXA1,IL6,SHH,IL12A,CCL19,CD28,CD55,ADA
IBD_up	TRUE	9.14e-06	49	1312	17	0.013	0.347	GO:0050853	BP	4	B cell receptor signaling pathway	7	CD38,CD79B,BTK,STAP1,CD79A,BLK,FCRL5,MNDA,CTLA4,PIK3CD,KLHL6,CD19,IGHG4,IGHG2,IGHG1,NFAM1,LYN
IBD_up	TRUE	9.14e-06	49	1312	17	0.013	0.347	GO:0002292	BP	4	T cell differentiation involved in immune response	6	FOXP3,IL12RB1,JAK3,IL23A,IFNG,IL12B,BCL6,CD80,ANXA1,IL6,LEF1,BATF,SLAMF6,CLEC4E,CLEC4D,CCL19,IL27
IBD_up	TRUE	1.73e-05	51	1312	17	0.013	0.333	GO:0042108	BP	4	positive regulation of cytokine biosynthetic process	1	TLR8,EBI3,IFNG,IL12B,WNT5A,IL1A,CCL20,TNFRSF8,CD80,IRF1,IL1B,LBP,TNFRSF13C,PTAFR,CD28,IL27,CARD11
IBD_up	TRUE	4.22e-05	54	1312	17	0.013	0.315	GO:0004867	MF	1	serine-type endopeptidase inhibitor activity	4	KAL1,ITIH4,SERPINB3,PAPLN,TFPI2,SERPINE1,COL7A1,SPINK4,PI3,SPINK5,AGT,COL6A3,SERPINB7,SERPINF2,SERPINB4,SERPINB5,HMSD
IBD_up	TRUE	0.00114	68	1312	17	0.013	0.25	GO:0019233	BP	4	sensory perception of pain	5	TAC1,PTGS2,GRIN2D,IL12B,TACR1,ADCYAP1,EDNRA,EPHB1,PROK2,PTAFR,KCNA2,ADRA2C,CCK,CNR2,MME,NTRK1,CCL3
IBD_up	TRUE	0.00138	69	1312	17	0.013	0.246	GO:0046209	BP	59	nitric oxide metabolic process	2	NOS2,CPS1,PTGS2,ARG2,ICAM1,ESR1,IFNG,SOD2,CLU,IL1B,ASS1,AGT,IL6,ITGB2,ZC3H12A,NOS3,AIF1
IBD_up	TRUE	0.00138	69	1312	17	0.013	0.246	GO:0045639	BP	4	positive regulation of myeloid cell differentiation	4	TESC,HIF1A,CSF3,IL23A,IFNG,IL17A,IL12B,IL5,TNFSF11,INHBA,LIF,LEF1,PF4,DCSTAMP,FOS,HCLS1,ISG15
IBD_up	TRUE	0.002	71	1312	17	0.013	0.239	GO:2000379	BP	59	positive regulation of reactive oxygen species metabolic process	1	PTGS2,ICAM1,ESR1,IFNG,SOD2,PDGFRB,CLU,PLAU,IL1B,ASS1,AGT,IL6,DUOXA1,XDH,ITGB2,ZC3H12A,AIF1
IBD_up	TRUE	0.00338	74	1312	17	0.013	0.23	GO:2001057	BP	59	reactive nitrogen species metabolic process	1	NOS2,CPS1,PTGS2,ARG2,ICAM1,ESR1,IFNG,SOD2,CLU,IL1B,ASS1,AGT,IL6,ITGB2,ZC3H12A,NOS3,AIF1
IBD_up	TRUE	0.0101	81	1312	17	0.013	0.21	GO:0046906	MF	9	tetrapyrrole binding	1	CYP26B1,NOS2,CYP24A1,GUCY1B3,PTGS2,IDO1,GIF,TCN1,DUOX1,DUOX2,TDO2,GUCY1A3,NOS3,CYBB,CYP7B1,CYP4X1,HBD
IBD_up	TRUE	0.0176	85	1312	17	0.013	0.2	GO:0030183	BP	4	B cell differentiation	5	BTK,POU2F2,PRDM1,CD79A,JAK3,AICDA,BCL6,CR2,INHBA,IKZF3,VCAM1,GPR183,FZD9,ADA,CARD11,NTRK1,NFAM1
IBD_up	TRUE	0.0201	86	1312	17	0.013	0.198	GO:1900544	BP	4	positive regulation of purine nucleotide metabolic process	5	NOS2,ADCYAP1R1,HIF1A,WNT5A,CXCL9,ADCYAP1,ADM,EDNRA,PTGIR,NPPC,PF4,GUCY1A3,NOS3,GPD1,CXCL10,CXCL11,NTRK1
IBD_up	TRUE	0.0228	87	1312	17	0.013	0.195	GO:0045981	BP	4	positive regulation of nucleotide metabolic process	4	NOS2,ADCYAP1R1,HIF1A,WNT5A,CXCL9,ADCYAP1,ADM,EDNRA,PTGIR,NPPC,PF4,GUCY1A3,NOS3,GPD1,CXCL10,CXCL11,NTRK1
IBD_up	TRUE	0.0259	88	1312	17	0.013	0.193	GO:0046887	BP	4	positive regulation of hormone secretion	4	CD38,TAC1,GAL,C1QTNF3,HIF1A,RETN,TACR1,TNFSF11,INHBA,LIF,BLK,ADCYAP1,GHRL,NKX3-1,APLN,HCAR2,DOC2B
IBD_up	TRUE	0.033	90	1312	17	0.013	0.189	GO:0033273	BP	4	response to vitamin	1	CYP24A1,TNC,PTGS2,CCL2,COL1A1,APOC3,SOD2,KYNU,SPP1,IL1B,ALDH1A2,FADS1,ADAMTS1,STC1,ALPL,CXCL10,ADA
IBD_up	TRUE	0.0371	91	1312	17	0.013	0.187	GO:0060402	BP	4	calcium ion transport into cytosol	5	ADCYAP1R1,CORO1A,CCR7,CCL21,CXCL9,FCRL5,EDNRA,THY1,JSRP1,CXCL10,CXCL11,CCL19,NPSR1,P2RX2,ERO1L,LYN,CCL3
IBD_up	TRUE	0.0416	92	1312	17	0.013	0.185	GO:0051238	BP	45	sequestering of metal ion	1	CORO1A,CCR7,CCL21,CXCL9,FCRL5,S100A8,EDNRA,THY1,S100A9,JSRP1,CXCL10,CXCL11,CCL19,NPSR1,ERO1L,LYN,CCL3
IBD_up	TRUE	0.0466	93	1312	17	0.013	0.183	GO:0060401	BP	4	cytosolic calcium ion transport	4	ADCYAP1R1,CORO1A,CCR7,CCL21,CXCL9,FCRL5,EDNRA,THY1,JSRP1,CXCL10,CXCL11,CCL19,NPSR1,P2RX2,ERO1L,LYN,CCL3
IBD_up	TRUE	4.39e-06	42	1312	16	0.012	0.381	GO:0046637	BP	4	regulation of alpha-beta T cell differentiation	6	FOXP3,IL12RB1,JAK3,IL23A,IFNG,CD83,IL12B,BCL6,CD80,SASH3,ANXA1,IL6,SHH,CCL19,ADA,IL27
IBD_up	TRUE	9.18e-06	44	1312	16	0.012	0.364	GO:0006956	BP	4	complement activation	2	FCN1,RGCC,CR2,CLU,C4BPA,C4BPB,C3,CFP,FCN3,C1R,CD55,CR1,CFI,IGHG4,IGHG2,IGHG1
IBD_up	TRUE	1.3e-05	45	1312	16	0.012	0.356	GO:0032655	BP	4	regulation of interleukin-12 production	4	TNFRSF9,IRAK3,CD40,MEFV,JAK3,IL23A,IFNG,IL12B,SLAMF1,IRF1,TNFSF9,CCR7,IDO1,CCL19,TIGIT,MAPK11
IBD_up	TRUE	1.82e-05	46	1312	16	0.012	0.348	GO:0032615	BP	4	interleukin-12 production	3	TNFRSF9,IRAK3,CD40,MEFV,JAK3,IL23A,IFNG,IL12B,SLAMF1,IRF1,TNFSF9,CCR7,IDO1,CCL19,TIGIT,MAPK11
IBD_up	TRUE	2.52e-05	47	1312	16	0.012	0.34	GO:0002718	BP	4	regulation of cytokine production involved in immune response	3	BTK,CD74,FOXP3,IRAK3,TGFB2,CLC,JAK3,BCL6,WNT5A,SLAMF1,NR4A3,SASH3,FFAR2,RSAD2,SEMA7A,FFAR3
IBD_up	TRUE	2.52e-05	47	1312	16	0.012	0.34	GO:0034774	CC	58	secretory granule lumen	3	HGF,TGFB2,TIMP1,SERPINE1,VWF,POMC,CLU,SRGN,MMRN1,VEGFC,GHRL,PPBP,PF4,DEFA5,SERPINF2,PCSK1
IBD_up	TRUE	4.69e-05	49	1312	16	0.012	0.327	GO:0032611	BP	4	interleukin-1 beta production	4	MEFV,IFNG,WNT5A,ERRFI1,IL1B,CCR7,CASP1,CASP5,GBP5,GHRL,AIM2,NOD2,CCL19,SPHK1,S1PR3,CCL3
IBD_up	TRUE	0.000111	52	1312	16	0.012	0.308	GO:0005201	MF	5	extracellular matrix structural constituent	1	KAL1,COL11A1,COL5A3,COL4A4,COL19A1,TFPI2,COL1A1,MGP,COL12A1,CHI3L1,LUM,COL1A2,BGN,COL4A1,COL5A2,MUC5AC
IBD_up	TRUE	0.000188	54	1312	16	0.012	0.296	GO:0006809	BP	59	nitric oxide biosynthetic process	2	NOS2,PTGS2,ARG2,ICAM1,ESR1,IFNG,SOD2,CLU,IL1B,ASS1,AGT,IL6,ITGB2,ZC3H12A,NOS3,AIF1
IBD_up	TRUE	0.000311	56	1312	16	0.012	0.286	GO:0002456	BP	4	T cell mediated immunity	5	WAS,SLC11A1,FOXP3,ICAM1,IL12RB1,CTSH,CLC,IL23A,IL12B,SLAMF1,SASH3,IL1B,RSAD2,IL7R,IL12A,CD55
IBD_up	TRUE	0.000395	57	1312	16	0.012	0.281	GO:0032642	BP	4	regulation of chemokine production	4	CD74,C1QTNF3,HIF1A,MEFV,TRPV4,IFNG,WNT5A,IL1RL1,TWIST1,IL1B,FFAR2,LBP,IL6,IL33,ADCYAP1,FFAR3
IBD_up	TRUE	0.000498	58	1312	16	0.012	0.276	GO:0032755	BP	4	positive regulation of interleukin-6 production	4	HYAL2,TRPV4,IFNG,IL17A,IL17F,WNT5A,TWIST1,IL1B,TNFSF9,LBP,LILRB2,IL6,IL33,ADCYAP1,NOD2,PTAFR
IBD_up	TRUE	0.00178	64	1312	16	0.012	0.25	GO:2000181	BP	4	negative regulation of blood vessel morphogenesis	6	ANGPT2,RGCC,SERPINE1,CCL2,IL17F,STAT1,LIF,SPINK5,AGT,LECT1,SULF1,GHRL,XDH,PF4,CXCL10,THBS2
IBD_up	TRUE	0.00313	67	1312	16	0.012	0.239	GO:1901343	BP	4	negative regulation of vasculature development	5	ANGPT2,RGCC,SERPINE1,CCL2,IL17F,STAT1,LIF,SPINK5,AGT,LECT1,SULF1,GHRL,XDH,PF4,CXCL10,THBS2
IBD_up	TRUE	0.01	74	1312	16	0.012	0.216	GO:0070542	BP	4	response to fatty acid	5	CPS1,TNC,PTGS2,APOB,APOC3,IL1B,FFAR2,CCR7,ASS1,CCL21,ACSL1,ADAMTS1,OR51E2,PTAFR,CCL19,FFAR3
IBD_up	TRUE	0.0156	77	1312	16	0.012	0.208	GO:0030316	BP	4	osteoclast differentiation	5	LTF,CLDN18,SNX10,IL23A,IFNG,IL17A,IL12B,TNFSF11,EPHA2,DCSTAMP,FOS,JUNB,CEBPB,LILRB4,LILRB3,CCL3
IBD_up	TRUE	0.0206	79	1312	16	0.012	0.203	GO:0042303	BP	4	molting cycle	2	CDH3,GAL,FGF10,PTGS2,TGFB2,IGFBP5,MSX2,INHBA,SNAI1,KRT17,SPINK5,FGF7,FOXQ1,SHH,HPSE,SOX18
IBD_up	TRUE	0.0206	79	1312	16	0.012	0.203	GO:0042633	BP	4	hair cycle	3	CDH3,GAL,FGF10,PTGS2,TGFB2,IGFBP5,MSX2,INHBA,SNAI1,KRT17,SPINK5,FGF7,FOXQ1,SHH,HPSE,SOX18
IBD_up	TRUE	0.0206	79	1312	16	0.012	0.203	GO:0032368	BP	4	regulation of lipid transport	2	TAC1,ACSL4,GAL,CETP,LIPG,RETN,APOA4,APOC3,POMC,TNFSF11,IL1B,ABCG5,ABCA12,GHRL,SHH,NKX3-1
IBD_up	TRUE	3.66e-07	32	1312	15	0.011	0.469	GO:0002920	BP	4	regulation of humoral immune response	3	PGC,FCER2,C4BPA,C4BPB,C3,CCR7,CFP,SPINK5,CXCL13,KLK7,SPNS2,CD55,CR1,CFI,LTA
IBD_up	TRUE	6.13e-07	33	1312	15	0.011	0.455	GO:2000514	BP	4	regulation of CD4-positive, alpha-beta T cell activation	6	FOXP3,IL12RB1,JAK3,IL23A,IFNG,CD83,IL12B,BCL6,CD80,SASH3,ANXA1,IL6,CCL19,CD55,IL27
IBD_up	TRUE	6.52e-07	29	1312	14	0.011	0.483	GO:0043370	BP	4	regulation of CD4-positive, alpha-beta T cell differentiation	7	FOXP3,IL12RB1,JAK3,IL23A,IFNG,CD83,IL12B,BCL6,CD80,SASH3,ANXA1,IL6,CCL19,IL27
IBD_up	TRUE	6.52e-07	29	1312	14	0.011	0.483	GO:0048020	MF	38	CCR chemokine receptor binding	4	CCL26,CCL22,CCL17,CCL24,CCL2,CCL20,CCL25,CCL21,CXCL13,CCL11,CCL19,CCL4,CCL18,CCL3
IBD_up	TRUE	4.8e-06	33	1312	14	0.011	0.424	GO:0044060	BP	4	regulation of endocrine process	4	TAC1,GAL,C1QTNF3,RETN,POMC,INHBA,IL1B,LIF,GHRL,NKX3-1,OR51E2,APLN,HCAR2,GJA5
IBD_up	TRUE	4.8e-06	33	1312	14	0.011	0.424	GO:0032653	BP	4	regulation of interleukin-10 production	4	HGF,TNFRSF9,FOXP3,TRIB2,JAK3,IL23A,CD83,IL12B,CD274,SASH3,IDO1,NOD2,TIGIT,PDCD1LG2
IBD_up	TRUE	1.14e-05	35	1312	14	0.011	0.4	GO:0042088	BP	4	T-helper 1 type immune response	5	SLC11A1,IL12RB1,EBI3,JAK3,IL23A,IL12B,IL1RL1,SLAMF1,CD80,ANXA1,IL33,LEF1,CCL19,IL27
IBD_up	TRUE	1.14e-05	35	1312	14	0.011	0.4	GO:0032613	BP	4	interleukin-10 production	3	HGF,TNFRSF9,FOXP3,TRIB2,JAK3,IL23A,CD83,IL12B,CD274,SASH3,IDO1,NOD2,TIGIT,PDCD1LG2
IBD_up	TRUE	2.5e-05	37	1312	14	0.011	0.378	GO:0071622	BP	4	regulation of granulocyte chemotaxis	7	CD74,CXCL2,CCL2,IL23A,TRPV4,IL1B,CCR7,LBP,CCL21,EDNRA,CXCL3,CXCL1,IL8,CCL19
IBD_up	TRUE	2.59e-05	42	1312	15	0.011	0.357	GO:0002294	BP	4	CD4-positive, alpha-beta T cell differentiation involved in immune response	8	FOXP3,IL12RB1,JAK3,IL23A,IFNG,IL12B,BCL6,CD80,ANXA1,IL6,LEF1,BATF,SLAMF6,CCL19,IL27
IBD_up	TRUE	3.64e-05	43	1312	15	0.011	0.349	GO:0001910	BP	4	regulation of leukocyte mediated cytotoxicity	2	NOS2,STAP1,ICAM1,IL12RB1,CCL2,CRTAM,IL23A,IL12B,SLAMF6,TAP1,IL7R,IL12A,CADM1,SH2D1A,SERPINB4
IBD_up	TRUE	3.64e-05	43	1312	15	0.011	0.349	GO:0002287	BP	4	alpha-beta T cell activation involved in immune response	6	FOXP3,IL12RB1,JAK3,IL23A,IFNG,IL12B,BCL6,CD80,ANXA1,IL6,LEF1,BATF,SLAMF6,CCL19,IL27
IBD_up	TRUE	3.64e-05	43	1312	15	0.011	0.349	GO:0002293	BP	4	alpha-beta T cell differentiation involved in immune response	7	FOXP3,IL12RB1,JAK3,IL23A,IFNG,IL12B,BCL6,CD80,ANXA1,IL6,LEF1,BATF,SLAMF6,CCL19,IL27
IBD_up	TRUE	5.17e-05	39	1312	14	0.011	0.359	GO:0002455	BP	4	humoral immune response mediated by circulating immunoglobulin	7	FCER2,CR2,CLU,C4BPA,C4BPB,C3,C1R,CD55,CR1,CFI,IGHG4,IGHG2,IGHG1,LTA
IBD_up	TRUE	5.17e-05	39	1312	14	0.011	0.359	GO:0032651	BP	4	regulation of interleukin-1 beta production	5	MEFV,IFNG,WNT5A,ERRFI1,CCR7,CASP1,CASP5,GHRL,AIM2,NOD2,CCL19,SPHK1,S1PR3,CCL3
IBD_up	TRUE	5.17e-05	39	1312	14	0.011	0.359	GO:0007218	BP	4	neuropeptide signaling pathway	4	TAC1,GAL,RAPGEF2,POMC,NMUR2,GPR84,ADCYAP1,PROK2,TAC3,PNOC,NPB,SORCS2,NPSR1,LTB4R
IBD_up	TRUE	7.27e-05	40	1312	14	0.011	0.35	GO:0042093	BP	4	T-helper cell differentiation	9	FOXP3,IL12RB1,JAK3,IL23A,IL12B,BCL6,CD80,ANXA1,IL6,LEF1,BATF,SLAMF6,CCL19,IL27
IBD_up	TRUE	0.000138	42	1312	14	0.011	0.333	GO:0032722	BP	4	positive regulation of chemokine production	4	CD74,HIF1A,TRPV4,IFNG,WNT5A,IL1RL1,TWIST1,IL1B,FFAR2,LBP,IL6,IL33,ADCYAP1,FFAR3
IBD_up	TRUE	0.000221	49	1312	15	0.011	0.306	GO:0031091	CC	58	platelet alpha granule	3	HGF,TGFB2,TIMP1,SERPINE1,VWF,CLU,SRGN,MMRN1,VEGFC,TREML1,PPBP,PF4,SERPINF2,SELP,THBS2
IBD_up	TRUE	0.000334	45	1312	14	0.011	0.311	GO:0001706	BP	4	endoderm formation	2	COL11A1,MMP9,COL12A1,COL7A1,DUSP4,INHBA,ITGA7,DUSP5,COL8A1,DUSP2,ITGB2,ITGA5,SOX17,COL5A2
IBD_up	TRUE	0.000479	52	1312	15	0.011	0.288	GO:0007260	BP	4	tyrosine phosphorylation of STAT protein	2	OSM,CD40,JAK3,IL23A,IFNG,IL12B,LIF,IL6,IL24,CSF2,IL22RA2,IL12A,HCLS1,SOCS1,LYN
IBD_up	TRUE	0.000739	48	1312	14	0.011	0.292	GO:0042509	BP	4	regulation of tyrosine phosphorylation of STAT protein	3	OSM,CD40,IL23A,IFNG,IL12B,LIF,IL6,IL24,CSF2,IL22RA2,IL12A,HCLS1,SOCS1,LYN
IBD_up	TRUE	0.000946	49	1312	14	0.011	0.286	GO:0032623	BP	4	interleukin-2 production	3	SLC11A1,FOXP3,IL17F,CD83,IL1A,GBP1,CD80,SASH3,IL1B,ANXA1,RLTPR,CD28,PDE4B,CARD11
IBD_up	TRUE	0.00122	56	1312	15	0.011	0.268	GO:1903557	BP	4	positive regulation of tumor necrosis factor superfamily cytokine production	4	CCL2,IL23A,IFNG,IL12B,CLU,TNFRSF8,SASH3,TWIST1,LBP,ADAM8,PF4,NOD2,PTAFR,CCL19,CCL3
IBD_up	TRUE	0.00186	58	1312	15	0.011	0.259	GO:0070664	BP	4	negative regulation of leukocyte proliferation	3	FOXP3,PRDM1,GAL,PLA2G2D,CD274,LILRB2,IDO1,IL2RA,MNDA,CTLA4,SHH,GREM1,CEBPB,PDCD1LG2,LYN
IBD_up	TRUE	0.00228	59	1312	15	0.011	0.254	GO:1903317	BP	4	regulation of protein maturation	1	BIRC3,HPN,SERPINE1,C4BPA,C4BPB,C3,CFP,CHAC1,ADAM8,SERPINF2,GAS1,LRRK2,CD55,CR1,CFI
IBD_up	TRUE	0.00228	59	1312	15	0.011	0.254	GO:0070613	BP	4	regulation of protein processing	1	BIRC3,HPN,SERPINE1,C4BPA,C4BPB,C3,CFP,CHAC1,ADAM8,SERPINF2,GAS1,LRRK2,CD55,CR1,CFI
IBD_up	TRUE	0.00236	53	1312	14	0.011	0.264	GO:0034103	BP	4	regulation of tissue remodeling	3	CD38,FLT4,CLDN18,B4GALT1,IL23A,IL12B,SPP1,TNFSF11,AGT,ADAM8,ERG,DCSTAMP,GREM1,S1PR1
IBD_up	TRUE	0.00291	54	1312	14	0.011	0.259	GO:0032760	BP	4	positive regulation of tumor necrosis factor production	5	CCL2,IL23A,IFNG,IL12B,CLU,TNFRSF8,SASH3,TWIST1,LBP,PF4,NOD2,PTAFR,CCL19,CCL3
IBD_up	TRUE	0.00291	54	1312	14	0.011	0.259	GO:0032945	BP	4	negative regulation of mononuclear cell proliferation	4	FOXP3,PRDM1,GAL,PLA2G2D,CD274,LILRB2,IDO1,IL2RA,MNDA,CTLA4,SHH,CEBPB,PDCD1LG2,LYN
IBD_up	TRUE	0.00291	54	1312	14	0.011	0.259	GO:0050672	BP	4	negative regulation of lymphocyte proliferation	5	FOXP3,PRDM1,GAL,PLA2G2D,CD274,LILRB2,IDO1,IL2RA,MNDA,CTLA4,SHH,CEBPB,PDCD1LG2,LYN
IBD_up	TRUE	0.00338	61	1312	15	0.011	0.246	GO:0016525	BP	4	negative regulation of angiogenesis	6	ANGPT2,RGCC,SERPINE1,CCL2,IL17F,STAT1,LIF,SPINK5,AGT,LECT1,SULF1,GHRL,PF4,CXCL10,THBS2
IBD_up	TRUE	0.00338	61	1312	15	0.011	0.246	GO:0001618	MF	38	virus receptor activity	3	SERPINB3,HYAL2,ICAM1,SLAMF1,CR2,CD80,CXCR4,LDLR,PVRL4,ITGA5,CLDN1,TNFRSF4,CD55,CR1,CLEC5A
IBD_up	TRUE	0.00407	62	1312	15	0.011	0.242	GO:0070227	BP	4	lymphocyte apoptotic process	5	BTK,CD74,TGFB2,HIF1A,CLC,JAK3,BCL6,WNT5A,IDO1,IL2RA,ADAM8,NFKBID,PDCD1,ADA,LYN
IBD_up	TRUE	0.00489	63	1312	15	0.011	0.238	GO:0031294	BP	4	lymphocyte costimulation	5	MAP3K8,CD5,CD274,CD80,CCR7,CCL21,TNFRSF13C,CTLA4,ICOS,CCL19,CD28,PDCD1,PDCD1LG2,CARD11,LYN
IBD_up	TRUE	0.00489	63	1312	15	0.011	0.238	GO:0031295	BP	4	T cell costimulation	6	MAP3K8,CD5,CD274,CD80,CCR7,CCL21,TNFRSF13C,CTLA4,ICOS,CCL19,CD28,PDCD1,PDCD1LG2,CARD11,LYN
IBD_up	TRUE	0.00529	57	1312	14	0.011	0.246	GO:0007492	BP	4	endoderm development	4	COL11A1,MMP9,COL12A1,COL7A1,DUSP4,INHBA,ITGA7,DUSP5,COL8A1,DUSP2,ITGB2,ITGA5,SOX17,COL5A2
IBD_up	TRUE	0.00529	57	1312	14	0.011	0.246	GO:0002260	BP	4	lymphocyte homeostasis	3	CD74,FOXP3,TGFB2,HIF1A,CORO1A,JAK3,IL2RA,PMAIP1,TNFRSF13C,SH2B2,GAPT,SPNS2,ADA,LYN
IBD_up	TRUE	0.00529	57	1312	14	0.011	0.246	GO:0048661	BP	4	positive regulation of smooth muscle cell proliferation	3	PTGS2,NOTCH3,HIF1A,RETN,NAMPT,HBEGF,PDGFRB,STAT1,NR4A3,IL6,SERPINF2,PTAFR,S1PR1,AIF1
IBD_up	TRUE	0.00823	66	1312	15	0.011	0.227	GO:0022404	BP	4	molting cycle process	2	CDH3,GAL,FGF10,TGFB2,IGFBP5,MSX2,INHBA,SNAI1,KRT17,SPINK5,FGF7,FOXQ1,SHH,HPSE,SOX18
IBD_up	TRUE	0.00823	66	1312	15	0.011	0.227	GO:0022405	BP	4	hair cycle process	3	CDH3,GAL,FGF10,TGFB2,IGFBP5,MSX2,INHBA,SNAI1,KRT17,SPINK5,FGF7,FOXQ1,SHH,HPSE,SOX18
IBD_up	TRUE	0.00823	66	1312	15	0.011	0.227	GO:0001942	BP	4	hair follicle development	7	CDH3,GAL,FGF10,TGFB2,IGFBP5,MSX2,INHBA,SNAI1,KRT17,SPINK5,FGF7,FOXQ1,SHH,HPSE,SOX18
IBD_up	TRUE	0.00915	60	1312	14	0.011	0.233	GO:0042310	BP	4	vasoconstriction	3	CD38,PTGS2,ICAM1,HIF1A,HRH2,TACR1,AGT,GRIP2,ADM,EDNRA,PTAFR,APLN,ADRA2C,GJA5
IBD_up	TRUE	0.0097	67	1312	15	0.011	0.224	GO:0098773	BP	4	skin epidermis development	6	CDH3,GAL,FGF10,TGFB2,IGFBP5,MSX2,INHBA,SNAI1,KRT17,SPINK5,FGF7,FOXQ1,SHH,HPSE,SOX18
IBD_up	TRUE	0.0109	61	1312	14	0.011	0.23	GO:0002444	BP	4	myeloid leukocyte mediated immunity	4	FGR,STAP1,UNC13D,PLA2G3,NR4A3,TREM1,C3,PRAM1,IL6,PPBP,PTAFR,PIK3CD,LYN,CCL3
IBD_up	TRUE	0.0109	61	1312	14	0.011	0.23	GO:0018958	BP	4	phenol-containing compound metabolic process	1	TG,CDH3,SNCAIP,TGFB2,SLCO4A1,HPN,TYRP1,RAPGEF2,WNT5A,DUOX1,DUOXA1,DUOXA2,DUOX2,HDC
IBD_up	TRUE	0.0114	68	1312	15	0.011	0.221	GO:0030801	BP	4	positive regulation of cyclic nucleotide metabolic process	5	NOS2,ADCYAP1R1,WNT5A,CXCL9,ADCYAP1,ADM,EDNRA,PTGIR,NPPC,PF4,GUCY1A3,NOS3,CXCL10,CXCL11,NTRK1
IBD_up	TRUE	0.0129	62	1312	14	0.011	0.226	GO:0022600	BP	4	digestive system process	3	TAC1,FGF10,VSIG1,HAMP,APOA4,HRH2,TACR1,LDLR,MMP13,ABCG5,GHRL,TFF1,AQP5,NOD2
IBD_up	TRUE	0.0208	72	1312	15	0.011	0.208	GO:0002576	BP	67	platelet degranulation	2	HGF,TGFB2,TIMP1,SERPINE1,VWF,PLEK,CLU,SRGN,MMRN1,VEGFC,PPBP,PF4,SERPINF2,SELP,LYN
IBD_up	TRUE	0.0208	72	1312	15	0.011	0.208	GO:0030216	BP	4	keratinocyte differentiation	1	CYP26B1,CDH3,WNT5A,ERRFI1,MSX2,CSTA,KRT17,ANXA1,EPHA2,ABCA12,SPRR1B,REG3A,KRT2,KAZN,SPRR2A
IBD_up	TRUE	0.024	73	1312	15	0.011	0.205	GO:0020037	MF	9	heme binding	2	CYP26B1,NOS2,CYP24A1,GUCY1B3,PTGS2,IDO1,DUOX1,DUOX2,TDO2,GUCY1A3,NOS3,CYBB,CYP7B1,CYP4X1,HBD
IBD_up	TRUE	0.0275	74	1312	15	0.011	0.203	GO:0051897	BP	4	positive regulation of protein kinase B signaling	3	CSF3,IL26,HBEGF,IGFBP5,TNFSF11,CCR7,CHI3L1,IL6,CCL21,ADAM8,CCL19,HPSE,CD28,HCLS1,CCL3
IBD_up	TRUE	0.0278	67	1312	14	0.011	0.209	GO:0071594	BP	4	thymocyte aggregation	4	CD74,FOXP3,VNN1,IL1B,CCR7,ADAM8,AIRE,SHH,NFKBID,IL7R,CD28,EGR3,ADA,CARD11
IBD_up	TRUE	0.0278	67	1312	14	0.011	0.209	GO:0033077	BP	4	T cell differentiation in thymus	6	CD74,FOXP3,VNN1,IL1B,CCR7,ADAM8,AIRE,SHH,NFKBID,IL7R,CD28,EGR3,ADA,CARD11
IBD_up	TRUE	0.0359	76	1312	15	0.011	0.197	GO:0045778	BP	4	positive regulation of ossification	3	TAC1,LTF,HGF,TGFB2,WNT5A,TACR1,MSX2,IL6,CYR61,SFRP2,NPPC,OSR2,CTHRC1,CEBPB,IFITM1
IBD_up	TRUE	0.0359	76	1312	15	0.011	0.197	GO:0050709	BP	4	negative regulation of protein secretion	2	UTS2,TNFRSF9,FOXP3,C1QTNF3,RGCC,SLAMF1,GBP1,SRGN,IL1B,RSAD2,ANXA1,IL6,IL33,BANK1,GHRL
IBD_up	TRUE	0.0463	78	1312	15	0.011	0.192	GO:0051283	BP	32	negative regulation of sequestering of calcium ion	1	CORO1A,CCR7,CCL21,CXCL9,FCRL5,EDNRA,THY1,JSRP1,CXCL10,CXCL11,CCL19,NPSR1,ERO1L,LYN,CCL3
IBD_up	TRUE	0.0463	78	1312	15	0.011	0.192	GO:0051209	BP	32	release of sequestered calcium ion into cytosol	2	CORO1A,CCR7,CCL21,CXCL9,FCRL5,EDNRA,THY1,JSRP1,CXCL10,CXCL11,CCL19,NPSR1,ERO1L,LYN,CCL3
IBD_up	TRUE	0.0481	71	1312	14	0.011	0.197	GO:0060333	BP	4	interferon-gamma-mediated signaling pathway	5	ICAM1,OAS2,IFNG,STAT1,GBP1,IRF1,TRIM22,VCAM1,PTAFR,CIITA,SOCS3,SOCS1,FCGR1B,IFI30
IBD_up	TRUE	1.5e-10	16	1312	13	0.01	0.812	GO:0045236	MF	38	CXCR chemokine receptor binding	4	CXCL2,PF4V1,CXCL6,CXCL9,CXCL13,CXCL3,CXCL5,PPBP,PF4,CXCL1,CXCL10,CXCL11,IL8
IBD_up	TRUE	2e-06	27	1312	13	0.01	0.481	GO:1902624	BP	4	positive regulation of neutrophil migration	6	CD74,CXCL2,IL23A,IL1B,CCR7,LBP,CCL21,EDNRA,ADAM8,CXCL3,CXCL1,IL8,CCL19
IBD_up	TRUE	2.22e-05	32	1312	13	0.01	0.406	GO:1902622	BP	4	regulation of neutrophil migration	6	CD74,CXCL2,IL23A,IL1B,CCR7,LBP,CCL21,EDNRA,ADAM8,CXCL3,CXCL1,IL8,CCL19
IBD_up	TRUE	3.34e-05	33	1312	13	0.01	0.394	GO:0030199	BP	24	collagen fibril organization	1	COL11A1,COL5A3,ADAMTS2,TGFB2,COL1A1,COL12A1,LUM,SFRP2,ACAN,COL1A2,GREM1,SERPINF2,COL5A2
IBD_up	TRUE	3.34e-05	33	1312	13	0.01	0.394	GO:0031343	BP	4	positive regulation of cell killing	2	NOS2,STAP1,IL12RB1,FCER2,CCL2,CRTAM,IL23A,IFNG,IL12B,SLAMF6,IL12A,CADM1,SH2D1A
IBD_up	TRUE	7.2e-05	35	1312	13	0.01	0.371	GO:0060986	BP	4	endocrine hormone secretion	5	TAC1,GAL,C1QTNF3,RETN,POMC,INHBA,IL1B,LIF,AGT,GHRL,NKX3-1,APLN,HCAR2
IBD_up	TRUE	7.2e-05	35	1312	13	0.01	0.371	GO:0046638	BP	4	positive regulation of alpha-beta T cell differentiation	7	FOXP3,IL12RB1,IL23A,IFNG,CD83,IL12B,CD80,SASH3,ANXA1,IL6,SHH,CCL19,ADA
IBD_up	TRUE	0.000278	39	1312	13	0.01	0.333	GO:0045123	BP	4	cellular extravasation	5	SELE,ICAM1,MADCAM1,CCL2,TREM1,CCL25,CCL21,ADAM8,ITGB2,VCAM1,PTAFR,PIK3CD,SELP
IBD_up	TRUE	0.000668	42	1312	13	0.01	0.31	GO:0002228	BP	4	natural killer cell mediated immunity	4	UNC13D,GZMB,CORO1A,CRTAM,IL12B,ULBP2,SLAMF6,TAP1,IL12A,CADM1,SH2D1A,SH2D1B,SERPINB4
IBD_up	TRUE	0.000668	42	1312	13	0.01	0.31	GO:0045058	BP	4	T cell selection	6	CD74,FOXP3,IL12RB1,IL23A,IL12B,CCR7,IL6,BATF,AIRE,SLAMF6,SHH,CD28,CARD11
IBD_up	TRUE	0.000876	43	1312	13	0.01	0.302	GO:0032663	BP	4	regulation of interleukin-2 production	4	FOXP3,IL17F,CD83,IL1A,GBP1,CD80,SASH3,IL1B,ANXA1,RLTPR,CD28,PDE4B,CARD11
IBD_up	TRUE	0.000876	43	1312	13	0.01	0.302	GO:0060688	BP	4	regulation of morphogenesis of a branching structure	3	HGF,FGF10,ESR1,WNT5A,IL1B,HOXD13,AGT,SULF1,FGF7,SHH,GREM1,TACSTD2,LRRK2
IBD_up	TRUE	0.00114	44	1312	13	0.01	0.295	GO:0045428	BP	59	regulation of nitric oxide biosynthetic process	2	PTGS2,ICAM1,ESR1,IFNG,SOD2,CLU,IL1B,ASS1,AGT,IL6,ITGB2,ZC3H12A,AIF1
IBD_up	TRUE	0.00114	44	1312	13	0.01	0.295	GO:0002763	BP	4	positive regulation of myeloid leukocyte differentiation	5	TESC,IL23A,IFNG,IL17A,IL12B,IL5,TNFSF11,LIF,LEF1,PF4,DCSTAMP,FOS,HCLS1
IBD_up	TRUE	0.00187	46	1312	13	0.01	0.283	GO:0033627	BP	4	cell adhesion mediated by integrin	3	TESC,ICAM1,TGFB2,SERPINE1,PLAU,CCL21,EPHA2,SFRP2,CXCL13,ITGA5,MUC1,ADA,LYN
IBD_up	TRUE	0.00236	47	1312	13	0.01	0.277	GO:0006968	BP	4	cellular defense response	4	CCR6,NCF2,LBP,LILRB2,CXCL9,FAIM3,MNDA,FOSL1,CD19,CXCR2,CCR3,SH2D1A,CLEC5A
IBD_up	TRUE	0.00236	47	1312	13	0.01	0.277	GO:0070228	BP	4	regulation of lymphocyte apoptotic process	6	BTK,CD74,TGFB2,HIF1A,JAK3,BCL6,WNT5A,IDO1,ADAM8,NFKBID,PDCD1,ADA,LYN
IBD_up	TRUE	0.01	54	1312	13	0.01	0.241	GO:0060135	BP	4	maternal process involved in female pregnancy	4	PRDM1,PTGS2,ESR1,ANGPT2,HIF1A,CCL2,SPP1,APOL2,LIF,MMP7,GHRL,STC1,JUNB
IBD_up	TRUE	0.01	54	1312	13	0.01	0.241	GO:0042311	BP	4	vasodilation	3	NOS2,CPS1,UTS2,SOD2,AGT,ADCYAP1,ADM,NPPC,GUCY1A3,NOS3,PTAFR,APLN,GJA5
IBD_up	TRUE	0.0143	56	1312	13	0.01	0.232	GO:1903426	BP	59	regulation of reactive oxygen species biosynthetic process	1	PTGS2,ICAM1,ESR1,IFNG,SOD2,CLU,IL1B,ASS1,AGT,IL6,ITGB2,ZC3H12A,AIF1
IBD_up	TRUE	0.0321	61	1312	13	0.01	0.213	GO:0001938	BP	4	positive regulation of endothelial cell proliferation	4	CCL26,FLT4,HIF1A,PPP1R16B,CCL24,CCL2,WNT5A,NR4A1,KDR,CCL11,EGFL7,EGR3,CCR3
IBD_up	TRUE	0.0373	62	1312	13	0.01	0.21	GO:0060359	BP	4	response to ammonium ion	4	TAC1,TACR1,PLAU,IL1B,FOSB,ASS1,NTS,SDK1,EDNRA,PTAFR,LRRK2,ADA,AIF1
IBD_up	TRUE	2.33e-07	20	1312	12	0.009	0.6	GO:0002544	BP	4	chronic inflammatory response	5	FOXP3,UNC13D,VNN1,IL1B,IDO1,S100A8,PTGES,CXCL13,VCAM1,CCL11,CEBPB,LTA
IBD_up	TRUE	1.91e-06	23	1312	12	0.009	0.522	GO:0090023	BP	4	positive regulation of neutrophil chemotaxis	8	CD74,CXCL2,IL23A,IL1B,CCR7,LBP,CCL21,EDNRA,CXCL3,CXCL1,IL8,CCL19
IBD_up	TRUE	3.5e-06	24	1312	12	0.009	0.5	GO:0071624	BP	4	positive regulation of granulocyte chemotaxis	7	CD74,CXCL2,IL23A,IL1B,CCR7,LBP,CCL21,EDNRA,CXCL3,CXCL1,IL8,CCL19
IBD_up	TRUE	6.15e-06	25	1312	12	0.009	0.48	GO:2000516	BP	4	positive regulation of CD4-positive, alpha-beta T cell activation	7	FOXP3,IL12RB1,IL23A,IFNG,CD83,IL12B,CD80,SASH3,ANXA1,IL6,CCL19,CD55
IBD_up	TRUE	1.04e-05	26	1312	12	0.009	0.462	GO:0002675	BP	4	positive regulation of acute inflammatory response	5	TAC1,PTGS2,OSM,TNFSF11,IL1B,C3,FFAR2,CCR7,IL6,OSMR,ADAM8,FFAR3
IBD_up	TRUE	1.72e-05	27	1312	12	0.009	0.444	GO:0090022	BP	4	regulation of neutrophil chemotaxis	8	CD74,CXCL2,IL23A,IL1B,CCR7,LBP,CCL21,EDNRA,CXCL3,CXCL1,IL8,CCL19
IBD_up	TRUE	1.72e-05	27	1312	12	0.009	0.444	GO:0002820	BP	4	negative regulation of adaptive immune response	3	FOXP3,JAK3,BCL6,IL1RL1,SLAMF1,C4BPA,C4BPB,IL33,SAMSN1,ALOX15,IL7R,CR1
IBD_up	TRUE	9.79e-05	31	1312	12	0.009	0.387	GO:0006958	BP	4	complement activation, classical pathway	3	CR2,CLU,C4BPA,C4BPB,C3,C1R,CD55,CR1,CFI,IGHG4,IGHG2,IGHG1
IBD_up	TRUE	0.000143	32	1312	12	0.009	0.375	GO:0045620	BP	4	negative regulation of lymphocyte differentiation	5	PGLYRP1,CD74,FOXP3,JAK3,BCL6,INHBA,IRF1,ANXA1,DTX1,CTLA4,SHH,NFKBID
IBD_up	TRUE	0.000406	35	1312	12	0.009	0.343	GO:1904407	BP	59	positive regulation of nitric oxide metabolic process	2	PTGS2,ICAM1,ESR1,IFNG,SOD2,CLU,IL1B,ASS1,AGT,IL6,ITGB2,AIF1
IBD_up	TRUE	0.000406	35	1312	12	0.009	0.343	GO:0045429	BP	59	positive regulation of nitric oxide biosynthetic process	3	PTGS2,ICAM1,ESR1,IFNG,SOD2,CLU,IL1B,ASS1,AGT,IL6,ITGB2,AIF1
IBD_up	TRUE	0.000406	35	1312	12	0.009	0.343	GO:0072678	BP	4	T cell migration	6	CCL2,WNT5A,CCL20,CCL21,ADAM8,CXCL13,CXCL10,CXCL11,S1PR1,PIK3CD,AIF1,CCL3
IBD_up	TRUE	0.000558	36	1312	12	0.009	0.333	GO:0002712	BP	4	regulation of B cell mediated immunity	5	BTK,FOXP3,CD40,FCER2,IFNG,BCL6,C4BPA,C4BPB,C3,CD28,CR1,LTA
IBD_up	TRUE	0.00101	38	1312	12	0.009	0.316	GO:0032570	BP	4	response to progesterone	1	CD38,TGFB2,CCL2,TACR1,C3,FOSB,FOS,JUNB,FOSL1,SPHK1,SOCS3,SOCS1
IBD_up	TRUE	0.00101	38	1312	12	0.009	0.316	GO:0031093	CC	58	platelet alpha granule lumen	4	HGF,TGFB2,TIMP1,SERPINE1,VWF,CLU,SRGN,MMRN1,VEGFC,PPBP,PF4,SERPINF2
IBD_up	TRUE	0.00134	39	1312	12	0.009	0.308	GO:0002709	BP	4	regulation of T cell mediated immunity	5	WAS,FOXP3,IL12RB1,CLC,IL23A,IL12B,SLAMF1,SASH3,IL1B,RSAD2,IL7R,IL12A
IBD_up	TRUE	0.00175	40	1312	12	0.009	0.3	GO:0042267	BP	4	natural killer cell mediated cytotoxicity	5	UNC13D,GZMB,CORO1A,CRTAM,IL12B,ULBP2,SLAMF6,TAP1,IL12A,CADM1,SH2D1A,SERPINB4
IBD_up	TRUE	0.00175	40	1312	12	0.009	0.3	GO:0042531	BP	4	positive regulation of tyrosine phosphorylation of STAT protein	4	OSM,CD40,IL23A,IFNG,IL12B,LIF,IL6,IL24,CSF2,IL12A,HCLS1,LYN
IBD_up	TRUE	0.00226	41	1312	12	0.009	0.293	GO:1903428	BP	59	positive regulation of reactive oxygen species biosynthetic process	2	PTGS2,ICAM1,ESR1,IFNG,SOD2,CLU,IL1B,ASS1,AGT,IL6,ITGB2,AIF1
IBD_up	TRUE	0.00464	44	1312	12	0.009	0.273	GO:0050918	BP	4	positive chemotaxis	5	HGF,FGF10,ANGPT2,CORO1A,WNT5A,KDR,FGF7,VEGFC,IL8,S1PR1,SAA1,CCL3
IBD_up	TRUE	0.00464	44	1312	12	0.009	0.273	GO:0042116	BP	4	macrophage activation	4	SLC11A1,CD74,STAP1,TLR8,WNT5A,IL1RL1,CLU,LBP,IL33,ZC3H12A,CSF2,AIF1
IBD_up	TRUE	0.0058	45	1312	12	0.009	0.267	GO:0097006	BP	4	regulation of plasma lipoprotein particle levels	1	APOB,CETP,LIPG,APOA4,APOC3,LDLR,AGT,MTTP,PLA2G7,PCSK9,LPL,PLA2G2A
IBD_up	TRUE	0.0058	45	1312	12	0.009	0.267	GO:0007200	BP	4	phospholipase C-activating G-protein coupled receptor signaling pathway	4	GNA15,ESR1,TACR1,NMUR2,AGT,GPR84,EDNRA,S1PR1,FPR1,CXCR2,TGM2,LTB4R
IBD_up	TRUE	0.0108	48	1312	12	0.009	0.25	GO:0031663	BP	4	lipopolysaccharide-mediated signaling pathway	4	LTF,PRDM1,CCL2,IL1B,LBP,CD180,IRAK2,NOS3,PTAFR,CD55,LYN,CCL3
IBD_up	TRUE	0.0158	50	1312	12	0.009	0.24	GO:0019229	BP	4	regulation of vasoconstriction	3	CD38,PTGS2,ICAM1,HIF1A,HRH2,TACR1,AGT,ADM,PTAFR,APLN,ADRA2C,GJA5
IBD_up	TRUE	0.0189	51	1312	12	0.009	0.235	GO:0032637	BP	4	interleukin-8 production	3	HYAL2,FCN1,TLR8,SERPINE1,IL17F,WNT5A,IL1B,FFAR2,LBP,CHI3L1,ANXA1,NOD2
IBD_up	TRUE	0.0189	51	1312	12	0.009	0.235	GO:0030101	BP	4	natural killer cell activation	4	PGLYRP1,UNC13D,CORO1A,IL21R,IL23A,IL12B,SLAMF1,ULBP2,ITGB2,SLAMF6,IL12A,PIK3CD
IBD_up	TRUE	0.0225	52	1312	12	0.009	0.231	GO:0019935	BP	4	cyclic-nucleotide-mediated signaling	2	GUCY1B3,GAL,ADCYAP1R1,RAPGEF4,RAPGEF2,CXCL9,ADCYAP1,ADM,PTGIR,PF4,CXCL10,CXCL11
IBD_up	TRUE	0.0267	53	1312	12	0.009	0.226	GO:0045670	BP	4	regulation of osteoclast differentiation	6	LTF,CLDN18,IL23A,IFNG,IL17A,IL12B,TNFSF11,FOS,CEBPB,LILRB4,LILRB3,CCL3
IBD_up	TRUE	0.05	57	1312	12	0.009	0.211	GO:0001570	BP	4	vasculogenesis	3	RAPGEF2,PDGFRB,KDR,EPHA2,ADM,XDH,SHH,SOX17,ZFPM2,JUNB,EGFL7,SOX18
IBD_up	TRUE	3.07e-06	20	1312	11	0.008	0.55	GO:0002825	BP	4	regulation of T-helper 1 type immune response	5	SLC11A1,IL12RB1,JAK3,IL23A,IL12B,IL1RL1,CD80,ANXA1,IL33,CCL19,IL27
IBD_up	TRUE	5.9e-06	21	1312	11	0.008	0.524	GO:0098644	CC	8	complex of collagen trimers	2	COL11A1,COL5A3,COL4A4,COL1A1,COL7A1,LUM,COL8A1,COL6A3,COL1A2,COL4A1,COL5A2
IBD_up	TRUE	1.08e-05	22	1312	11	0.008	0.5	GO:0043372	BP	4	positive regulation of CD4-positive, alpha-beta T cell differentiation	8	FOXP3,IL12RB1,IL23A,IFNG,CD83,IL12B,CD80,SASH3,ANXA1,IL6,CCL19
IBD_up	TRUE	1.89e-05	23	1312	11	0.008	0.478	GO:0045622	BP	4	regulation of T-helper cell differentiation	8	FOXP3,IL12RB1,JAK3,IL23A,IL12B,BCL6,CD80,ANXA1,IL6,CCL19,IL27
IBD_up	TRUE	3.2e-05	24	1312	11	0.008	0.458	GO:0045909	BP	4	positive regulation of vasodilation	4	NOS2,CPS1,UTS2,AGT,ADCYAP1,ADM,NPPC,NOS3,PTAFR,APLN,GJA5
IBD_up	TRUE	5.23e-05	25	1312	11	0.008	0.44	GO:2000108	BP	4	positive regulation of leukocyte apoptotic process	6	TGFB2,RAPGEF2,WNT5A,NR4A3,IDO1,ANXA1,ADAM8,NFKBID,HCAR2,PDCD1,LYN
IBD_up	TRUE	8.31e-05	26	1312	11	0.008	0.423	GO:0002507	BP	4	tolerance induction	5	FOXP3,IRAK3,CLC,C3,LILRB2,IDO1,IL2RA,ICOS,CCR4,PDCD1,LYN
IBD_up	TRUE	9.83e-05	22	1312	10	0.008	0.455	GO:0001637	MF	38	G-protein coupled chemoattractant receptor activity	6	CCR6,CXCR4,CCR7,CCBP2,CXCR5,CXCR1,CCR8,CXCR2,CCR3,CCR4
IBD_up	TRUE	9.83e-05	22	1312	10	0.008	0.455	GO:0004950	MF	38	chemokine receptor activity	5	CCR6,CXCR4,CCR7,CCBP2,CXCR5,CXCR1,CCR8,CXCR2,CCR3,CCR4
IBD_up	TRUE	0.000194	28	1312	11	0.008	0.393	GO:0001912	BP	4	positive regulation of leukocyte mediated cytotoxicity	5	NOS2,STAP1,IL12RB1,CCL2,CRTAM,IL23A,IL12B,SLAMF6,IL12A,CADM1,SH2D1A
IBD_up	TRUE	0.000286	29	1312	11	0.008	0.379	GO:1990777	CC	8	lipoprotein particle	2	APOB,CETP,APOL1,APOA4,APOC3,CLU,LDLR,PLA2G7,SAA1,LPL,APOC4
IBD_up	TRUE	0.000286	29	1312	11	0.008	0.379	GO:0034358	CC	8	plasma lipoprotein particle	3	APOB,CETP,APOL1,APOA4,APOC3,CLU,LDLR,PLA2G7,SAA1,LPL,APOC4
IBD_up	TRUE	0.000382	25	1312	10	0.008	0.4	GO:0002823	BP	4	negative regulation of adaptive immune response based on somatic recombination of immune receptors built from immunoglobulin superfamily domains	4	FOXP3,JAK3,BCL6,IL1RL1,SLAMF1,C4BPA,C4BPB,IL33,IL7R,CR1
IBD_up	TRUE	0.000413	30	1312	11	0.008	0.367	GO:0030890	BP	4	positive regulation of B cell proliferation	6	CD38,CD74,CD40,IL5,BCL6,SASH3,TNFRSF13C,GPR183,TNFRSF4,ADA,CARD11
IBD_up	TRUE	0.000569	26	1312	10	0.008	0.385	GO:0045581	BP	4	negative regulation of T cell differentiation	5	CD74,FOXP3,JAK3,BCL6,IRF1,ANXA1,DTX1,CTLA4,SHH,NFKBID
IBD_up	TRUE	0.000569	26	1312	10	0.008	0.385	GO:0050704	BP	4	regulation of interleukin-1 secretion	4	IFNG,WNT5A,CCR7,CASP1,CASP5,AIM2,NOD2,CCL19,SAA1,CCL3
IBD_up	TRUE	0.000586	31	1312	11	0.008	0.355	GO:0032994	CC	8	protein-lipid complex	1	APOB,CETP,APOL1,APOA4,APOC3,CLU,LDLR,PLA2G7,SAA1,LPL,APOC4
IBD_up	TRUE	0.000818	32	1312	11	0.008	0.344	GO:0097028	BP	4	dendritic cell differentiation	4	SPI1,BATF3,TNFSF9,CCR7,LILRB2,BATF,CSF2,DCSTAMP,BATF2,CCL19,LYN
IBD_up	TRUE	0.000818	32	1312	11	0.008	0.344	GO:0046006	BP	4	regulation of activated T cell proliferation	6	FOXP3,IL12RB1,CLC,JAK3,IL23A,IL12B,SLAMF1,CD274,TNFSF9,IL2RA,PDCD1LG2
IBD_up	TRUE	0.000818	32	1312	11	0.008	0.344	GO:0010712	BP	4	regulation of collagen metabolic process	3	UTS2,FAP,RGCC,RETN,CCL2,PDGFRB,ERRFI1,IL6,SERPINB7,SERPINF2,CIITA
IBD_up	TRUE	0.000828	27	1312	10	0.008	0.37	GO:0060512	BP	4	prostate gland morphogenesis	7	TNC,FGF10,ESR1,WNT5A,HOXD13,SULF1,SHH,NKX3-1,CYP7B1,SERPINB5
IBD_up	TRUE	0.000828	27	1312	10	0.008	0.37	GO:0032735	BP	4	positive regulation of interleukin-12 production	4	CD40,IL23A,IFNG,IL12B,IRF1,TNFSF9,CCR7,IDO1,CCL19,MAPK11
IBD_up	TRUE	0.000828	27	1312	10	0.008	0.37	GO:0071827	BP	4	plasma lipoprotein particle organization	1	APOB,CETP,LIPG,APOA4,APOC3,AGT,MTTP,PLA2G7,LPL,PLA2G2A
IBD_up	TRUE	0.00112	33	1312	11	0.008	0.333	GO:0050829	BP	4	defense response to Gram-negative bacterium	7	TAC1,NOS2,SLC11A1,SERPINE1,IL23A,IL12B,TREM1,LBP,IL6,ADM,SELP
IBD_up	TRUE	0.00112	33	1312	11	0.008	0.333	GO:0044246	BP	4	regulation of multicellular organismal metabolic process	2	UTS2,FAP,RGCC,RETN,CCL2,PDGFRB,ERRFI1,IL6,SERPINB7,SERPINF2,CIITA
IBD_up	TRUE	0.00118	28	1312	10	0.008	0.357	GO:0010574	BP	4	regulation of vascular endothelial growth factor production	4	FLT4,PTGS2,HIF1A,CCL2,IL1A,IL1B,C3,IL6,SULF1,HPSE
IBD_up	TRUE	0.00152	34	1312	11	0.008	0.324	GO:0042312	BP	4	regulation of vasodilation	3	NOS2,CPS1,UTS2,AGT,ADCYAP1,ADM,NPPC,NOS3,PTAFR,APLN,GJA5
IBD_up	TRUE	0.00152	34	1312	11	0.008	0.324	GO:0050701	BP	4	interleukin-1 secretion	3	IFNG,WNT5A,CCR7,CASP1,CASP5,GBP5,AIM2,NOD2,CCL19,SAA1,CCL3
IBD_up	TRUE	0.00165	29	1312	10	0.008	0.345	GO:0032743	BP	4	positive regulation of interleukin-2 production	4	CD83,IL1A,CD80,SASH3,IL1B,ANXA1,RLTPR,CD28,PDE4B,CARD11
IBD_up	TRUE	0.00165	29	1312	10	0.008	0.345	GO:1903318	BP	4	negative regulation of protein maturation	1	BIRC3,SERPINE1,C4BPA,C4BPB,CHAC1,SERPINF2,GAS1,LRRK2,CD55,CR1
IBD_up	TRUE	0.00165	29	1312	10	0.008	0.345	GO:0050710	BP	4	negative regulation of cytokine secretion	3	TNFRSF9,FOXP3,C1QTNF3,RGCC,SLAMF1,GBP1,SRGN,ANXA1,IL6,BANK1
IBD_up	TRUE	0.00165	29	1312	10	0.008	0.345	GO:0010955	BP	4	negative regulation of protein processing	2	BIRC3,SERPINE1,C4BPA,C4BPB,CHAC1,SERPINF2,GAS1,LRRK2,CD55,CR1
IBD_up	TRUE	0.00203	35	1312	11	0.008	0.314	GO:0002889	BP	4	regulation of immunoglobulin mediated immune response	6	FOXP3,CD40,FCER2,IFNG,BCL6,C4BPA,C4BPB,C3,CD28,CR1,LTA
IBD_up	TRUE	0.00227	30	1312	10	0.008	0.333	GO:0071825	BP	4	protein-lipid complex subunit organization	1	APOB,CETP,LIPG,APOA4,APOC3,AGT,MTTP,PLA2G7,LPL,PLA2G2A
IBD_up	TRUE	0.00227	30	1312	10	0.008	0.333	GO:0010573	BP	4	vascular endothelial growth factor production	3	FLT4,PTGS2,HIF1A,CCL2,IL1A,IL1B,C3,IL6,SULF1,HPSE
IBD_up	TRUE	0.00227	30	1312	10	0.008	0.333	GO:0032732	BP	4	positive regulation of interleukin-1 production	4	IFNG,WNT5A,CCL20,CASP1,CASP5,AIM2,NOD2,CCL19,SAA1,CCL3
IBD_up	TRUE	0.00227	30	1312	10	0.008	0.333	GO:0050702	BP	4	interleukin-1 beta secretion	4	IFNG,WNT5A,CCR7,CASP1,CASP5,GBP5,AIM2,NOD2,CCL19,CCL3
IBD_up	TRUE	0.00268	36	1312	11	0.008	0.306	GO:0009620	BP	4	response to fungus	5	TAC1,LTF,IL17A,IL6,S100A8,S100A9,S100A12,DEFA5,DEFA6,CLEC7A,CLEC6A
IBD_up	TRUE	0.00268	36	1312	11	0.008	0.306	GO:0002437	BP	4	inflammatory response to antigenic stimulus	3	ICAM1,IL12B,IL1A,IL1B,C3,CCR7,IL2RA,IL1RN,ADCYAP1,CD28,LTA
IBD_up	TRUE	0.00268	36	1312	11	0.008	0.306	GO:1903556	BP	4	negative regulation of tumor necrosis factor superfamily cytokine production	4	LTF,FOXP3,IRAK3,POMC,ERRFI1,SLAMF1,CD274,TWIST1,LBP,GHRL,ZC3H12A
IBD_up	TRUE	0.00268	36	1312	11	0.008	0.306	GO:0033628	BP	4	regulation of cell adhesion mediated by integrin	2	TESC,TGFB2,SERPINE1,PLAU,CCL21,EPHA2,SFRP2,CXCL13,MUC1,ADA,LYN
IBD_up	TRUE	0.0035	37	1312	11	0.008	0.297	GO:0050798	BP	4	activated T cell proliferation	6	FOXP3,IL12RB1,CLC,JAK3,IL23A,IL12B,SLAMF1,CD274,TNFSF9,IL2RA,PDCD1LG2
IBD_up	TRUE	0.0041	32	1312	10	0.008	0.312	GO:0002532	BP	4	production of molecular mediator involved in inflammatory response	2	MEFV,SERPINE1,IL17A,IL17F,IL17B,LBP,IDO1,GBP5,NOD2,LYN
IBD_up	TRUE	0.0041	32	1312	10	0.008	0.312	GO:0032964	BP	4	collagen biosynthetic process	3	UTS2,RGCC,CCL2,COL1A1,PDGFRB,ERRFI1,IL6,SERPINB7,SERPINF2,CIITA
IBD_up	TRUE	0.00451	38	1312	11	0.008	0.289	GO:0071695	BP	4	anatomical structure maturation	3	LTF,CDH3,GAL,TGFB2,MSX2,ALDH1A2,SPINK5,GREM1,S1PR1,PHOSPHO1,CDH5
IBD_up	TRUE	0.0054	33	1312	10	0.008	0.303	GO:0019731	BP	4	antibacterial humoral response	5	TAC1,LTF,PGC,SEMG1,SPINK5,ADM,DEFA5,DEFA6,KLK7,DMBT1
IBD_up	TRUE	0.00576	39	1312	11	0.008	0.282	GO:2000242	BP	4	negative regulation of reproductive process	2	OSM,TIMP1,PTGDS,WNT5A,SNAI1,LIF,SULF1,NPPC,NKX3-1,ZFPM2,ADA
IBD_up	TRUE	0.00576	39	1312	11	0.008	0.282	GO:0035987	BP	4	endodermal cell differentiation	3	COL11A1,MMP9,COL12A1,COL7A1,INHBA,ITGA7,COL8A1,ITGB2,ITGA5,SOX17,COL5A2
IBD_up	TRUE	0.00728	40	1312	11	0.008	0.275	GO:0002637	BP	4	regulation of immunoglobulin production	5	FOXP3,CD40,IFNG,IL5,BCL6,SASH3,IL6,IL33,MZB1,CD28,TNFRSF4
IBD_up	TRUE	0.00728	40	1312	11	0.008	0.275	GO:2000107	BP	4	negative regulation of leukocyte apoptotic process	6	CD74,HIF1A,JAK3,BCL6,CCR7,IDO1,CCL21,NOD2,CCL19,HCLS1,ADA
IBD_up	TRUE	0.0113	42	1312	11	0.008	0.262	GO:0090183	BP	4	regulation of kidney development	4	PDGFRB,STAT1,EGR1,LIF,AGT,EDNRA,SHH,SERPINB7,GREM1,BASP1,TACSTD2
IBD_up	TRUE	0.0113	42	1312	11	0.008	0.262	GO:0070231	BP	4	T cell apoptotic process	6	TGFB2,HIF1A,CLC,JAK3,WNT5A,IDO1,IL2RA,ADAM8,NFKBID,PDCD1,ADA
IBD_up	TRUE	0.0113	42	1312	11	0.008	0.262	GO:0019933	BP	4	cAMP-mediated signaling	3	GAL,ADCYAP1R1,RAPGEF4,RAPGEF2,CXCL9,ADCYAP1,ADM,PTGIR,PF4,CXCL10,CXCL11
IBD_up	TRUE	0.0114	36	1312	10	0.008	0.278	GO:0019730	BP	4	antimicrobial humoral response	4	TAC1,LTF,PGC,SEMG1,SPINK5,ADM,DEFA5,DEFA6,KLK7,DMBT1
IBD_up	TRUE	0.0114	36	1312	10	0.008	0.278	GO:2000401	BP	4	regulation of lymphocyte migration	6	CCL2,WNT5A,CCL20,CCL21,ADAM8,CXCL13,CXCL10,AIF1,CCL4,CCL3
IBD_up	TRUE	0.0114	36	1312	10	0.008	0.278	GO:0002704	BP	4	negative regulation of leukocyte mediated immunity	3	FOXP3,JAK3,BCL6,SLAMF1,C4BPA,C4BPB,TAP1,IL7R,CR1,SERPINB4
IBD_up	TRUE	0.017	44	1312	11	0.008	0.25	GO:0030850	BP	4	prostate gland development	6	TNC,FGF10,ESR1,WNT5A,HOXD13,ANXA1,SULF1,SHH,NKX3-1,CYP7B1,SERPINB5
IBD_up	TRUE	0.0179	38	1312	10	0.008	0.263	GO:0007157	BP	23	heterophilic cell-cell adhesion via plasma membrane cell adhesion molecules	1	SELE,ICAM1,CRTAM,PVRL4,ITGA5,VCAM1,REG3A,SELP,TIGIT,CADM1
IBD_up	TRUE	0.0179	38	1312	10	0.008	0.263	GO:0035924	BP	29	cellular response to vascular endothelial growth factor stimulus	1	FLT4,PDGFRB,NR4A1,KDR,ADAMTS12,XDH,VCAM1,EGR3,GAS1,PTP4A3
IBD_up	TRUE	0.0355	48	1312	11	0.008	0.229	GO:0032677	BP	4	regulation of interleukin-8 production	4	HYAL2,FCN1,TLR8,SERPINE1,IL17F,WNT5A,IL1B,FFAR2,LBP,ANXA1,NOD2
IBD_up	TRUE	0.042	49	1312	11	0.008	0.224	GO:0031644	BP	4	regulation of neurological system process	4	HGF,GRIN2D,IFNG,KLK8,AGT,IL6,TENM4,PTAFR,ADRA2C,CCK,CCL3
IBD_up	TRUE	0.0472	43	1312	10	0.008	0.233	GO:0090280	BP	4	positive regulation of calcium ion import	5	CCL2,PDGFRB,CXCL9,EDNRA,THY1,STC1,CXCL10,CXCL11,NPSR1,CCL3
IBD_up	TRUE	4.3e-08	10	1312	9	0.007	0.9	GO:0002523	BP	4	leukocyte migration involved in inflammatory response	5	SELE,CCL2,FFAR2,LBP,S100A8,ADAM8,ITGB2,S100A9,PPBP
IBD_up	TRUE	7.94e-07	12	1312	9	0.007	0.75	GO:0032693	BP	4	negative regulation of interleukin-10 production	4	TNFRSF9,FOXP3,TRIB2,JAK3,IL23A,IL12B,CD274,IDO1,PDCD1LG2
IBD_up	TRUE	2.37e-06	13	1312	9	0.007	0.692	GO:0045066	BP	4	regulatory T cell differentiation	6	FOXP3,IFNG,PLA2G2D,IRF1,LILRB2,RLTPR,CTLA4,CD28,FUT7
IBD_up	TRUE	5.68e-05	17	1312	9	0.007	0.529	GO:0042832	BP	4	defense response to protozoan	6	SLC11A1,CD40,IFNG,IL12B,IL6,BATF,BATF2,IL12A,CLEC7A
IBD_up	TRUE	0.000104	18	1312	9	0.007	0.5	GO:0034367	BP	4	macromolecular complex remodeling	1	APOB,CETP,LIPG,APOA4,APOC3,AGT,PLA2G7,LPL,PLA2G2A
IBD_up	TRUE	0.000104	18	1312	9	0.007	0.5	GO:0034368	BP	4	protein-lipid complex remodeling	2	APOB,CETP,LIPG,APOA4,APOC3,AGT,PLA2G7,LPL,PLA2G2A
IBD_up	TRUE	0.000104	18	1312	9	0.007	0.5	GO:0001562	BP	4	response to protozoan	5	SLC11A1,CD40,IFNG,IL12B,IL6,BATF,BATF2,IL12A,CLEC7A
IBD_up	TRUE	0.000104	18	1312	9	0.007	0.5	GO:0034369	BP	4	plasma lipoprotein particle remodeling	2	APOB,CETP,LIPG,APOA4,APOC3,AGT,PLA2G7,LPL,PLA2G2A
IBD_up	TRUE	0.000181	19	1312	9	0.007	0.474	GO:0002577	BP	4	regulation of antigen processing and presentation	3	WAS,SLC11A1,CD74,CCR7,LILRB2,CCL21,NOD2,TAP1,CCL19
IBD_up	TRUE	0.000302	20	1312	9	0.007	0.45	GO:0044364	BP	4	disruption of cells of other organism	1	NOS2,APOL1,FCER2,HAMP,IFNG,TREM1,S100A12,DEFA5,DEFA6
IBD_up	TRUE	0.000302	20	1312	9	0.007	0.45	GO:0031640	BP	4	killing of cells of other organism	2	NOS2,APOL1,FCER2,HAMP,IFNG,TREM1,S100A12,DEFA5,DEFA6
IBD_up	TRUE	0.000302	20	1312	9	0.007	0.45	GO:0050716	BP	4	positive regulation of interleukin-1 secretion	4	IFNG,WNT5A,CASP1,CASP5,AIM2,NOD2,CCL19,SAA1,CCL3
IBD_up	TRUE	0.00113	23	1312	9	0.007	0.391	GO:0050706	BP	4	regulation of interleukin-1 beta secretion	5	IFNG,WNT5A,CCR7,CASP1,CASP5,AIM2,NOD2,CCL19,CCL3
IBD_up	TRUE	0.00167	24	1312	9	0.007	0.375	GO:0050832	BP	4	defense response to fungus	6	TAC1,LTF,IL17A,S100A8,S100A9,S100A12,DEFA5,DEFA6,CLEC6A
IBD_up	TRUE	0.00239	25	1312	9	0.007	0.36	GO:0042092	BP	4	type 2 immune response	3	CD74,BCL6,IDO1,RSAD2,ANXA1,IL6,IL33,BATF,NOD2
IBD_up	TRUE	0.00239	25	1312	9	0.007	0.36	GO:0060740	BP	4	prostate gland epithelium morphogenesis	8	TNC,FGF10,ESR1,WNT5A,HOXD13,SULF1,SHH,NKX3-1,CYP7B1
IBD_up	TRUE	0.00239	25	1312	9	0.007	0.36	GO:2000403	BP	4	positive regulation of lymphocyte migration	6	WNT5A,CCL20,CCL21,ADAM8,CXCL13,CXCL10,AIF1,CCL4,CCL3
IBD_up	TRUE	0.00335	26	1312	9	0.007	0.346	GO:0001782	BP	4	B cell homeostasis	4	CD74,FOXP3,HIF1A,TNFRSF13C,SH2B2,GAPT,SPNS2,ADA,LYN
IBD_up	TRUE	0.00335	26	1312	9	0.007	0.346	GO:0002639	BP	4	positive regulation of immunoglobulin production	5	CD40,IFNG,IL5,SASH3,IL6,IL33,MZB1,CD28,TNFRSF4
IBD_up	TRUE	0.00335	26	1312	9	0.007	0.346	GO:2000398	BP	4	regulation of thymocyte aggregation	4	FOXP3,VNN1,IL1B,ADAM8,SHH,NFKBID,IL7R,EGR3,ADA
IBD_up	TRUE	0.00335	26	1312	9	0.007	0.346	GO:0033081	BP	4	regulation of T cell differentiation in thymus	6	FOXP3,VNN1,IL1B,ADAM8,SHH,NFKBID,IL7R,EGR3,ADA
IBD_up	TRUE	0.00461	27	1312	9	0.007	0.333	GO:0032715	BP	4	negative regulation of interleukin-6 production	4	HGF,FOXP3,C1QTNF3,IRAK3,SLAMF1,KLF2,BANK1,GHRL,ZC3H12A
IBD_up	TRUE	0.00461	27	1312	9	0.007	0.333	GO:0070232	BP	4	regulation of T cell apoptotic process	7	TGFB2,HIF1A,JAK3,WNT5A,IDO1,ADAM8,NFKBID,PDCD1,ADA
IBD_up	TRUE	0.00461	27	1312	9	0.007	0.333	GO:0002707	BP	4	negative regulation of lymphocyte mediated immunity	4	FOXP3,BCL6,SLAMF1,C4BPA,C4BPB,TAP1,IL7R,CR1,SERPINB4
IBD_up	TRUE	0.00461	27	1312	9	0.007	0.333	GO:0043368	BP	4	positive T cell selection	7	CD74,FOXP3,IL12RB1,IL23A,IL12B,IL6,BATF,SLAMF6,SHH
IBD_up	TRUE	0.00461	27	1312	9	0.007	0.333	GO:0032965	BP	4	regulation of collagen biosynthetic process	4	UTS2,RGCC,CCL2,PDGFRB,ERRFI1,IL6,SERPINB7,SERPINF2,CIITA
IBD_up	TRUE	0.00624	28	1312	9	0.007	0.321	GO:0002715	BP	4	regulation of natural killer cell mediated immunity	4	CRTAM,IL12B,SLAMF6,TAP1,IL12A,CADM1,SH2D1A,SH2D1B,SERPINB4
IBD_up	TRUE	0.0083	29	1312	9	0.007	0.31	GO:0045776	BP	4	negative regulation of blood pressure	6	NOS2,UTS2,SOD2,VEGFC,NOS3,PTAFR,APLN,FFAR3,GJA5
IBD_up	TRUE	0.0083	29	1312	9	0.007	0.31	GO:0050869	BP	4	negative regulation of B cell activation	4	FOXP3,PRDM1,BCL6,INHBA,BANK1,SAMSN1,MNDA,CTLA4,LYN
IBD_up	TRUE	0.0109	30	1312	9	0.007	0.3	GO:0090184	BP	4	positive regulation of kidney development	3	PDGFRB,EGR1,LIF,AGT,EDNRA,SHH,SERPINB7,GREM1,BASP1
IBD_up	TRUE	0.0227	33	1312	9	0.007	0.273	GO:0033280	BP	4	response to vitamin D	2	CYP24A1,TNC,PTGS2,SPP1,IL1B,ADAMTS1,STC1,ALPL,CXCL10
IBD_up	TRUE	0.0284	34	1312	9	0.007	0.265	GO:0032720	BP	4	negative regulation of tumor necrosis factor production	5	FOXP3,IRAK3,POMC,ERRFI1,SLAMF1,TWIST1,LBP,GHRL,ZC3H12A
IBD_up	TRUE	0.0284	34	1312	9	0.007	0.265	GO:0032757	BP	4	positive regulation of interleukin-8 production	4	HYAL2,FCN1,TLR8,SERPINE1,WNT5A,IL1B,FFAR2,LBP,NOD2
IBD_up	TRUE	0.0284	34	1312	9	0.007	0.265	GO:0001772	CC	7	immunological synapse	4	ICAM1,GZMB,CORO1A,CD37,RLTPR,SCIMP,RHOH,CD28,CARD11
IBD_up	TRUE	0.035	35	1312	9	0.007	0.257	GO:0060416	BP	10	response to growth hormone	1	CPS1,JAK3,STAT1,IGFBP5,ASS1,GHRL,SOCS3,SOCS1,LYN
IBD_up	TRUE	0.0429	36	1312	9	0.007	0.25	GO:1902930	BP	62	regulation of alcohol biosynthetic process	1	ADCYAP1R1,APOB,SEC14L2,IFNG,PLEK,SNAI1,IL1B,LPCAT1,PTAFR
IBD_up	TRUE	0.0429	36	1312	9	0.007	0.25	GO:0003044	BP	4	regulation of systemic arterial blood pressure mediated by a chemical signal	1	SOD2,TACR1,AGT,ENPEP,NOS3,OR51E2,SERPINF2,MME,GJA5
IBD_up	TRUE	0.0429	36	1312	9	0.007	0.25	GO:0034113	BP	4	heterotypic cell-cell adhesion	3	MADCAM1,IL1B,LILRB2,ITGA7,IL1RN,ITGAX,ITGB2,ITGA5,ALOX15
IBD_up	TRUE	0.0429	36	1312	9	0.007	0.25	GO:0090303	BP	4	positive regulation of wound healing	4	SERPINE1,HBEGF,PLEK,ANXA1,S100A9,SERPINF2,REG3A,HPSE,SELP
IBD_up	TRUE	0.0429	36	1312	9	0.007	0.25	GO:0071320	BP	4	cellular response to cAMP	4	CPS1,AQP9,RAPGEF2,IGFBP5,ASS1,STC1,GPD1,PTAFR,KCNE1
IBD_up	TRUE	1.77e-05	12	1312	8	0.006	0.667	GO:2000400	BP	4	positive regulation of thymocyte aggregation	5	FOXP3,VNN1,IL1B,ADAM8,SHH,IL7R,EGR3,ADA
IBD_up	TRUE	1.77e-05	12	1312	8	0.006	0.667	GO:0033089	BP	4	positive regulation of T cell differentiation in thymus	7	FOXP3,VNN1,IL1B,ADAM8,SHH,IL7R,EGR3,ADA
IBD_up	TRUE	0.000177	15	1312	8	0.006	0.533	GO:0043369	BP	4	CD4-positive or CD8-positive, alpha-beta T cell lineage commitment	7	FOXP3,IL12RB1,IL23A,IL12B,IL6,BATF,SLAMF6,SHH
IBD_up	TRUE	0.000564	17	1312	8	0.006	0.471	GO:0031424	BP	4	keratinization	2	CYP26B1,CDH3,KRT17,ABCA12,SPRR1B,KRT2,KAZN,SPRR2A
IBD_up	TRUE	0.000933	18	1312	8	0.006	0.444	GO:0002360	BP	4	T cell lineage commitment	6	FOXP3,IL12RB1,IL23A,IL12B,IL6,BATF,SLAMF6,SHH
IBD_up	TRUE	0.00148	19	1312	8	0.006	0.421	GO:0050718	BP	4	positive regulation of interleukin-1 beta secretion	5	IFNG,WNT5A,CASP1,CASP5,AIM2,NOD2,CCL19,CCL3
IBD_up	TRUE	0.00226	20	1312	8	0.006	0.4	GO:0035929	BP	4	steroid hormone secretion	2	TAC1,GAL,RETN,POMC,INHBA,AGT,GHRL,NKX3-1
IBD_up	TRUE	0.00226	20	1312	8	0.006	0.4	GO:0072604	BP	4	interleukin-6 secretion	3	HYAL2,C1QTNF3,TRPV4,IL17A,IL17F,TWIST1,IL1B,BANK1
IBD_up	TRUE	0.00336	21	1312	8	0.006	0.381	GO:0002828	BP	4	regulation of type 2 immune response	3	CD74,BCL6,IDO1,RSAD2,ANXA1,IL6,IL33,NOD2
IBD_up	TRUE	0.00485	22	1312	8	0.006	0.364	GO:0032689	BP	4	negative regulation of interferon-gamma production	4	PGLYRP1,FOXP3,IL1RL1,SLAMF1,CD274,INHBA,IL33,PDCD1LG2
IBD_up	TRUE	0.00485	22	1312	8	0.006	0.364	GO:0031069	BP	4	hair follicle morphogenesis	8	FGF10,TGFB2,IGFBP5,SNAI1,KRT17,FGF7,FOXQ1,SHH
IBD_up	TRUE	0.00485	22	1312	8	0.006	0.364	GO:0034105	BP	4	positive regulation of tissue remodeling	3	B4GALT1,IL23A,IL12B,SPP1,TNFSF11,ADAM8,ERG,DCSTAMP
IBD_up	TRUE	0.00485	22	1312	8	0.006	0.364	GO:0002407	BP	4	dendritic cell chemotaxis	6	CCR6,CXCR4,CCR7,CCL21,CXCR1,IL12A,CCL19,CXCR2
IBD_up	TRUE	0.00485	22	1312	8	0.006	0.364	GO:0002701	BP	4	negative regulation of production of molecular mediator of immune response	3	FOXP3,IRAK3,TGFB2,JAK3,BCL6,SLAMF1,SPINK5,IL33
IBD_up	TRUE	0.00683	23	1312	8	0.006	0.348	GO:0071634	BP	4	regulation of transforming growth factor beta production	4	FOXP3,CDH3,PTGS2,TGFB2,HIF1A,LUM,SERPINB7,SERPINF2
IBD_up	TRUE	0.00683	23	1312	8	0.006	0.348	GO:0032733	BP	4	positive regulation of interleukin-10 production	4	HGF,IL23A,CD83,IL12B,CD274,SASH3,NOD2,TIGIT
IBD_up	TRUE	0.00683	23	1312	8	0.006	0.348	GO:0010575	BP	4	positive regulation of vascular endothelial growth factor production	4	FLT4,PTGS2,HIF1A,IL1A,IL1B,C3,SULF1,HPSE
IBD_up	TRUE	0.00941	24	1312	8	0.006	0.333	GO:0042346	BP	65	positive regulation of NF-kappaB import into nucleus	1	PTGS2,IL23A,IL12B,IL1B,GREM1,CCL19,SPHK1,C8ORF4
IBD_up	TRUE	0.00941	24	1312	8	0.006	0.333	GO:0071604	BP	4	transforming growth factor beta production	3	FOXP3,CDH3,PTGS2,TGFB2,HIF1A,LUM,SERPINB7,SERPINF2
IBD_up	TRUE	0.00941	24	1312	8	0.006	0.333	GO:0045907	BP	4	positive regulation of vasoconstriction	4	CD38,PTGS2,ICAM1,HRH2,TACR1,PTAFR,ADRA2C,GJA5
IBD_up	TRUE	0.0127	25	1312	8	0.006	0.32	GO:0048730	BP	4	epidermis morphogenesis	5	FGF10,TGFB2,IGFBP5,SNAI1,KRT17,FGF7,FOXQ1,SHH
IBD_up	TRUE	0.0127	25	1312	8	0.006	0.32	GO:0032731	BP	4	positive regulation of interleukin-1 beta production	5	IFNG,WNT5A,CASP1,CASP5,AIM2,NOD2,CCL19,CCL3
IBD_up	TRUE	0.0127	25	1312	8	0.006	0.32	GO:0036336	BP	4	dendritic cell migration	5	CCR6,CXCR4,CCR7,CCL21,CXCR1,IL12A,CCL19,CXCR2
IBD_up	TRUE	0.0127	25	1312	8	0.006	0.32	GO:0036230	BP	4	granulocyte activation	4	CXCR4,PRAM1,CCBP2,PPBP,PTAFR,IL8,CXCR2,CCL3
IBD_up	TRUE	0.0169	26	1312	8	0.006	0.308	GO:0002711	BP	4	positive regulation of T cell mediated immunity	6	FOXP3,IL12RB1,IL23A,IL12B,SASH3,IL1B,RSAD2,IL12A
IBD_up	TRUE	0.0169	26	1312	8	0.006	0.308	GO:0002720	BP	4	positive regulation of cytokine production involved in immune response	4	CD74,WNT5A,NR4A3,SASH3,FFAR2,RSAD2,SEMA7A,FFAR3
IBD_up	TRUE	0.022	27	1312	8	0.006	0.296	GO:0042269	BP	4	regulation of natural killer cell mediated cytotoxicity	5	CRTAM,IL12B,SLAMF6,TAP1,IL12A,CADM1,SH2D1A,SERPINB4
IBD_up	TRUE	0.022	27	1312	8	0.006	0.296	GO:0001773	BP	4	myeloid dendritic cell activation	4	SPI1,SLAMF1,BATF3,TNFSF9,BATF,CSF2,DCSTAMP,BATF2
IBD_up	TRUE	0.022	27	1312	8	0.006	0.296	GO:0071548	BP	4	response to dexamethasone	3	CPS1,CCL2,ERRFI1,IL1B,ASS1,NTS,IL6,PTAFR
IBD_up	TRUE	0.0284	28	1312	8	0.006	0.286	GO:0019433	BP	2	triglyceride catabolic process	3	CPS1,APOB,PNPLA3,APOA4,APOC3,AADAC,FABP6,LPL
IBD_up	TRUE	0.0284	28	1312	8	0.006	0.286	GO:0001893	BP	4	maternal placenta development	6	PRDM1,PTGS2,ESR1,SPP1,LIF,GHRL,STC1,JUNB
IBD_up	TRUE	0.0451	30	1312	8	0.006	0.267	GO:0051602	BP	64	response to electrical stimulus	1	HIF1A,SOD2,TACR1,IL6,CIITA,ADSSL1,NTRK1,AIF1
IBD_up	TRUE	0.0451	30	1312	8	0.006	0.267	GO:0001990	BP	4	regulation of systemic arterial blood pressure by hormone	2	TACR1,AGT,ENPEP,NOS3,OR51E2,SERPINF2,MME,GJA5
IBD_up	TRUE	0.0451	30	1312	8	0.006	0.267	GO:0007435	BP	4	salivary gland morphogenesis	1	HGF,FGF10,TGFB2,IL6,FGF7,SHH,NKX3-1,TGM2
IBD_up	TRUE	0.0451	30	1312	8	0.006	0.267	GO:0005164	MF	14	tumor necrosis factor receptor binding	1	TRAF1,TNFSF13B,TNFSF8,STAT1,TNFSF11,TNFSF9,CD70,LTA
IBD_up	TRUE	3.73e-05	7	1312	6	0.005	0.857	GO:0002606	BP	4	positive regulation of dendritic cell antigen processing and presentation	4	SLC11A1,CD74,CCR7,CCL21,NOD2,CCL19
IBD_up	TRUE	0.000127	11	1312	7	0.005	0.636	GO:0045589	BP	4	regulation of regulatory T cell differentiation	6	FOXP3,IFNG,IRF1,LILRB2,RLTPR,CTLA4,CD28
IBD_up	TRUE	0.000137	8	1312	6	0.005	0.75	GO:0002468	BP	4	dendritic cell antigen processing and presentation	1	SLC11A1,CD74,CCR7,CCL21,NOD2,CCL19
IBD_up	TRUE	0.000137	8	1312	6	0.005	0.75	GO:0002604	BP	4	regulation of dendritic cell antigen processing and presentation	4	SLC11A1,CD74,CCR7,CCL21,NOD2,CCL19
IBD_up	TRUE	0.000379	9	1312	6	0.005	0.667	GO:0043950	BP	4	positive regulation of cAMP-mediated signaling	3	RAPGEF2,CXCL9,PTGIR,PF4,CXCL10,CXCL11
IBD_up	TRUE	0.000557	13	1312	7	0.005	0.538	GO:0002579	BP	4	positive regulation of antigen processing and presentation	3	SLC11A1,CD74,CCR7,CCL21,NOD2,TAP1,CCL19
IBD_up	TRUE	0.000557	13	1312	7	0.005	0.538	GO:0045072	BP	4	regulation of interferon-gamma biosynthetic process	4	FOXP3,TLR8,EBI3,IL12B,INHBA,TNFRSF13C,IL27
IBD_up	TRUE	0.000557	13	1312	7	0.005	0.538	GO:0043373	BP	4	CD4-positive, alpha-beta T cell lineage commitment	8	FOXP3,IL12RB1,IL23A,IL12B,IL6,BATF,SLAMF6
IBD_up	TRUE	0.000557	13	1312	7	0.005	0.538	GO:0072539	BP	4	T-helper 17 cell differentiation	10	FOXP3,IL12RB1,IL23A,IL12B,IL6,BATF,SLAMF6
IBD_up	TRUE	0.000872	10	1312	6	0.005	0.6	GO:0002922	BP	4	positive regulation of humoral immune response	4	PGC,FCER2,C3,CCR7,KLK7,LTA
IBD_up	TRUE	0.000872	10	1312	6	0.005	0.6	GO:0072540	BP	4	T-helper 17 cell lineage commitment	11	IL12RB1,IL23A,IL12B,IL6,BATF,SLAMF6
IBD_up	TRUE	0.000872	10	1312	6	0.005	0.6	GO:0098643	CC	8	banded collagen fibril	3	COL11A1,COL5A3,COL1A1,LUM,COL1A2,COL5A2
IBD_up	TRUE	0.000872	10	1312	6	0.005	0.6	GO:0005583	CC	8	fibrillar collagen trimer	2	COL11A1,COL5A3,COL1A1,LUM,COL1A2,COL5A2
IBD_up	TRUE	0.00102	14	1312	7	0.005	0.5	GO:0072538	BP	4	T-helper 17 type immune response	5	FOXP3,IL12RB1,IL23A,IL12B,IL6,BATF,SLAMF6
IBD_up	TRUE	0.00102	14	1312	7	0.005	0.5	GO:0002467	BP	4	germinal center formation	5	NFKB2,UNC13D,BCL6,CXCL13,TNFRSF13C,KLHL6,ADA
IBD_up	TRUE	0.00102	14	1312	7	0.005	0.5	GO:0002827	BP	4	positive regulation of T-helper 1 type immune response	6	SLC11A1,IL12RB1,IL23A,IL12B,CD80,ANXA1,CCL19
IBD_up	TRUE	0.00102	14	1312	7	0.005	0.5	GO:0042095	BP	4	interferon-gamma biosynthetic process	3	FOXP3,TLR8,EBI3,IL12B,INHBA,TNFRSF13C,IL27
IBD_up	TRUE	0.00102	14	1312	7	0.005	0.5	GO:0002363	BP	4	alpha-beta T cell lineage commitment	7	FOXP3,IL12RB1,IL23A,IL12B,IL6,BATF,SLAMF6
IBD_up	TRUE	0.00177	11	1312	6	0.005	0.545	GO:0060707	BP	69	trophoblast giant cell differentiation	1	PRDM1,MDFI,SNAI1,LIF,SOCS3,GJB5
IBD_up	TRUE	0.00177	11	1312	6	0.005	0.545	GO:0003376	BP	4	sphingosine-1-phosphate signaling pathway	4	S1PR4,S1PR1,SPHK1,SPNS3,SPNS2,S1PR3
IBD_up	TRUE	0.00177	11	1312	6	0.005	0.545	GO:0045187	BP	4	regulation of circadian sleep/wake cycle, sleep	3	UTS2,PTGDS,IL6,GHRL,KCNA2,ADA
IBD_up	TRUE	0.00177	11	1312	6	0.005	0.545	GO:0016493	MF	38	C-C chemokine receptor activity	6	CCR6,CCR7,CCBP2,CCR8,CCR3,CCR4
IBD_up	TRUE	0.00177	11	1312	6	0.005	0.545	GO:0005184	MF	38	neuropeptide hormone activity	3	GAL,VGF,NTS,ADCYAP1,PNOC,CCK
IBD_up	TRUE	0.00289	16	1312	7	0.005	0.438	GO:0002534	BP	4	cytokine production involved in inflammatory response	3	MEFV,IL17A,IL17F,IL17B,IDO1,GBP5,NOD2
IBD_up	TRUE	0.00289	16	1312	7	0.005	0.438	GO:0042226	BP	4	interleukin-6 biosynthetic process	3	IFNG,IL17F,IL1B,IL19,GHRL,PTAFR,CEBPB
IBD_up	TRUE	0.00289	16	1312	7	0.005	0.438	GO:0045624	BP	4	positive regulation of T-helper cell differentiation	9	IL12RB1,IL23A,IL12B,CD80,ANXA1,IL6,CCL19
IBD_up	TRUE	0.00289	16	1312	7	0.005	0.438	GO:0048305	BP	4	immunoglobulin secretion	2	POU2F2,CD40,IL5,LAX1,IL6,IL33,TNFRSF4
IBD_up	TRUE	0.00289	16	1312	7	0.005	0.438	GO:0042508	BP	4	tyrosine phosphorylation of Stat1 protein	3	OSM,CD40,IL23A,IFNG,IL12B,LIF,SOCS1
IBD_up	TRUE	0.00325	12	1312	6	0.005	0.5	GO:0002517	BP	4	T cell tolerance induction	6	FOXP3,CLC,LILRB2,IDO1,IL2RA,ICOS
IBD_up	TRUE	0.00325	12	1312	6	0.005	0.5	GO:0002830	BP	4	positive regulation of type 2 immune response	4	CD74,IDO1,RSAD2,IL6,IL33,NOD2
IBD_up	TRUE	0.00325	12	1312	6	0.005	0.5	GO:0070243	BP	4	regulation of thymocyte apoptotic process	8	HIF1A,JAK3,WNT5A,ADAM8,NFKBID,ADA
IBD_up	TRUE	0.00325	12	1312	6	0.005	0.5	GO:0070234	BP	4	positive regulation of T cell apoptotic process	8	TGFB2,WNT5A,IDO1,ADAM8,NFKBID,PDCD1
IBD_up	TRUE	0.00325	12	1312	6	0.005	0.5	GO:0090520	BP	4	sphingolipid mediated signaling pathway	3	S1PR4,S1PR1,SPHK1,SPNS3,SPNS2,S1PR3
IBD_up	TRUE	0.00325	12	1312	6	0.005	0.5	GO:0042749	BP	4	regulation of circadian sleep/wake cycle	2	UTS2,PTGDS,IL6,GHRL,KCNA2,ADA
IBD_up	TRUE	0.00325	12	1312	6	0.005	0.5	GO:0002295	BP	4	T-helper cell lineage commitment	10	IL12RB1,IL23A,IL12B,IL6,BATF,SLAMF6
IBD_up	TRUE	0.00325	12	1312	6	0.005	0.5	GO:0051797	BP	4	regulation of hair follicle development	1	CDH3,GAL,TGFB2,MSX2,KRT17,HPSE
IBD_up	TRUE	0.00451	17	1312	7	0.005	0.412	GO:0002643	BP	4	regulation of tolerance induction	4	FOXP3,IRAK3,CLC,LILRB2,IDO1,IL2RA,PDCD1
IBD_up	TRUE	0.00451	17	1312	7	0.005	0.412	GO:0061756	BP	4	leukocyte adhesion to vascular endothelial cell	4	SELE,MADCAM1,CCL25,CCL21,VCAM1,PTAFR,SELP
IBD_up	TRUE	0.00451	17	1312	7	0.005	0.412	GO:0002717	BP	4	positive regulation of natural killer cell mediated immunity	5	CRTAM,IL12B,SLAMF6,IL12A,CADM1,SH2D1A,SH2D1B
IBD_up	TRUE	0.00451	17	1312	7	0.005	0.412	GO:0050901	BP	4	leukocyte tethering or rolling	6	SELE,MADCAM1,CCL25,CCL21,VCAM1,PTAFR,SELP
IBD_up	TRUE	0.00451	17	1312	7	0.005	0.412	GO:0045076	BP	4	regulation of interleukin-2 biosynthetic process	4	FOXP3,IL17F,IL1A,CD80,IL1B,CD28,CARD11
IBD_up	TRUE	0.00451	17	1312	7	0.005	0.412	GO:0043011	BP	4	myeloid dendritic cell differentiation	5	SPI1,BATF3,TNFSF9,BATF,CSF2,DCSTAMP,BATF2
IBD_up	TRUE	0.00451	17	1312	7	0.005	0.412	GO:0042403	BP	4	thyroid hormone metabolic process	2	TG,SLCO4A1,HPN,DUOX1,DUOXA1,DUOXA2,DUOX2
IBD_up	TRUE	0.00451	17	1312	7	0.005	0.412	GO:0042629	CC	68	mast cell granule	1	PLA2G3,NR4A3,SRGN,ANXA1,PIK3CD,CXCR2,LYN
IBD_up	TRUE	0.00556	13	1312	6	0.005	0.462	GO:0051770	BP	34	positive regulation of nitric-oxide synthase biosynthetic process	1	FCER2,NAMPT,CCL2,CCL20,KDR,NOD2
IBD_up	TRUE	0.00556	13	1312	6	0.005	0.462	GO:0050802	BP	4	circadian sleep/wake cycle, sleep	2	UTS2,PTGDS,IL6,GHRL,KCNA2,ADA
IBD_up	TRUE	0.00679	18	1312	7	0.005	0.389	GO:0034364	CC	8	high-density lipoprotein particle	4	CETP,APOL1,APOA4,APOC3,CLU,SAA1,APOC4
IBD_up	TRUE	0.00897	14	1312	6	0.005	0.429	GO:0032695	BP	4	negative regulation of interleukin-12 production	4	TNFRSF9,IRAK3,MEFV,JAK3,SLAMF1,TIGIT
IBD_up	TRUE	0.00897	14	1312	6	0.005	0.429	GO:1900015	BP	4	regulation of cytokine production involved in inflammatory response	5	MEFV,IL17A,IL17F,IL17B,GBP5,NOD2
IBD_up	TRUE	0.00897	14	1312	6	0.005	0.429	GO:0045408	BP	4	regulation of interleukin-6 biosynthetic process	4	IFNG,IL17F,IL1B,GHRL,PTAFR,CEBPB
IBD_up	TRUE	0.00897	14	1312	6	0.005	0.429	GO:0045063	BP	4	T-helper 1 cell differentiation	10	JAK3,CD80,ANXA1,LEF1,CCL19,IL27
IBD_up	TRUE	0.00897	14	1312	6	0.005	0.429	GO:0022410	BP	4	circadian sleep/wake cycle process	1	UTS2,PTGDS,IL6,GHRL,KCNA2,ADA
IBD_up	TRUE	0.00897	14	1312	6	0.005	0.429	GO:0006590	BP	4	thyroid hormone generation	3	TG,HPN,DUOX1,DUOXA1,DUOXA2,DUOX2
IBD_up	TRUE	0.00897	14	1312	6	0.005	0.429	GO:0010744	BP	4	positive regulation of macrophage derived foam cell differentiation	1	APOB,AGT,PF4,CSF2,LPL,PLA2G2A
IBD_up	TRUE	0.00897	14	1312	6	0.005	0.429	GO:0042510	BP	4	regulation of tyrosine phosphorylation of Stat1 protein	4	CD40,IL23A,IFNG,IL12B,LIF,SOCS1
IBD_up	TRUE	0.00897	14	1312	6	0.005	0.429	GO:0019865	MF	72	immunoglobulin binding	1	FCER2,VWF,FCGR2A,FCAR,FCGR1B,FCGR3A
IBD_up	TRUE	0.00897	14	1312	6	0.005	0.429	GO:0038187	MF	38	pattern recognition receptor activity	3	PGLYRP1,FCN1,PGLYRP4,PTAFR,CLEC7A,DMBT1
IBD_up	TRUE	0.00897	14	1312	6	0.005	0.429	GO:0008329	MF	38	signaling pattern recognition receptor activity	3	PGLYRP1,FCN1,PGLYRP4,PTAFR,CLEC7A,DMBT1
IBD_up	TRUE	0.00989	19	1312	7	0.005	0.368	GO:0018149	BP	44	peptide cross-linking	1	SPOCK2,CSTA,ANXA1,SPRR1B,BGN,TGM2,SPRR2A
IBD_up	TRUE	0.00989	19	1312	7	0.005	0.368	GO:0032660	BP	4	regulation of interleukin-17 production	4	FOXP3,IL23A,IFNG,IL12B,SLAMF6,NOD2,IL12A
IBD_up	TRUE	0.00989	19	1312	7	0.005	0.368	GO:0046697	BP	4	decidualization	7	PTGS2,ESR1,SPP1,LIF,GHRL,STC1,JUNB
IBD_up	TRUE	0.00989	19	1312	7	0.005	0.368	GO:2000257	BP	4	regulation of protein activation cascade	2	C4BPA,C4BPB,C3,CFP,CD55,CR1,CFI
IBD_up	TRUE	0.00989	19	1312	7	0.005	0.368	GO:0090025	BP	4	regulation of monocyte chemotaxis	7	SERPINE1,CCL2,PLA2G7,GREM1,CXCL10,AIF1,LYN
IBD_up	TRUE	0.00989	19	1312	7	0.005	0.368	GO:0044253	BP	4	positive regulation of multicellular organismal metabolic process	2	UTS2,RGCC,RETN,CCL2,PDGFRB,SERPINB7,SERPINF2
IBD_up	TRUE	0.00989	19	1312	7	0.005	0.368	GO:0042094	BP	4	interleukin-2 biosynthetic process	3	FOXP3,IL17F,IL1A,CD80,IL1B,CD28,CARD11
IBD_up	TRUE	0.00989	19	1312	7	0.005	0.368	GO:0010714	BP	4	positive regulation of collagen metabolic process	3	UTS2,RGCC,RETN,CCL2,PDGFRB,SERPINB7,SERPINF2
IBD_up	TRUE	0.00989	19	1312	7	0.005	0.368	GO:0030449	BP	4	regulation of complement activation	2	C4BPA,C4BPB,C3,CFP,CD55,CR1,CFI
IBD_up	TRUE	0.00989	19	1312	7	0.005	0.368	GO:0051861	MF	21	glycolipid binding	2	DPEP1,VNN1,THY1,CD1C,SELP,SELL,LYN
IBD_up	TRUE	0.0138	15	1312	6	0.005	0.4	GO:0006910	BP	54	phagocytosis, recognition	1	FCN1,FCN3,CLEC7A,IGHG4,IGHG2,IGHG1
IBD_up	TRUE	0.0138	15	1312	6	0.005	0.4	GO:0007567	BP	4	parturition	3	CCL2,MMP13,EDNRA,PTAFR,MAFF,CD55
IBD_up	TRUE	0.0138	15	1312	6	0.005	0.4	GO:0042745	BP	4	circadian sleep/wake cycle	1	UTS2,PTGDS,IL6,GHRL,KCNA2,ADA
IBD_up	TRUE	0.0138	15	1312	6	0.005	0.4	GO:2000831	BP	4	regulation of steroid hormone secretion	3	TAC1,GAL,RETN,POMC,GHRL,NKX3-1
IBD_up	TRUE	0.0138	15	1312	6	0.005	0.4	GO:2000778	BP	4	positive regulation of interleukin-6 secretion	4	HYAL2,TRPV4,IL17A,IL17F,TWIST1,IL1B
IBD_up	TRUE	0.014	20	1312	7	0.005	0.35	GO:0048265	BP	15	response to pain	1	TAC1,OSM,TACR1,NMUR2,GJA4,P2RX2,NTRK1
IBD_up	TRUE	0.014	20	1312	7	0.005	0.35	GO:0035456	BP	4	response to interferon-beta	5	STAT1,IRF1,XAF1,IFITM3,AIM2,IFITM2,IFITM1
IBD_up	TRUE	0.014	20	1312	7	0.005	0.35	GO:0002369	BP	4	T cell cytokine production	4	SLC11A1,FOXP3,CLC,SLAMF1,SASH3,RSAD2,CD55
IBD_up	TRUE	0.014	20	1312	7	0.005	0.35	GO:0014072	BP	4	response to isoquinoline alkaloid	1	TAC1,TACR1,IL1B,FOSB,EDNRA,ADA,AIF1
IBD_up	TRUE	0.014	20	1312	7	0.005	0.35	GO:0043278	BP	4	response to morphine	2	TAC1,TACR1,IL1B,FOSB,EDNRA,ADA,AIF1
IBD_up	TRUE	0.014	20	1312	7	0.005	0.35	GO:2000406	BP	4	positive regulation of T cell migration	7	WNT5A,CCL20,CCL21,ADAM8,CXCL13,CXCL10,AIF1
IBD_up	TRUE	0.014	20	1312	7	0.005	0.35	GO:0043030	BP	4	regulation of macrophage activation	4	CD74,STAP1,WNT5A,IL1RL1,LBP,IL33,ZC3H12A
IBD_up	TRUE	0.0193	21	1312	7	0.005	0.333	GO:0032620	BP	4	interleukin-17 production	3	FOXP3,IL23A,IFNG,IL12B,SLAMF6,NOD2,IL12A
IBD_up	TRUE	0.0193	21	1312	7	0.005	0.333	GO:0061082	BP	4	myeloid leukocyte cytokine production	4	CD74,IRAK3,TGFB2,BCL6,WNT5A,NR4A3,SEMA7A
IBD_up	TRUE	0.0193	21	1312	7	0.005	0.333	GO:0030431	BP	4	sleep	2	UTS2,PTGDS,IL6,GHRL,FOS,KCNA2,ADA
IBD_up	TRUE	0.0193	21	1312	7	0.005	0.333	GO:0002691	BP	4	regulation of cellular extravasation	6	ICAM1,CCL2,CCL25,CCL21,ADAM8,PTAFR,SELP
IBD_up	TRUE	0.0193	21	1312	7	0.005	0.333	GO:0042119	BP	4	neutrophil activation	5	CXCR4,PRAM1,CCBP2,PPBP,PTAFR,IL8,CXCR2
IBD_up	TRUE	0.0193	21	1312	7	0.005	0.333	GO:0046640	BP	4	regulation of alpha-beta T cell proliferation	6	EBI3,IL23A,IL12B,CD80,IRF1,CD28,CD55
IBD_up	TRUE	0.0193	21	1312	7	0.005	0.333	GO:0042104	BP	4	positive regulation of activated T cell proliferation	7	IL12RB1,JAK3,IL23A,IL12B,SLAMF1,TNFSF9,IL2RA
IBD_up	TRUE	0.0193	21	1312	7	0.005	0.333	GO:0042056	MF	36	chemoattractant activity	1	HGF,FGF10,WNT5A,FGF7,VEGFC,SAA1,CCL3
IBD_up	TRUE	0.0203	16	1312	6	0.005	0.375	GO:0044849	BP	25	estrous cycle	2	HAS1,WNT5A,CLU,ANXA1,MMP7,MMP13
IBD_up	TRUE	0.0203	16	1312	6	0.005	0.375	GO:0060602	BP	4	branch elongation of an epithelium	4	TNC,FGF10,ESR1,WNT5A,HOXD13,SHH
IBD_up	TRUE	0.0203	16	1312	6	0.005	0.375	GO:0002861	BP	4	regulation of inflammatory response to antigenic stimulus	3	IL12B,C3,CCR7,ADCYAP1,CD28,LTA
IBD_up	TRUE	0.0203	16	1312	6	0.005	0.375	GO:0045954	BP	4	positive regulation of natural killer cell mediated cytotoxicity	6	CRTAM,IL12B,SLAMF6,IL12A,CADM1,SH2D1A
IBD_up	TRUE	0.0203	16	1312	6	0.005	0.375	GO:0010818	BP	4	T cell chemotaxis	7	WNT5A,CXCL13,CXCL10,CXCL11,PIK3CD,CCL3
IBD_up	TRUE	0.0203	16	1312	6	0.005	0.375	GO:0002719	BP	4	negative regulation of cytokine production involved in immune response	3	FOXP3,IRAK3,TGFB2,JAK3,BCL6,SLAMF1
IBD_up	TRUE	0.0203	16	1312	6	0.005	0.375	GO:0060713	BP	4	labyrinthine layer morphogenesis	1	LEF1,CYR61,RSPO3,ADM,SOCS3,GJB5
IBD_up	TRUE	0.0203	16	1312	6	0.005	0.375	GO:0034385	CC	8	triglyceride-rich lipoprotein particle	4	APOB,APOL1,APOA4,APOC3,LPL,APOC4
IBD_up	TRUE	0.0203	16	1312	6	0.005	0.375	GO:0034361	CC	8	very-low-density lipoprotein particle	5	APOB,APOL1,APOA4,APOC3,LPL,APOC4
IBD_up	TRUE	0.0261	22	1312	7	0.005	0.318	GO:0033687	BP	4	osteoblast proliferation	2	LTF,CYR61,OSR2,CTHRC1,GREM1,JUNB,HPSE
IBD_up	TRUE	0.0261	22	1312	7	0.005	0.318	GO:0055090	BP	33	acylglycerol homeostasis	1	C1QTNF3,CETP,APOA4,APOC3,ANGPTL4,LPL,APOC4
IBD_up	TRUE	0.0261	22	1312	7	0.005	0.318	GO:0070328	BP	33	triglyceride homeostasis	2	C1QTNF3,CETP,APOA4,APOC3,ANGPTL4,LPL,APOC4
IBD_up	TRUE	0.0289	17	1312	6	0.005	0.353	GO:0042730	BP	43	fibrinolysis	1	PLAUR,FAP,SERPINE1,PLAU,SERPINF2,GP1BA
IBD_up	TRUE	0.0289	17	1312	6	0.005	0.353	GO:0006525	BP	48	arginine metabolic process	1	NOS2,CPS1,ARG2,ART4,ASS1,NOS3
IBD_up	TRUE	0.0289	17	1312	6	0.005	0.353	GO:0030728	BP	60	ovulation	1	PTGS2,INHBA,PLAU,IL1B,ADAMTS1,NOS3
IBD_up	TRUE	0.0289	17	1312	6	0.005	0.353	GO:0072525	BP	51	pyridine-containing compound biosynthetic process	1	ME1,NAMPT,KYNU,KMO,PSAT1,NMNAT2
IBD_up	TRUE	0.0289	17	1312	6	0.005	0.353	GO:0010996	BP	4	response to auditory stimulus	4	SLC1A3,HIF1A,TACR1,IL6,STRA6,CXCL10
IBD_up	TRUE	0.0289	17	1312	6	0.005	0.353	GO:0070242	BP	4	thymocyte apoptotic process	7	HIF1A,JAK3,WNT5A,ADAM8,NFKBID,ADA
IBD_up	TRUE	0.0289	17	1312	6	0.005	0.353	GO:0070230	BP	4	positive regulation of lymphocyte apoptotic process	7	TGFB2,WNT5A,IDO1,ADAM8,NFKBID,PDCD1
IBD_up	TRUE	0.0289	17	1312	6	0.005	0.353	GO:0044062	BP	4	regulation of excretion	3	TAC1,UTS2,TACR1,AGT,STC1,NPHS1
IBD_up	TRUE	0.0289	17	1312	6	0.005	0.353	GO:0046641	BP	4	positive regulation of alpha-beta T cell proliferation	7	EBI3,IL23A,IL12B,CD80,CD28,CD55
IBD_up	TRUE	0.0289	17	1312	6	0.005	0.353	GO:0043949	BP	4	regulation of cAMP-mediated signaling	2	RAPGEF2,CXCL9,PTGIR,PF4,CXCL10,CXCL11
IBD_up	TRUE	0.0345	23	1312	7	0.005	0.304	GO:0003081	BP	4	regulation of systemic arterial blood pressure by renin-angiotensin	3	TACR1,AGT,ENPEP,OR51E2,SERPINF2,MME,GJA5
IBD_up	TRUE	0.0345	23	1312	7	0.005	0.304	GO:0044058	BP	4	regulation of digestive system process	4	TAC1,FGF10,HAMP,APOA4,TACR1,MMP13,ABCG5
IBD_up	TRUE	0.0345	23	1312	7	0.005	0.304	GO:2000404	BP	4	regulation of T cell migration	7	WNT5A,CCL20,CCL21,ADAM8,CXCL13,CXCL10,AIF1
IBD_up	TRUE	0.0345	23	1312	7	0.005	0.304	GO:0004623	MF	53	phospholipase A2 activity	1	PLA2G3,PNPLA3,PLA2G2D,PLA2G7,PLA2G4D,PLA2G16,PLA2G2A
IBD_up	TRUE	0.04	18	1312	6	0.005	0.333	GO:0051767	BP	34	nitric-oxide synthase biosynthetic process	1	FCER2,NAMPT,CCL2,CCL20,KDR,NOD2
IBD_up	TRUE	0.04	18	1312	6	0.005	0.333	GO:0051769	BP	34	regulation of nitric-oxide synthase biosynthetic process	2	FCER2,NAMPT,CCL2,CCL20,KDR,NOD2
IBD_up	TRUE	0.04	18	1312	6	0.005	0.333	GO:1900048	BP	4	positive regulation of hemostasis	1	SERPINE1,PLEK,S100A9,SERPINF2,HPSE,SELP
IBD_up	TRUE	0.04	18	1312	6	0.005	0.333	GO:0030194	BP	4	positive regulation of blood coagulation	2	SERPINE1,PLEK,S100A9,SERPINF2,HPSE,SELP
IBD_up	TRUE	0.04	18	1312	6	0.005	0.333	GO:1901623	BP	4	regulation of lymphocyte chemotaxis	7	CCL2,WNT5A,CXCL13,CXCL10,CCL4,CCL3
IBD_up	TRUE	0.04	18	1312	6	0.005	0.333	GO:0032967	BP	4	positive regulation of collagen biosynthetic process	4	UTS2,RGCC,CCL2,PDGFRB,SERPINB7,SERPINF2
IBD_up	TRUE	0.04	18	1312	6	0.005	0.333	GO:0007263	BP	4	nitric oxide mediated signal transduction	2	NOS2,GUCY1B3,AGT,GUCY1A3,NOS3,FPR1
IBD_up	TRUE	0.04	18	1312	6	0.005	0.333	GO:0072606	BP	4	interleukin-8 secretion	3	HYAL2,FCN1,WNT5A,FFAR2,CHI3L1,ANXA1
IBD_up	TRUE	6.2e-05	5	1312	5	0.004	1	GO:0044851	BP	4	hair cycle phase	2	CDH3,GAL,TGFB2,MSX2,SPINK5
IBD_up	TRUE	6.2e-05	5	1312	5	0.004	1	GO:0048248	MF	38	CXCR3 chemokine receptor binding	5	CXCL9,CXCL13,PF4,CXCL10,CXCL11
IBD_up	TRUE	0.00111	7	1312	5	0.004	0.714	GO:0048820	BP	4	hair follicle maturation	8	CDH3,GAL,TGFB2,MSX2,SPINK5
IBD_up	TRUE	0.00111	7	1312	5	0.004	0.714	GO:0002923	BP	4	regulation of humoral immune response mediated by circulating immunoglobulin	7	FCER2,C4BPA,C4BPB,CR1,LTA
IBD_up	TRUE	0.00111	7	1312	5	0.004	0.714	GO:0060638	BP	4	mesenchymal-epithelial cell signaling	3	HGF,TNC,FGF10,WNT5A,FGF7
IBD_up	TRUE	0.00111	7	1312	5	0.004	0.714	GO:0016494	MF	38	C-X-C chemokine receptor activity	6	CXCR4,CCBP2,CXCR5,CXCR1,CXCR2
IBD_up	TRUE	0.00273	8	1312	5	0.004	0.625	GO:1900017	BP	4	positive regulation of cytokine production involved in inflammatory response	4	IL17A,IL17F,IL17B,GBP5,NOD2
IBD_up	TRUE	0.00273	8	1312	5	0.004	0.625	GO:0034374	BP	4	low-density lipoprotein particle remodeling	3	APOB,CETP,AGT,PLA2G7,PLA2G2A
IBD_up	TRUE	0.00273	8	1312	5	0.004	0.625	GO:0051798	BP	4	positive regulation of hair follicle development	2	GAL,TGFB2,MSX2,KRT17,HPSE
IBD_up	TRUE	0.00566	9	1312	5	0.004	0.556	GO:0001780	BP	4	neutrophil homeostasis	3	IFNG,ANXA1,IL6,HCAR2,PDE4B
IBD_up	TRUE	0.00566	9	1312	5	0.004	0.556	GO:0002713	BP	4	negative regulation of B cell mediated immunity	5	FOXP3,BCL6,C4BPA,C4BPB,CR1
IBD_up	TRUE	0.00566	9	1312	5	0.004	0.556	GO:0002890	BP	4	negative regulation of immunoglobulin mediated immune response	6	FOXP3,BCL6,C4BPA,C4BPB,CR1
IBD_up	TRUE	0.00566	9	1312	5	0.004	0.556	GO:0045625	BP	4	regulation of T-helper 1 cell differentiation	9	JAK3,CD80,ANXA1,CCL19,IL27
IBD_up	TRUE	0.00566	9	1312	5	0.004	0.556	GO:0042635	BP	4	positive regulation of hair cycle	1	GAL,TGFB2,MSX2,KRT17,HPSE
IBD_up	TRUE	0.00566	9	1312	5	0.004	0.556	GO:0001533	CC	7	cornified envelope	3	CSTA,ANXA1,SPRR1B,KAZN,SPRR2A
IBD_up	TRUE	0.0104	10	1312	5	0.004	0.5	GO:0044848	BP	4	biological phase	1	CDH3,GAL,TGFB2,MSX2,SPINK5
IBD_up	TRUE	0.0104	10	1312	5	0.004	0.5	GO:0051546	BP	4	keratinocyte migration	6	FGF10,MMP9,HBEGF,FGF7,KRT2
IBD_up	TRUE	0.0104	10	1312	5	0.004	0.5	GO:0043032	BP	4	positive regulation of macrophage activation	4	STAP1,WNT5A,IL1RL1,LBP,IL33
IBD_up	TRUE	0.0104	10	1312	5	0.004	0.5	GO:2000833	BP	4	positive regulation of steroid hormone secretion	4	TAC1,GAL,RETN,GHRL,NKX3-1
IBD_up	TRUE	0.0104	10	1312	5	0.004	0.5	GO:0019814	CC	52	immunoglobulin complex	1	CD79B,CD79A,IGHG4,IGHG2,IGHG1
IBD_up	TRUE	0.0104	10	1312	5	0.004	0.5	GO:0050664	MF	35	oxidoreductase activity, acting on NAD(P)H, oxygen as acceptor	1	NCF2,KMO,DUOX1,DUOX2,CYBB
IBD_up	TRUE	0.0104	10	1312	5	0.004	0.5	GO:0050786	MF	38	RAGE receptor binding	2	S100A8,S100A9,S100A12,S100P,FPR1
IBD_up	TRUE	0.0177	11	1312	5	0.004	0.455	GO:0002664	BP	4	regulation of T cell tolerance induction	5	FOXP3,CLC,LILRB2,IDO1,IL2RA
IBD_up	TRUE	0.0177	11	1312	5	0.004	0.455	GO:0045078	BP	4	positive regulation of interferon-gamma biosynthetic process	2	TLR8,EBI3,IL12B,TNFRSF13C,IL27
IBD_up	TRUE	0.0177	11	1312	5	0.004	0.455	GO:0034987	MF	38	immunoglobulin receptor binding	2	FGR,CLEC4D,IGHG4,IGHG2,IGHG1
IBD_up	TRUE	0.028	12	1312	5	0.004	0.417	GO:0071801	BP	20	regulation of podosome assembly	1	FSCN1,IL5,LCP1,BLK,CSF2
IBD_up	TRUE	0.028	12	1312	5	0.004	0.417	GO:0045342	BP	28	MHC class II biosynthetic process	1	SLC11A1,SPI1,IFNG,PF4,CIITA
IBD_up	TRUE	0.028	12	1312	5	0.004	0.417	GO:0061029	BP	4	eyelid development in camera-type eye	3	INHBA,TWIST1,STRA6,GRHL3,OSR2
IBD_up	TRUE	0.028	12	1312	5	0.004	0.417	GO:0001660	BP	4	fever generation	7	PTGS2,IL1A,TNFSF11,IL1B,IL1RN
IBD_up	TRUE	0.028	12	1312	5	0.004	0.417	GO:0010935	BP	4	regulation of macrophage cytokine production	4	CD74,IRAK3,TGFB2,WNT5A,SEMA7A
IBD_up	TRUE	0.028	12	1312	5	0.004	0.417	GO:0050755	BP	4	chemokine metabolic process	2	IFNG,WNT5A,TREM1,IL1B,IL6
IBD_up	TRUE	0.028	12	1312	5	0.004	0.417	GO:0002921	BP	4	negative regulation of humoral immune response	3	C4BPA,C4BPB,SPINK5,CD55,CR1
IBD_up	TRUE	0.028	12	1312	5	0.004	0.417	GO:0045060	BP	4	negative thymic T cell selection	8	CD74,CCR7,AIRE,SHH,CD28
IBD_up	TRUE	0.028	12	1312	5	0.004	0.417	GO:0046639	BP	4	negative regulation of alpha-beta T cell differentiation	6	FOXP3,JAK3,BCL6,ANXA1,SHH
IBD_up	TRUE	0.028	12	1312	5	0.004	0.417	GO:0045086	BP	4	positive regulation of interleukin-2 biosynthetic process	2	IL1A,CD80,IL1B,CD28,CARD11
IBD_up	TRUE	0.042	13	1312	5	0.004	0.385	GO:0010934	BP	4	macrophage cytokine production	5	CD74,IRAK3,TGFB2,WNT5A,SEMA7A
IBD_up	TRUE	0.042	13	1312	5	0.004	0.385	GO:0043383	BP	4	negative T cell selection	7	CD74,CCR7,AIRE,SHH,CD28
IBD_up	TRUE	0.042	13	1312	5	0.004	0.385	GO:0035930	BP	4	corticosteroid hormone secretion	3	TAC1,GAL,POMC,AGT,GHRL
IBD_up	TRUE	0.042	13	1312	5	0.004	0.385	GO:0030825	BP	4	positive regulation of cGMP metabolic process	6	NOS2,WNT5A,NPPC,GUCY1A3,NOS3
IBD_up	TRUE	0.042	13	1312	5	0.004	0.385	GO:0051023	BP	4	regulation of immunoglobulin secretion	3	CD40,IL5,IL6,IL33,TNFRSF4
IBD_up	TRUE	0.000664	4	1312	4	0.003	1	GO:0042637	BP	4	catagen	9	CDH3,GAL,TGFB2,MSX2
IBD_up	TRUE	0.000664	4	1312	4	0.003	1	GO:0048819	BP	4	regulation of hair follicle maturation	2	CDH3,GAL,TGFB2,MSX2
IBD_up	TRUE	0.000664	4	1312	4	0.003	1	GO:0051794	BP	4	regulation of catagen	3	CDH3,GAL,TGFB2,MSX2
IBD_up	TRUE	0.00307	5	1312	4	0.003	0.8	GO:1900376	BP	49	regulation of secondary metabolite biosynthetic process	1	CDH3,TYRP1,RAPGEF2,WNT5A
IBD_up	TRUE	0.00307	5	1312	4	0.003	0.8	GO:0048021	BP	49	regulation of melanin biosynthetic process	2	CDH3,TYRP1,RAPGEF2,WNT5A
IBD_up	TRUE	0.00307	5	1312	4	0.003	0.8	GO:0002361	BP	4	CD4-positive, CD25-positive, alpha-beta regulatory T cell differentiation	8	FOXP3,IFNG,PLA2G2D,FUT7
IBD_up	TRUE	0.00307	5	1312	4	0.003	0.8	GO:0060664	BP	4	epithelial cell proliferation involved in salivary gland morphogenesis	2	FGF10,IL6,SHH,NKX3-1
IBD_up	TRUE	0.00307	5	1312	4	0.003	0.8	GO:0001781	BP	4	neutrophil apoptotic process	1	IFNG,ANXA1,IL6,HCAR2
IBD_up	TRUE	0.00853	6	1312	4	0.003	0.667	GO:2000319	BP	4	regulation of T-helper 17 cell differentiation	9	FOXP3,IL12RB1,IL23A,IL12B
IBD_up	TRUE	0.00853	6	1312	4	0.003	0.667	GO:0019441	BP	22	tryptophan catabolic process to kynurenine	1	KYNU,KMO,IDO1,TDO2
IBD_up	TRUE	0.0184	7	1312	4	0.003	0.571	GO:0032224	BP	42	positive regulation of synaptic transmission, cholinergic	1	TAC1,UTS2,IFNG,TACR1
IBD_up	TRUE	0.0184	7	1312	4	0.003	0.571	GO:0043129	BP	4	surfactant homeostasis	5	CTSH,FGF7,ABCA12,LPCAT1
IBD_up	TRUE	0.0184	7	1312	4	0.003	0.571	GO:2000316	BP	4	regulation of T-helper 17 type immune response	5	FOXP3,IL12RB1,IL23A,IL12B
IBD_up	TRUE	0.0184	7	1312	4	0.003	0.571	GO:0051547	BP	4	regulation of keratinocyte migration	6	FGF10,MMP9,HBEGF,FGF7
IBD_up	TRUE	0.0184	7	1312	4	0.003	0.571	GO:0051549	BP	4	positive regulation of keratinocyte migration	6	FGF10,MMP9,HBEGF,FGF7
IBD_up	TRUE	0.0184	7	1312	4	0.003	0.571	GO:0043380	BP	4	regulation of memory T cell differentiation	6	IL12RB1,IL23A,IL12B,BCL6
IBD_up	TRUE	0.0184	7	1312	4	0.003	0.571	GO:0010838	BP	4	positive regulation of keratinocyte proliferation	1	CDH3,FGF10,FGF7,REG3A
IBD_up	TRUE	0.0184	7	1312	4	0.003	0.571	GO:0072610	BP	4	interleukin-12 secretion	3	TNFRSF9,CCR7,CCL19,MAPK11
IBD_up	TRUE	0.0184	7	1312	4	0.003	0.571	GO:0038036	MF	39	sphingosine-1-phosphate receptor activity	1	S1PR4,S1PR1,SPHK1,S1PR3
IBD_up	TRUE	0.0184	7	1312	4	0.003	0.571	GO:0048018	MF	38	receptor agonist activity	2	WNT5A,SFRP2,CXCL13,GREM1
IBD_up	TRUE	0.0341	8	1312	4	0.003	0.5	GO:0019755	BP	31	one-carbon compound transport	1	UPK3A,AQP9,SLC14A2,AQP5
IBD_up	TRUE	0.0341	8	1312	4	0.003	0.5	GO:0043455	BP	49	regulation of secondary metabolic process	1	CDH3,TYRP1,RAPGEF2,WNT5A
IBD_up	TRUE	0.0341	8	1312	4	0.003	0.5	GO:0071803	BP	20	positive regulation of podosome assembly	1	FSCN1,IL5,LCP1,CSF2
IBD_up	TRUE	0.0341	8	1312	4	0.003	0.5	GO:2000849	BP	3	regulation of glucocorticoid secretion	1	TAC1,GAL,POMC,GHRL
IBD_up	TRUE	0.0341	8	1312	4	0.003	0.5	GO:0048302	BP	71	regulation of isotype switching to IgG isotypes	1	FOXP3,CD40,IFNG,CD28
IBD_up	TRUE	0.0341	8	1312	4	0.003	0.5	GO:0048875	BP	4	chemical homeostasis within a tissue	4	CTSH,FGF7,ABCA12,LPCAT1
IBD_up	TRUE	0.0341	8	1312	4	0.003	0.5	GO:0002863	BP	4	positive regulation of inflammatory response to antigenic stimulus	4	C3,CCR7,CD28,LTA
IBD_up	TRUE	0.0341	8	1312	4	0.003	0.5	GO:0002645	BP	4	positive regulation of tolerance induction	3	FOXP3,IRAK3,LILRB2,IDO1
IBD_up	TRUE	0.0341	8	1312	4	0.003	0.5	GO:0034370	BP	4	triglyceride-rich lipoprotein particle remodeling	3	CETP,APOA4,APOC3,LPL
IBD_up	TRUE	0.0341	8	1312	4	0.003	0.5	GO:0034372	BP	4	very-low-density lipoprotein particle remodeling	4	CETP,APOA4,APOC3,LPL
IBD_up	TRUE	0.0341	8	1312	4	0.003	0.5	GO:2000510	BP	4	positive regulation of dendritic cell chemotaxis	7	CCR6,CCR7,CCL21,IL12A
IBD_up	TRUE	0.0341	8	1312	4	0.003	0.5	GO:0030854	BP	4	positive regulation of granulocyte differentiation	6	TESC,IL5,LEF1,HCLS1
IBD_up	TRUE	0.0341	8	1312	4	0.003	0.5	GO:0043379	BP	4	memory T cell differentiation	7	IL12RB1,IL23A,IL12B,BCL6
IBD_up	TRUE	0.0341	8	1312	4	0.003	0.5	GO:0045188	BP	4	regulation of circadian sleep/wake cycle, non-REM sleep	4	IL6,GHRL,KCNA2,ADA
IBD_up	TRUE	0.0341	8	1312	4	0.003	0.5	GO:0045591	BP	4	positive regulation of regulatory T cell differentiation	7	FOXP3,IFNG,LILRB2,RLTPR
IBD_up	TRUE	0.0341	8	1312	4	0.003	0.5	GO:0001821	BP	4	histamine secretion	1	ADCYAP1,EDNRA,ADA,LYN
IBD_up	TRUE	0.0341	8	1312	4	0.003	0.5	GO:0051024	BP	4	positive regulation of immunoglobulin secretion	3	IL5,IL6,IL33,TNFRSF4
IBD_up	TRUE	0.0341	8	1312	4	0.003	0.5	GO:0046541	BP	4	saliva secretion	1	TAC1,FGF10,TACR1,AQP5
IBD_up	TRUE	0.0341	8	1312	4	0.003	0.5	GO:0001768	BP	4	establishment of T cell polarity	1	CYP26B1,CCR7,CCL21,CCL19
IBD_up	TRUE	0.0341	8	1312	4	0.003	0.5	GO:0010534	BP	16	regulation of activation of JAK2 kinase activity	1	IL23A,IL12B,AGT,SOCS1
IBD_up	TRUE	0.0341	8	1312	4	0.003	0.5	GO:0017127	MF	66	cholesterol transporter activity	1	APOB,CETP,APOA4,ABCG5
IBD_up	TRUE	0.0071	3	1312	3	0.002	1	GO:0061056	BP	56	sclerotome development	1	MEOX1,SFRP2,SHH
IBD_up	TRUE	0.0071	3	1312	3	0.002	1	GO:0097026	BP	11	dendritic cell dendrite assembly	1	CCR7,CCL21,CCL19
IBD_up	TRUE	0.0071	3	1312	3	0.002	1	GO:2000547	BP	11	regulation of dendritic cell dendrite assembly	1	CCR7,CCL21,CCL19
IBD_up	TRUE	0.0071	3	1312	3	0.002	1	GO:0002525	BP	4	acute inflammatory response to non-antigenic stimulus	6	FFAR2,ADCYAP1,FFAR3
IBD_up	TRUE	0.0071	3	1312	3	0.002	1	GO:0072535	BP	4	tumor necrosis factor (ligand) superfamily member 11 production	4	LTF,IFNG,ADAM8
IBD_up	TRUE	0.0071	3	1312	3	0.002	1	GO:2000307	BP	4	regulation of tumor necrosis factor (ligand) superfamily member 11 production	5	LTF,IFNG,ADAM8
IBD_up	TRUE	0.0071	3	1312	3	0.002	1	GO:0044691	BP	4	tooth eruption	7	COL1A1,FAM20A,ADAMTS1
IBD_up	TRUE	0.0071	3	1312	3	0.002	1	GO:0060447	BP	4	bud outgrowth involved in lung branching	5	TNC,FGF10,SHH
IBD_up	TRUE	0.0071	3	1312	3	0.002	1	GO:0002877	BP	4	regulation of acute inflammatory response to non-antigenic stimulus	6	FFAR2,ADCYAP1,FFAR3
IBD_up	TRUE	0.0071	3	1312	3	0.002	1	GO:0002784	BP	4	regulation of antimicrobial peptide production	1	PGC,SPINK5,KLK7
IBD_up	TRUE	0.0071	3	1312	3	0.002	1	GO:0002786	BP	4	regulation of antibacterial peptide production	2	PGC,SPINK5,KLK7
IBD_up	TRUE	0.0071	3	1312	3	0.002	1	GO:0033092	BP	4	positive regulation of immature T cell proliferation in thymus	8	FOXP3,IL1B,SHH
IBD_up	TRUE	0.0071	3	1312	3	0.002	1	GO:0030450	BP	4	regulation of complement activation, classical pathway	3	C4BPA,C4BPB,CR1
IBD_up	TRUE	0.0071	3	1312	3	0.002	1	GO:0048818	BP	4	positive regulation of hair follicle maturation	3	GAL,TGFB2,MSX2
IBD_up	TRUE	0.0071	3	1312	3	0.002	1	GO:0051795	BP	4	positive regulation of catagen	4	GAL,TGFB2,MSX2
IBD_up	TRUE	0.0071	3	1312	3	0.002	1	GO:0045959	BP	4	negative regulation of complement activation, classical pathway	1	C4BPA,C4BPB,CR1
IBD_up	TRUE	0.0071	3	1312	3	0.002	1	GO:0097209	CC	47	epidermal lamellar body	1	SPINK5,ABCA12,KLK7
IBD_up	TRUE	0.0071	3	1312	3	0.002	1	GO:0031735	MF	38	CCR10 chemokine receptor binding	5	CCL25,CXCL13,CCL19
IBD_up	TRUE	0.0264	4	1312	3	0.002	0.75	GO:0060708	BP	18	spongiotrophoblast differentiation	1	LIF,SOCS3,GJB5
IBD_up	TRUE	0.0264	4	1312	3	0.002	0.75	GO:2000851	BP	3	positive regulation of glucocorticoid secretion	2	TAC1,GAL,GHRL
IBD_up	TRUE	0.0264	4	1312	3	0.002	0.75	GO:0002775	BP	4	antimicrobial peptide production	5	PGC,SPINK5,KLK7
IBD_up	TRUE	0.0264	4	1312	3	0.002	0.75	GO:0002778	BP	4	antibacterial peptide production	6	PGC,SPINK5,KLK7
IBD_up	TRUE	0.0264	4	1312	3	0.002	0.75	GO:0070269	BP	4	pyroptosis	3	CASP1,CASP5,AIM2
IBD_up	TRUE	0.0264	4	1312	3	0.002	0.75	GO:0002408	BP	4	myeloid dendritic cell chemotaxis	7	CCR7,CCL21,CCL19
IBD_up	TRUE	0.0264	4	1312	3	0.002	0.75	GO:0033091	BP	4	positive regulation of immature T cell proliferation	7	FOXP3,IL1B,SHH
IBD_up	TRUE	0.0264	4	1312	3	0.002	0.75	GO:2000321	BP	4	positive regulation of T-helper 17 cell differentiation	10	IL12RB1,IL23A,IL12B
IBD_up	TRUE	0.0264	4	1312	3	0.002	0.75	GO:0046877	BP	4	regulation of saliva secretion	2	TAC1,FGF10,TACR1
IBD_up	TRUE	0.0264	4	1312	3	0.002	0.75	GO:0060665	BP	4	regulation of branching involved in salivary gland morphogenesis by mesenchymal-epithelial signaling	1	HGF,FGF10,FGF7
IBD_up	TRUE	0.0264	4	1312	3	0.002	0.75	GO:0051461	BP	4	positive regulation of corticotropin secretion	1	LIF,GHRL,APLN
IBD_up	TRUE	0.0264	4	1312	3	0.002	0.75	GO:0042520	BP	4	positive regulation of tyrosine phosphorylation of Stat4 protein	1	IL23A,IL12B,IL12A
IBD_up	TRUE	0.0264	4	1312	3	0.002	0.75	GO:2000330	BP	4	positive regulation of T-helper 17 cell lineage commitment	1	IL12RB1,IL23A,IL12B
IBD_up	TRUE	0.0264	4	1312	3	0.002	0.75	GO:0030882	MF	21	lipid antigen binding	2	CD1C,CD1B,CD1E
IBD_up	TRUE	0.0264	4	1312	3	0.002	0.75	GO:0030883	MF	21	endogenous lipid antigen binding	3	CD1C,CD1B,CD1E
IBD_up	TRUE	0.0264	4	1312	3	0.002	0.75	GO:0030884	MF	21	exogenous lipid antigen binding	3	CD1C,CD1B,CD1E
IBD_up	TRUE	0.0264	4	1312	3	0.002	0.75	GO:0030284	MF	13	estrogen receptor activity	1	ESR1,LEF1,NKX3-1
IBD_down	TRUE	0.00257	25	393	6	0.015	0.24	GO:0032094	BP	45	response to food	1	MT3,GHR,NPY,G6PC,CYP1A1,SLC16A1
IBD_down	TRUE	0.02	6	393	3	0.008	0.5	GO:0009698	BP	28	phenylpropanoid metabolic process	1	CYP1A1,UGT1A8,UGT1A7
IBD_down	TRUE	0.0102	5	393	3	0.008	0.6	GO:0009804	BP	28	coumarin metabolic process	2	CYP1A1,UGT1A8,UGT1A7
IBD_down	TRUE	0.0342	7	393	3	0.008	0.429	GO:0046415	BP	60	urate metabolic process	1	ABCG2,G6PC,SLC16A9
IBD_down	TRUE	5.36e-05	221	393	21	0.053	0.095	GO:0015849	BP	37	organic acid transport	1	SLC13A2,ABCB11,SLC36A1,SLC3A1,SLC38A4,SLC16A1,SLC26A2,SLC1A7,SLC51A,SLC16A9,SLC23A1,AGXT,SLC6A19,PDZK1,SLC17A8,LCN12,CYP4F2,AKR1C1,SLC22A4,SLC22A5,SLC10A5
IBD_down	TRUE	0.000169	1092	393	57	0.145	0.052	GO:0006811	BP	37	ion transport	1	SLC13A2,KCNG1,BEST2,ROS1,ABCB11,SLC13A1,MT3,SGK2,AQP8,CLDN15,SLC6A4,ASIC2,TRPM6,NPY,SLC36A1,HRC,CA1,SLC3A1,CHRNA1,SLC38A4,SLC39A5,BEST4,ATP6V1C2,SLC4A10,ANK3,SLC5A10,SLC16A1,SLC26A2,SLC5A11,KCNE2,SLC1A7,SLC51A,SLC16A9,TMEM63C,SLC39A2,CA7,SLC23A1,TMEM37,PDZD3,AGXT,SLC6A19,PDZK1,DPP10,HTR3C,SLC17A8,GRIN2A,DHRS7C,LCN12,HTR3E,CYP4F2,P2RY4,AKR1C1,SLC22A4,SLC22A5,CNGA1,SLC10A5,AP000721.4
IBD_down	TRUE	0.000298	415	393	29	0.074	0.07	GO:0006820	BP	37	anion transport	2	SLC13A2,BEST2,ROS1,ABCB11,SLC13A1,SLC36A1,CA1,SLC3A1,SLC38A4,BEST4,SLC4A10,SLC16A1,SLC26A2,SLC1A7,SLC51A,SLC16A9,CA7,SLC23A1,AGXT,SLC6A19,PDZK1,SLC17A8,LCN12,CYP4F2,P2RY4,AKR1C1,SLC22A4,SLC22A5,SLC10A5
IBD_down	TRUE	0.000351	310	393	24	0.061	0.077	GO:0015711	BP	37	organic anion transport	3	SLC13A2,ABCB11,SLC36A1,CA1,SLC3A1,SLC38A4,SLC4A10,SLC16A1,SLC26A2,SLC1A7,SLC51A,SLC16A9,CA7,SLC23A1,AGXT,SLC6A19,PDZK1,SLC17A8,LCN12,CYP4F2,AKR1C1,SLC22A4,SLC22A5,SLC10A5
IBD_down	TRUE	5.36e-05	221	393	21	0.053	0.095	GO:0046942	BP	37	carboxylic acid transport	4	SLC13A2,ABCB11,SLC36A1,SLC3A1,SLC38A4,SLC16A1,SLC26A2,SLC1A7,SLC51A,SLC16A9,SLC23A1,AGXT,SLC6A19,PDZK1,SLC17A8,LCN12,CYP4F2,AKR1C1,SLC22A4,SLC22A5,SLC10A5
IBD_down	TRUE	0.0127	110	393	11	0.028	0.1	GO:0015718	BP	37	monocarboxylic acid transport	5	ABCB11,SLC16A1,SLC51A,SLC16A9,PDZK1,LCN12,CYP4F2,AKR1C1,SLC22A4,SLC22A5,SLC10A5
IBD_down	TRUE	0.0182	731	393	37	0.094	0.051	GO:0006812	BP	37	cation transport	2	SLC13A2,KCNG1,ABCB11,SLC13A1,MT3,SGK2,SLC6A4,ASIC2,TRPM6,NPY,SLC36A1,HRC,CHRNA1,SLC38A4,SLC39A5,ATP6V1C2,SLC4A10,ANK3,SLC5A10,SLC5A11,KCNE2,TMEM63C,SLC39A2,SLC23A1,TMEM37,PDZK1,DPP10,HTR3C,SLC17A8,GRIN2A,DHRS7C,HTR3E,SLC22A4,SLC22A5,CNGA1,SLC10A5,AP000721.4
IBD_down	TRUE	0.0111	385	393	24	0.061	0.062	GO:0015672	BP	37	monovalent inorganic cation transport	3	SLC13A2,KCNG1,ABCB11,SLC13A1,SGK2,SLC6A4,ASIC2,SLC36A1,SLC38A4,ATP6V1C2,SLC4A10,ANK3,SLC5A10,SLC5A11,KCNE2,SLC23A1,PDZK1,DPP10,SLC17A8,SLC22A4,SLC22A5,CNGA1,SLC10A5,AP000721.4
IBD_down	TRUE	0.000503	998	393	52	0.132	0.052	GO:0055085	BP	37	transmembrane transport	1	SLC13A2,KCNG1,BEST2,ABCB11,SLC13A1,SGK2,AQP8,SLC6A4,ASIC2,ABCG2,TRPM6,SLC36A1,HRC,G6PC,SLC19A3,SLC3A1,CHRNA1,SLC38A4,SLC39A5,ABCA8,BEST4,ATP6V1C2,SLC4A10,ANK3,SLC5A10,ABCA10,SLC16A1,SLC26A2,SVOPL,SLC5A11,KCNE2,SLC1A7,SLC16A9,TMEM63C,SLC39A2,SLC23A1,TMEM37,SLC6A19,PDZK1,DPP10,HTR3C,SLC17A8,GRIN2A,DHRS7C,LCN12,HTR3E,SLC22A4,SLC22A5,CNGA1,SLC23A3,SLC10A5,AP000721.4
IBD_down	TRUE	0.00877	678	393	36	0.092	0.053	GO:0034220	BP	37	ion transmembrane transport	2	KCNG1,BEST2,ABCB11,SLC13A1,SGK2,AQP8,ASIC2,TRPM6,SLC36A1,HRC,SLC3A1,CHRNA1,SLC38A4,BEST4,ATP6V1C2,SLC4A10,ANK3,SLC16A1,SLC26A2,KCNE2,SLC1A7,TMEM63C,SLC39A2,SLC23A1,TMEM37,PDZK1,DPP10,HTR3C,SLC17A8,GRIN2A,DHRS7C,HTR3E,SLC22A4,SLC22A5,CNGA1,AP000721.4
IBD_down	TRUE	0.0172	152	393	13	0.033	0.086	GO:0098656	BP	37	anion transmembrane transport	3	BEST2,SLC13A1,SLC36A1,SLC3A1,SLC38A4,BEST4,SLC4A10,SLC16A1,SLC26A2,SLC1A7,SLC17A8,SLC22A4,SLC22A5
IBD_down	TRUE	0.024	66	393	8	0.02	0.121	GO:1903825	BP	37	organic acid transmembrane transport	2	SLC36A1,SLC3A1,SLC38A4,SLC16A1,SLC1A7,SLC17A8,SLC22A4,SLC22A5
IBD_down	TRUE	0.024	66	393	8	0.02	0.121	GO:1905039	BP	37	carboxylic acid transmembrane transport	3	SLC36A1,SLC3A1,SLC38A4,SLC16A1,SLC1A7,SLC17A8,SLC22A4,SLC22A5
IBD_down	TRUE	0.000212	132	393	15	0.038	0.114	GO:0006814	BP	37	sodium ion transport	1	SLC13A2,ABCB11,SLC13A1,SGK2,ASIC2,SLC38A4,SLC4A10,ANK3,SLC5A10,SLC5A11,SLC23A1,SLC17A8,SLC22A4,SLC22A5,SLC10A5
IBD_down	TRUE	6.55e-07	25	393	9	0.023	0.36	GO:0017144	BP	55	drug metabolic process	1	PCK1,FMO5,CYP1A1,CYP3A4,CYP4F2,CYP2B6,UGT1A1,UGT1A8,UGT1A7
IBD_down	TRUE	0.0381	2	393	2	0.005	1	GO:0030824	BP	22	negative regulation of cGMP metabolic process	1	HPCA,PDZD3
IBD_down	TRUE	0.0237	14	393	4	0.01	0.286	GO:0030826	BP	22	regulation of cGMP biosynthetic process	1	GUCA2B,HPCA,PDZD3,GUCA2A
IBD_down	TRUE	0.000969	7	393	4	0.01	0.571	GO:0031282	BP	22	regulation of guanylate cyclase activity	2	GUCA2B,HPCA,PDZD3,GUCA2A
IBD_down	TRUE	0.0381	2	393	2	0.005	1	GO:0030827	BP	22	negative regulation of cGMP biosynthetic process	2	HPCA,PDZD3
IBD_down	TRUE	0.0381	2	393	2	0.005	1	GO:0031283	BP	22	negative regulation of guanylate cyclase activity	1	HPCA,PDZD3
IBD_down	TRUE	0.0165	132	393	12	0.031	0.091	GO:0042445	BP	44	hormone metabolic process	1	CYP1A1,CYP3A4,CRABP1,ANPEP,AKR1C1,SULT1A1,DIO3,HSD3B1,HSD3B2,UGT1A1,UGT1A8,UGT1A7
IBD_down	TRUE	0.00116	70	393	10	0.025	0.143	GO:0034754	BP	44	cellular hormone metabolic process	2	CYP1A1,CYP3A4,CRABP1,AKR1C1,SULT1A1,HSD3B1,HSD3B2,UGT1A1,UGT1A8,UGT1A7
IBD_down	TRUE	0.00134	14	393	5	0.013	0.357	GO:0042573	BP	44	retinoic acid metabolic process	3	CYP1A1,CRABP1,UGT1A1,UGT1A8,UGT1A7
IBD_down	TRUE	0.000145	5	393	4	0.01	0.8	GO:1904223	BP	20	regulation of glucuronosyltransferase activity	1	UGT1A1,UGT1A8,UGT1A10,UGT1A7
IBD_down	TRUE	0.000145	5	393	4	0.01	0.8	GO:1904224	BP	20	negative regulation of glucuronosyltransferase activity	1	UGT1A1,UGT1A8,UGT1A10,UGT1A7
IBD_down	TRUE	0.0107	126	393	12	0.031	0.095	GO:1990267	BP	21	response to transition metal nanoparticle	1	ABCG2,MT1G,CYP1A1,ADIRF,LIPC,KRT14,MT1X,MT1F,MT1H,MT1A,MT1M,BGLAP
IBD_down	TRUE	0.00127	44	393	8	0.02	0.182	GO:0010043	BP	21	response to zinc ion	2	MT1G,KRT14,MT1X,MT1F,MT1H,MT1A,MT1M,BGLAP
IBD_down	TRUE	9.35e-06	11	393	6	0.015	0.545	GO:0071294	BP	21	cellular response to zinc ion	1	MT1G,MT1X,MT1F,MT1H,MT1A,MT1M
IBD_down	TRUE	0.0204	98	393	10	0.025	0.102	GO:0007586	BP	43	digestion	1	PBLD,MEP1A,VIPR1,NPY,SSTR1,MEP1B,LIPC,AKR1C1,SLC22A5,UGT1A1
IBD_down	TRUE	0.0381	2	393	2	0.005	1	GO:0038169	BP	36	somatostatin receptor signaling pathway	1	SSTR1,SSTR3
IBD_down	TRUE	0.0381	2	393	2	0.005	1	GO:0038170	BP	36	somatostatin signaling pathway	1	SSTR1,SSTR3
IBD_down	TRUE	0.0193	216	393	16	0.041	0.074	GO:0008202	BP	56	steroid metabolic process	1	ABCB11,HSD17B2,MT3,G6PC,HMGCS2,CYP1A1,CYP3A4,LIPC,AKR1C1,SULT1A1,SULT1A2,CYP2B6,HSD3B1,HSD3B2,UGT1A1,UGT1A8
IBD_down	TRUE	0.00691	19	393	5	0.013	0.263	GO:0006063	BP	24	uronic acid metabolic process	1	UGT1A5,UGT1A1,UGT1A8,UGT1A10,UGT1A7
IBD_down	TRUE	0.00691	19	393	5	0.013	0.263	GO:0019585	BP	24	glucuronate metabolic process	2	UGT1A5,UGT1A1,UGT1A8,UGT1A10,UGT1A7
IBD_down	TRUE	0.00134	14	393	5	0.013	0.357	GO:0052695	BP	24	cellular glucuronidation	3	UGT1A5,UGT1A1,UGT1A8,UGT1A10,UGT1A7
IBD_down	TRUE	0.000425	6	393	4	0.01	0.667	GO:2001029	BP	24	regulation of cellular glucuronidation	1	UGT1A1,UGT1A8,UGT1A10,UGT1A7
IBD_down	TRUE	0.000145	5	393	4	0.01	0.8	GO:2001030	BP	24	negative regulation of cellular glucuronidation	2	UGT1A1,UGT1A8,UGT1A10,UGT1A7
IBD_down	TRUE	0.000479	141	393	15	0.038	0.106	GO:0009410	BP	24	response to xenobiotic stimulus	1	CYP1A1,SLC26A2,CYP3A4,CYP4F2,AKR1C1,SULT1A1,SULT1A2,CYP2B6,AKR7L,UGT1A5,UGT1A1,UGT1A8,UGT1A10,UGT1A7,ADH1C
IBD_down	TRUE	0.000368	138	393	15	0.038	0.109	GO:0071466	BP	24	cellular response to xenobiotic stimulus	2	CYP1A1,SLC26A2,CYP3A4,CYP4F2,AKR1C1,SULT1A1,SULT1A2,CYP2B6,AKR7L,UGT1A5,UGT1A1,UGT1A8,UGT1A10,UGT1A7,ADH1C
IBD_down	TRUE	3.34e-06	15	393	7	0.018	0.467	GO:0009812	BP	24	flavonoid metabolic process	1	CYP1A1,SULT1A1,UGT1A5,UGT1A1,UGT1A8,UGT1A10,UGT1A7
IBD_down	TRUE	0.0019	8	393	4	0.01	0.5	GO:0009813	BP	24	flavonoid biosynthetic process	2	UGT1A5,UGT1A1,UGT1A10,UGT1A7
IBD_down	TRUE	9.45e-05	9	393	5	0.013	0.556	GO:0052696	BP	24	flavonoid glucuronidation	2	UGT1A5,UGT1A1,UGT1A8,UGT1A10,UGT1A7
IBD_down	TRUE	0.000145	5	393	4	0.01	0.8	GO:0051552	BP	24	flavone metabolic process	1	UGT1A1,UGT1A8,UGT1A10,UGT1A7
IBD_down	TRUE	0.000256	134	393	15	0.038	0.112	GO:0006805	BP	24	xenobiotic metabolic process	1	CYP1A1,SLC26A2,CYP3A4,CYP4F2,AKR1C1,SULT1A1,SULT1A2,CYP2B6,AKR7L,UGT1A5,UGT1A1,UGT1A8,UGT1A10,UGT1A7,ADH1C
IBD_down	TRUE	4.82e-06	6	393	5	0.013	0.833	GO:0052697	BP	24	xenobiotic glucuronidation	2	UGT1A5,UGT1A1,UGT1A8,UGT1A10,UGT1A7
IBD_down	TRUE	0.0186	35	393	6	0.015	0.171	GO:0046686	BP	17	response to cadmium ion	1	MT3,MT1G,MT1X,MT1F,MT1H,MT1A
IBD_down	TRUE	1.83e-05	12	393	6	0.015	0.5	GO:0071276	BP	17	cellular response to cadmium ion	1	MT3,MT1G,MT1X,MT1F,MT1H,MT1A
IBD_down	TRUE	0.05	1025	393	46	0.117	0.045	GO:0005887	CC	25	integral component of plasma membrane	1	SLC13A2,KCNG1,C6,BEST2,FGFR3,TRHDE,ABCB11,SLC13A1,RHBDL1,AQP8,SLC6A4,ASIC2,MEP1A,GHR,VIPR1,CNTFR,GAL3ST1,ART1,SLC19A3,SLC3A1,CHRNA1,SLC38A4,SSTR1,MEP1B,BEST4,LPPR1,CDHR1,SLC16A1,SLC26A2,TSPAN7,EDA,KCNE2,NPY1R,SLC39A2,ANPEP,SLC23A1,SLC6A19,PTGDR2,GRIN2A,P2RY4,SLC22A4,SLC22A5,CNGA1,UGT1A1,SLC10A5,SSTR3
IBD_down	TRUE	0.0196	49	393	7	0.018	0.143	GO:0016782	MF	39	transferase activity, transferring sulfur-containing groups	1	GAL3ST1,HS3ST6,WSCD1,CHST13,CHST6,SULT1A1,SULT1A2
IBD_down	TRUE	0.00375	38	393	7	0.018	0.184	GO:0008146	MF	39	sulfotransferase activity	2	GAL3ST1,HS3ST6,WSCD1,CHST13,CHST6,SULT1A1,SULT1A2
IBD_down	TRUE	0.0381	2	393	2	0.005	1	GO:0047006	MF	14	17-alpha,20-alpha-dihydroxypregn-4-en-3-one dehydrogenase activity	1	HSD17B2,AKR1C1
IBD_down	TRUE	0.0146	22	393	5	0.013	0.227	GO:0019840	MF	29	isoprenoid binding	1	CRABP1,LCN12,UGT1A1,UGT1A8,UGT1A7
IBD_down	TRUE	0.009	20	393	5	0.013	0.25	GO:0005501	MF	29	retinoid binding	2	CRABP1,LCN12,UGT1A1,UGT1A8,UGT1A7
IBD_down	TRUE	0.000185	10	393	5	0.013	0.5	GO:0001972	MF	29	retinoic acid binding	3	CRABP1,LCN12,UGT1A1,UGT1A8,UGT1A7
IBD_down	TRUE	0.00691	19	393	5	0.013	0.263	GO:0015020	MF	48	glucuronosyltransferase activity	1	UGT1A5,UGT1A1,UGT1A8,UGT1A10,UGT1A7
IBD_down	TRUE	0.0381	2	393	2	0.005	1	GO:0004994	MF	18	somatostatin receptor activity	1	SSTR1,SSTR3
IBD_down	TRUE	8.81e-05	888	393	50	0.127	0.056	GO:0005215	MF	11	transporter activity	1	SLC13A2,KCNG1,BEST2,ABCB11,SLC13A1,SEC14L5,AQP8,SLC6A4,ASIC2,ABCG2,TRPM6,SLC36A1,SLC19A3,SLC3A1,CHRNA1,SLC38A4,SLC39A5,ABCA8,BEST4,ATP6V1C2,SLC4A10,SLC5A10,ABCA10,SLC16A1,SLC26A2,SVOPL,SLC5A11,KCNE2,SLC1A7,SLC51A,SLC16A9,TMEM63C,SLC39A2,CRABP1,SLC23A1,TMEM37,SLC6A19,PDZK1,LCN15,HTR3C,SLC17A8,GRIN2A,LCN12,HTR3E,SLC22A4,SLC22A5,CNGA1,SLC23A3,SLC10A5,AP000721.4
IBD_down	TRUE	0.0137	747	393	38	0.097	0.051	GO:0022892	MF	11	substrate-specific transporter activity	2	SLC13A2,KCNG1,BEST2,ABCB11,SLC13A1,AQP8,SLC6A4,ASIC2,TRPM6,SLC36A1,SLC19A3,SLC3A1,CHRNA1,SLC38A4,SLC39A5,BEST4,ATP6V1C2,SLC4A10,SLC16A1,SLC26A2,SVOPL,KCNE2,SLC1A7,SLC16A9,TMEM63C,SLC39A2,SLC23A1,TMEM37,SLC6A19,HTR3C,SLC17A8,GRIN2A,HTR3E,SLC22A4,SLC22A5,CNGA1,SLC10A5,AP000721.4
IBD_down	TRUE	2.99e-05	661	393	42	0.107	0.064	GO:0022857	MF	11	transmembrane transporter activity	2	SLC13A2,KCNG1,BEST2,ABCB11,SLC13A1,AQP8,SLC6A4,ASIC2,ABCG2,TRPM6,SLC36A1,SLC19A3,SLC3A1,CHRNA1,SLC38A4,SLC39A5,ABCA8,BEST4,ATP6V1C2,SLC4A10,ABCA10,SLC16A1,SLC26A2,SVOPL,SLC5A11,KCNE2,SLC1A7,SLC16A9,TMEM63C,SLC39A2,SLC23A1,TMEM37,SLC6A19,HTR3C,SLC17A8,GRIN2A,HTR3E,SLC22A4,SLC22A5,CNGA1,SLC10A5,AP000721.4
IBD_down	TRUE	6.73e-05	243	393	22	0.056	0.091	GO:0022804	MF	11	active transmembrane transporter activity	3	SLC13A2,ABCB11,SLC13A1,SLC6A4,ABCG2,SLC36A1,SLC38A4,ABCA8,ATP6V1C2,SLC4A10,ABCA10,SLC16A1,SLC26A2,SLC5A11,SLC1A7,SLC16A9,SLC23A1,SLC6A19,SLC17A8,SLC22A4,SLC22A5,SLC10A5
IBD_down	TRUE	4.2e-05	148	393	17	0.043	0.115	GO:0015291	MF	11	secondary active transmembrane transporter activity	4	SLC13A2,SLC13A1,SLC6A4,SLC36A1,SLC38A4,SLC4A10,SLC16A1,SLC26A2,SLC5A11,SLC1A7,SLC16A9,SLC23A1,SLC6A19,SLC17A8,SLC22A4,SLC22A5,SLC10A5
IBD_down	TRUE	4.51e-07	96	393	16	0.041	0.167	GO:0015293	MF	11	symporter activity	5	SLC13A2,SLC13A1,SLC6A4,SLC36A1,SLC38A4,SLC4A10,SLC16A1,SLC5A11,SLC1A7,SLC16A9,SLC23A1,SLC6A19,SLC17A8,SLC22A4,SLC22A5,SLC10A5
IBD_down	TRUE	0.000448	28	393	7	0.018	0.25	GO:1901618	MF	11	organic hydroxy compound transmembrane transporter activity	3	ABCB11,AQP8,SLC6A4,SLC16A1,SLC22A4,SLC22A5,SLC10A5
IBD_down	TRUE	0.000124	602	393	38	0.097	0.063	GO:0022891	MF	11	substrate-specific transmembrane transporter activity	3	SLC13A2,KCNG1,BEST2,ABCB11,SLC13A1,AQP8,SLC6A4,ASIC2,TRPM6,SLC36A1,SLC19A3,SLC3A1,CHRNA1,SLC38A4,SLC39A5,BEST4,ATP6V1C2,SLC4A10,SLC16A1,SLC26A2,SVOPL,KCNE2,SLC1A7,SLC16A9,TMEM63C,SLC39A2,SLC23A1,TMEM37,SLC6A19,HTR3C,SLC17A8,GRIN2A,HTR3E,SLC22A4,SLC22A5,CNGA1,SLC10A5,AP000721.4
IBD_down	TRUE	1.79e-06	92	393	15	0.038	0.163	GO:0005342	MF	11	organic acid transmembrane transporter activity	4	SLC13A2,ABCB11,SLC36A1,SLC3A1,SLC38A4,SLC16A1,SLC26A2,SLC1A7,SLC16A9,SLC23A1,SLC6A19,SLC17A8,SLC22A4,SLC22A5,SLC10A5
IBD_down	TRUE	0.000234	547	393	35	0.089	0.064	GO:0015075	MF	11	ion transmembrane transporter activity	4	SLC13A2,KCNG1,BEST2,ABCB11,SLC13A1,SLC6A4,ASIC2,TRPM6,SLC36A1,SLC3A1,CHRNA1,SLC38A4,SLC39A5,BEST4,ATP6V1C2,SLC4A10,SLC16A1,SLC26A2,KCNE2,SLC1A7,SLC16A9,TMEM63C,SLC39A2,SLC23A1,TMEM37,SLC6A19,HTR3C,SLC17A8,GRIN2A,HTR3E,SLC22A4,SLC22A5,CNGA1,SLC10A5,AP000721.4
IBD_down	TRUE	0.0117	109	393	11	0.028	0.101	GO:0022853	MF	11	active ion transmembrane transporter activity	5	SLC13A2,ABCB11,SLC13A1,ATP6V1C2,SLC4A10,SLC26A2,SLC1A7,SLC23A1,SLC22A4,SLC22A5,SLC10A5
IBD_down	TRUE	3e-05	178	393	19	0.048	0.107	GO:0008509	MF	11	anion transmembrane transporter activity	5	SLC13A2,BEST2,ABCB11,SLC13A1,SLC36A1,SLC3A1,SLC38A4,BEST4,SLC4A10,SLC16A1,SLC26A2,SLC1A7,SLC16A9,SLC23A1,SLC6A19,SLC17A8,SLC22A4,SLC22A5,SLC10A5
IBD_down	TRUE	2.29e-05	111	393	15	0.038	0.135	GO:0008514	MF	11	organic anion transmembrane transporter activity	6	SLC13A2,ABCB11,SLC36A1,SLC3A1,SLC38A4,SLC16A1,SLC26A2,SLC1A7,SLC16A9,SLC23A1,SLC6A19,SLC17A8,SLC22A4,SLC22A5,SLC10A5
IBD_down	TRUE	1.54e-06	91	393	15	0.038	0.165	GO:0046943	MF	11	carboxylic acid transmembrane transporter activity	7	SLC13A2,ABCB11,SLC36A1,SLC3A1,SLC38A4,SLC16A1,SLC26A2,SLC1A7,SLC16A9,SLC23A1,SLC6A19,SLC17A8,SLC22A4,SLC22A5,SLC10A5
IBD_down	TRUE	0.00257	25	393	6	0.015	0.24	GO:0008028	MF	11	monocarboxylic acid transmembrane transporter activity	8	ABCB11,SLC16A1,SLC16A9,SLC22A4,SLC22A5,SLC10A5
IBD_down	TRUE	0.00379	405	393	26	0.066	0.064	GO:0008324	MF	11	cation transmembrane transporter activity	5	SLC13A2,KCNG1,ABCB11,SLC13A1,SLC6A4,ASIC2,TRPM6,SLC36A1,CHRNA1,SLC39A5,ATP6V1C2,KCNE2,SLC1A7,TMEM63C,SLC39A2,SLC23A1,TMEM37,SLC6A19,HTR3C,GRIN2A,HTR3E,SLC22A4,SLC22A5,CNGA1,SLC10A5,AP000721.4
IBD_down	TRUE	0.0174	63	393	8	0.02	0.127	GO:0015294	MF	11	solute:cation symporter activity	6	SLC13A2,SLC13A1,SLC6A4,SLC36A1,SLC1A7,SLC23A1,SLC6A19,SLC10A5
IBD_down	TRUE	0.00974	335	393	22	0.056	0.066	GO:0022890	MF	11	inorganic cation transmembrane transporter activity	6	SLC13A2,KCNG1,ABCB11,SLC13A1,SLC6A4,ASIC2,TRPM6,SLC36A1,SLC39A5,ATP6V1C2,KCNE2,SLC1A7,SLC39A2,SLC23A1,TMEM37,SLC6A19,GRIN2A,SLC22A4,SLC22A5,CNGA1,SLC10A5,AP000721.4
IBD_down	TRUE	0.00866	222	393	17	0.043	0.077	GO:0015077	MF	11	monovalent inorganic cation transmembrane transporter activity	7	SLC13A2,KCNG1,ABCB11,SLC13A1,SLC6A4,ASIC2,SLC36A1,ATP6V1C2,KCNE2,SLC1A7,SLC23A1,SLC6A19,SLC22A4,SLC22A5,CNGA1,SLC10A5,AP000721.4
IBD_down	TRUE	0.041	254	393	17	0.043	0.067	GO:0046873	MF	11	metal ion transmembrane transporter activity	7	SLC13A2,KCNG1,ABCB11,SLC13A1,SLC6A4,ASIC2,TRPM6,SLC39A5,KCNE2,SLC1A7,SLC39A2,SLC23A1,TMEM37,SLC6A19,GRIN2A,CNGA1,SLC10A5
IBD_down	TRUE	0.0117	75	393	9	0.023	0.12	GO:0015081	MF	11	sodium ion transmembrane transporter activity	8	SLC13A2,ABCB11,SLC13A1,SLC6A4,ASIC2,SLC1A7,SLC23A1,SLC6A19,SLC10A5
IBD_down	TRUE	0.00764	30	393	6	0.015	0.2	GO:0015370	MF	11	solute:sodium symporter activity	9	SLC13A2,SLC6A4,SLC1A7,SLC23A1,SLC6A19,SLC10A5
IBD_down	TRUE	0.0381	2	393	2	0.005	1	GO:0015199	MF	11	amino-acid betaine transmembrane transporter activity	1	SLC22A4,SLC22A5
IBD_down	TRUE	0.0381	2	393	2	0.005	1	GO:0015226	MF	11	carnitine transmembrane transporter activity	2	SLC22A4,SLC22A5
IBD_down	TRUE	0.0381	2	393	2	0.005	1	GO:0005232	MF	34	serotonin-activated cation-selective channel activity	1	HTR3C,HTR3E
IBD_down	TRUE	0.00417	4	393	3	0.008	0.75	GO:0010851	MF	1	cyclase regulator activity	1	GUCA2B,PDZD3,GUCA2A
IBD_down	TRUE	0.0381	2	393	2	0.005	1	GO:0010853	MF	1	cyclase activator activity	2	GUCA2B,GUCA2A
IBD_down	TRUE	0.00106	3	393	3	0.008	1	GO:0030249	MF	1	guanylate cyclase regulator activity	2	GUCA2B,PDZD3,GUCA2A
IBD_down	TRUE	0.0381	2	393	2	0.005	1	GO:0030250	MF	1	guanylate cyclase activator activity	3	GUCA2B,GUCA2A
IBD_down	TRUE	0.0342	7	393	3	0.008	0.429	GO:0042923	MF	6	neuropeptide binding	1	SSTR1,PTGDR2,SSTR3
IBD_down	TRUE	0.0275	25	393	5	0.013	0.2	GO:0016709	MF	63	oxidoreductase activity, acting on paired donors, with incorporation or reduction of molecular oxygen, NAD(P)H as one donor, and incorporation of one atom of oxygen	1	FMO5,CYP1A1,CYP3A4,CYP4F2,AKR1C1
IBD_down	TRUE	0.05	2	393	2	0.005	1	CORUM:426	cor	42	Meprin A	1	MEP1A,MEP1B
IBD_down	TRUE	0.05	35	393	9	0.023	0.257	KEGG:00830	keg	51	Retinol metabolism	1	CYP1A1,CYP3A4,CYP2B6,UGT1A5,UGT1A1,UGT1A8,UGT1A10,UGT1A7,ADH1C
IBD_down	TRUE	0.000324	30	393	11	0.028	0.367	KEGG:00140	keg	9	Steroid hormone biosynthesis	1	HSD17B2,CYP1A1,CYP3A4,AKR1C1,HSD3B1,HSD3B2,UGT1A5,UGT1A1,UGT1A8,UGT1A10,UGT1A7
IBD_down	TRUE	0.0403	521	393	24	0.061	0.046	MI:hsa-miR-323-5p	mi	50	MI:hsa-miR-323-5p	1	BAIAP3,BEST2,GUCA2B,TRPM6,SPINK2,EMX1,SELENBP1,CDHR1,LHFPL4,NRG2,FAM151A,CAPN13,PRAP1,CRABP1,B4GALNT2,KLK13,LCN15,HTR3C,LCN12,INPP5J,ZNF775,GUCA2A,TSTD1,AC073834.3
IBD_down	TRUE	0.05	9	393	7	0.018	0.778	REAC:5660526	rea	8	Response to metal ions	1	MT3,MT1G,MT1X,MT1F,MT1H,MT1A,MT1M
IBD_down	TRUE	0.05	9	393	7	0.018	0.778	REAC:5661231	rea	8	Metallothioneins bind metals	2	MT3,MT1G,MT1X,MT1F,MT1H,MT1A,MT1M
IBD_down	TRUE	0.0236	41	393	4	0.01	0.098	TF:M06971_0	tf	32	Factor: ZNF521; motif: TGGGGKCCCCCA; match class: 0	1	LHFPL4,NAGS,SLC23A1,SSTR3
IBD_down	TRUE	0.0228	23	393	3	0.008	0.13	TF:M06521_0	tf	65	Factor: ZFP62; motif: NGGTSCMGCCGG; match class: 0	1	RHBDL1,PIWIL1,B3GNT8
IBD_down	TRUE	0.0373	1415	393	49	0.125	0.035	TF:M07051_1	tf	4	Factor: NF-1B; motif: CTGGCASGV; match class: 1	1	PDK2,BAIAP3,KCNG1,GUCA2B,GLP2R,FGFR3,CHADL,RHBDL1,AQP8,GHR,VIPR1,CNTFR,KRT36,GNG13,PDE6A,PLA2G12B,SH2D6,LHFPL4,NRG2,KCNE2,SLC25A34,SLC51A,DEFB1,SLC39A2,ASPG,ACSF2,LRRN2,C2ORF54,AGXT,DSCAML1,LCN15,WSCD1,SLC17A8,FAM71E2,LCN12,CYP4F2,KRT14,HRCT1,ZNF775,SULT1A2,SSPO,HES5,NEU4,SATB2-AS1,RP11-225H22.5,HOXA11-AS,LINC00870,RP11-84C10.4,PNLIPRP2
IBD_down	TRUE	0.0396	12	393	2	0.005	0.167	TF:M04023_0	tf	27	Factor: MEF-2B; motif: RCTAWAAATAGC; match class: 0	1	KRT14,CPNE4
IBD_down	TRUE	0.0244	735	393	29	0.074	0.039	TF:M04141_1	tf	46	Factor: TEAD1; motif: NRCATTCCWN; match class: 1	1	SLC13A2,TRHDE,PLCL1,TNP1,ACADS,SLC36A1,KRT36,SLC3A1,CHRNA1,SSTR1,CNTN4,CDHR1,SLC16A1,TSPAN7,MUM1L1,CPA2,KCNE2,LEAP2,CHP2,B4GALNT2,NRG4,CYP4F2,KRT14,MT1X,MT1F,CTD-2031P19.3,CYP1B1-AS1,RP11-100N20.1,RP11-379K22.2
IBD_down	TRUE	0.0268	1	393	1	0.003	1	TF:M06151_1	tf	61	Factor: ZNF84; motif: NCCTMCGGMAGA; match class: 1	1	FAM71E2
IBD_down	TRUE	0.0382	28	393	3	0.008	0.107	TF:M05428_0	tf	58	Factor: RP58; motif: NGGGGCAAGSCM; match class: 0	1	HOXA2,PADI2,SLC51A
IBD_down	TRUE	0.0419	49	393	4	0.01	0.082	TF:M03957_0	tf	3	Factor: ONECUT3; motif: NAAAAATCRATAAN; match class: 0	1	C6,MT1G,ACSF2,MT1H
IBD_down	TRUE	0.0268	1	393	1	0.003	1	TF:M05662_1	tf	38	Factor: ZNF780A; motif: NTGGGATGGAGC; match class: 1	1	ZNF385C
IBD_down	TRUE	0.00685	15	393	3	0.008	0.2	TF:M06328_0	tf	33	Factor: ZNF343; motif: KGTTGCTAAAGA; match class: 0	1	ROS1,FAM189A1,NAGS
IBD_down	TRUE	0.0116	114	393	8	0.02	0.07	TF:M02219_1	tf	19	Factor: NR3C1; motif: RRGAACATWMYGTYCTRN; match class: 1	1	SLC13A1,SLC36A1,KLK3,ALPI,SNX32,CYP4F2,NAP1L2,NEU4
IBD_down	TRUE	0.0295	654	393	26	0.066	0.04	TF:M07126_0	tf	7	Factor: Smad2:Smad3:Smad4; motif: NTGTCTGNCACCT; match class: 0	1	SLC13A1,TNNC2,FAM189A1,COL9A1,ACADS,HRK,CYP1A1,DOC2A,SVOPL,ALPI,SLC51A,C9ORF24,SEMA3E,LRRN2,FADS6,SCUBE2,NCKAP5,HTR3E,ZNF385C,FAM53B,CPNE4,SLC23A3,TSTD1,TINCR,XXBAC-B135H6.15,RP11-314O13.1
IBD_down	TRUE	0.0135	19	393	3	0.008	0.158	TF:M07126_1	tf	7	Factor: Smad2:Smad3:Smad4; motif: NTGTCTGNCACCT; match class: 1	2	DOC2A,SLC23A3,TSTD1
IBD_down	TRUE	0.0448	556	393	22	0.056	0.04	TF:M04145_1	tf	16	Factor: TEAD4; motif: NRCATTCCWN; match class: 1	1	SLC13A2,TRHDE,ACADS,SLC36A1,CHRNA1,SSTR1,CNTN4,CDHR1,SLC16A1,TSPAN7,MUM1L1,CPA2,KCNE2,LEAP2,B4GALNT2,NRG4,KRT14,MT1X,CTD-2031P19.3,CYP1B1-AS1,RP11-100N20.1,RP11-379K22.2
IBD_down	TRUE	0.0394	579	393	23	0.059	0.04	TF:M06099_0	tf	13	Factor: ZNF14; motif: GTTGTAAAGA; match class: 0	1	IGSF9,LAMA1,AQP8,PBLD,CWH43,HAVCR1,PLCL1,TNP1,PCK1,SPINK2,PRKG2,SLC38A4,SSTR1,MEP1B,SLC4A10,CNTN4,ADIRF,SLC5A11,EFCAB3,MS4A10,HEPACAM2,MT1F,CDKN2B-AS1
IBD_down	TRUE	0.0315	26	393	3	0.008	0.115	TF:M01203_1	tf	57	Factor: SPI1; motif: NNAAWGNGGAASTNNNN; match class: 1	1	MT1G,ADIRF,MT1H
IBD_down	TRUE	0.00685	15	393	3	0.008	0.2	TF:M06019_0	tf	62	Factor: ZNF98; motif: NGTTAAGWGGGA; match class: 0	1	ASIC2,SLC36A1,RP11-225H22.5
IBD_down	TRUE	0.0268	1	393	1	0.003	1	TF:M06220_1	tf	40	Factor: ZNF155; motif: NWGATTWACTGM; match class: 1	1	RP5-1096D14.2
IBD_down	TRUE	0.0221	1270	393	46	0.117	0.036	TF:M07267_1	tf	35	Factor: SF-1; motif: TGRCCTTGR; match class: 1	1	SLC13A2,BAIAP3,MYOC,FAM184B,MT3,SGK2,TNNC2,RHBDL1,SYT17,PROC,HPCA,XPNPEP2,ACADS,EDN2,GAL3ST1,ART1,HRC,HRK,EMX1,MYCBPAP,CYP1A1,CDHR1,SLC5A10,CYP3A4,HS3ST6,ALPI,TMEM63C,ANPEP,NAALADL1,AGXT,MS4A10,PRM1,DSCAML1,APOBEC3B,CHST13,ESPN,MT1X,TMEM72,HRCT1,GUCA2A,SLC23A3,CTD-2031P19.3,RP11-855O10.2,SLC10A5,RP11-379K22.2,DHRS11
IBD_down	TRUE	0.0152	36	393	4	0.01	0.111	TF:M05758_0	tf	30	Factor: ZNF699; motif: NGKATYAAAATA; match class: 0	1	SEC14L5,LIPC,KLK13,LINC00870
IBD_down	TRUE	0.0325	138	393	8	0.02	0.058	TF:M00284_1	tf	2	Factor: TCF11:MafG; motif: NNNNNATGACTCAGCANTTNNG; match class: 1	1	MT3,SLC5A11,TMEM72,FAM47E,CYP2B6,CTD-2031P19.3,RP11-855O10.2,CYP2B7P1
IBD_down	TRUE	0.0146	54	393	5	0.013	0.093	TF:M06325_0	tf	59	Factor: ZNF585A; motif: ATGTNTAAAAWC; match class: 0	1	SLC13A2,TTBK1,ABCA10,HTR3C,RP11-677M14.3
IBD_down	TRUE	0.0484	74	393	5	0.013	0.068	TF:M06002_0	tf	41	Factor: ZNF257; motif: NGGGWGGGCARM; match class: 0	1	VIPR1,XPNPEP2,SLC36A1,NAALADL1,LGALS9C
IBD_down	TRUE	0.0418	29	393	3	0.008	0.103	TF:M06052_0	tf	64	Factor: ZNF729; motif: NGGTGGTGAAGA; match class: 0	1	PADI2,SLC25A34,TINCR
IBD_down	TRUE	0.0494	1952	393	64	0.163	0.033	TF:M01888_1	tf	31	Factor: Smad3; motif: NGNCAGACASNNN; match class: 1	1	PDK2,BAIAP3,KCNG1,GUCA2B,ABCB11,TNNC2,RHBDL1,FAM189A1,DAO,COL9A1,GHR,VIPR1,IL1R2,TNP1,ABCG2,NLN,MT1G,KRT36,EDN2,KLK14,SELENBP1,SLC4A10,LPPR1,DOC2A,FMN2,TSPAN7,SLC5A11,CYP3A4,FAM151A,SLC25A34,ALPI,SLC51A,C9ORF24,SLC39A2,PRAP1,ANPEP,KLK4,NAALADL1,CA7,AGXT,SNX32,SLC6A19,SCUBE2,DSCAML1,B3GNT8,SLC17A8,FAM71E2,CHST13,OTOP3,PTGDR2,KRT14,P2RY4,ZNF385C,HRCT1,ZNF775,CYP2B6,SSPO,CNGA1,HSD3B2,TINCR,LINC00704…
IBD_down	TRUE	0.0268	1	393	1	0.003	1	TF:M04127_0	tf	5	Factor: TBX1; motif: TTTCACACCTYWRAGGTGTGARA; match class: 0	1	OTOP2
IBD_down	TRUE	0.0308	88	393	6	0.015	0.068	TF:M06117_1	tf	49	Factor: ZNF23; motif: KGGKTGRGGAGG; match class: 1	1	BAIAP3,CLDN15,EMX1,ACSF2,HMX2,HES5
IBD_down	TRUE	0.0268	1	393	1	0.003	1	TF:M06210_1	tf	47	Factor: ZNF33a; motif: NGGGHTTAMCGA; match class: 1	1	KLK4
IBD_down	TRUE	0.00101	369	393	21	0.053	0.057	TF:M01288_1	tf	15	Factor: NeuroD; motif: NNSCWGCTGNSY; match class: 1	1	SGK2,RHBDL1,GHR,MT1G,HS3ST6,ALPI,NAALADL1,TMEM37,B3GNT8,LCN15,WSCD1,MT1X,HRCT1,SOWAHA,MT1H,MT1A,MT1M,DNASE1,RP5-1096D14.2,ADH1C,DHRS11
IBD_down	TRUE	0.0174	388	393	18	0.046	0.046	TF:M02093_1	tf	23	Factor: ERR1; motif: CAAGGTCAMNN; match class: 1	1	SGK2,SYT17,HPCA,ACADS,GAL3ST1,HMGCS2,CYP1A1,CDHR1,SLC1A7,TMEM63C,NAALADL1,APOBEC3B,PTGDR2,MT1X,TMEM72,GUCA2A,SLC23A3,DHRS11
IBD_down	TRUE	0.032	45	393	4	0.01	0.089	TF:M05611_0	tf	26	Factor: SALL3; motif: CGAGTCTGAAK; match class: 0	1	SLC38A4,OSR1,TMIGD1,AC066593.1
IBD_down	TRUE	0.0268	1	393	1	0.003	1	TF:M05863_1	tf	10	Factor: ZNF491; motif: KGTTCCAGGTTC; match class: 1	1	OTOP3
IBD_down	TRUE	0.0219	178	393	10	0.025	0.056	TF:M06047_0	tf	12	Factor: ZNF276; motif: NGYTRGGGACGC; match class: 0	1	PIWIL1,CNTN4,LHFPL4,B4GALNT2,LRRN2,SLC17A8,CHST6,SNORA52,SATB2-AS1,RPSAP52
IBD_down	TRUE	0.0268	1	393	1	0.003	1	TF:M04132_0	tf	52	Factor: TBX21; motif: TCACACCTNAAAGGTGTGA; match class: 0	1	OTOP2
IBD_down	TRUE	0.0388	93	393	6	0.015	0.065	TF:M05441_0	tf	53	Factor: ZNF396; motif: KGGTGAGGAAGA; match class: 0	1	FGFR3,PADI2,NPY,EDN2,KLK3,ATP6V1C2
CD_spec	TRUE	0.00223	408	112	12	0.107	0.029	GO:0009617	BP	13	response to bacterium	1	NR1H4,APOB,PGC,CSF3,PF4V1,IL12B,LBP,IL6,CXCL5,LEAP2,NLRP6,IGHV3-23
CD_spec	TRUE	0.0229	144	112	6	0.054	0.042	GO:0042742	BP	13	defense response to bacterium	2	PGC,IL12B,LBP,IL6,LEAP2,IGHV3-23
CD_spec	TRUE	0.0146	132	112	6	0.054	0.045	GO:0006814	BP	48	sodium ion transport	1	ABCB11,SLC13A1,SLC10A2,SLC38A4,SLC4A10,SCN5A
CD_spec	TRUE	0.0158	1062	112	19	0.17	0.018	GO:0006629	BP	18	lipid metabolic process	1	NR1H4,ABCB11,APOB,SULT1E1,APOA4,APOC3,RBP2,AADAC,APOA1,SLC10A2,G6PC,MTTP,CYP2C19,B4GALNT2,FABP6,AGMO,ABCA4,HSD3B1,HSD3B2
CD_spec	TRUE	3.35e-06	216	112	12	0.107	0.056	GO:0008202	BP	18	steroid metabolic process	2	NR1H4,ABCB11,APOB,SULT1E1,APOA4,APOA1,SLC10A2,G6PC,CYP2C19,FABP6,HSD3B1,HSD3B2
CD_spec	TRUE	0.0484	9	112	2	0.018	0.222	GO:0034433	BP	18	steroid esterification	3	APOA4,APOA1
CD_spec	TRUE	0.0484	9	112	2	0.018	0.222	GO:0034434	BP	18	sterol esterification	4	APOA4,APOA1
CD_spec	TRUE	0.0484	9	112	2	0.018	0.222	GO:0034435	BP	18	cholesterol esterification	5	APOA4,APOA1
CD_spec	TRUE	0.0484	9	112	2	0.018	0.222	GO:0008212	BP	18	mineralocorticoid metabolic process	3	HSD3B1,HSD3B2
CD_spec	TRUE	0.00686	17	112	3	0.027	0.176	GO:0008211	BP	18	glucocorticoid metabolic process	3	APOA1,HSD3B1,HSD3B2
CD_spec	TRUE	0.000917	117	112	7	0.062	0.06	GO:0006694	BP	18	steroid biosynthetic process	3	NR1H4,ABCB11,APOB,APOA4,APOA1,HSD3B1,HSD3B2
CD_spec	TRUE	0.0259	58	112	4	0.036	0.069	GO:0019218	BP	18	regulation of steroid metabolic process	3	NR1H4,APOB,APOA4,APOA1
CD_spec	TRUE	0.00329	34	112	4	0.036	0.118	GO:0008206	BP	18	bile acid metabolic process	1	NR1H4,ABCB11,SLC10A2,FABP6
CD_spec	TRUE	0.0484	9	112	2	0.018	0.222	GO:0006705	BP	18	mineralocorticoid biosynthetic process	1	HSD3B1,HSD3B2
CD_spec	TRUE	0.0285	7	112	2	0.018	0.286	GO:0010872	BP	18	regulation of cholesterol esterification	1	APOA4,APOA1
CD_spec	TRUE	0.0137	5	112	2	0.018	0.4	GO:0010873	BP	18	positive regulation of cholesterol esterification	2	APOA4,APOA1
CD_spec	TRUE	0.0484	9	112	2	0.018	0.222	GO:0006702	BP	18	androgen biosynthetic process	1	HSD3B1,HSD3B2
CD_spec	TRUE	0.00229	12	112	3	0.027	0.25	GO:0044872	BP	54	lipoprotein localization	1	APOB,APOC3,MTTP
CD_spec	TRUE	0.00229	12	112	3	0.027	0.25	GO:0042953	BP	54	lipoprotein transport	1	APOB,APOC3,MTTP
CD_spec	TRUE	0.0228	319	112	9	0.08	0.028	GO:0046486	BP	44	glycerolipid metabolic process	1	APOB,APOA4,APOC3,AADAC,APOA1,G6PC,MTTP,FABP6,AGMO
CD_spec	TRUE	1.31e-05	123	112	9	0.08	0.073	GO:0006638	BP	44	neutral lipid metabolic process	1	APOB,APOA4,APOC3,AADAC,APOA1,G6PC,MTTP,FABP6,AGMO
CD_spec	TRUE	1.22e-05	122	112	9	0.08	0.074	GO:0006639	BP	44	acylglycerol metabolic process	2	APOB,APOA4,APOC3,AADAC,APOA1,G6PC,MTTP,FABP6,AGMO
CD_spec	TRUE	7.38e-06	115	112	9	0.08	0.078	GO:0006641	BP	44	triglyceride metabolic process	3	APOB,APOA4,APOC3,AADAC,APOA1,G6PC,MTTP,FABP6,AGMO
CD_spec	TRUE	0.00151	28	112	4	0.036	0.143	GO:0090207	BP	44	regulation of triglyceride metabolic process	4	APOA4,APOC3,AADAC,APOA1
CD_spec	TRUE	0.000187	17	112	4	0.036	0.235	GO:0090208	BP	44	positive regulation of triglyceride metabolic process	5	APOA4,APOC3,AADAC,APOA1
CD_spec	TRUE	0.0313	153	112	6	0.054	0.039	GO:0044242	BP	44	cellular lipid catabolic process	1	APOB,APOA4,APOC3,AADAC,APOA1,FABP6
CD_spec	TRUE	1.8e-05	41	112	6	0.054	0.146	GO:0046503	BP	44	glycerolipid catabolic process	2	APOB,APOA4,APOC3,AADAC,APOA1,FABP6
CD_spec	TRUE	3.15e-06	31	112	6	0.054	0.194	GO:0046461	BP	44	neutral lipid catabolic process	2	APOB,APOA4,APOC3,AADAC,APOA1,FABP6
CD_spec	TRUE	3.15e-06	31	112	6	0.054	0.194	GO:0046464	BP	44	acylglycerol catabolic process	3	APOB,APOA4,APOC3,AADAC,APOA1,FABP6
CD_spec	TRUE	1.64e-06	28	112	6	0.054	0.214	GO:0019433	BP	44	triglyceride catabolic process	4	APOB,APOA4,APOC3,AADAC,APOA1,FABP6
CD_spec	TRUE	0.00827	43	112	4	0.036	0.093	GO:0050994	BP	44	regulation of lipid catabolic process	1	APOA4,APOC3,AADAC,APOA1
CD_spec	TRUE	1.04e-05	9	112	4	0.036	0.444	GO:0010896	BP	44	regulation of triglyceride catabolic process	2	APOA4,APOC3,AADAC,APOA1
CD_spec	TRUE	0.0113	20	112	3	0.027	0.15	GO:0050996	BP	44	positive regulation of lipid catabolic process	2	APOA4,AADAC,APOA1
CD_spec	TRUE	0.000215	6	112	3	0.027	0.5	GO:0010898	BP	44	positive regulation of triglyceride catabolic process	3	APOA4,AADAC,APOA1
CD_spec	TRUE	0.00719	1986	112	30	0.268	0.015	GO:0009605	BP	20	response to external stimulus	1	NR1H4,CREB3L3,FAP,APOB,PGC,CSF3,SLC6A4,PF4V1,APOA4,APOC3,IL12B,RBP2,APOA1,FOSB,LBP,CCL25,G6PC,IL6,MMP13,CMTM2,CXCL5,PITX2,LEAP2,NRG4,SLC6A19,NLRP6,SCN5A,LRRK2,ABCA4,IGHV3-23
CD_spec	TRUE	0.0193	192	112	7	0.062	0.036	GO:0051606	BP	20	detection of stimulus	1	APOB,APOA4,APOC3,RBP2,APOA1,LBP,ABCA4
CD_spec	TRUE	0.00497	108	112	6	0.054	0.056	GO:0009581	BP	20	detection of external stimulus	2	APOB,APOA4,APOC3,RBP2,APOA1,ABCA4
CD_spec	TRUE	0.00671	269	112	9	0.08	0.033	GO:0009416	BP	20	response to light stimulus	1	APOB,APOA4,APOC3,IL12B,RBP2,APOA1,NTS,SLC4A10,ABCA4
CD_spec	TRUE	0.00549	110	112	6	0.054	0.055	GO:0009582	BP	20	detection of abiotic stimulus	1	APOB,APOA4,APOC3,RBP2,APOA1,ABCA4
CD_spec	TRUE	0.000752	77	112	6	0.054	0.078	GO:0009583	BP	20	detection of light stimulus	2	APOB,APOA4,APOC3,RBP2,APOA1,ABCA4
CD_spec	TRUE	0.0004	69	112	6	0.054	0.087	GO:0009584	BP	20	detection of visible light	3	APOB,APOA4,APOC3,RBP2,APOA1,ABCA4
CD_spec	TRUE	0.000368	68	112	6	0.054	0.088	GO:0007602	BP	20	phototransduction	1	APOB,APOA4,APOC3,RBP2,APOA1,ABCA4
CD_spec	TRUE	0.000161	59	112	6	0.054	0.102	GO:0007603	BP	20	phototransduction, visible light	2	APOB,APOA4,APOC3,RBP2,APOA1,ABCA4
CD_spec	TRUE	0.0125	795	112	16	0.143	0.02	GO:0033993	BP	51	response to lipid	1	NR1H4,APOB,CSF3,SLC6A4,PF4V1,APOC3,IL12B,APOA1,INHBA,FOSB,LBP,NTS,IL6,MMP13,CXCL5,PITX2
CD_spec	TRUE	0.05	290	112	8	0.071	0.028	GO:0032496	BP	51	response to lipopolysaccharide	1	NR1H4,APOB,CSF3,PF4V1,IL12B,LBP,IL6,CXCL5
CD_spec	TRUE	7.99e-05	30	112	5	0.045	0.167	GO:0071825	BP	46	protein-lipid complex subunit organization	1	APOB,APOA4,APOC3,APOA1,MTTP
CD_spec	TRUE	7e-06	19	112	5	0.045	0.263	GO:0065005	BP	46	protein-lipid complex assembly	2	APOB,APOA4,APOC3,APOA1,MTTP
CD_spec	TRUE	0.000239	18	112	4	0.036	0.222	GO:0034367	BP	46	macromolecular complex remodeling	1	APOB,APOA4,APOC3,APOA1
CD_spec	TRUE	0.000239	18	112	4	0.036	0.222	GO:0034368	BP	46	protein-lipid complex remodeling	2	APOB,APOA4,APOC3,APOA1
CD_spec	TRUE	0.000623	45	112	5	0.045	0.111	GO:0097006	BP	46	regulation of plasma lipoprotein particle levels	1	APOB,APOA4,APOC3,APOA1,MTTP
CD_spec	TRUE	4.62e-05	27	112	5	0.045	0.185	GO:0071827	BP	46	plasma lipoprotein particle organization	1	APOB,APOA4,APOC3,APOA1,MTTP
CD_spec	TRUE	0.000239	18	112	4	0.036	0.222	GO:0034369	BP	46	plasma lipoprotein particle remodeling	2	APOB,APOA4,APOC3,APOA1
CD_spec	TRUE	0.00296	13	112	3	0.027	0.231	GO:0034375	BP	46	high-density lipoprotein particle remodeling	3	APOA4,APOC3,APOA1
CD_spec	TRUE	0.000596	8	112	3	0.027	0.375	GO:0034370	BP	46	triglyceride-rich lipoprotein particle remodeling	3	APOA4,APOC3,APOA1
CD_spec	TRUE	0.000596	8	112	3	0.027	0.375	GO:0034372	BP	46	very-low-density lipoprotein particle remodeling	4	APOA4,APOC3,APOA1
CD_spec	TRUE	0.00139	2	112	2	0.018	1	GO:0010901	BP	46	regulation of very-low-density lipoprotein particle remodeling	5	APOC3,APOA1
CD_spec	TRUE	2.68e-06	16	112	5	0.045	0.312	GO:0034377	BP	46	plasma lipoprotein particle assembly	2	APOB,APOA4,APOC3,APOA1,MTTP
CD_spec	TRUE	0.0285	7	112	2	0.018	0.286	GO:0034380	BP	46	high-density lipoprotein particle assembly	3	APOA4,APOA1
CD_spec	TRUE	0.0285	7	112	2	0.018	0.286	GO:0034379	BP	46	very-low-density lipoprotein particle assembly	3	APOB,APOC3
CD_spec	TRUE	0.0222	25	112	3	0.027	0.12	GO:0034381	BP	46	plasma lipoprotein particle clearance	1	APOB,APOC3,APOA1
CD_spec	TRUE	0.0137	5	112	2	0.018	0.4	GO:0034384	BP	46	high-density lipoprotein particle clearance	2	APOC3,APOA1
CD_spec	TRUE	0.00139	2	112	2	0.018	1	GO:0010903	BP	46	negative regulation of very-low-density lipoprotein particle remodeling	1	APOC3,APOA1
CD_spec	TRUE	0.000165	90	112	7	0.062	0.078	GO:0006720	BP	4	isoprenoid metabolic process	1	APOB,APOA4,APOC3,RBP2,APOA1,CYP2C19,ABCA4
CD_spec	TRUE	3.32e-05	71	112	7	0.062	0.099	GO:0006721	BP	4	terpenoid metabolic process	2	APOB,APOA4,APOC3,RBP2,APOA1,CYP2C19,ABCA4
CD_spec	TRUE	0.000236	63	112	6	0.054	0.095	GO:0016101	BP	4	diterpenoid metabolic process	3	APOB,APOA4,APOC3,RBP2,APOA1,ABCA4
CD_spec	TRUE	0.000161	59	112	6	0.054	0.102	GO:0001523	BP	4	retinoid metabolic process	4	APOB,APOA4,APOC3,RBP2,APOA1,ABCA4
CD_spec	TRUE	0.00229	12	112	3	0.027	0.25	GO:0051004	BP	3	regulation of lipoprotein lipase activity	1	APOA4,APOC3,APOA1
CD_spec	TRUE	0.0378	8	112	2	0.018	0.25	GO:0061365	BP	3	positive regulation of triglyceride lipase activity	1	APOA4,APOA1
CD_spec	TRUE	0.0378	8	112	2	0.018	0.25	GO:0051006	BP	3	positive regulation of lipoprotein lipase activity	2	APOA4,APOA1
CD_spec	TRUE	0.0378	8	112	2	0.018	0.25	GO:0002862	BP	14	negative regulation of inflammatory response to antigenic stimulus	1	IL12B,NLRP6
CD_spec	TRUE	0.0309	103	112	5	0.045	0.049	GO:0071248	BP	29	cellular response to metal ion	1	FOSB,NTS,SCN5A,LRRK2,MT1H
CD_spec	TRUE	0.0488	167	112	6	0.054	0.036	GO:0072330	BP	36	monocarboxylic acid biosynthetic process	1	NR1H4,ABCB11,APOA4,APOC3,APOA1,AGMO
CD_spec	TRUE	0.0205	6	112	2	0.018	0.333	GO:0032488	BP	17	Cdc42 protein signal transduction	1	APOC3,APOA1
CD_spec	TRUE	0.00828	4	112	2	0.018	0.5	GO:0032489	BP	17	regulation of Cdc42 protein signal transduction	2	APOC3,APOA1
CD_spec	TRUE	0.0296	102	112	5	0.045	0.049	GO:0046890	BP	10	regulation of lipid biosynthetic process	1	NR1H4,APOB,APOA4,APOC3,APOA1
CD_spec	TRUE	0.038	30	112	3	0.027	0.1	GO:0042304	BP	10	regulation of fatty acid biosynthetic process	1	APOA4,APOC3,APOA1
CD_spec	TRUE	0.0484	114	112	5	0.045	0.044	GO:0044236	BP	12	multicellular organism metabolic process	1	FAP,APOA4,IL6,MMP13,ENPEP
CD_spec	TRUE	0.0494	69	112	4	0.036	0.058	GO:0044243	BP	12	multicellular organism catabolic process	2	FAP,APOA4,MMP13,ENPEP
CD_spec	TRUE	0.00275	97	112	6	0.054	0.062	GO:0055088	BP	86	lipid homeostasis	1	APOB,APOA4,APOC3,APOA1,G6PC,MTTP
CD_spec	TRUE	0.0151	22	112	3	0.027	0.136	GO:0055090	BP	86	acylglycerol homeostasis	2	APOA4,APOC3,APOA1
CD_spec	TRUE	0.0151	22	112	3	0.027	0.136	GO:0070328	BP	86	triglyceride homeostasis	3	APOA4,APOC3,APOA1
CD_spec	TRUE	0.000118	56	112	6	0.054	0.107	GO:0055092	BP	86	sterol homeostasis	2	APOB,APOA4,APOC3,APOA1,G6PC,MTTP
CD_spec	TRUE	0.000118	56	112	6	0.054	0.107	GO:0042632	BP	86	cholesterol homeostasis	3	APOB,APOA4,APOC3,APOA1,G6PC,MTTP
CD_spec	TRUE	0.0435	221	112	7	0.062	0.032	GO:0015849	BP	21	organic acid transport	1	NR1H4,ABCB11,SLC10A2,SLC38A4,SLC51A,FABP6,SLC6A19
CD_spec	TRUE	1.39e-05	161	112	10	0.089	0.062	GO:0015850	BP	21	organic hydroxy compound transport	1	NR1H4,ABCB11,APOB,SLC6A4,APOA4,APOC3,APOA1,SLC10A2,SLC51A,FABP6
CD_spec	TRUE	0.000698	76	112	6	0.054	0.079	GO:0015748	BP	21	organophosphate ester transport	1	APOA4,APOC3,APOA1,G6PC,MTTP,ABCA4
CD_spec	TRUE	8.62e-07	275	112	14	0.125	0.051	GO:0010876	BP	21	lipid localization	1	NR1H4,ABCB11,APOB,APOA4,APOC3,APOA1,INHBA,SLC10A2,LBP,IL6,MTTP,SLC51A,FABP6,ABCA4
CD_spec	TRUE	0.00029	98	112	7	0.062	0.071	GO:0007586	BP	21	digestion	1	PGC,APOA4,APOA1,MMP13,ENPEP,MEP1B,MGAM
CD_spec	TRUE	0.0484	9	112	2	0.018	0.222	GO:0044241	BP	21	lipid digestion	2	APOA4,APOA1
CD_spec	TRUE	0.00295	1092	112	21	0.188	0.019	GO:0006811	BP	21	ion transport	1	NR1H4,ABCB11,SLC13A1,SLC6A4,APOA4,APOC3,KCNJ13,APOA1,SLC10A2,SLC52A1,MTTP,SLC38A4,SLC4A10,SLC51A,FABP6,NETO2,SLC6A19,SCN5A,KCNIP4,FAM26F,ABCA4
CD_spec	TRUE	2.32e-05	415	112	15	0.134	0.036	GO:0006820	BP	21	anion transport	2	NR1H4,ABCB11,SLC13A1,APOA4,APOC3,APOA1,SLC10A2,SLC52A1,MTTP,SLC38A4,SLC4A10,SLC51A,FABP6,SLC6A19,ABCA4
CD_spec	TRUE	3.8e-06	310	112	14	0.125	0.045	GO:0015711	BP	21	organic anion transport	3	NR1H4,ABCB11,APOA4,APOC3,APOA1,SLC10A2,SLC52A1,MTTP,SLC38A4,SLC4A10,SLC51A,FABP6,SLC6A19,ABCA4
CD_spec	TRUE	0.0435	221	112	7	0.062	0.032	GO:0046942	BP	21	carboxylic acid transport	4	NR1H4,ABCB11,SLC10A2,SLC38A4,SLC51A,FABP6,SLC6A19
CD_spec	TRUE	0.0414	110	112	5	0.045	0.045	GO:0015718	BP	21	monocarboxylic acid transport	5	NR1H4,ABCB11,SLC10A2,SLC51A,FABP6
CD_spec	TRUE	1.85e-06	247	112	13	0.116	0.053	GO:0006869	BP	21	lipid transport	1	NR1H4,ABCB11,APOB,APOA4,APOC3,APOA1,INHBA,SLC10A2,LBP,MTTP,SLC51A,FABP6,ABCA4
CD_spec	TRUE	0.0205	6	112	2	0.018	0.333	GO:0098856	BP	21	intestinal lipid absorption	2	APOA4,APOA1
CD_spec	TRUE	0.0243	57	112	4	0.036	0.07	GO:0015918	BP	21	sterol transport	2	APOB,APOA4,APOC3,APOA1
CD_spec	TRUE	0.0205	6	112	2	0.018	0.333	GO:0035376	BP	21	sterol import	3	APOC3,APOA1
CD_spec	TRUE	0.0459	32	112	3	0.027	0.094	GO:0032371	BP	21	regulation of sterol transport	3	APOA4,APOC3,APOA1
CD_spec	TRUE	0.0227	56	112	4	0.036	0.071	GO:0030301	BP	21	cholesterol transport	3	APOB,APOA4,APOC3,APOA1
CD_spec	TRUE	0.00329	34	112	4	0.036	0.118	GO:0033344	BP	21	cholesterol efflux	4	APOB,APOA4,APOC3,APOA1
CD_spec	TRUE	0.00374	14	112	3	0.027	0.214	GO:0043691	BP	21	reverse cholesterol transport	4	APOA4,APOC3,APOA1
CD_spec	TRUE	0.0205	6	112	2	0.018	0.333	GO:0070508	BP	21	cholesterol import	4	APOC3,APOA1
CD_spec	TRUE	0.0459	32	112	3	0.027	0.094	GO:0032374	BP	21	regulation of cholesterol transport	4	APOA4,APOC3,APOA1
CD_spec	TRUE	0.0205	6	112	2	0.018	0.333	GO:0030299	BP	21	intestinal cholesterol absorption	4	APOA4,APOA1
CD_spec	TRUE	0.00152	54	112	5	0.045	0.093	GO:0015914	BP	21	phospholipid transport	2	APOA4,APOC3,APOA1,MTTP,ABCA4
CD_spec	TRUE	0.00172	11	112	3	0.027	0.273	GO:0033700	BP	21	phospholipid efflux	3	APOA4,APOC3,APOA1
CD_spec	TRUE	1.55e-05	22	112	5	0.045	0.227	GO:0015721	BP	21	bile acid and bile salt transport	2	NR1H4,ABCB11,SLC10A2,SLC51A,FABP6
CD_spec	TRUE	0.0173	23	112	3	0.027	0.13	GO:0044058	BP	21	regulation of digestive system process	1	APOA4,APOA1,MMP13
CD_spec	TRUE	0.0137	5	112	2	0.018	0.4	GO:1904478	BP	21	regulation of intestinal absorption	2	APOA4,APOA1
CD_spec	TRUE	0.00416	3	112	2	0.018	0.667	GO:1904729	BP	21	regulation of intestinal lipid absorption	3	APOA4,APOA1
CD_spec	TRUE	0.00416	3	112	2	0.018	0.667	GO:0030300	BP	21	regulation of intestinal cholesterol absorption	4	APOA4,APOA1
CD_spec	TRUE	0.0285	7	112	2	0.018	0.286	GO:0097425	CC	34	smooth endoplasmic reticulum part	1	HSD3B1,HSD3B2
CD_spec	TRUE	0.0285	7	112	2	0.018	0.286	GO:0030868	CC	34	smooth endoplasmic reticulum membrane	1	HSD3B1,HSD3B2
CD_spec	TRUE	0.0285	7	112	2	0.018	0.286	GO:0046581	CC	45	intercellular canaliculus	1	ABCB11,MMP13
CD_spec	TRUE	0.0371	1795	112	26	0.232	0.014	GO:0044459	CC	28	plasma membrane part	1	ABCB11,FAP,SLC13A1,FOLH1,SLC6A4,LIN7A,KCNJ13,SLC10A2,SLC52A1,IL6,ENPEP,MTTP,SLC38A4,MEP1B,SLC4A10,GPR15,NETO2,SLC6A19,GAS1,SCN5A,KCNIP4,FAM26F,LRRK2,ABCA4,IGHV3-23,MGAM
CD_spec	TRUE	0.0169	1068	112	19	0.17	0.018	GO:0031226	CC	28	intrinsic component of plasma membrane	1	ABCB11,SLC13A1,FOLH1,SLC6A4,KCNJ13,SLC10A2,SLC52A1,IL6,ENPEP,SLC38A4,MEP1B,GPR15,NETO2,SLC6A19,GAS1,SCN5A,KCNIP4,FAM26F,ABCA4
CD_spec	TRUE	0.0274	1025	112	18	0.161	0.018	GO:0005887	CC	28	integral component of plasma membrane	1	ABCB11,SLC13A1,FOLH1,SLC6A4,KCNJ13,SLC10A2,SLC52A1,IL6,ENPEP,SLC38A4,MEP1B,GPR15,NETO2,SLC6A19,SCN5A,KCNIP4,FAM26F,ABCA4
CD_spec	TRUE	0.00227	31	112	4	0.036	0.129	GO:0032994	CC	8	protein-lipid complex	1	APOB,APOA4,APOC3,APOA1
CD_spec	TRUE	0.00174	29	112	4	0.036	0.138	GO:1990777	CC	8	lipoprotein particle	2	APOB,APOA4,APOC3,APOA1
CD_spec	TRUE	0.000322	938	112	21	0.188	0.022	GO:0005615	CC	8	extracellular space	1	FAP,APOB,PGC,CSF3,PF4V1,APOA4,APOC3,IL12B,APOA1,INHBA,LBP,CCL25,IL6,MMP13,CMTM2,MEP1B,BMP3,CXCL5,NRG4,LRRK2,IGHV3-23
CD_spec	TRUE	0.00174	29	112	4	0.036	0.138	GO:0034358	CC	8	plasma lipoprotein particle	2	APOB,APOA4,APOC3,APOA1
CD_spec	TRUE	0.000144	16	112	4	0.036	0.25	GO:0034385	CC	8	triglyceride-rich lipoprotein particle	3	APOB,APOA4,APOC3,APOA1
CD_spec	TRUE	0.000144	16	112	4	0.036	0.25	GO:0034361	CC	8	very-low-density lipoprotein particle	4	APOB,APOA4,APOC3,APOA1
CD_spec	TRUE	0.00416	3	112	2	0.018	0.667	GO:0034363	CC	8	intermediate-density lipoprotein particle	4	APOB,APOC3
CD_spec	TRUE	0.00819	18	112	3	0.027	0.167	GO:0034364	CC	8	high-density lipoprotein particle	3	APOA4,APOC3,APOA1
CD_spec	TRUE	0.00828	4	112	2	0.018	0.5	GO:0034366	CC	8	spherical high-density lipoprotein particle	4	APOC3,APOA1
CD_spec	TRUE	1.73e-05	10	112	4	0.036	0.4	GO:0042627	CC	8	chylomicron	3	APOB,APOA4,APOC3,APOA1
CD_spec	TRUE	0.000472	71	112	6	0.054	0.085	GO:0005496	MF	32	steroid binding	1	NR1H4,SULT1E1,APOA4,APOC3,APOA1,FABP6
CD_spec	TRUE	0.0378	8	112	2	0.018	0.25	GO:0032052	MF	32	bile acid binding	1	NR1H4,FABP6
CD_spec	TRUE	0.0205	6	112	2	0.018	0.333	GO:0003854	MF	27	3-beta-hydroxy-delta5-steroid dehydrogenase activity	1	HSD3B1,HSD3B2
CD_spec	TRUE	0.0313	153	112	6	0.054	0.039	GO:0008237	MF	58	metallopeptidase activity	1	FAP,FOLH1,MMP13,ENPEP,MEP1B,ADAM12
CD_spec	TRUE	0.0459	32	112	3	0.027	0.094	GO:0015485	MF	81	cholesterol binding	1	APOA4,APOC3,APOA1
CD_spec	TRUE	0.0162	243	112	8	0.071	0.033	GO:0022804	MF	42	active transmembrane transporter activity	1	ABCB11,SLC13A1,SLC6A4,SLC10A2,SLC38A4,SLC4A10,SLC6A19,ABCA4
CD_spec	TRUE	0.0264	148	112	6	0.054	0.041	GO:0015291	MF	42	secondary active transmembrane transporter activity	2	SLC13A1,SLC6A4,SLC10A2,SLC38A4,SLC4A10,SLC6A19
CD_spec	TRUE	0.0026	96	112	6	0.054	0.062	GO:0015293	MF	42	symporter activity	3	SLC13A1,SLC6A4,SLC10A2,SLC38A4,SLC4A10,SLC6A19
CD_spec	TRUE	0.0353	63	112	4	0.036	0.063	GO:0015294	MF	42	solute:cation symporter activity	1	SLC13A1,SLC6A4,SLC10A2,SLC6A19
CD_spec	TRUE	0.00894	222	112	8	0.071	0.036	GO:0015077	MF	42	monovalent inorganic cation transmembrane transporter activity	1	ABCB11,SLC13A1,SLC6A4,KCNJ13,SLC10A2,SLC6A19,SCN5A,KCNIP4
CD_spec	TRUE	0.0216	254	112	8	0.071	0.031	GO:0046873	MF	42	metal ion transmembrane transporter activity	1	ABCB11,SLC13A1,SLC6A4,KCNJ13,SLC10A2,SLC6A19,SCN5A,KCNIP4
CD_spec	TRUE	0.000647	75	112	6	0.054	0.08	GO:0015081	MF	42	sodium ion transmembrane transporter activity	2	ABCB11,SLC13A1,SLC6A4,SLC10A2,SLC6A19,SCN5A
CD_spec	TRUE	0.038	30	112	3	0.027	0.1	GO:0015370	MF	42	solute:sodium symporter activity	3	SLC6A4,SLC10A2,SLC6A19
CD_spec	TRUE	0.00492	1133	112	21	0.188	0.019	GO:0005102	MF	15	receptor binding	1	NR1H4,FAP,APOB,MLN,CSF3,PF4V1,APOC3,IL12B,APOA1,INHBA,LBP,CCL25,NTS,IL6,MMP13,CMTM2,BMP3,CXCL5,NRG4,NETO2,IGHV3-23
CD_spec	TRUE	0.0172	52	112	4	0.036	0.077	GO:0005179	MF	15	hormone activity	2	MLN,INHBA,CCL25,NTS
CD_spec	TRUE	0.00326	100	112	6	0.054	0.06	GO:0008083	MF	15	growth factor activity	2	CSF3,IL12B,INHBA,IL6,BMP3,NRG4
CD_spec	TRUE	0.000239	18	112	4	0.036	0.222	GO:0070325	MF	15	lipoprotein particle receptor binding	2	APOB,APOC3,APOA1,MMP13
CD_spec	TRUE	0.00139	2	112	2	0.018	1	GO:0070653	MF	15	high-density lipoprotein particle receptor binding	3	APOC3,APOA1
CD_spec	TRUE	5.84e-05	147	112	9	0.08	0.061	GO:0005125	MF	15	cytokine activity	2	CSF3,PF4V1,IL12B,INHBA,CCL25,IL6,CMTM2,BMP3,CXCL5
CD_spec	TRUE	0.00473	202	112	8	0.071	0.04	GO:0005126	MF	15	cytokine receptor binding	2	CSF3,PF4V1,IL12B,INHBA,CCL25,IL6,BMP3,CXCL5
CD_spec	TRUE	0.0378	8	112	2	0.018	0.25	GO:0005138	MF	15	interleukin-6 receptor binding	3	CSF3,IL6
CD_spec	TRUE	0.00828	4	112	2	0.018	0.5	GO:0060228	MF	67	phosphatidylcholine-sterol O-acyltransferase activator activity	1	APOA4,APOA1
CD_spec	TRUE	0.00416	3	112	2	0.018	0.667	GO:0004769	MF	80	steroid delta-isomerase activity	1	HSD3B1,HSD3B2
CD_spec	TRUE	0.031	28	112	3	0.027	0.107	GO:1901618	MF	41	organic hydroxy compound transmembrane transporter activity	1	ABCB11,SLC6A4,SLC10A2
CD_spec	TRUE	0.000489	888	112	20	0.179	0.023	GO:0005215	MF	41	transporter activity	1	ABCB11,SLC13A1,APOB,SLC6A4,APOA4,RBP2,KCNJ13,APOA1,SLC10A2,SLC52A1,MTTP,SLC38A4,SLC4A10,SLC51A,FABP6,SLC6A19,SCN5A,KCNIP4,FAM26F,ABCA4
CD_spec	TRUE	0.0063	747	112	16	0.143	0.021	GO:0022892	MF	41	substrate-specific transporter activity	2	ABCB11,SLC13A1,APOB,SLC6A4,APOA4,KCNJ13,APOA1,SLC10A2,MTTP,SLC38A4,SLC4A10,SLC6A19,SCN5A,KCNIP4,FAM26F,ABCA4
CD_spec	TRUE	7.48e-05	80	112	7	0.062	0.087	GO:0005319	MF	41	lipid transporter activity	3	ABCB11,APOB,APOA4,APOA1,SLC10A2,MTTP,ABCA4
CD_spec	TRUE	0.00172	11	112	3	0.027	0.273	GO:0015248	MF	41	sterol transporter activity	4	APOB,APOA4,APOA1
CD_spec	TRUE	0.000596	8	112	3	0.027	0.375	GO:0017127	MF	41	cholesterol transporter activity	5	APOB,APOA4,APOA1
CD_spec	TRUE	0.0205	6	112	2	0.018	0.333	GO:0015125	MF	41	bile acid transmembrane transporter activity	4	ABCB11,SLC10A2
CD_spec	TRUE	0.0418	31	112	3	0.027	0.097	GO:0070405	MF	1	ammonium ion binding	1	SLC6A4,APOA4,APOA1
CD_spec	TRUE	0.0476	1	112	1	0.009	1	CORUM:5549	cor	82	IL-12 subunit p40 homodimer complex	1	IL12B
CD_spec	TRUE	0.05	10	112	4	0.036	0.4	HP:0003563	hp	11	Hypobetalipoproteinemia	1	CREB3L3,APOB,APOC3,MTTP
CD_spec	TRUE	0.05	20	112	5	0.045	0.25	KEGG:04977	keg	71	Vitamin digestion and absorption	1	APOB,FOLH1,APOA4,RBP2,APOA1
CD_spec	TRUE	0.0258	471	112	9	0.08	0.019	MI:hsa-miR-613	mi	9	MI:hsa-miR-613	1	RBP2,APOA1,LBP,IL6,SLC51A,FREM1,AGMO,MT1H,IGHV3-49
CD_spec	TRUE	0.0402	354	112	7	0.062	0.02	MI:hsa-miR-33a*	mi	19	MI:hsa-miR-33a*	1	AADAC,APOA1,IL6,CYP2C19,MYRFL,FAM26F,IGLV5-45
CD_spec	TRUE	0.0483	529	112	9	0.08	0.017	MI:mmu-miR-350	mi	78	MI:mmu-miR-350	1	EYA2,FOLH1,RBP2,AADAC,SLC52A1,ENPEP,FREM1,IGLV7-46,IGLV7-43
CD_spec	TRUE	0.037	503	112	9	0.08	0.018	MI:hsa-miR-145	mi	63	MI:hsa-miR-145	1	APOB,APOC3,SLC52A1,MEP1B,TEKT5,FREM1,B4GALNT2,ABCA4,IGLV7-46
CD_spec	TRUE	0.0316	411	112	8	0.071	0.019	MI:mmu-miR-881	mi	5	MI:mmu-miR-881	1	FAP,APOB,SLC6A4,LIN7A,ADAM12,HSPB3,KCNIP4,HSD3B2
CD_spec	TRUE	0.0286	403	112	8	0.071	0.02	MI:hsa-miR-374b	mi	31	MI:hsa-miR-374b	1	FOLH1,SULT1E1,PF4V1,IL6,MEP1B,ADAM12,FREM1,CYP2C19
CD_spec	TRUE	0.05	39	112	4	0.036	0.103	REAC:173623	rea	75	Classical antibody-mediated complement activation	1	IGLV7-46,IGLV5-45,IGLV7-43,IGHV3-23
CD_spec	TRUE	0.038	5	112	2	0.018	0.4	REAC:194002	rea	37	Glucocorticoid biosynthesis	1	HSD3B1,HSD3B2
CD_spec	TRUE	0.00653	23	112	4	0.036	0.174	REAC:194068	rea	47	Bile acid and bile salt metabolism	1	NR1H4,ABCB11,SLC10A2,FABP6
CD_spec	TRUE	0.00011	9	112	4	0.036	0.444	REAC:159418	rea	47	Recycling of bile acids and salts	2	NR1H4,ABCB11,SLC10A2,FABP6
CD_spec	TRUE	0.00392	2	112	2	0.018	1	REAC:193993	rea	6	Mineralocorticoid biosynthesis	1	HSD3B1,HSD3B2
CD_spec	TRUE	0.00468	38	112	5	0.045	0.132	REAC:6806667	rea	59	Metabolism of fat-soluble vitamins	1	APOB,APOA4,APOC3,RBP2,APOA1
CD_spec	TRUE	0.00697	63	112	6	0.054	0.095	REAC:2187338	rea	59	Visual phototransduction	1	APOB,APOA4,APOC3,RBP2,APOA1,ABCA4
CD_spec	TRUE	0.00203	32	112	5	0.045	0.156	REAC:975634	rea	59	Retinoid metabolism and transport	2	APOB,APOA4,APOC3,RBP2,APOA1
CD_spec	TRUE	0.00759	64	112	6	0.054	0.094	REAC:2173782	rea	43	Binding and Uptake of Ligands by Scavenger Receptors	1	APOB,APOA1,IGLV7-46,IGLV5-45,IGLV7-43,IGHV3-23
CD_spec	TRUE	0.00468	38	112	5	0.045	0.132	REAC:2168880	rea	43	Scavenging of heme from plasma	2	APOA1,IGLV7-46,IGLV5-45,IGLV7-43,IGHV3-23
CD_spec	TRUE	0.038	5	112	2	0.018	0.4	REAC:3000471	rea	43	Scavenging by Class B Receptors	2	APOB,APOA1
CD_spec	TRUE	0.00135	47	112	6	0.054	0.128	REAC:73923	rea	49	Lipid digestion, mobilization, and transport	1	APOB,APOA4,APOC3,APOA1,MTTP,FABP6
CD_spec	TRUE	0.000713	26	112	5	0.045	0.192	REAC:174824	rea	49	Lipoprotein metabolism	2	APOB,APOA4,APOC3,APOA1,MTTP
CD_spec	TRUE	2.53e-05	14	112	5	0.045	0.357	REAC:174800	rea	49	Chylomicron-mediated lipid transport	3	APOB,APOA4,APOC3,APOA1,MTTP
CD_spec	TRUE	0.0304	479	112	8	0.071	0.017	TF:M00231_1	tf	57	Factor: MEF-2A; motif: NNNNNNKCTAWAAATAGMNNNN; match class: 1	1	SULT1E1,INHBA,G6PC,PI15,SLC38A4,MEP1B,SLC4A10,HSPB3
CD_spec	TRUE	0.0228	3	112	1	0.009	0.333	TF:M00485_1	tf	88	Factor: Nkx2-2; motif: TTAAGTRSTT; match class: 1	1	SULT1E1
CD_spec	TRUE	0.0248	641	112	10	0.089	0.016	TF:M02017_1	tf	69	Factor: HSF1; motif: GAANNTTCTRGNAN; match class: 1	1	CCDC170,INHBA,CCL25,THBS2,RNU5E-1,HSD3B1,HSD3B2,AC007182.6,SCARNA5,C17ORF78
CD_spec	TRUE	0.00877	1289	112	18	0.161	0.014	TF:M06719_0	tf	62	Factor: ZNF430; motif: NCGTAMAAAAGA; match class: 0	1	FAP,LIN7A,IL12B,RBP2,INHBA,PI15,CSMD3,B4GALNT2,HSPB3,NRG4,FABP6,GAS1,AGMO,LRRK2,FCGR1B,HSD3B2,AC007182.6,SCARNA5
CD_spec	TRUE	0.0146	67	112	3	0.027	0.045	TF:M06719_1	tf	62	Factor: ZNF430; motif: NCGTAMAAAAGA; match class: 1	2	INHBA,AGMO,FCGR1B
CD_spec	TRUE	0.0228	3	112	1	0.009	0.333	TF:M00261_1	tf	40	Factor: Olf-1; motif: NNCDABTCCCYAGRGARBNKGN; match class: 1	1	PGC
CD_spec	TRUE	0.0179	27	112	2	0.018	0.074	TF:M06824_0	tf	66	Factor: Insm2; motif: MGAATTSCCYG; match class: 0	1	APOA4,NETO2
CD_spec	TRUE	0.0387	1844	112	21	0.188	0.011	TF:M03882_0	tf	72	Factor: RelB:p50; motif: RGAAANTCCCYNNHGC; match class: 0	1	NR1H4,ABCB11,PGC,SLC6A4,SULT1E1,APOA1,CCDC170,TEX11,CCL25,SLC52A1,CMTM2,CXCL5,PITX2,LEAP2,CSMD3,MYRFL,FABP6,MS4A10,GAS1,RP11-297L17.1,CEACAM20
CD_spec	TRUE	0.0152	2	112	1	0.009	0.5	TF:M03874_1	tf	35	Factor: Hoxa9; motif: ATYAATDACATC; match class: 1	1	TEKT5
CD_spec	TRUE	0.00764	1	112	1	0.009	1	TF:M03933_1	tf	65	Factor: ZNF143; motif: TWCCCAYAATGCAYYG; match class: 1	1	RNU5E-1
CD_spec	TRUE	0.0264	2780	112	30	0.268	0.011	TF:M00744_1	tf	50	Factor: POU1F1; motif: ATGAATAAWT; match class: 1	1	EYA2,ABCB11,HAL,APOB,SULT1E1,PF4V1,IL12B,RBP2,AADAC,MMP13,SLC38A4,MEP1B,SLC4A10,BMP3,CYP2C19,MYRFL,B4GALNT2,NETO2,KCNIP4,THBS2,AGMO,LRRK2,FCGR1B,HSD3B1,HSD3B2,SNORD17,AC007182.6,SMLR1,MGAM,C17ORF78
CD_spec	TRUE	0.024	372	112	7	0.062	0.019	TF:M06288_0	tf	61	Factor: ZNF829; motif: NTGKACAYCAGM; match class: 0	1	PF4V1,MTTP,SLC6A19,HSD3B1,RP11-297L17.1,GBA3,SCARNA5
CD_spec	TRUE	0.0104	1212	112	17	0.152	0.014	TF:M04291_0	tf	73	Factor: BARX1; motif: NCMATTAN; match class: 0	1	FAP,SULT1E1,PF4V1,RBP2,AADAC,INHBA,SLC10A2,FOSB,NTS,IL6,MMP13,BMP3,PITX2,CSMD3,MYRFL,KCNIP4,RNU5A-1
CD_spec	TRUE	0.0228	1017	112	14	0.125	0.014	TF:M02009_0	tf	60	Factor: GCNF; motif: NRAGGTCAAN; match class: 0	1	SLC13A1,PGC,APOA4,CCL25,ENPEP,NETO2,MS4A10,NLRP6,FAM26F,FCGR1B,RNU5E-1,HSD3B2,SCARNA5,SMLR1
CD_spec	TRUE	0.0328	768	112	11	0.098	0.014	TF:M00291_1	tf	25	Factor: Freac-3; motif: NNNNNGTAAATAAACA; match class: 1	1	SLC13A1,FOLH1,PF4V1,IL12B,AADAC,KCNJ13,ADAM12,GPR15,CXCL5,HSPB3,MT1H
CD_spec	TRUE	0.045	6	112	1	0.009	0.167	TF:M00235_1	tf	39	Factor: AhR:Arnt; motif: KNNKNNTYGCGTGCMS; match class: 1	1	FOLH1
CD_spec	TRUE	0.031	155	112	4	0.036	0.026	TF:M06928_0	tf	83	Factor: Smad7; motif: GTTTNGYCAAAT; match class: 0	1	PGC,SULT1E1,TEX11,GBA3
CD_spec	TRUE	0.0409	42	112	2	0.018	0.048	TF:M06522_0	tf	55	Factor: ZNF519; motif: NGGGAGGGCGGM; match class: 0	1	INHBA,LRRK2
CD_spec	TRUE	0.0421	171	112	4	0.036	0.023	TF:M01882_1	tf	38	Factor: IRF-2; motif: NNRAAAGTGAAASNNA; match class: 1	1	APOC3,SLC52A1,MEP1B,SLC51A
CD_spec	TRUE	0.00748	101	112	4	0.036	0.04	TF:M06727_1	tf	33	Factor: PRDM6; motif: GGTACCAM; match class: 1	1	TEX11,INHBA,MYRFL,MS4A10
CD_spec	TRUE	0.0374	40	112	2	0.018	0.05	TF:M03940_0	tf	22	Factor: ZNF75A; motif: GCTTTTCCCACA; match class: 0	1	ENPEP,SMLR1
CD_spec	TRUE	0.0214	1416	112	18	0.161	0.013	TF:M00423_0	tf	7	Factor: FOXJ2; motif: AYMATAATATTTKN; match class: 0	1	EYA2,FOLH1,SULT1E1,LIN7A,SLC10A2,SLC52A1,IL6,MMP13,SLC4A10,TEKT5,CSMD3,MYRFL,B4GALNT2,NETO2,FAM26F,ABCA4,HSD3B1,HSD3B2
CD_spec	TRUE	0.0297	756	112	11	0.098	0.015	TF:M04427_0	tf	16	Factor: PHOX2B; motif: TAATYYAATTA; match class: 0	1	FAP,FOLH1,PF4V1,LIN7A,NTS,ENPEP,CSMD3,FREM1,NRG4,MGAM,RP11-1090M7.1
CD_spec	TRUE	0.00764	1	112	1	0.009	1	TF:M05590_1	tf	74	Factor: ZNF772; motif: GTAATGGCTA; match class: 1	1	RNU5E-1
CD_spec	TRUE	0.0152	2	112	1	0.009	0.5	TF:M06350_0	tf	23	Factor: ZNF449; motif: NTGGGCGTAGGA; match class: 0	1	FOLH1
CD_spec	TRUE	0.00503	2032	112	26	0.232	0.013	TF:M00351_1	tf	26	Factor: GATA-3; motif: ANAGATMWWA; match class: 1	1	FAP,FOLH1,SLC6A4,SULT1E1,RBP2,G6PC,NTS,PI15,ENPEP,SLC38A4,ADAM12,BMP3,TEKT5,GPR15,PITX2,LEAP2,CYP2C19,B4GALNT2,HSPB3,AGMO,FCGR1B,ABCA4,HSD3B1,HSD3B2,RP11-297L17.1,C17ORF78
CD_spec	TRUE	0.0376	5	112	1	0.009	0.2	TF:M06527_1	tf	56	Factor: ZNF675; motif: TGAAAGGGGA; match class: 1	1	PITX2
CD_spec	TRUE	0.045	6	112	1	0.009	0.167	TF:M06524_0	tf	24	Factor: ZNF721; motif: NNTGGTACCATC; match class: 0	1	AADAC
CD_spec	TRUE	0.028	1045	112	14	0.125	0.013	TF:M00474_1	tf	76	Factor: FOXO1; motif: GNNTTGTTTACNTT; match class: 1	1	ABCB11,SULT1E1,G6PC,MMP13,ADAM12,BMP3,TEKT5,GPR15,CXCL5,CSMD3,CYP2C19,MYRFL,THBS2,RNU5A-1
CD_spec	TRUE	0.0217	449	112	8	0.071	0.018	TF:M00955_1	tf	52	Factor: GR; motif: NNNNNNNGKACNNNNTGTTCTNNNNNN; match class: 1	1	SLC13A1,HAL,APOB,PF4V1,NLRP6,THBS2,RP11-297L17.1,C17ORF78
CD_spec	TRUE	0.0402	99	112	3	0.027	0.03	TF:M05540_0	tf	53	Factor: ZBTB34; motif: NATAGGRATAT; match class: 0	1	APOA1,CMTM2,SCARNA5
CD_spec	TRUE	0.0317	156	112	4	0.036	0.026	TF:M04352_1	tf	87	Factor: HOXC10; motif: GTCRTAAAAN; match class: 1	1	ABCB11,FAP,LIN7A,FAM26F
CD_spec	TRUE	0.0381	242	112	5	0.045	0.021	TF:M06135_0	tf	68	Factor: ZNF28; motif: GCKAAAGGAWA; match class: 0	1	FREM1,MYRFL,XIRP1,RNU5A-1,SCARNA5
CD_spec	TRUE	0.0428	513	112	8	0.071	0.016	TF:M00232_1	tf	30	Factor: MEF-2A; motif: NNNNNWKCTAWAAATAGMNNNN; match class: 1	1	G6PC,SLC52A1,MTTP,SLC38A4,MEP1B,SLC4A10,XIRP1,HSPB3
CD_spec	TRUE	0.00304	11	112	2	0.018	0.182	TF:M05664_0	tf	2	Factor: ZNF853; motif: TGGKCCTAAANM; match class: 0	1	SLC4A10,CYP2C19
CD_spec	TRUE	0.0255	552	112	9	0.08	0.016	TF:M02270_1	tf	70	Factor: FOXO3; motif: KGTAAACA; match class: 1	1	ABCB11,SULT1E1,PF4V1,MMP13,TEKT5,GPR15,CSMD3,CYP2C19,RNU5A-1
CD_spec	TRUE	0.018	131	112	4	0.036	0.031	TF:M00478_1	tf	64	Factor: Cdc5; motif: GATTTAACATAA; match class: 1	1	TEX11,TEKT5,PITX2,CYP2C19
CD_spec	TRUE	0.0312	309	112	6	0.054	0.019	TF:M07258_1	tf	79	Factor: HOXD10; motif: ARGAATAAWAA; match class: 1	1	ABCB11,PF4V1,MMP13,PITX2,HSPB3,RNU5A-1
CD_spec	TRUE	0.0376	5	112	1	0.009	0.2	TF:M06234_0	tf	77	Factor: ZNF91; motif: NGKGRATGCCGM; match class: 0	1	THBS2
CD_spec	TRUE	0.0279	1459	112	18	0.161	0.012	TF:M04085_0	tf	85	Factor: POU4F1; motif: NTGMATAATTAATG; match class: 0	1	SLC13A1,FOLH1,SLC6A4,SULT1E1,PF4V1,INHBA,PI15,ENPEP,MEP1B,ADAM12,NETO2,THBS2,LRRK2,FCGR1B,RNU5E-1,MT1H,RP11-297L17.1,C17ORF78
UC_spec	TRUE	0.000901	15	21	3	0.143	0.2	GO:0005921	CC	7	gap junction	1	CALB2,GJB3,GJB5
UC_spec	TRUE	0.05	55	21	3	0.143	0.055	GO:0005882	CC	24	intermediate filament	1	KRT36,PRPH,KRT24
UC_spec	TRUE	0.05	3	21	1	0.048	0.333	CORUM:1773	cor	29	ULBP3-KLRK1-HCST complex	1	ULBP3
UC_spec	TRUE	0.0335	2	21	1	0.048	0.5	CORUM:5146	cor	13	RB1-TFAP2A complex	1	TFAP2A
UC_spec	TRUE	0.05	1	21	1	0.048	1	HP:0004464	hp	3	Postauricular pit	1	TFAP2A
UC_spec	TRUE	0.05	1	21	1	0.048	1	HP:0007365	hp	14	Aplasia/Hypoplasia involving the corticospinal tracts	1	L1CAM
UC_spec	TRUE	0.05	1	21	1	0.048	1	HP:0007016	hp	14	Corticospinal tract hypoplasia	2	L1CAM
UC_spec	TRUE	0.05	1	21	1	0.048	1	HP:0007822	hp	5	Central retinal exudate	1	TIMP3
UC_spec	TRUE	0.05	1	21	1	0.048	1	HP:0005473	hp	31	Fusion of middle ear ossicles	1	TFAP2A
UC_spec	TRUE	0.05	1	21	1	0.048	1	HP:0008606	hp	21	Supraauricular pit	1	TFAP2A
UC_spec	TRUE	0.05	1	21	1	0.048	1	HP:0010517	hp	18	Ectopic thymus tissue	1	TFAP2A
UC_spec	TRUE	0.05	1	21	1	0.048	1	HP:0007769	hp	6	Peripheral retinal degeneration	1	TIMP3
UC_spec	TRUE	0.0194	124	21	2	0.095	0.016	HPA:039040_13	hpa	2	soft tissue 1; peripheral nerve[Supportive,High]	1	CALB2,L1CAM
UC_spec	TRUE	0.0274	381	21	3	0.143	0.008	HPA:009030_13	hpa	11	colon; peripheral nerve/ganglion[Supportive,High]	1	PRPH,CALB2,L1CAM
UC_spec	TRUE	0.05	421	21	6	0.286	0.014	MI:hsa-miR-638	mi	9	MI:hsa-miR-638	1	TMEM59L,ULBP3,PRPH,CALB2,KLK15,FOXD3
UC_spec	TRUE	0.0168	1	21	1	0.048	1	OMIM:607836	omi	32	AUTOIMMUNE DISEASE, SUSCEPTIBILITY TO, 1; AIS1;;VITILIGO-ASSOCIATED MULTIPLE AUTOIMMUNE DISEASE SUSCEPTIBILITY 2;VAMAS2;;AUTOIMMUNE DISEASE SUSCEPTIBILITY LOCUS, CHROMOSOME 1p-RELATED	1	FOXD3
UC_spec	TRUE	0.0168	1	21	1	0.048	1	OMIM:612644	omi	4	DEAFNESS, AUTOSOMAL DOMINANT 2B; DFNA2B	1	GJB3
UC_spec	TRUE	0.0168	1	21	1	0.048	1	OMIM:113620	omi	1	BRANCHIOOCULOFACIAL SYNDROME; BOFS;;BOF SYNDROME;;BRANCHIAL CLEFTS WITH CHARACTERISTIC FACIES, GROWTH RETARDATION, IMPERFORATENASOLACRIMAL DUCT, AND PREMATURE AGING;;HEMANGIOMATOUS BRANCHIAL CLEFTS-LIP PSEUDOCLEFT SYNDROME;;LIP PSEUDOCLEFT-HEMANGIOMATOUS BRANCHIAL CYST SYNDROME	1	TFAP2A
UC_spec	TRUE	0.0335	2	21	1	0.048	0.5	OMIM:303350	omi	23	X-linked Spastic Paraplegia	1	L1CAM
UC_spec	TRUE	0.0168	1	21	1	0.048	1	OMIM:304100	omi	8	CORPUS CALLOSUM, PARTIAL AGENESIS OF, X-LINKED	1	L1CAM
UC_spec	TRUE	0.05	3	21	1	0.048	0.333	OMIM:133200	omi	15	ERYTHROKERATODERMIA VARIABILIS ET PROGRESSIVA; EKVP;;ERYTHROKERATODERMIA VARIABILIS; EKV;;ERYTHROKERATODERMIA, PROGRESSIVE SYMMETRIC; PSEK;;ERYTHROKERATODERMIA FIGURATA, CONGENITAL FAMILIAL, IN PLAQUES;;ERYTHROKERATODERMIA VARIABILIS WITH ERYTHEMA GYRATUM REPENSGREITHER DISEASE, INCLUDED;;KERATOSIS PALMOPLANTARIS TRANSGREDIENS ET PROGREDIENS, INCLUDED	1	GJB3
UC_spec	TRUE	0.0335	2	21	1	0.048	0.5	OMIM:236600	omi	20	Congenital Hydrocephalus	1	L1CAM
UC_spec	TRUE	0.0168	1	21	1	0.048	1	OMIM:307000	omi	20	HYDROCEPHALUS DUE TO CONGENITAL STENOSIS OF AQUEDUCT OF SYLVIUS; HSAS;;HSAS1;;HYDROCEPHALUS, X-LINKED; HYCX;;AQUEDUCTAL STENOSIS, X-LINKED; XLASHYDROCEPHALUS, X-LINKED, WITH CONGENITAL IDIOPATHIC INTESTINAL PSEUDOOBSTRUCTION,INCLUDED	2	L1CAM
UC_spec	TRUE	0.0335	2	21	1	0.048	0.5	OMIM:220290	omi	35	DEAFNESS, AUTOSOMAL RECESSIVE 1A; DFNB1ADEAFNESS, DIGENIC, GJB2/GJB6, INCLUDED;;DEAFNESS, DIGENIC, GJB2/GJB3, INCLUDED	1	GJB3
UC_spec	TRUE	0.0168	1	21	1	0.048	1	OMIM:136900	omi	17	SORSBY FUNDUS DYSTROPHY; SFD;;FUNDUS DYSTROPHY, PSEUDOINFLAMMATORY, OF SORSBY;;MACULAR DYSTROPHY, HEMORRHAGIC	1	TIMP3
UC_spec	TRUE	0.05	20	21	2	0.095	0.1	REAC:157858	rea	28	Gap junction trafficking and regulation	1	GJB3,GJB5
UC_spec	TRUE	0.0404	18	21	2	0.095	0.111	REAC:190828	rea	28	Gap junction trafficking	2	GJB3,GJB5
UC_spec	TRUE	0.00966	9	21	2	0.095	0.222	REAC:190861	rea	28	Gap junction assembly	3	GJB3,GJB5
UC_spec	TRUE	0.0295	2211	21	9	0.429	0.004	TF:M07290_1	tf	30	Factor: GLI; motif: NGACCMCCCAN; match class: 1	1	TMEM59L,KRT36,ULBP3,ADAMTS8,KLK15,ZDHHC11,GJB3,L1CAM,RP11-173B14.5
UC_spec	TRUE	0.0406	2	21	1	0.048	0.5	TF:M04496_1	tf	25	Factor: THRB; motif: KTGACCTYANTAAGGTCAN; match class: 1	1	KLK15
UC_spec	TRUE	0.0302	6310	21	16	0.762	0.003	TF:M00749_1	tf	27	Factor: SREBP-1; motif: CACSCCA; match class: 1	1	TIMP3,TMEM59L,KRT36,ULBP3,ADAMTS8,PRPH,TFAP2A,GNG3,CALB2,MYEOV,KLK15,FOXD3,ZDHHC11,GJB3,L1CAM,RP11-173B14.5
UC_spec	TRUE	0.05	749	21	5	0.238	0.007	TF:M00173_1	tf	22	Factor: AP-1; motif: RSTGACTNANW; match class: 1	1	TFAP2A,CALB2,MYEOV,GJB3,RP11-173B14.5
UC_spec	TRUE	0.0401	1431	21	7	0.333	0.005	TF:M03846_1	tf	16	Factor: SMAD5; motif: GSGGCAGM; match class: 1	1	TIMP3,PPY,ADAMTS8,KLK15,ZDHHC11,GJB3,L1CAM
UC_spec	TRUE	0.023	6917	21	17	0.81	0.002	TF:M00644_1	tf	33	Factor: LBP-1; motif: CAGCTGS; match class: 1	1	TIMP3,TMEM59L,PPY,KRT36,ULBP3,ADAMTS8,PRPH,TFAP2A,GNG3,KRT24,CALB2,MYEOV,FOXD3,ZDHHC11,GJB3,GJB5,L1CAM
UC_spec	TRUE	0.0203	1	21	1	0.048	1	TF:M04036_1	tf	19	Factor: PKNOX1; motif: TGACAGSTGTCA; match class: 1	1	CALB2
UC_spec	TRUE	0.0226	2602	21	10	0.476	0.004	TF:M07394_0	tf	26	Factor: slug; motif: CACCTGNNN; match class: 0	1	TMEM59L,KRT36,ADAMTS8,PRPH,TFAP2A,MYEOV,FOXD3,ZDHHC11,L1CAM,RP11-173B14.5
UC_spec	TRUE	0.0203	1	21	1	0.048	1	TF:M04109_1	tf	12	Factor: RUNX3; motif: NRACCGCAAACCGCAN; match class: 1	1	ZDHHC11
UC_spec	TRUE	0.0218	360	21	4	0.19	0.011	TF:M04106_0	tf	10	Factor: RUNX2; motif: NRACCGCAAACCGCAN; match class: 0	1	PRPH,GNG3,FOXD3,ZDHHC11
UC_spec	TRUE	0.0203	1	21	1	0.048	1	TF:M04037_1	tf	34	Factor: PKNOX2; motif: TGACAGGTGTCA; match class: 1	1	CALB2
