# Supplementary material for: Characterization of the enhancer and promoter landscape of inflammatory bowel disease from human colon biopsies
Source: Nat Commun. 2018 Apr 25;9:1661. doi: 10.1038/s41467-018-03766-z (PMC5916929; doi:10.1038/s41467-018-03766-z)
Supplement: Supplementary file 10 — Supplementary Data 8 [file 41467_2018_3766_MOESM10_ESM.xlsx]

## Sheet: README
FANTOM 5 Cell enrichment
Column Name	Column Description
set	DE set ()
id	FANTOM5 cell type identifier
name	Human readable name
plot.name	Human readable name if it exists, otherwise id
F5.size	TSSs annotated with cell type in all of FANTOM5
IBD.size	TSSs annotated with cell type in IBD atlas
method	Method used to asses enrichment
alternative	Alternative hypothesis
estimate	odds-ratio
conf.low	Lower 95% confidence interval of odds ratio
conf.high	Upper 95% confidence interval of odds ratio
p.value	p-value of test.

## Sheet: F5 cell enrichment
set	id	name	plot.name	F5.size	IBD.size	method	alternative	estimate	conf.low	conf.high	p.value
IBD_up	CL:0000008	NA	CL:0000008	428	48	Fisher's Exact Test for Count Data	two.sided	0.673431	0.133811	2.09915	0.798631
IBD_up	CL:0000011	NA	CL:0000011	557	49	Fisher's Exact Test for Count Data	two.sided	4.91317	2.52304	9.19156	3.37441e-06
IBD_up	CL:0000030	NA	CL:0000030	1154	70	Fisher's Exact Test for Count Data	two.sided	1.4918	0.650816	3.0245	0.29051
IBD_up	CL:0000031	neuroblast	neuroblast	3429	325	Fisher's Exact Test for Count Data	two.sided	0.952301	0.621283	1.40704	0.922446
IBD_up	CL:0000034	stem cell	stem cell	19926	3486	Fisher's Exact Test for Count Data	two.sided	2.79058	2.54727	3.05456	9.06202e-95
IBD_up	CL:0000036	NA	CL:0000036	1623	165	Fisher's Exact Test for Count Data	two.sided	2.25406	1.46256	3.3726	0.000186493
IBD_up	CL:0000037	hematopoietic stem cell	hematopoietic stem cell	43872	7864	Fisher's Exact Test for Count Data	two.sided	2.49598	2.32625	2.67715	5.63261e-132
IBD_up	CL:0000038	NA	CL:0000038	1839	197	Fisher's Exact Test for Count Data	two.sided	1.47134	0.925238	2.24934	0.0795653
IBD_up	CL:0000039	germ line cell	germ line cell	3876	478	Fisher's Exact Test for Count Data	two.sided	1.2362	0.906952	1.65455	0.148509
IBD_up	CL:0000040	NA	CL:0000040	37108	6983	Fisher's Exact Test for Count Data	two.sided	2.21889	2.05973	2.38907	1.4799e-90
IBD_up	CL:0000047	neuronal stem cell	neuronal stem cell	4700	473	Fisher's Exact Test for Count Data	two.sided	1.14276	0.828202	1.54555	0.374482
IBD_up	CL:0000048	multi fate stem cell	multi fate stem cell	20396	3672	Fisher's Exact Test for Count Data	two.sided	2.7528	2.51698	3.00862	6.42925e-96
IBD_up	CL:0000049	common myeloid progenitor	common myeloid progenitor	37922	6611	Fisher's Exact Test for Count Data	two.sided	2.28522	2.11956	2.46276	2.407e-94
IBD_up	CL:0000050	NA	CL:0000050	1839	197	Fisher's Exact Test for Count Data	two.sided	1.47134	0.925238	2.24934	0.0795653
IBD_up	CL:0000051	NA	CL:0000051	20382	5955	Fisher's Exact Test for Count Data	two.sided	1.73095	1.59335	1.87898	2.29906e-36
IBD_up	CL:0000054	NA	CL:0000054	355	12	Fisher's Exact Test for Count Data	two.sided	3.36963	0.586564	13.509	0.0867246
IBD_up	CL:0000056	myoblast	myoblast	6720	2850	Fisher's Exact Test for Count Data	two.sided	1.26562	1.11692	1.43041	0.000205638
IBD_up	CL:0000057	fibroblast	fibroblast	8244	2788	Fisher's Exact Test for Count Data	two.sided	1.25427	1.10501	1.41985	0.00044328
IBD_up	CL:0000058	NA	CL:0000058	1549	121	Fisher's Exact Test for Count Data	two.sided	3.49796	2.24435	5.32104	6.91673e-08
IBD_up	CL:0000062	osteoblast	osteoblast	734	40	Fisher's Exact Test for Count Data	two.sided	1.12281	0.290169	3.13477	0.780226
IBD_up	CL:0000064	ciliated cell	ciliated cell	916	71	Fisher's Exact Test for Count Data	two.sided	2.71232	1.42338	4.86677	0.00143442
IBD_up	CL:0000066	epithelial cell	epithelial cell	9008	4212	Fisher's Exact Test for Count Data	two.sided	0.686074	0.602414	0.778896	1.10129e-09
IBD_up	CL:0000067	ciliated epithelial cell	ciliated epithelial cell	916	71	Fisher's Exact Test for Count Data	two.sided	2.71232	1.42338	4.86677	0.00143442
IBD_up	CL:0000068	duct epithelial cell	duct epithelial cell	1606	214	Fisher's Exact Test for Count Data	two.sided	2.708	1.90127	3.78832	1.00486e-07
IBD_up	CL:0000069	NA	CL:0000069	1606	214	Fisher's Exact Test for Count Data	two.sided	2.708	1.90127	3.78832	1.00486e-07
IBD_up	CL:0000071	blood vessel endothelial cell	blood vessel endothelial cell	3723	1589	Fisher's Exact Test for Count Data	two.sided	1.53	1.31069	1.77894	1.03526e-07
IBD_up	CL:0000075	columnar/cuboidal epithelial cell	columnar/cuboidal epithelial cell	1504	133	Fisher's Exact Test for Count Data	two.sided	2.58347	1.62524	3.97799	5.23585e-05
IBD_up	CL:0000076	squamous epithelial cell	squamous epithelial cell	2936	1154	Fisher's Exact Test for Count Data	two.sided	1.21141	0.993903	1.46589	0.053906
IBD_up	CL:0000077	mesothelial cell	mesothelial cell	1703	348	Fisher's Exact Test for Count Data	two.sided	1.58401	1.13726	2.16353	0.00611177
IBD_up	CL:0000079	stratified epithelial cell	stratified epithelial cell	1623	165	Fisher's Exact Test for Count Data	two.sided	2.25406	1.46256	3.3726	0.000186493
IBD_up	CL:0000081	blood cell	blood cell	14567	1478	Fisher's Exact Test for Count Data	two.sided	5.95156	5.31007	6.66539	4.23811e-172
IBD_up	CL:0000082	epithelial cell of lung	epithelial cell of lung	1018	164	Fisher's Exact Test for Count Data	two.sided	1.09268	0.608114	1.8364	0.68239
IBD_up	CL:0000083	epithelial cell of pancreas	epithelial cell of pancreas	778	62	Fisher's Exact Test for Count Data	two.sided	2.18234	1.02484	4.24437	0.0244544
IBD_up	CL:0000084	T cell	T cell	14054	3818	Fisher's Exact Test for Count Data	two.sided	1.46088	1.3162	1.61884	2.57759e-12
IBD_up	CL:0000092	osteoclast	osteoclast	355	12	Fisher's Exact Test for Count Data	two.sided	3.36963	0.586564	13.509	0.0867246
IBD_up	CL:0000094	granulocyte	granulocyte	18078	2281	Fisher's Exact Test for Count Data	two.sided	4.68961	4.25163	5.16862	1.95311e-176
IBD_up	CL:0000095	neuron associated cell	neuron associated cell	1199	120	Fisher's Exact Test for Count Data	two.sided	0.721267	0.303712	1.47207	0.520808
IBD_up	CL:0000097	mast cell	mast cell	6514	731	Fisher's Exact Test for Count Data	two.sided	1.61537	1.29175	2.00267	2.8241e-05
IBD_up	CL:0000098	sensory epithelial cell	sensory epithelial cell	1180	94	Fisher's Exact Test for Count Data	two.sided	2.0766	1.13048	3.59141	0.0110045
IBD_up	CL:0000114	NA	CL:0000114	1623	165	Fisher's Exact Test for Count Data	two.sided	2.25406	1.46256	3.3726	0.000186493
IBD_up	CL:0000115	endothelial cell	endothelial cell	5163	2279	Fisher's Exact Test for Count Data	two.sided	1.27786	1.11255	1.46295	0.000485497
IBD_up	CL:0000123	neuron associated cell (sensu Vertebrata)	neuron associated cell (sensu Vertebrata)	1199	120	Fisher's Exact Test for Count Data	two.sided	0.721267	0.303712	1.47207	0.520808
IBD_up	CL:0000125	glial cell	glial cell	1154	70	Fisher's Exact Test for Count Data	two.sided	1.4918	0.650816	3.0245	0.29051
IBD_up	CL:0000126	macroglial cell	macroglial cell	985	105	Fisher's Exact Test for Count Data	two.sided	1.95572	1.08935	3.31574	0.0157915
IBD_up	CL:0000127	astrocyte	astrocyte	985	105	Fisher's Exact Test for Count Data	two.sided	1.95572	1.08935	3.31574	0.0157915
IBD_up	CL:0000128	oligodendrocyte	oligodendrocyte	985	105	Fisher's Exact Test for Count Data	two.sided	1.95572	1.08935	3.31574	0.0157915
IBD_up	CL:0000133	NA	CL:0000133	2953	651	Fisher's Exact Test for Count Data	two.sided	0.62311	0.436029	0.866559	0.00368165
IBD_up	CL:0000134	mesenchymal cell	mesenchymal cell	25597	4087	Fisher's Exact Test for Count Data	two.sided	3.17367	2.9189	3.44831	2.14646e-141
IBD_up	CL:0000135	fibrocyte	fibrocyte	1559	180	Fisher's Exact Test for Count Data	two.sided	2.3635	1.57518	3.45771	3.47481e-05
IBD_up	CL:0000136	fat cell	fat cell	5117	1169	Fisher's Exact Test for Count Data	two.sided	1.26103	1.0391	1.51992	0.0172185
IBD_up	CL:0000137	NA	CL:0000137	355	12	Fisher's Exact Test for Count Data	two.sided	3.36963	0.586564	13.509	0.0867246
IBD_up	CL:0000138	chondrocyte	chondrocyte	1549	121	Fisher's Exact Test for Count Data	two.sided	3.49796	2.24435	5.32104	6.91673e-08
IBD_up	CL:0000147	pigment cell	pigment cell	2161	245	Fisher's Exact Test for Count Data	two.sided	1.80419	1.2341	2.57311	0.00227452
IBD_up	CL:0000148	melanocyte	melanocyte	2532	295	Fisher's Exact Test for Count Data	two.sided	1.73133	1.2208	2.40406	0.00202254
IBD_up	CL:0000149	visual pigment cell	visual pigment cell	662	55	Fisher's Exact Test for Count Data	two.sided	1.72119	0.701954	3.67948	0.154136
IBD_up	CL:0000150	glandular epithelial cell	glandular epithelial cell	1084	108	Fisher's Exact Test for Count Data	two.sided	3.3827	2.10071	5.29316	7.96933e-07
IBD_up	CL:0000151	secretory cell	secretory cell	2171	72	Fisher's Exact Test for Count Data	two.sided	1.44438	0.631019	2.92244	0.299345
IBD_up	CL:0000153	GAG secreting cell	GAG secreting cell	1931	177	Fisher's Exact Test for Count Data	two.sided	2.59289	1.74371	3.76699	3.87349e-06
IBD_up	CL:0000154	protein secreting cell	protein secreting cell	1398	191	Fisher's Exact Test for Count Data	two.sided	2.77842	1.91421	3.95414	1.48551e-07
IBD_up	CL:0000159	seromucus secreting cell	seromucus secreting cell	1016	94	Fisher's Exact Test for Count Data	two.sided	1.33998	0.643574	2.52622	0.364151
IBD_up	CL:0000163	endocrine cell	endocrine cell	4101	301	Fisher's Exact Test for Count Data	two.sided	1.5086	1.04728	2.12129	0.0199825
IBD_up	CL:0000164	enteroendocrine cell	enteroendocrine cell	737	137	Fisher's Exact Test for Count Data	two.sided	1.73056	1.01869	2.79958	0.0343587
IBD_up	CL:0000167	peptide hormone secreting cell	peptide hormone secreting cell	737	137	Fisher's Exact Test for Count Data	two.sided	1.73056	1.01869	2.79958	0.0343587
IBD_up	CL:0000172	somatostatin secreting cell	somatostatin secreting cell	737	137	Fisher's Exact Test for Count Data	two.sided	1.73056	1.01869	2.79958	0.0343587
IBD_up	CL:0000173	pancreatic D cell	pancreatic D cell	737	137	Fisher's Exact Test for Count Data	two.sided	1.73056	1.01869	2.79958	0.0343587
IBD_up	CL:0000174	steroid hormone secreting cell	steroid hormone secreting cell	542	38	Fisher's Exact Test for Count Data	two.sided	1.89588	0.647636	4.60034	0.15011
IBD_up	CL:0000182	hepatocyte	hepatocyte	4886	698	Fisher's Exact Test for Count Data	two.sided	1.3707	1.07416	1.73028	0.00928708
IBD_up	CL:0000187	muscle cell	muscle cell	6441	2765	Fisher's Exact Test for Count Data	two.sided	1.28179	1.12978	1.45032	0.000109607
IBD_up	CL:0000188	skeletal muscle cell	skeletal muscle cell	883	96	Fisher's Exact Test for Count Data	two.sided	3.195	1.90569	5.17202	1.08655e-05
IBD_up	CL:0000192	smooth muscle cell	smooth muscle cell	6342	2695	Fisher's Exact Test for Count Data	two.sided	1.31115	1.15505	1.48438	2.75118e-05
IBD_up	CL:0000197	receptor cell	receptor cell	1180	94	Fisher's Exact Test for Count Data	two.sided	2.0766	1.13048	3.59141	0.0110045
IBD_up	CL:0000211	electrically active cell	electrically active cell	5852	2522	Fisher's Exact Test for Count Data	two.sided	1.27434	1.11663	1.4501	0.000304845
IBD_up	CL:0000213	lining cell	lining cell	4335	1836	Fisher's Exact Test for Count Data	two.sided	1.26119	1.08054	1.46595	0.00313524
IBD_up	CL:0000214	synovial cell	synovial cell	797	42	Fisher's Exact Test for Count Data	two.sided	3.16246	1.38579	6.59903	0.00346772
IBD_up	CL:0000215	barrier cell	barrier cell	4335	1836	Fisher's Exact Test for Count Data	two.sided	1.26119	1.08054	1.46595	0.00313524
IBD_up	CL:0000216	Sertoli cell	Sertoli cell	1331	140	Fisher's Exact Test for Count Data	two.sided	1.03442	0.535564	1.83511	0.882178
IBD_up	CL:0000219	motile cell	motile cell	21101	3277	Fisher's Exact Test for Count Data	two.sided	3.14224	2.86865	3.43939	3.25466e-116
IBD_up	CL:0000221	NA	CL:0000221	2308	587	Fisher's Exact Test for Count Data	two.sided	0.756507	0.53594	1.04172	0.0947272
IBD_up	CL:0000222	mesodermal cell	mesodermal cell	7530	3471	Fisher's Exact Test for Count Data	two.sided	1.02441	0.906056	1.1552	0.689179
IBD_up	CL:0000223	NA	CL:0000223	5328	1673	Fisher's Exact Test for Count Data	two.sided	1.17218	0.992481	1.37747	0.0557271
IBD_up	CL:0000226	single nucleate cell	single nucleate cell	8611	847	Fisher's Exact Test for Count Data	two.sided	5.68586	4.902	6.58715	2.1905e-97
IBD_up	CL:0000228	multinucleate cell	multinucleate cell	1000	112	Fisher's Exact Test for Count Data	two.sided	0.571376	0.204949	1.28648	0.244267
IBD_up	CL:0000234	phagocyte	phagocyte	37942	7206	Fisher's Exact Test for Count Data	two.sided	2.18522	2.0296	2.3517	1.00121e-88
IBD_up	CL:0000235	macrophage	macrophage	3878	972	Fisher's Exact Test for Count Data	two.sided	3.71199	3.19218	4.30579	1.33716e-55
IBD_up	CL:0000236	B cell	B cell	7966	2812	Fisher's Exact Test for Count Data	two.sided	2.93785	2.66248	3.23868	5.61178e-89
IBD_up	CL:0000237	keratinizing barrier epithelial cell	keratinizing barrier epithelial cell	1623	165	Fisher's Exact Test for Count Data	two.sided	2.25406	1.46256	3.3726	0.000186493
IBD_up	CL:0000239	brush border epithelial cell	brush border epithelial cell	519	131	Fisher's Exact Test for Count Data	two.sided	2.63326	1.65528	4.05885	4.1213e-05
IBD_up	CL:0000240	stratified squamous epithelial cell	stratified squamous epithelial cell	1623	165	Fisher's Exact Test for Count Data	two.sided	2.25406	1.46256	3.3726	0.000186493
IBD_up	CL:0000242	Merkel cell	Merkel cell	1554	172	Fisher's Exact Test for Count Data	two.sided	0.965272	0.527168	1.64329	1
IBD_up	CL:0000243	glial cell (sensu Vertebrata)	glial cell (sensu Vertebrata)	1154	70	Fisher's Exact Test for Count Data	two.sided	1.4918	0.650816	3.0245	0.29051
IBD_up	CL:0000244	transitional epithelial cell	transitional epithelial cell	1493	320	Fisher's Exact Test for Count Data	two.sided	3.12958	2.3787	4.07715	9.75399e-15
IBD_up	CL:0000306	crystallin accumulating cell	crystallin accumulating cell	834	54	Fisher's Exact Test for Count Data	two.sided	1.03111	0.320443	2.57569	0.814225
IBD_up	CL:0000307	tracheal epithelial cell	tracheal epithelial cell	1606	214	Fisher's Exact Test for Count Data	two.sided	2.708	1.90127	3.78832	1.00486e-07
IBD_up	CL:0000311	keratin accumulating cell	keratin accumulating cell	1623	165	Fisher's Exact Test for Count Data	two.sided	2.25406	1.46256	3.3726	0.000186493
IBD_up	CL:0000312	keratinocyte	keratinocyte	1510	132	Fisher's Exact Test for Count Data	two.sided	1.59786	0.913434	2.64352	0.0675091
IBD_up	CL:0000313	serous secreting cell	serous secreting cell	1000	155	Fisher's Exact Test for Count Data	two.sided	0.847495	0.427506	1.52849	0.674335
IBD_up	CL:0000317	sebum secreting cell	sebum secreting cell	1074	150	Fisher's Exact Test for Count Data	two.sided	2.7529	1.79938	4.10428	4.17031e-06
IBD_up	CL:0000319	mucus secreting cell	mucus secreting cell	832	61	Fisher's Exact Test for Count Data	two.sided	2.74169	1.36161	5.14658	0.00267541
IBD_up	CL:0000322	pneumocyte	pneumocyte	569	50	Fisher's Exact Test for Count Data	two.sided	2.85447	1.31755	5.68757	0.00428198
IBD_up	CL:0000327	extracellular matrix secreting cell	extracellular matrix secreting cell	1467	157	Fisher's Exact Test for Count Data	two.sided	4.22138	2.92163	6.01194	3.16412e-13
IBD_up	CL:0000333	migratory neural crest cell	migratory neural crest cell	1823	409	Fisher's Exact Test for Count Data	two.sided	0.572269	0.354053	0.880245	0.0089569
IBD_up	CL:0000335	NA	CL:0000335	734	40	Fisher's Exact Test for Count Data	two.sided	1.12281	0.290169	3.13477	0.780226
IBD_up	CL:0000339	NA	CL:0000339	1154	70	Fisher's Exact Test for Count Data	two.sided	1.4918	0.650816	3.0245	0.29051
IBD_up	CL:0000342	pigment cell (sensu Vertebrata)	pigment cell (sensu Vertebrata)	267	16	Fisher's Exact Test for Count Data	two.sided	6.06914	1.81192	18.4383	0.00192176
IBD_up	CL:0000346	hair follicle dermal papilla cell	hair follicle dermal papilla cell	1301	134	Fisher's Exact Test for Count Data	two.sided	3.3188	2.16662	4.96742	7.42641e-08
IBD_up	CL:0000349	extraembryonic cell	extraembryonic cell	2997	569	Fisher's Exact Test for Count Data	two.sided	1.68991	1.31608	2.14664	4.51188e-05
IBD_up	CL:0000355	muscle stem cell	muscle stem cell	6720	2850	Fisher's Exact Test for Count Data	two.sided	1.26562	1.11692	1.43041	0.000205638
IBD_up	CL:0000357	NA	CL:0000357	1623	165	Fisher's Exact Test for Count Data	two.sided	2.25406	1.46256	3.3726	0.000186493
IBD_up	CL:0000359	vascular associated smooth muscle cell	vascular associated smooth muscle cell	5895	2363	Fisher's Exact Test for Count Data	two.sided	1.55958	1.37341	1.76641	2.1448e-11
IBD_up	CL:0000362	epidermal cell	epidermal cell	1522	149	Fisher's Exact Test for Count Data	two.sided	3.0026	1.98264	4.44273	3.38184e-07
IBD_up	CL:0000375	NA	CL:0000375	734	40	Fisher's Exact Test for Count Data	two.sided	1.12281	0.290169	3.13477	0.780226
IBD_up	CL:0000377	NA	CL:0000377	1606	214	Fisher's Exact Test for Count Data	two.sided	2.708	1.90127	3.78832	1.00486e-07
IBD_up	CL:0000388	tendon cell	tendon cell	1559	180	Fisher's Exact Test for Count Data	two.sided	2.3635	1.57518	3.45771	3.47481e-05
IBD_up	CL:0000393	electrically responsive cell	electrically responsive cell	5852	2522	Fisher's Exact Test for Count Data	two.sided	1.27434	1.11663	1.4501	0.000304845
IBD_up	CL:0000404	electrically signaling cell	electrically signaling cell	3429	325	Fisher's Exact Test for Count Data	two.sided	0.952301	0.621283	1.40704	0.922446
IBD_up	CL:0000447	carbohydrate secreting cell	carbohydrate secreting cell	1931	177	Fisher's Exact Test for Count Data	two.sided	2.59289	1.74371	3.76699	3.87349e-06
IBD_up	CL:0000451	dendritic cell	dendritic cell	4173	904	Fisher's Exact Test for Count Data	two.sided	4.2498	3.65203	4.93422	5.85971e-66
IBD_up	CL:0000453	Langerhans cell	Langerhans cell	3013	481	Fisher's Exact Test for Count Data	two.sided	4.99217	4.0872	6.07702	1.55821e-47
IBD_up	CL:0000473	defensive cell	defensive cell	37942	7206	Fisher's Exact Test for Count Data	two.sided	2.18522	2.0296	2.3517	1.00121e-88
IBD_up	CL:0000499	stromal cell	stromal cell	1953	311	Fisher's Exact Test for Count Data	two.sided	2.96606	2.23559	3.89308	7.60275e-13
IBD_up	CL:0000501	granulosa cell	granulosa cell	312	38	Fisher's Exact Test for Count Data	two.sided	2.28364	0.848248	5.28968	0.078255
IBD_up	CL:0000502	type D enteroendocrine cell	type D enteroendocrine cell	737	137	Fisher's Exact Test for Count Data	two.sided	1.73056	1.01869	2.79958	0.0343587
IBD_up	CL:0000511	androgen binding protein secreting cell	androgen binding protein secreting cell	1331	140	Fisher's Exact Test for Count Data	two.sided	1.03442	0.535564	1.83511	0.882178
IBD_up	CL:0000513	NA	CL:0000513	546	48	Fisher's Exact Test for Count Data	two.sided	1.44408	0.501418	3.41652	0.442441
IBD_up	CL:0000514	NA	CL:0000514	6342	2695	Fisher's Exact Test for Count Data	two.sided	1.31115	1.15505	1.48438	2.75118e-05
IBD_up	CL:0000515	skeletal muscle myoblast	skeletal muscle myoblast	659	56	Fisher's Exact Test for Count Data	two.sided	3.06101	1.50883	5.80391	0.00117615
IBD_up	CL:0000540	neuron	neuron	3429	325	Fisher's Exact Test for Count Data	two.sided	0.952301	0.621283	1.40704	0.922446
IBD_up	CL:0000541	NA	CL:0000541	2532	295	Fisher's Exact Test for Count Data	two.sided	1.73133	1.2208	2.40406	0.00202254
IBD_up	CL:0000542	lymphocyte	lymphocyte	20382	5955	Fisher's Exact Test for Count Data	two.sided	1.73095	1.59335	1.87898	2.29906e-36
IBD_up	CL:0000547	NA	CL:0000547	1839	197	Fisher's Exact Test for Count Data	two.sided	1.47134	0.925238	2.24934	0.0795653
IBD_up	CL:0000549	NA	CL:0000549	1839	197	Fisher's Exact Test for Count Data	two.sided	1.47134	0.925238	2.24934	0.0795653
IBD_up	CL:0000550	NA	CL:0000550	1839	197	Fisher's Exact Test for Count Data	two.sided	1.47134	0.925238	2.24934	0.0795653
IBD_up	CL:0000552	NA	CL:0000552	1839	197	Fisher's Exact Test for Count Data	two.sided	1.47134	0.925238	2.24934	0.0795653
IBD_up	CL:0000557	granulocyte monocyte progenitor cell	granulocyte monocyte progenitor cell	38668	7071	Fisher's Exact Test for Count Data	two.sided	2.20257	2.04512	2.37098	1.48759e-89
IBD_up	CL:0000558	reticulocyte	reticulocyte	1839	197	Fisher's Exact Test for Count Data	two.sided	1.47134	0.925238	2.24934	0.0795653
IBD_up	CL:0000559	NA	CL:0000559	37108	6983	Fisher's Exact Test for Count Data	two.sided	2.21889	2.05973	2.38907	1.4799e-90
IBD_up	CL:0000569	cardiac mesenchymal cell	cardiac mesenchymal cell	557	49	Fisher's Exact Test for Count Data	two.sided	4.91317	2.52304	9.19156	3.37441e-06
IBD_up	CL:0000575	corneal epithelial cell	corneal epithelial cell	929	147	Fisher's Exact Test for Count Data	two.sided	1.8787	1.1473	2.95224	0.00865794
IBD_up	CL:0000576	monocyte	monocyte	37108	6983	Fisher's Exact Test for Count Data	two.sided	2.21889	2.05973	2.38907	1.4799e-90
IBD_up	CL:0000586	germ cell	germ cell	3876	478	Fisher's Exact Test for Count Data	two.sided	1.2362	0.906952	1.65455	0.148509
IBD_up	CL:0000594	skeletal muscle satellite cell	skeletal muscle satellite cell	264	22	Fisher's Exact Test for Count Data	two.sided	1.59581	0.302355	5.42451	0.443131
IBD_up	CL:0000622	acinar cell	acinar cell	1593	264	Fisher's Exact Test for Count Data	two.sided	2.55687	1.85201	3.47615	2.93991e-08
IBD_up	CL:0000623	natural killer cell	natural killer cell	10574	1016	Fisher's Exact Test for Count Data	two.sided	2.85249	2.43595	3.32946	4.58112e-34
IBD_up	CL:0000624	CD4-positive, alpha-beta T cell	CD4-positive, alpha-beta T cell	9364	1495	Fisher's Exact Test for Count Data	two.sided	2.81676	2.46901	3.20652	7.52443e-47
IBD_up	CL:0000625	CD8-positive, alpha-beta T cell	CD8-positive, alpha-beta T cell	9061	2776	Fisher's Exact Test for Count Data	two.sided	1.74337	1.55574	1.95004	2.32876e-20
IBD_up	CL:0000632	hepatic stellate cell	hepatic stellate cell	534	58	Fisher's Exact Test for Count Data	two.sided	1.38748	0.530896	3.07314	0.361305
IBD_up	CL:0000650	mesangial cell	mesangial cell	540	111	Fisher's Exact Test for Count Data	two.sided	1.58078	0.850957	2.74237	0.0974667
IBD_up	CL:0000669	pericyte cell	pericyte cell	683	93	Fisher's Exact Test for Count Data	two.sided	1.21789	0.562853	2.35598	0.583885
IBD_up	CL:0000680	muscle precursor cell	muscle precursor cell	6720	2850	Fisher's Exact Test for Count Data	two.sided	1.26562	1.11692	1.43041	0.000205638
IBD_up	CL:0000708	leptomeningeal cell	leptomeningeal cell	255	20	Fisher's Exact Test for Count Data	two.sided	1.78364	0.334768	6.17041	0.418262
IBD_up	CL:0000710	neurecto-epithelial cell	neurecto-epithelial cell	1628	105	Fisher's Exact Test for Count Data	two.sided	2.09504	1.18532	3.51247	0.00899568
IBD_up	CL:0000723	somatic stem cell	somatic stem cell	19488	3510	Fisher's Exact Test for Count Data	two.sided	2.75365	2.51336	3.01411	1.51563e-92
IBD_up	CL:0000731	urothelial cell	urothelial cell	1493	320	Fisher's Exact Test for Count Data	two.sided	3.12958	2.3787	4.07715	9.75399e-15
IBD_up	CL:0000737	striated muscle cell	striated muscle cell	556	35	Fisher's Exact Test for Count Data	two.sided	1.30407	0.334286	3.69066	0.552295
IBD_up	CL:0000738	leukocyte	leukocyte	45143	8145	Fisher's Exact Test for Count Data	two.sided	2.58467	2.41142	2.76984	2.25474e-146
IBD_up	CL:0000746	cardiac muscle cell	cardiac muscle cell	546	48	Fisher's Exact Test for Count Data	two.sided	1.44408	0.501418	3.41652	0.442441
IBD_up	CL:0000763	myeloid cell	myeloid cell	37922	6611	Fisher's Exact Test for Count Data	two.sided	2.28522	2.11956	2.46276	2.407e-94
IBD_up	CL:0000764	erythroid lineage cell	erythroid lineage cell	1839	197	Fisher's Exact Test for Count Data	two.sided	1.47134	0.925238	2.24934	0.0795653
IBD_up	CL:0000765	erythroblast	erythroblast	1839	197	Fisher's Exact Test for Count Data	two.sided	1.47134	0.925238	2.24934	0.0795653
IBD_up	CL:0000766	myeloid leukocyte	myeloid leukocyte	40218	7255	Fisher's Exact Test for Count Data	two.sided	2.18598	2.03068	2.35212	3.22747e-89
IBD_up	CL:0000767	basophil	basophil	11251	765	Fisher's Exact Test for Count Data	two.sided	5.20546	4.44389	6.08459	5.97979e-78
IBD_up	CL:0000771	eosinophil	eosinophil	9682	650	Fisher's Exact Test for Count Data	two.sided	6.958	5.90182	8.19034	1.05069e-99
IBD_up	CL:0000775	neutrophil	neutrophil	10489	984	Fisher's Exact Test for Count Data	two.sided	6.17476	5.3853	7.07111	2.55345e-125
IBD_up	CL:0000784	plasmacytoid dendritic cell	plasmacytoid dendritic cell	3076	462	Fisher's Exact Test for Count Data	two.sided	3.95825	3.19533	4.88018	1.70947e-31
IBD_up	CL:0000785	mature B cell	mature B cell	1522	200	Fisher's Exact Test for Count Data	two.sided	7.59598	5.65981	10.1618	1.6517e-36
IBD_up	CL:0000786	plasma cell	plasma cell	1183	154	Fisher's Exact Test for Count Data	two.sided	8.31706	5.95474	11.5825	1.18776e-31
IBD_up	CL:0000789	alpha-beta T cell	alpha-beta T cell	15315	4494	Fisher's Exact Test for Count Data	two.sided	1.29583	1.17163	1.43099	5.40339e-07
IBD_up	CL:0000790	NA	CL:0000790	15315	4494	Fisher's Exact Test for Count Data	two.sided	1.29583	1.17163	1.43099	5.40339e-07
IBD_up	CL:0000791	mature alpha-beta T cell	mature alpha-beta T cell	15315	4494	Fisher's Exact Test for Count Data	two.sided	1.29583	1.17163	1.43099	5.40339e-07
IBD_up	CL:0000792	CD4-positive, CD25-positive, alpha-beta regulatory T cell	CD4-positive, CD25-positive, alpha-beta regulatory T cell	3139	381	Fisher's Exact Test for Count Data	two.sided	3.21667	2.50774	4.09306	4.01895e-18
IBD_up	CL:0000805	NA	CL:0000805	1446	152	Fisher's Exact Test for Count Data	two.sided	3.03912	2.01831	4.47367	1.81195e-07
IBD_up	CL:0000806	NA	CL:0000806	1446	152	Fisher's Exact Test for Count Data	two.sided	3.03912	2.01831	4.47367	1.81195e-07
IBD_up	CL:0000807	NA	CL:0000807	1446	152	Fisher's Exact Test for Count Data	two.sided	3.03912	2.01831	4.47367	1.81195e-07
IBD_up	CL:0000808	NA	CL:0000808	1446	152	Fisher's Exact Test for Count Data	two.sided	3.03912	2.01831	4.47367	1.81195e-07
IBD_up	CL:0000809	NA	CL:0000809	1446	152	Fisher's Exact Test for Count Data	two.sided	3.03912	2.01831	4.47367	1.81195e-07
IBD_up	CL:0000810	NA	CL:0000810	2586	185	Fisher's Exact Test for Count Data	two.sided	4.09477	2.91421	5.68239	1.45335e-14
IBD_up	CL:0000814	mature NK T cell	mature NK T cell	897	76	Fisher's Exact Test for Count Data	two.sided	2.08824	1.05335	3.83675	0.0241679
IBD_up	CL:0000815	regulatory T cell	regulatory T cell	3139	381	Fisher's Exact Test for Count Data	two.sided	3.21667	2.50774	4.09306	4.01895e-18
IBD_up	CL:0000816	NA	CL:0000816	1522	200	Fisher's Exact Test for Count Data	two.sided	7.59598	5.65981	10.1618	1.6517e-36
IBD_up	CL:0000817	precursor B cell	precursor B cell	1549	180	Fisher's Exact Test for Count Data	two.sided	7.32584	5.36402	9.96209	1.08365e-31
IBD_up	CL:0000818	NA	CL:0000818	1522	200	Fisher's Exact Test for Count Data	two.sided	7.59598	5.65981	10.1618	1.6517e-36
IBD_up	CL:0000819	B-1 B cell	B-1 B cell	1069	150	Fisher's Exact Test for Count Data	two.sided	5.4137	3.78493	7.66513	3.16931e-18
IBD_up	CL:0000825	NA	CL:0000825	10574	1016	Fisher's Exact Test for Count Data	two.sided	2.85249	2.43595	3.32946	4.58112e-34
IBD_up	CL:0000826	NA	CL:0000826	9382	3161	Fisher's Exact Test for Count Data	two.sided	2.68866	2.44336	2.95574	2.36471e-80
IBD_up	CL:0000827	NA	CL:0000827	14054	3818	Fisher's Exact Test for Count Data	two.sided	1.46088	1.3162	1.61884	2.57759e-12
IBD_up	CL:0000837	NA	CL:0000837	42949	7630	Fisher's Exact Test for Count Data	two.sided	2.51654	2.34413	2.70083	3.30072e-132
IBD_up	CL:0000838	NA	CL:0000838	20399	5950	Fisher's Exact Test for Count Data	two.sided	1.71489	1.5782	1.86188	3.65322e-35
IBD_up	CL:0000839	myeloid lineage restricted progenitor cell	myeloid lineage restricted progenitor cell	38159	6957	Fisher's Exact Test for Count Data	two.sided	2.21776	2.05862	2.38808	3.20603e-90
IBD_up	CL:0000840	immature conventional dendritic cell	immature conventional dendritic cell	3128	564	Fisher's Exact Test for Count Data	two.sided	4.5739	3.78983	5.50238	4.07143e-48
IBD_up	CL:0000842	mononuclear cell	mononuclear cell	8611	847	Fisher's Exact Test for Count Data	two.sided	5.68586	4.902	6.58715	2.1905e-97
IBD_up	CL:0000860	classical monocyte	classical monocyte	37978	7261	Fisher's Exact Test for Count Data	two.sided	2.18951	2.03413	2.35574	1.37715e-89
IBD_up	CL:0000875	NA	CL:0000875	3287	452	Fisher's Exact Test for Count Data	two.sided	5.32126	4.33863	6.50521	2.62362e-49
IBD_up	CL:0000893	NA	CL:0000893	1446	152	Fisher's Exact Test for Count Data	two.sided	3.03912	2.01831	4.47367	1.81195e-07
IBD_up	CL:0000894	NA	CL:0000894	1446	152	Fisher's Exact Test for Count Data	two.sided	3.03912	2.01831	4.47367	1.81195e-07
IBD_up	CL:0000895	naive thymus-derived CD4-positive, alpha-beta T cell	naive thymus-derived CD4-positive, alpha-beta T cell	2586	185	Fisher's Exact Test for Count Data	two.sided	4.09477	2.91421	5.68239	1.45335e-14
IBD_up	CL:0000898	naive T cell	naive T cell	4732	684	Fisher's Exact Test for Count Data	two.sided	3.32621	2.76773	3.98105	8.71651e-33
IBD_up	CL:0000911	effector T cell	effector T cell	897	76	Fisher's Exact Test for Count Data	two.sided	2.08824	1.05335	3.83675	0.0241679
IBD_up	CL:0000914	NA	CL:0000914	897	76	Fisher's Exact Test for Count Data	two.sided	2.08824	1.05335	3.83675	0.0241679
IBD_up	CL:0000945	lymphocyte of B lineage	lymphocyte of B lineage	9382	3161	Fisher's Exact Test for Count Data	two.sided	2.68866	2.44336	2.95574	2.36471e-80
IBD_up	CL:0000946	antibody secreting cell	antibody secreting cell	1183	154	Fisher's Exact Test for Count Data	two.sided	8.31706	5.95474	11.5825	1.18776e-31
IBD_up	CL:0000954	NA	CL:0000954	1522	200	Fisher's Exact Test for Count Data	two.sided	7.59598	5.65981	10.1618	1.6517e-36
IBD_up	CL:0000955	NA	CL:0000955	1522	200	Fisher's Exact Test for Count Data	two.sided	7.59598	5.65981	10.1618	1.6517e-36
IBD_up	CL:0000980	NA	CL:0000980	1183	154	Fisher's Exact Test for Count Data	two.sided	8.31706	5.95474	11.5825	1.18776e-31
IBD_up	CL:0000988	hematopoietic cell	hematopoietic cell	43466	7671	Fisher's Exact Test for Count Data	two.sided	2.5459	2.37218	2.73158	2.57947e-136
IBD_up	CL:0000990	conventional dendritic cell	conventional dendritic cell	3414	705	Fisher's Exact Test for Count Data	two.sided	5.04001	4.27144	5.93308	7.68828e-69
IBD_up	CL:0001014	CD1a-positive Langerhans cell	CD1a-positive Langerhans cell	3894	396	Fisher's Exact Test for Count Data	two.sided	3.9601	3.1421	4.9635	2.30128e-27
IBD_up	CL:0001016	immature CD1a-positive Langerhans cell	immature CD1a-positive Langerhans cell	3894	396	Fisher's Exact Test for Count Data	two.sided	3.9601	3.1421	4.9635	2.30128e-27
IBD_up	CL:0001024	CD34-positive, CD38-negative hematopoietic stem cell	CD34-positive, CD38-negative hematopoietic stem cell	915	74	Fisher's Exact Test for Count Data	two.sided	1.58011	0.722786	3.10105	0.217097
IBD_up	CL:0001029	NA	CL:0001029	3128	564	Fisher's Exact Test for Count Data	two.sided	4.5739	3.78983	5.50238	4.07143e-48
IBD_up	CL:0002009	NA	CL:0002009	37398	7009	Fisher's Exact Test for Count Data	two.sided	2.22936	2.06989	2.39999	6.23419e-92
IBD_up	CL:0002028	NA	CL:0002028	6514	731	Fisher's Exact Test for Count Data	two.sided	1.61537	1.29175	2.00267	2.8241e-05
IBD_up	CL:0002031	hematopoietic lineage restricted progenitor cell	hematopoietic lineage restricted progenitor cell	42964	7733	Fisher's Exact Test for Count Data	two.sided	2.59807	2.42174	2.78651	1.72423e-143
IBD_up	CL:0002032	hematopoietic oligopotent progenitor cell	hematopoietic oligopotent progenitor cell	42949	7630	Fisher's Exact Test for Count Data	two.sided	2.51654	2.34413	2.70083	3.30072e-132
IBD_up	CL:0002039	NA	CL:0002039	897	76	Fisher's Exact Test for Count Data	two.sided	2.08824	1.05335	3.83675	0.0241679
IBD_up	CL:0002040	NA	CL:0002040	897	76	Fisher's Exact Test for Count Data	two.sided	2.08824	1.05335	3.83675	0.0241679
IBD_up	CL:0002041	NA	CL:0002041	897	76	Fisher's Exact Test for Count Data	two.sided	2.08824	1.05335	3.83675	0.0241679
IBD_up	CL:0002042	NA	CL:0002042	897	76	Fisher's Exact Test for Count Data	two.sided	2.08824	1.05335	3.83675	0.0241679
IBD_up	CL:0002057	CD14-positive, CD16-negative classical monocyte	CD14-positive, CD16-negative classical monocyte	37978	7261	Fisher's Exact Test for Count Data	two.sided	2.18951	2.03413	2.35574	1.37715e-89
IBD_up	CL:0002076	endo-epithelial cell	endo-epithelial cell	4185	1452	Fisher's Exact Test for Count Data	two.sided	1.39126	1.17687	1.6367	0.000108506
IBD_up	CL:0002077	ecto-epithelial cell	ecto-epithelial cell	2219	310	Fisher's Exact Test for Count Data	two.sided	1.90721	1.37363	2.60061	0.000129589
IBD_up	CL:0002078	meso-epithelial cell	meso-epithelial cell	4622	2081	Fisher's Exact Test for Count Data	two.sided	1.21124	1.04497	1.39858	0.00975872
IBD_up	CL:0002087	nongranular leukocyte	nongranular leukocyte	42902	7775	Fisher's Exact Test for Count Data	two.sided	2.67066	2.48993	2.86343	3.00641e-153
IBD_up	CL:0002092	bone marrow cell	bone marrow cell	323	13	Fisher's Exact Test for Count Data	two.sided	6.32074	1.62624	21.9237	0.00410004
IBD_up	CL:0002097	NA	CL:0002097	684	53	Fisher's Exact Test for Count Data	two.sided	3.99821	2.04166	7.44786	4.61246e-05
IBD_up	CL:0002127	innate effector T cell	innate effector T cell	897	76	Fisher's Exact Test for Count Data	two.sided	2.08824	1.05335	3.83675	0.0241679
IBD_up	CL:0002138	endothelial cell of lymphatic vessel	endothelial cell of lymphatic vessel	1642	359	Fisher's Exact Test for Count Data	two.sided	4.13949	3.25321	5.23433	6.07988e-27
IBD_up	CL:0002139	endothelial cell of vascular tree	endothelial cell of vascular tree	4550	1901	Fisher's Exact Test for Count Data	two.sided	1.59268	1.38471	1.82603	1.95954e-10
IBD_up	CL:0002140	acinar cell of sebaceous gland	acinar cell of sebaceous gland	1074	150	Fisher's Exact Test for Count Data	two.sided	2.7529	1.79938	4.10428	4.17031e-06
IBD_up	CL:0002144	capillary endothelial cell	capillary endothelial cell	845	168	Fisher's Exact Test for Count Data	two.sided	3.7245	2.58224	5.28846	1.72066e-11
IBD_up	CL:0002149	epithelial cell of uterus	epithelial cell of uterus	612	57	Fisher's Exact Test for Count Data	two.sided	3.29703	1.66457	6.15045	0.00041949
IBD_up	CL:0002159	general ecto-epithelial cell	general ecto-epithelial cell	2252	414	Fisher's Exact Test for Count Data	two.sided	2.33205	1.79277	3.00175	1.22725e-09
IBD_up	CL:0002166	epithelial cell of Malassez	epithelial cell of Malassez	1232	155	Fisher's Exact Test for Count Data	two.sided	3.18671	2.13782	4.65233	3.01726e-08
IBD_up	CL:0002167	olfactory epithelial cell	olfactory epithelial cell	1180	94	Fisher's Exact Test for Count Data	two.sided	2.0766	1.13048	3.59141	0.0110045
IBD_up	CL:0002170	keratinized cell of the oral mucosa	keratinized cell of the oral mucosa	353	37	Fisher's Exact Test for Count Data	two.sided	1.22498	0.315136	3.44623	0.571968
IBD_up	CL:0002173	NA	CL:0002173	540	111	Fisher's Exact Test for Count Data	two.sided	1.58078	0.850957	2.74237	0.0974667
IBD_up	CL:0002174	follicular cell of ovary	follicular cell of ovary	312	38	Fisher's Exact Test for Count Data	two.sided	2.28364	0.848248	5.28968	0.078255
IBD_up	CL:0002178	epithelial cell of stomach	epithelial cell of stomach	824	172	Fisher's Exact Test for Count Data	two.sided	3.18279	2.18108	4.55849	5.82678e-09
IBD_up	CL:0002188	glomerular endothelial cell	glomerular endothelial cell	1034	194	Fisher's Exact Test for Count Data	two.sided	2.98359	2.0788	4.20693	8.42738e-09
IBD_up	CL:0002194	NA	CL:0002194	37108	6983	Fisher's Exact Test for Count Data	two.sided	2.21889	2.05973	2.38907	1.4799e-90
IBD_up	CL:0002195	hepatic stem cell	hepatic stem cell	489	69	Fisher's Exact Test for Count Data	two.sided	2.57701	1.32221	4.70205	0.00450864
IBD_up	CL:0002202	epithelial cell of tracheobronchial tree	epithelial cell of tracheobronchial tree	1919	407	Fisher's Exact Test for Count Data	two.sided	2.53903	1.96149	3.25473	1.1381e-11
IBD_up	CL:0002222	vertebrate lens cell	vertebrate lens cell	834	54	Fisher's Exact Test for Count Data	two.sided	1.03111	0.320443	2.57569	0.814225
IBD_up	CL:0002224	lens epithelial cell	lens epithelial cell	834	54	Fisher's Exact Test for Count Data	two.sided	1.03111	0.320443	2.57569	0.814225
IBD_up	CL:0002231	epithelial cell of prostate	epithelial cell of prostate	1049	194	Fisher's Exact Test for Count Data	two.sided	1.42884	0.889801	2.2015	0.102338
IBD_up	CL:0002251	epithelial cell of alimentary canal	epithelial cell of alimentary canal	2121	560	Fisher's Exact Test for Count Data	two.sided	1.87582	1.47174	2.36787	5.29751e-07
IBD_up	CL:0002252	epithelial cell of esophagus	epithelial cell of esophagus	394	61	Fisher's Exact Test for Count Data	two.sided	1.31032	0.502691	2.89091	0.497935
IBD_up	CL:0002253	NA	CL:0002253	993	124	Fisher's Exact Test for Count Data	two.sided	0.69633	0.293463	1.41952	0.430223
IBD_up	CL:0002255	stromal cell of endometrium	stromal cell of endometrium	612	57	Fisher's Exact Test for Count Data	two.sided	3.29703	1.66457	6.15045	0.00041949
IBD_up	CL:0002261	endothelial cell of viscerocranial mucosa	endothelial cell of viscerocranial mucosa	353	37	Fisher's Exact Test for Count Data	two.sided	1.22498	0.315136	3.44623	0.571968
IBD_up	CL:0002262	endothelial cell of sinusoid	endothelial cell of sinusoid	732	104	Fisher's Exact Test for Count Data	two.sided	2.87885	1.72668	4.62822	4.29097e-05
IBD_up	CL:0002304	non-pigmented ciliary epithelial cell	non-pigmented ciliary epithelial cell	916	71	Fisher's Exact Test for Count Data	two.sided	2.71232	1.42338	4.86677	0.00143442
IBD_up	CL:0002306	epithelial cell of proximal tubule	epithelial cell of proximal tubule	519	131	Fisher's Exact Test for Count Data	two.sided	2.63326	1.65528	4.05885	4.1213e-05
IBD_up	CL:0002308	epithelial cell of skin gland	epithelial cell of skin gland	1074	150	Fisher's Exact Test for Count Data	two.sided	2.7529	1.79938	4.10428	4.17031e-06
IBD_up	CL:0002319	neural cell	neural cell	3124	630	Fisher's Exact Test for Count Data	two.sided	0.573116	0.392603	0.811235	0.000948451
IBD_up	CL:0002320	connective tissue cell	connective tissue cell	24706	3972	Fisher's Exact Test for Count Data	two.sided	3.18452	2.92664	3.46313	2.90653e-139
IBD_up	CL:0002321	embryonic cell	embryonic cell	7068	3534	Fisher's Exact Test for Count Data	two.sided	0.640031	0.553108	0.737537	7.20193e-11
IBD_up	CL:0002322	embryonic stem cell	embryonic stem cell	3069	522	Fisher's Exact Test for Count Data	two.sided	1.26658	0.94512	1.67016	0.0910449
IBD_up	CL:0002327	mammary epithelial cell	mammary epithelial cell	1009	121	Fisher's Exact Test for Count Data	two.sided	2.00546	1.17412	3.26643	0.00969741
IBD_up	CL:0002328	bronchial epithelial cell	bronchial epithelial cell	1129	191	Fisher's Exact Test for Count Data	two.sided	2.69205	1.84772	3.84282	3.9081e-07
IBD_up	CL:0002334	preadipocyte	preadipocyte	3691	656	Fisher's Exact Test for Count Data	two.sided	2.77287	2.27636	3.35967	1.80319e-21
IBD_up	CL:0002336	buccal mucosa cell	buccal mucosa cell	353	37	Fisher's Exact Test for Count Data	two.sided	1.22498	0.315136	3.44623	0.571968
IBD_up	CL:0002351	NA	CL:0002351	737	137	Fisher's Exact Test for Count Data	two.sided	1.73056	1.01869	2.79958	0.0343587
IBD_up	CL:0002363	keratocyte	keratocyte	428	48	Fisher's Exact Test for Count Data	two.sided	0.673431	0.133811	2.09915	0.798631
IBD_up	CL:0002367	trabecular meshwork cell	trabecular meshwork cell	175	22	Fisher's Exact Test for Count Data	two.sided	2.24639	0.552808	6.82268	0.13053
IBD_up	CL:0002368	respiratory epithelial cell	respiratory epithelial cell	2846	765	Fisher's Exact Test for Count Data	two.sided	2.20226	1.81005	2.66386	3.71055e-14
IBD_up	CL:0002372	myotube	myotube	1000	112	Fisher's Exact Test for Count Data	two.sided	0.571376	0.204949	1.28648	0.244267
IBD_up	CL:0002379	meningothelial cell	meningothelial cell	461	72	Fisher's Exact Test for Count Data	two.sided	3.63361	2.02942	6.24644	1.42895e-05
IBD_up	CL:0002393	intermediate monocyte	intermediate monocyte	17134	2238	Fisher's Exact Test for Count Data	two.sided	3.62147	3.26509	4.01251	1.3002e-111
IBD_up	CL:0002396	NA	CL:0002396	3287	452	Fisher's Exact Test for Count Data	two.sided	5.32126	4.33863	6.50521	2.62362e-49
IBD_up	CL:0002397	CD14-positive, CD16-positive monocyte	CD14-positive, CD16-positive monocyte	17134	2238	Fisher's Exact Test for Count Data	two.sided	3.62147	3.26509	4.01251	1.3002e-111
IBD_up	CL:0002419	mature T cell	mature T cell	15315	4494	Fisher's Exact Test for Count Data	two.sided	1.29583	1.17163	1.43099	5.40339e-07
IBD_up	CL:0002420	NA	CL:0002420	15315	4494	Fisher's Exact Test for Count Data	two.sided	1.29583	1.17163	1.43099	5.40339e-07
IBD_up	CL:0002425	NA	CL:0002425	1446	152	Fisher's Exact Test for Count Data	two.sided	3.03912	2.01831	4.47367	1.81195e-07
IBD_up	CL:0002427	NA	CL:0002427	2586	185	Fisher's Exact Test for Count Data	two.sided	4.09477	2.91421	5.68239	1.45335e-14
IBD_up	CL:0002428	NA	CL:0002428	2586	185	Fisher's Exact Test for Count Data	two.sided	4.09477	2.91421	5.68239	1.45335e-14
IBD_up	CL:0002429	NA	CL:0002429	2586	185	Fisher's Exact Test for Count Data	two.sided	4.09477	2.91421	5.68239	1.45335e-14
IBD_up	CL:0002431	NA	CL:0002431	2586	185	Fisher's Exact Test for Count Data	two.sided	4.09477	2.91421	5.68239	1.45335e-14
IBD_up	CL:0002432	NA	CL:0002432	2586	185	Fisher's Exact Test for Count Data	two.sided	4.09477	2.91421	5.68239	1.45335e-14
IBD_up	CL:0002433	NA	CL:0002433	2586	185	Fisher's Exact Test for Count Data	two.sided	4.09477	2.91421	5.68239	1.45335e-14
IBD_up	CL:0002436	NA	CL:0002436	2586	185	Fisher's Exact Test for Count Data	two.sided	4.09477	2.91421	5.68239	1.45335e-14
IBD_up	CL:0002453	oligodendrocyte precursor cell	oligodendrocyte precursor cell	985	105	Fisher's Exact Test for Count Data	two.sided	1.95572	1.08935	3.31574	0.0157915
IBD_up	CL:0002489	NA	CL:0002489	1446	152	Fisher's Exact Test for Count Data	two.sided	3.03912	2.01831	4.47367	1.81195e-07
IBD_up	CL:0002494	cardiocyte	cardiocyte	1453	355	Fisher's Exact Test for Count Data	two.sided	3.80644	2.97359	4.83987	3.90712e-23
IBD_up	CL:0002504	enteric smooth muscle cell	enteric smooth muscle cell	263	52	Fisher's Exact Test for Count Data	two.sided	2.40905	1.07698	4.88344	0.0237511
IBD_up	CL:0002518	kidney epithelial cell	kidney epithelial cell	2392	1041	Fisher's Exact Test for Count Data	two.sided	1.17393	0.950446	1.43784	0.125135
IBD_up	CL:0002521	subcutaneous fat cell	subcutaneous fat cell	1119	132	Fisher's Exact Test for Count Data	two.sided	1.70199	0.987183	2.78592	0.0454079
IBD_up	CL:0002535	epithelial cell of cervix	epithelial cell of cervix	1350	183	Fisher's Exact Test for Count Data	two.sided	0.521669	0.234427	1.01436	0.05194
IBD_up	CL:0002536	amniotic epithelial cell	amniotic epithelial cell	697	85	Fisher's Exact Test for Count Data	two.sided	2.1692	1.15216	3.83014	0.0116337
IBD_up	CL:0002537	amnion mesenchymal stem cell	amnion mesenchymal stem cell	1581	194	Fisher's Exact Test for Count Data	two.sided	1.85414	1.21086	2.75288	0.00348944
IBD_up	CL:0002539	aortic smooth muscle cell	aortic smooth muscle cell	1383	240	Fisher's Exact Test for Count Data	two.sided	5.03055	3.78611	6.63667	3.17416e-25
IBD_up	CL:0002540	mesenchymal stem cell of the bone marrow	mesenchymal stem cell of the bone marrow	424	37	Fisher's Exact Test for Count Data	two.sided	2.35971	0.874365	5.48724	0.0446032
IBD_up	CL:0002541	chorionic membrane mesenchymal stem cell	chorionic membrane mesenchymal stem cell	2704	310	Fisher's Exact Test for Count Data	two.sided	1.41523	0.978781	1.99562	0.0575648
IBD_up	CL:0002543	vein endothelial cell	vein endothelial cell	1199	295	Fisher's Exact Test for Count Data	two.sided	3.48717	2.64135	4.56092	8.91934e-17
IBD_up	CL:0002544	aortic endothelial cell	aortic endothelial cell	1078	259	Fisher's Exact Test for Count Data	two.sided	4.0163	3.01482	5.30147	4.76571e-19
IBD_up	CL:0002545	thoracic aorta endothelial cell	thoracic aorta endothelial cell	456	70	Fisher's Exact Test for Count Data	two.sided	4.05599	2.28458	6.94408	2.26204e-06
IBD_up	CL:0002546	NA	CL:0002546	3723	1589	Fisher's Exact Test for Count Data	two.sided	1.53	1.31069	1.77894	1.03526e-07
IBD_up	CL:0002547	fibroblast of the aortic adventitia	fibroblast of the aortic adventitia	1194	77	Fisher's Exact Test for Count Data	two.sided	1.68577	0.80214	3.21922	0.109718
IBD_up	CL:0002548	cardiac fibroblast	cardiac fibroblast	405	35	Fisher's Exact Test for Count Data	two.sided	4.049	1.73409	8.735	0.000773911
IBD_up	CL:0002549	fibroblast of choroid plexus	fibroblast of choroid plexus	493	63	Fisher's Exact Test for Count Data	two.sided	3.44861	1.82364	6.19951	0.000109366
IBD_up	CL:0002550	fibroblast of the conjuctiva	fibroblast of the conjuctiva	78	6	Fisher's Exact Test for Count Data	two.sided	0	0	8.5838	1
IBD_up	CL:0002551	fibroblast of dermis	fibroblast of dermis	314	37	Fisher's Exact Test for Count Data	two.sided	4.86047	2.22319	10.0469	6.06336e-05
IBD_up	CL:0002552	fibroblast of gingiva	fibroblast of gingiva	549	63	Fisher's Exact Test for Count Data	two.sided	1.68545	0.731084	3.44553	0.179521
IBD_up	CL:0002553	lung fibroblast	lung fibroblast	1011	138	Fisher's Exact Test for Count Data	two.sided	0.874865	0.425603	1.62072	0.767097
IBD_up	CL:0002554	fibroblast of lymphatic vessel	fibroblast of lymphatic vessel	211	35	Fisher's Exact Test for Count Data	two.sided	2.52848	0.931838	5.92804	0.034048
IBD_up	CL:0002556	fibroblast of periodontium	fibroblast of periodontium	324	47	Fisher's Exact Test for Count Data	two.sided	2.39609	1.01809	5.0452	0.0345809
IBD_up	CL:0002557	fibroblast of pulmonary artery	fibroblast of pulmonary artery	80	7	Fisher's Exact Test for Count Data	two.sided	7.58223	1.1103	44.783	0.0193563
IBD_up	CL:0002559	hair follicle cell	hair follicle cell	1159	134	Fisher's Exact Test for Count Data	two.sided	2.80256	1.78825	4.26829	1.04245e-05
IBD_up	CL:0002561	outer root sheath cell	outer root sheath cell	560	52	Fisher's Exact Test for Count Data	two.sided	1.83864	0.747157	3.95189	0.137645
IBD_up	CL:0002563	intestinal epithelial cell	intestinal epithelial cell	1215	239	Fisher's Exact Test for Count Data	two.sided	0.872092	0.514629	1.39657	0.650732
IBD_up	CL:0002564	nucleus pulposus cell of intervertebral disc	nucleus pulposus cell of intervertebral disc	421	51	Fisher's Exact Test for Count Data	two.sided	2.46778	1.10152	5.01346	0.0224594
IBD_up	CL:0002565	iris pigment epithelial cell	iris pigment epithelial cell	267	16	Fisher's Exact Test for Count Data	two.sided	6.06914	1.81192	18.4383	0.00192176
IBD_up	CL:0002566	dark melanocyte	dark melanocyte	781	39	Fisher's Exact Test for Count Data	two.sided	3.03564	1.26684	6.56414	0.00677345
IBD_up	CL:0002567	light melanocyte	light melanocyte	2231	256	Fisher's Exact Test for Count Data	two.sided	1.14308	0.730183	1.72102	0.510663
IBD_up	CL:0002568	mesenchymal stem cell of Wharton's jelly	mesenchymal stem cell of Wharton's jelly	234	18	Fisher's Exact Test for Count Data	two.sided	1.26317	0.140873	5.37532	0.674109
IBD_up	CL:0002569	mesenchymal stem cell of umbilical cord	mesenchymal stem cell of umbilical cord	406	43	Fisher's Exact Test for Count Data	two.sided	4.89019	2.38598	9.56715	1.42424e-05
IBD_up	CL:0002570	mesenchymal stem cell of adipose	mesenchymal stem cell of adipose	1065	166	Fisher's Exact Test for Count Data	two.sided	4.26843	2.98858	6.01517	3.96219e-14
IBD_up	CL:0002571	hepatic mesenchymal stem cell	hepatic mesenchymal stem cell	489	69	Fisher's Exact Test for Count Data	two.sided	2.57701	1.32221	4.70205	0.00450864
IBD_up	CL:0002573	Schwann cell	Schwann cell	314	19	Fisher's Exact Test for Count Data	two.sided	2.69597	0.65102	8.46748	0.0853826
IBD_up	CL:0002574	stromal cell of pancreas	stromal cell of pancreas	145	18	Fisher's Exact Test for Count Data	two.sided	2.88852	0.692051	9.20116	0.0723558
IBD_up	CL:0002575	central nervous system pericyte	central nervous system pericyte	783	89	Fisher's Exact Test for Count Data	two.sided	1.88887	0.984776	3.3734	0.0385536
IBD_up	CL:0002577	placental epithelial cell	placental epithelial cell	1443	197	Fisher's Exact Test for Count Data	two.sided	1.96672	1.30099	2.88959	0.00103969
IBD_up	CL:0002579	omentum preadipocyte	omentum preadipocyte	1386	139	Fisher's Exact Test for Count Data	two.sided	2.00875	1.22372	3.16574	0.00423301
IBD_up	CL:0002580	preadipocyte of the breast	preadipocyte of the breast	1324	94	Fisher's Exact Test for Count Data	two.sided	2.56652	1.46309	4.29554	0.000779103
IBD_up	CL:0002581	perirenal preadipocyte	perirenal preadipocyte	1442	171	Fisher's Exact Test for Count Data	two.sided	1.33987	0.794902	2.14618	0.226651
IBD_up	CL:0002582	visceral preadipocyte	visceral preadipocyte	411	44	Fisher's Exact Test for Count Data	two.sided	4.24707	2.03803	8.36183	8.98691e-05
IBD_up	CL:0002583	subcutaneous preadipocyte	subcutaneous preadipocyte	281	25	Fisher's Exact Test for Count Data	two.sided	3.93363	1.38806	9.87842	0.00535897
IBD_up	CL:0002584	renal cortical epithelial cell	renal cortical epithelial cell	1628	641	Fisher's Exact Test for Count Data	two.sided	1.34482	1.04038	1.71734	0.0215812
IBD_up	CL:0002586	retinal pigment epithelial cell	retinal pigment epithelial cell	540	54	Fisher's Exact Test for Count Data	two.sided	2.89197	1.38496	5.60107	0.00266143
IBD_up	CL:0002588	smooth muscle cell of the umbilical vein	smooth muscle cell of the umbilical vein	133	7	Fisher's Exact Test for Count Data	two.sided	1.6842	0.0366073	13.8874	0.483476
IBD_up	CL:0002589	smooth muscle cell of the brachiocephalic vasculature	smooth muscle cell of the brachiocephalic vasculature	242	21	Fisher's Exact Test for Count Data	two.sided	3.15998	0.904932	9.032	0.0354098
IBD_up	CL:0002590	smooth muscle cell of the brain vasculature	smooth muscle cell of the brain vasculature	180	18	Fisher's Exact Test for Count Data	two.sided	2.88852	0.692051	9.20116	0.0723558
IBD_up	CL:0002591	smooth muscle cell of the pulmonary artery	smooth muscle cell of the pulmonary artery	1312	158	Fisher's Exact Test for Count Data	two.sided	0.982319	0.52341	1.70441	1
IBD_up	CL:0002592	smooth muscle cell of the coronary artery	smooth muscle cell of the coronary artery	566	62	Fisher's Exact Test for Count Data	two.sided	4.14674	2.25286	7.33171	5.5876e-06
IBD_up	CL:0002593	smooth muscle cell of the internal thoracic artery	smooth muscle cell of the internal thoracic artery	942	99	Fisher's Exact Test for Count Data	two.sided	3.06883	1.83438	4.95315	1.85934e-05
IBD_up	CL:0002594	smooth muscle cell of the umbilical artery	smooth muscle cell of the umbilical artery	441	54	Fisher's Exact Test for Count Data	two.sided	3.21029	1.57707	6.11711	0.000817351
IBD_up	CL:0002595	smooth muscle cell of the subclavian artery	smooth muscle cell of the subclavian artery	1276	155	Fisher's Exact Test for Count Data	two.sided	3.53763	2.40111	5.11786	7.45204e-10
IBD_up	CL:0002596	smooth muscle cell of the carotid artery	smooth muscle cell of the carotid artery	272	21	Fisher's Exact Test for Count Data	two.sided	1.68451	0.317734	5.77349	0.430009
IBD_up	CL:0002598	bronchial smooth muscle cell	bronchial smooth muscle cell	127	23	Fisher's Exact Test for Count Data	two.sided	3.56963	1.15178	9.4969	0.014016
IBD_up	CL:0002599	smooth muscle cell of the esophagus	smooth muscle cell of the esophagus	119	15	Fisher's Exact Test for Count Data	two.sided	3.67661	0.853451	12.4148	0.0399913
IBD_up	CL:0002600	smooth muscle cell of trachea	smooth muscle cell of trachea	302	41	Fisher's Exact Test for Count Data	two.sided	1.40384	0.429784	3.59176	0.413701
IBD_up	CL:0002601	uterine smooth muscle cell	uterine smooth muscle cell	242	20	Fisher's Exact Test for Count Data	two.sided	1.78364	0.334768	6.17041	0.418262
IBD_up	CL:0002602	annulus pulposus cell	annulus pulposus cell	263	35	Fisher's Exact Test for Count Data	two.sided	3.50268	1.44321	7.71982	0.0031308
IBD_up	CL:0002603	astrocyte of the cerebellum	astrocyte of the cerebellum	334	28	Fisher's Exact Test for Count Data	two.sided	2.75805	0.914406	7.01966	0.0355783
IBD_up	CL:0002605	astrocyte of the cerebral cortex	astrocyte of the cerebral cortex	985	97	Fisher's Exact Test for Count Data	two.sided	2.6319	1.52228	4.35458	0.000460726
IBD_up	CL:0002615	adipocyte of omentum tissue	adipocyte of omentum tissue	2356	259	Fisher's Exact Test for Count Data	two.sided	1.68988	1.15784	2.4052	0.00608578
IBD_up	CL:0002616	perirenal adipocyte cell	perirenal adipocyte cell	768	53	Fisher's Exact Test for Count Data	two.sided	1.05262	0.326839	2.63306	0.81096
IBD_up	CL:0002617	adipocyte of breast	adipocyte of breast	1353	121	Fisher's Exact Test for Count Data	two.sided	1.88591	1.08986	3.10193	0.0159008
IBD_up	CL:0002618	endothelial cell of umbilical vein	endothelial cell of umbilical vein	666	153	Fisher's Exact Test for Count Data	two.sided	3.47872	2.35064	5.05248	1.77215e-09
IBD_up	CL:0002619	adult endothelial progenitor cell	adult endothelial progenitor cell	1792	519	Fisher's Exact Test for Count Data	two.sided	2.53795	2.02058	3.16392	3.01835e-14
IBD_up	CL:0002620	skin fibroblast	skin fibroblast	4200	1147	Fisher's Exact Test for Count Data	two.sided	1.87943	1.58701	2.21536	1.64344e-12
IBD_up	CL:0002621	gingival epithelial cell	gingival epithelial cell	1408	227	Fisher's Exact Test for Count Data	two.sided	4.28152	3.16367	5.73938	9.24429e-19
IBD_up	CL:0002622	prostate stromal cell	prostate stromal cell	354	66	Fisher's Exact Test for Count Data	two.sided	1.80618	0.820976	3.57637	0.085154
IBD_up	CL:0002623	acinar cell of salivary gland	acinar cell of salivary gland	1329	210	Fisher's Exact Test for Count Data	two.sided	2.02909	1.36746	2.93458	0.000381822
IBD_up	CL:0002625	seminiferous tubule epithelial cell	seminiferous tubule epithelial cell	1331	140	Fisher's Exact Test for Count Data	two.sided	1.03442	0.535564	1.83511	0.882178
IBD_up	CL:0002632	epithelial cell of lower respiratory tract	epithelial cell of lower respiratory tract	1919	407	Fisher's Exact Test for Count Data	two.sided	2.53903	1.96149	3.25473	1.1381e-11
IBD_up	CL:0002677	naive regulatory T cell	naive regulatory T cell	3139	381	Fisher's Exact Test for Count Data	two.sided	3.21667	2.50774	4.09306	4.01895e-18
IBD_up	CL:0002681	kidney cortical cell	kidney cortical cell	1628	641	Fisher's Exact Test for Count Data	two.sided	1.34482	1.04038	1.71734	0.0215812
IBD_up	CL:0005012	multi-ciliated epithelial cell	multi-ciliated epithelial cell	916	71	Fisher's Exact Test for Count Data	two.sided	2.71232	1.42338	4.86677	0.00143442
IBD_up	CL:0005020	NA	CL:0005020	1642	359	Fisher's Exact Test for Count Data	two.sided	4.13949	3.25321	5.23433	6.07988e-27
IBD_up	CL:0005022	NA	CL:0005022	1642	359	Fisher's Exact Test for Count Data	two.sided	4.13949	3.25321	5.23433	6.07988e-27
IBD_up	CL:1000279	smooth muscle cell of large intestine	smooth muscle cell of large intestine	263	52	Fisher's Exact Test for Count Data	two.sided	2.40905	1.07698	4.88344	0.0237511
IBD_up	CL:1000280	smooth muscle cell of colon	smooth muscle cell of colon	263	52	Fisher's Exact Test for Count Data	two.sided	2.40905	1.07698	4.88344	0.0237511
IBD_up	CL:1000306	fibroblast of tunica adventitia of artery	fibroblast of tunica adventitia of artery	1194	77	Fisher's Exact Test for Count Data	two.sided	1.68577	0.80214	3.21922	0.109718
IBD_up	CL:1000398	endothelial cell of hepatic sinusoid	endothelial cell of hepatic sinusoid	732	104	Fisher's Exact Test for Count Data	two.sided	2.87885	1.72668	4.62822	4.29097e-05
IBD_up	CL:1000413	endothelial cell of artery	endothelial cell of artery	1811	552	Fisher's Exact Test for Count Data	two.sided	2.85756	2.309	3.51551	1.04254e-19
IBD_up	CL:1000415	epithelial cell of gall bladder	epithelial cell of gall bladder	875	117	Fisher's Exact Test for Count Data	two.sided	2.61639	1.59505	4.13959	0.000121184
IBD_up	CL:1000428	stem cell of epidermis	stem cell of epidermis	1301	134	Fisher's Exact Test for Count Data	two.sided	3.3188	2.16662	4.96742	7.42641e-08
IBD_up	CL:1000448	epithelial cell of sweat gland	epithelial cell of sweat gland	1074	150	Fisher's Exact Test for Count Data	two.sided	2.7529	1.79938	4.10428	4.17031e-06
IBD_up	CL:1000449	epithelial cell of nephron	epithelial cell of nephron	2745	1289	Fisher's Exact Test for Count Data	two.sided	0.941258	0.765089	1.14832	0.587509
IBD_up	CL:1000487	smooth muscle cell of prostate	smooth muscle cell of prostate	185	28	Fisher's Exact Test for Count Data	two.sided	0.777142	0.0893631	3.10615	1
IBD_up	CL:1000494	epithelial cell of renal tubule	epithelial cell of renal tubule	1833	680	Fisher's Exact Test for Count Data	two.sided	1.90914	1.53445	2.35653	1.52968e-08
IBD_up	CL:1000497	kidney cell	kidney cell	2392	1041	Fisher's Exact Test for Count Data	two.sided	1.17393	0.950446	1.43784	0.125135
IBD_up	CL:1000500	NA	CL:1000500	540	111	Fisher's Exact Test for Count Data	two.sided	1.58078	0.850957	2.74237	0.0974667
IBD_up	CL:1000507	kidney tubule cell	kidney tubule cell	1833	680	Fisher's Exact Test for Count Data	two.sided	1.90914	1.53445	2.35653	1.52968e-08
IBD_up	CL:1000600	lower urinary tract cell	lower urinary tract cell	460	63	Fisher's Exact Test for Count Data	two.sided	3.44861	1.82364	6.19951	0.000109366
IBD_up	CL:1000612	kidney corpuscule cell	kidney corpuscule cell	962	186	Fisher's Exact Test for Count Data	two.sided	2.52195	1.70748	3.64119	4.08847e-06
IBD_up	CL:1000615	kidney cortex tubule cell	kidney cortex tubule cell	519	131	Fisher's Exact Test for Count Data	two.sided	2.63326	1.65528	4.05885	4.1213e-05
IBD_up	CL:1000618	NA	CL:1000618	540	111	Fisher's Exact Test for Count Data	two.sided	1.58078	0.850957	2.74237	0.0974667
IBD_up	CL:1000746	glomerular cell	glomerular cell	962	186	Fisher's Exact Test for Count Data	two.sided	2.52195	1.70748	3.64119	4.08847e-06
IBD_up	CL:1001318	NA	CL:1001318	540	111	Fisher's Exact Test for Count Data	two.sided	1.58078	0.850957	2.74237	0.0974667
IBD_up	CL:1001319	bladder cell	bladder cell	460	63	Fisher's Exact Test for Count Data	two.sided	3.44861	1.82364	6.19951	0.000109366
IBD_down	CL:0000008	NA	CL:0000008	428	48	Fisher's Exact Test for Count Data	two.sided	2.11393	0.652924	5.33244	0.103956
IBD_down	CL:0000011	NA	CL:0000011	557	49	Fisher's Exact Test for Count Data	two.sided	0.37812	0.00937937	2.2119	0.519375
IBD_down	CL:0000030	NA	CL:0000030	1154	70	Fisher's Exact Test for Count Data	two.sided	0.533783	0.0633305	2.00591	0.587433
IBD_down	CL:0000031	neuroblast	neuroblast	3429	325	Fisher's Exact Test for Count Data	two.sided	1.25668	0.765271	1.96025	0.314922
IBD_down	CL:0000034	stem cell	stem cell	19926	3486	Fisher's Exact Test for Count Data	two.sided	0.0877899	0.0518887	0.139261	7.9092e-59
IBD_down	CL:0000036	NA	CL:0000036	1623	165	Fisher's Exact Test for Count Data	two.sided	0.92518	0.392068	1.87117	1
IBD_down	CL:0000037	hematopoietic stem cell	hematopoietic stem cell	43872	7864	Fisher's Exact Test for Count Data	two.sided	0.0524825	0.0344808	0.0766023	2.39369e-155
IBD_down	CL:0000038	NA	CL:0000038	1839	197	Fisher's Exact Test for Count Data	two.sided	1.60923	0.899114	2.69051	0.0754611
IBD_down	CL:0000039	germ line cell	germ line cell	3876	478	Fisher's Exact Test for Count Data	two.sided	1.44092	0.9885	2.04026	0.0484498
IBD_down	CL:0000040	NA	CL:0000040	37108	6983	Fisher's Exact Test for Count Data	two.sided	0.085672	0.0603889	0.118052	2.44199e-120
IBD_down	CL:0000047	neuronal stem cell	neuronal stem cell	4700	473	Fisher's Exact Test for Count Data	two.sided	0.927587	0.580842	1.41289	0.835221
IBD_down	CL:0000048	multi fate stem cell	multi fate stem cell	20396	3672	Fisher's Exact Test for Count Data	two.sided	0.0876268	0.0526143	0.137349	4.53428e-62
IBD_down	CL:0000049	common myeloid progenitor	common myeloid progenitor	37922	6611	Fisher's Exact Test for Count Data	two.sided	0.0742476	0.0502906	0.105776	1.0056e-118
IBD_down	CL:0000050	NA	CL:0000050	1839	197	Fisher's Exact Test for Count Data	two.sided	1.60923	0.899114	2.69051	0.0754611
IBD_down	CL:0000051	NA	CL:0000051	20382	5955	Fisher's Exact Test for Count Data	two.sided	0.034779	0.0184883	0.0596472	6.09274e-125
IBD_down	CL:0000054	NA	CL:0000054	355	12	Fisher's Exact Test for Count Data	two.sided	0	0	6.53947	1
IBD_down	CL:0000056	myoblast	myoblast	6720	2850	Fisher's Exact Test for Count Data	two.sided	0.115262	0.0691938	0.18074	1.12787e-43
IBD_down	CL:0000057	fibroblast	fibroblast	8244	2788	Fisher's Exact Test for Count Data	two.sided	0.181538	0.121078	0.262036	4.42551e-34
IBD_down	CL:0000058	NA	CL:0000058	1549	121	Fisher's Exact Test for Count Data	two.sided	0.947421	0.340289	2.12895	1
IBD_down	CL:0000062	osteoblast	osteoblast	734	40	Fisher's Exact Test for Count Data	two.sided	0.465468	0.0114919	2.75307	0.722764
IBD_down	CL:0000064	ciliated cell	ciliated cell	916	71	Fisher's Exact Test for Count Data	two.sided	0.259159	0.00647061	1.49335	0.185726
IBD_down	CL:0000066	epithelial cell	epithelial cell	9008	4212	Fisher's Exact Test for Count Data	two.sided	0.223449	0.16752	0.292427	3.38276e-44
IBD_down	CL:0000067	ciliated epithelial cell	ciliated epithelial cell	916	71	Fisher's Exact Test for Count Data	two.sided	0.259159	0.00647061	1.49335	0.185726
IBD_down	CL:0000068	duct epithelial cell	duct epithelial cell	1606	214	Fisher's Exact Test for Count Data	two.sided	1.07923	0.54776	1.93063	0.757261
IBD_down	CL:0000069	NA	CL:0000069	1606	214	Fisher's Exact Test for Count Data	two.sided	1.07923	0.54776	1.93063	0.757261
IBD_down	CL:0000071	blood vessel endothelial cell	blood vessel endothelial cell	3723	1589	Fisher's Exact Test for Count Data	two.sided	0.100259	0.0457045	0.191159	5.64046e-26
IBD_down	CL:0000075	columnar/cuboidal epithelial cell	columnar/cuboidal epithelial cell	1504	133	Fisher's Exact Test for Count Data	two.sided	0.418424	0.0851206	1.25164	0.167453
IBD_down	CL:0000076	squamous epithelial cell	squamous epithelial cell	2936	1154	Fisher's Exact Test for Count Data	two.sided	0.234651	0.130694	0.389485	1.58165e-12
IBD_down	CL:0000077	mesothelial cell	mesothelial cell	1703	348	Fisher's Exact Test for Count Data	two.sided	0.480319	0.217476	0.924231	0.0214071
IBD_down	CL:0000079	stratified epithelial cell	stratified epithelial cell	1623	165	Fisher's Exact Test for Count Data	two.sided	0.92518	0.392068	1.87117	1
IBD_down	CL:0000081	blood cell	blood cell	14567	1478	Fisher's Exact Test for Count Data	two.sided	0.144615	0.074466	0.253868	5.32268e-21
IBD_down	CL:0000082	epithelial cell of lung	epithelial cell of lung	1018	164	Fisher's Exact Test for Count Data	two.sided	0.809211	0.319753	1.7095	0.725291
IBD_down	CL:0000083	epithelial cell of pancreas	epithelial cell of pancreas	778	62	Fisher's Exact Test for Count Data	two.sided	1.94808	0.685167	4.51808	0.13979
IBD_down	CL:0000084	T cell	T cell	14054	3818	Fisher's Exact Test for Count Data	two.sided	0.0572174	0.0303779	0.0981677	2.75123e-72
IBD_down	CL:0000092	osteoclast	osteoclast	355	12	Fisher's Exact Test for Count Data	two.sided	0	0	6.53947	1
IBD_down	CL:0000094	granulocyte	granulocyte	18078	2281	Fisher's Exact Test for Count Data	two.sided	0.169669	0.105913	0.258133	3.14984e-29
IBD_down	CL:0000095	neuron associated cell	neuron associated cell	1199	120	Fisher's Exact Test for Count Data	two.sided	0.625656	0.16755	1.64755	0.533563
IBD_down	CL:0000097	mast cell	mast cell	6514	731	Fisher's Exact Test for Count Data	two.sided	0.428586	0.247847	0.692595	0.000144934
IBD_down	CL:0000098	sensory epithelial cell	sensory epithelial cell	1180	94	Fisher's Exact Test for Count Data	two.sided	1.02034	0.323093	2.47457	0.818123
IBD_down	CL:0000114	NA	CL:0000114	1623	165	Fisher's Exact Test for Count Data	two.sided	0.92518	0.392068	1.87117	1
IBD_down	CL:0000115	endothelial cell	endothelial cell	5163	2279	Fisher's Exact Test for Count Data	two.sided	0.107329	0.0584822	0.180826	4.95221e-36
IBD_down	CL:0000123	neuron associated cell (sensu Vertebrata)	neuron associated cell (sensu Vertebrata)	1199	120	Fisher's Exact Test for Count Data	two.sided	0.625656	0.16755	1.64755	0.533563
IBD_down	CL:0000125	glial cell	glial cell	1154	70	Fisher's Exact Test for Count Data	two.sided	0.533783	0.0633305	2.00591	0.587433
IBD_down	CL:0000126	macroglial cell	macroglial cell	985	105	Fisher's Exact Test for Count Data	two.sided	0.533598	0.108168	1.60591	0.378873
IBD_down	CL:0000127	astrocyte	astrocyte	985	105	Fisher's Exact Test for Count Data	two.sided	0.533598	0.108168	1.60591	0.378873
IBD_down	CL:0000128	oligodendrocyte	oligodendrocyte	985	105	Fisher's Exact Test for Count Data	two.sided	0.533598	0.108168	1.60591	0.378873
IBD_down	CL:0000133	NA	CL:0000133	2953	651	Fisher's Exact Test for Count Data	two.sided	0.110872	0.0300943	0.285636	1.06611e-10
IBD_down	CL:0000134	mesenchymal cell	mesenchymal cell	25597	4087	Fisher's Exact Test for Count Data	two.sided	0.0572219	0.0311954	0.0963195	2.11413e-77
IBD_down	CL:0000135	fibrocyte	fibrocyte	1559	180	Fisher's Exact Test for Count Data	two.sided	0.62536	0.226163	1.39091	0.314095
IBD_down	CL:0000136	fat cell	fat cell	5117	1169	Fisher's Exact Test for Count Data	two.sided	0.537824	0.369733	0.75814	0.000139489
IBD_down	CL:0000137	NA	CL:0000137	355	12	Fisher's Exact Test for Count Data	two.sided	0	0	6.53947	1
IBD_down	CL:0000138	chondrocyte	chondrocyte	1549	121	Fisher's Exact Test for Count Data	two.sided	0.947421	0.340289	2.12895	1
IBD_down	CL:0000147	pigment cell	pigment cell	2161	245	Fisher's Exact Test for Count Data	two.sided	0.53286	0.211714	1.11675	0.11141
IBD_down	CL:0000148	melanocyte	melanocyte	2532	295	Fisher's Exact Test for Count Data	two.sided	0.569976	0.257677	1.09914	0.113025
IBD_down	CL:0000149	visual pigment cell	visual pigment cell	662	55	Fisher's Exact Test for Count Data	two.sided	1.04784	0.209163	3.23975	0.763818
IBD_down	CL:0000150	glandular epithelial cell	glandular epithelial cell	1084	108	Fisher's Exact Test for Count Data	two.sided	1.4543	0.61038	2.98223	0.277376
IBD_down	CL:0000151	secretory cell	secretory cell	2171	72	Fisher's Exact Test for Count Data	two.sided	0.255503	0.00638064	1.47161	0.185819
IBD_down	CL:0000153	GAG secreting cell	GAG secreting cell	1931	177	Fisher's Exact Test for Count Data	two.sided	0.312317	0.0637497	0.929045	0.0273127
IBD_down	CL:0000154	protein secreting cell	protein secreting cell	1398	191	Fisher's Exact Test for Count Data	two.sided	1.21854	0.617143	2.18578	0.511509
IBD_down	CL:0000159	seromucus secreting cell	seromucus secreting cell	1016	94	Fisher's Exact Test for Count Data	two.sided	2.1666	1.00124	4.19143	0.0312756
IBD_down	CL:0000163	endocrine cell	endocrine cell	4101	301	Fisher's Exact Test for Count Data	two.sided	0.305413	0.0983501	0.721752	0.00254319
IBD_down	CL:0000164	enteroendocrine cell	enteroendocrine cell	737	137	Fisher's Exact Test for Count Data	two.sided	1.90868	0.987044	3.39134	0.0327554
IBD_down	CL:0000167	peptide hormone secreting cell	peptide hormone secreting cell	737	137	Fisher's Exact Test for Count Data	two.sided	1.90868	0.987044	3.39134	0.0327554
IBD_down	CL:0000172	somatostatin secreting cell	somatostatin secreting cell	737	137	Fisher's Exact Test for Count Data	two.sided	1.90868	0.987044	3.39134	0.0327554
IBD_down	CL:0000173	pancreatic D cell	pancreatic D cell	737	137	Fisher's Exact Test for Count Data	two.sided	1.90868	0.987044	3.39134	0.0327554
IBD_down	CL:0000174	steroid hormone secreting cell	steroid hormone secreting cell	542	38	Fisher's Exact Test for Count Data	two.sided	2.75508	0.838934	7.11158	0.0462913
IBD_down	CL:0000182	hepatocyte	hepatocyte	4886	698	Fisher's Exact Test for Count Data	two.sided	3.38871	2.72079	4.1885	1.59162e-23
IBD_down	CL:0000187	muscle cell	muscle cell	6441	2765	Fisher's Exact Test for Count Data	two.sided	0.100028	0.0569748	0.163053	9.78902e-45
IBD_down	CL:0000188	skeletal muscle cell	skeletal muscle cell	883	96	Fisher's Exact Test for Count Data	two.sided	0.997868	0.316127	2.41817	1
IBD_down	CL:0000192	smooth muscle cell	smooth muscle cell	6342	2695	Fisher's Exact Test for Count Data	two.sided	0.0704008	0.0350594	0.126416	1.8917e-48
IBD_down	CL:0000197	receptor cell	receptor cell	1180	94	Fisher's Exact Test for Count Data	two.sided	1.02034	0.323093	2.47457	0.818123
IBD_down	CL:0000211	electrically active cell	electrically active cell	5852	2522	Fisher's Exact Test for Count Data	two.sided	0.0686254	0.0328299	0.126656	1.0937e-45
IBD_down	CL:0000213	lining cell	lining cell	4335	1836	Fisher's Exact Test for Count Data	two.sided	0.144542	0.0806017	0.239521	8.58737e-26
IBD_down	CL:0000214	synovial cell	synovial cell	797	42	Fisher's Exact Test for Count Data	two.sided	1.39747	0.276091	4.40075	0.481647
IBD_down	CL:0000215	barrier cell	barrier cell	4335	1836	Fisher's Exact Test for Count Data	two.sided	0.144542	0.0806017	0.239521	8.58737e-26
IBD_down	CL:0000216	Sertoli cell	Sertoli cell	1331	140	Fisher's Exact Test for Count Data	two.sided	0.955735	0.376542	2.0275	1
IBD_down	CL:0000219	motile cell	motile cell	21101	3277	Fisher's Exact Test for Count Data	two.sided	0.0570754	0.0284172	0.102451	8.01686e-62
IBD_down	CL:0000221	NA	CL:0000221	2308	587	Fisher's Exact Test for Count Data	two.sided	0.15436	0.0498913	0.362771	1.14475e-08
IBD_down	CL:0000222	mesodermal cell	mesodermal cell	7530	3471	Fisher's Exact Test for Count Data	two.sided	0.0634761	0.033726	0.108913	3.79634e-64
IBD_down	CL:0000223	NA	CL:0000223	5328	1673	Fisher's Exact Test for Count Data	two.sided	0.775122	0.598037	0.990309	0.0437418
IBD_down	CL:0000226	single nucleate cell	single nucleate cell	8611	847	Fisher's Exact Test for Count Data	two.sided	0.148998	0.0596699	0.308798	2.67405e-12
IBD_down	CL:0000228	multinucleate cell	multinucleate cell	1000	112	Fisher's Exact Test for Count Data	two.sided	0.672119	0.179752	1.77341	0.667143
IBD_down	CL:0000234	phagocyte	phagocyte	37942	7206	Fisher's Exact Test for Count Data	two.sided	0.0892005	0.063781	0.121509	1.20154e-122
IBD_down	CL:0000235	macrophage	macrophage	3878	972	Fisher's Exact Test for Count Data	two.sided	0.280408	0.156077	0.465767	2.43728e-09
IBD_down	CL:0000236	B cell	B cell	7966	2812	Fisher's Exact Test for Count Data	two.sided	0.0672781	0.0335049	0.120779	4.89374e-51
IBD_down	CL:0000237	keratinizing barrier epithelial cell	keratinizing barrier epithelial cell	1623	165	Fisher's Exact Test for Count Data	two.sided	0.92518	0.392068	1.87117	1
IBD_down	CL:0000239	brush border epithelial cell	brush border epithelial cell	519	131	Fisher's Exact Test for Count Data	two.sided	1.18179	0.498498	2.40621	0.556893
IBD_down	CL:0000240	stratified squamous epithelial cell	stratified squamous epithelial cell	1623	165	Fisher's Exact Test for Count Data	two.sided	0.92518	0.392068	1.87117	1
IBD_down	CL:0000242	Merkel cell	Merkel cell	1554	172	Fisher's Exact Test for Count Data	two.sided	1.86823	1.04031	3.13669	0.0238202
IBD_down	CL:0000243	glial cell (sensu Vertebrata)	glial cell (sensu Vertebrata)	1154	70	Fisher's Exact Test for Count Data	two.sided	0.533783	0.0633305	2.00591	0.587433
IBD_down	CL:0000244	transitional epithelial cell	transitional epithelial cell	1493	320	Fisher's Exact Test for Count Data	two.sided	0.644973	0.318205	1.17235	0.165869
IBD_down	CL:0000306	crystallin accumulating cell	crystallin accumulating cell	834	54	Fisher's Exact Test for Count Data	two.sided	1.85474	0.57624	4.63611	0.205235
IBD_down	CL:0000307	tracheal epithelial cell	tracheal epithelial cell	1606	214	Fisher's Exact Test for Count Data	two.sided	1.07923	0.54776	1.93063	0.757261
IBD_down	CL:0000311	keratin accumulating cell	keratin accumulating cell	1623	165	Fisher's Exact Test for Count Data	two.sided	0.92518	0.392068	1.87117	1
IBD_down	CL:0000312	keratinocyte	keratinocyte	1510	132	Fisher's Exact Test for Count Data	two.sided	1.49053	0.696343	2.84047	0.234301
IBD_down	CL:0000313	serous secreting cell	serous secreting cell	1000	155	Fisher's Exact Test for Count Data	two.sided	3.18413	1.94707	4.99426	6.0876e-06
IBD_down	CL:0000317	sebum secreting cell	sebum secreting cell	1074	150	Fisher's Exact Test for Count Data	two.sided	0.888707	0.350603	1.88166	1
IBD_down	CL:0000319	mucus secreting cell	mucus secreting cell	832	61	Fisher's Exact Test for Count Data	two.sided	1.62274	0.506803	4.02162	0.250321
IBD_down	CL:0000322	pneumocyte	pneumocyte	569	50	Fisher's Exact Test for Count Data	two.sided	1.15941	0.230659	3.60572	0.74527
IBD_down	CL:0000327	extracellular matrix secreting cell	extracellular matrix secreting cell	1467	157	Fisher's Exact Test for Count Data	two.sided	0.116052	0.00292269	0.656862	0.00358089
IBD_down	CL:0000333	migratory neural crest cell	migratory neural crest cell	1823	409	Fisher's Exact Test for Count Data	two.sided	0.0885571	0.0106764	0.322178	1.42612e-07
IBD_down	CL:0000335	NA	CL:0000335	734	40	Fisher's Exact Test for Count Data	two.sided	0.465468	0.0114919	2.75307	0.722764
IBD_down	CL:0000339	NA	CL:0000339	1154	70	Fisher's Exact Test for Count Data	two.sided	0.533783	0.0633305	2.00591	0.587433
IBD_down	CL:0000342	pigment cell (sensu Vertebrata)	pigment cell (sensu Vertebrata)	267	16	Fisher's Exact Test for Count Data	two.sided	2.59555	0.286166	11.3146	0.202105
IBD_down	CL:0000346	hair follicle dermal papilla cell	hair follicle dermal papilla cell	1301	134	Fisher's Exact Test for Count Data	two.sided	1.15358	0.486835	2.34721	0.694583
IBD_down	CL:0000349	extraembryonic cell	extraembryonic cell	2997	569	Fisher's Exact Test for Count Data	two.sided	0.86825	0.560869	1.28947	0.56886
IBD_down	CL:0000355	muscle stem cell	muscle stem cell	6720	2850	Fisher's Exact Test for Count Data	two.sided	0.115262	0.0691938	0.18074	1.12787e-43
IBD_down	CL:0000357	NA	CL:0000357	1623	165	Fisher's Exact Test for Count Data	two.sided	0.92518	0.392068	1.87117	1
IBD_down	CL:0000359	vascular associated smooth muscle cell	vascular associated smooth muscle cell	5895	2363	Fisher's Exact Test for Count Data	two.sided	0.051313	0.0205857	0.106118	1.23935e-45
IBD_down	CL:0000362	epidermal cell	epidermal cell	1522	149	Fisher's Exact Test for Count Data	two.sided	1.03053	0.435888	2.08997	0.853497
IBD_down	CL:0000375	NA	CL:0000375	734	40	Fisher's Exact Test for Count Data	two.sided	0.465468	0.0114919	2.75307	0.722764
IBD_down	CL:0000377	NA	CL:0000377	1606	214	Fisher's Exact Test for Count Data	two.sided	1.07923	0.54776	1.93063	0.757261
IBD_down	CL:0000388	tendon cell	tendon cell	1559	180	Fisher's Exact Test for Count Data	two.sided	0.62536	0.226163	1.39091	0.314095
IBD_down	CL:0000393	electrically responsive cell	electrically responsive cell	5852	2522	Fisher's Exact Test for Count Data	two.sided	0.0686254	0.0328299	0.126656	1.0937e-45
IBD_down	CL:0000404	electrically signaling cell	electrically signaling cell	3429	325	Fisher's Exact Test for Count Data	two.sided	1.25668	0.765271	1.96025	0.314922
IBD_down	CL:0000447	carbohydrate secreting cell	carbohydrate secreting cell	1931	177	Fisher's Exact Test for Count Data	two.sided	0.312317	0.0637497	0.929045	0.0273127
IBD_down	CL:0000451	dendritic cell	dendritic cell	4173	904	Fisher's Exact Test for Count Data	two.sided	0.220333	0.109432	0.396888	1.9413e-10
IBD_down	CL:0000453	Langerhans cell	Langerhans cell	3013	481	Fisher's Exact Test for Count Data	two.sided	0.266183	0.106338	0.553586	2.94317e-05
IBD_down	CL:0000473	defensive cell	defensive cell	37942	7206	Fisher's Exact Test for Count Data	two.sided	0.0892005	0.063781	0.121509	1.20154e-122
IBD_down	CL:0000499	stromal cell	stromal cell	1953	311	Fisher's Exact Test for Count Data	two.sided	0.11684	0.0141105	0.426163	1.65304e-05
IBD_down	CL:0000501	granulosa cell	granulosa cell	312	38	Fisher's Exact Test for Count Data	two.sided	1.5573	0.306251	4.94502	0.448914
IBD_down	CL:0000502	type D enteroendocrine cell	type D enteroendocrine cell	737	137	Fisher's Exact Test for Count Data	two.sided	1.90868	0.987044	3.39134	0.0327554
IBD_down	CL:0000511	androgen binding protein secreting cell	androgen binding protein secreting cell	1331	140	Fisher's Exact Test for Count Data	two.sided	0.955735	0.376542	2.0275	1
IBD_down	CL:0000513	NA	CL:0000513	546	48	Fisher's Exact Test for Count Data	two.sided	0.789454	0.092777	3.02144	1
IBD_down	CL:0000514	NA	CL:0000514	6342	2695	Fisher's Exact Test for Count Data	two.sided	0.0704008	0.0350594	0.126416	1.8917e-48
IBD_down	CL:0000515	skeletal muscle myoblast	skeletal muscle myoblast	659	56	Fisher's Exact Test for Count Data	two.sided	1.39762	0.366806	3.80281	0.537693
IBD_down	CL:0000540	neuron	neuron	3429	325	Fisher's Exact Test for Count Data	two.sided	1.25668	0.765271	1.96025	0.314922
IBD_down	CL:0000541	NA	CL:0000541	2532	295	Fisher's Exact Test for Count Data	two.sided	0.569976	0.257677	1.09914	0.113025
IBD_down	CL:0000542	lymphocyte	lymphocyte	20382	5955	Fisher's Exact Test for Count Data	two.sided	0.034779	0.0184883	0.0596472	6.09274e-125
IBD_down	CL:0000547	NA	CL:0000547	1839	197	Fisher's Exact Test for Count Data	two.sided	1.60923	0.899114	2.69051	0.0754611
IBD_down	CL:0000549	NA	CL:0000549	1839	197	Fisher's Exact Test for Count Data	two.sided	1.60923	0.899114	2.69051	0.0754611
IBD_down	CL:0000550	NA	CL:0000550	1839	197	Fisher's Exact Test for Count Data	two.sided	1.60923	0.899114	2.69051	0.0754611
IBD_down	CL:0000552	NA	CL:0000552	1839	197	Fisher's Exact Test for Count Data	two.sided	1.60923	0.899114	2.69051	0.0754611
IBD_down	CL:0000557	granulocyte monocyte progenitor cell	granulocyte monocyte progenitor cell	38668	7071	Fisher's Exact Test for Count Data	two.sided	0.0821417	0.0576292	0.113652	1.45268e-123
IBD_down	CL:0000558	reticulocyte	reticulocyte	1839	197	Fisher's Exact Test for Count Data	two.sided	1.60923	0.899114	2.69051	0.0754611
IBD_down	CL:0000559	NA	CL:0000559	37108	6983	Fisher's Exact Test for Count Data	two.sided	0.085672	0.0603889	0.118052	2.44199e-120
IBD_down	CL:0000569	cardiac mesenchymal cell	cardiac mesenchymal cell	557	49	Fisher's Exact Test for Count Data	two.sided	0.37812	0.00937937	2.2119	0.519375
IBD_down	CL:0000575	corneal epithelial cell	corneal epithelial cell	929	147	Fisher's Exact Test for Count Data	two.sided	1.61722	0.814238	2.92398	0.132042
IBD_down	CL:0000576	monocyte	monocyte	37108	6983	Fisher's Exact Test for Count Data	two.sided	0.085672	0.0603889	0.118052	2.44199e-120
IBD_down	CL:0000586	germ cell	germ cell	3876	478	Fisher's Exact Test for Count Data	two.sided	1.44092	0.9885	2.04026	0.0484498
IBD_down	CL:0000594	skeletal muscle satellite cell	skeletal muscle satellite cell	264	22	Fisher's Exact Test for Count Data	two.sided	0.86477	0.0209027	5.38062	1
IBD_down	CL:0000622	acinar cell	acinar cell	1593	264	Fisher's Exact Test for Count Data	two.sided	1.01713	0.547258	1.74227	0.889609
IBD_down	CL:0000623	natural killer cell	natural killer cell	10574	1016	Fisher's Exact Test for Count Data	two.sided	0.195293	0.097017	0.351573	1.25748e-12
IBD_down	CL:0000624	CD4-positive, alpha-beta T cell	CD4-positive, alpha-beta T cell	9364	1495	Fisher's Exact Test for Count Data	two.sided	0.0948535	0.0408452	0.187697	6.07343e-25
IBD_down	CL:0000625	CD8-positive, alpha-beta T cell	CD8-positive, alpha-beta T cell	9061	2776	Fisher's Exact Test for Count Data	two.sided	0.0870174	0.0474411	0.146546	5.61923e-47
IBD_down	CL:0000632	hepatic stellate cell	hepatic stellate cell	534	58	Fisher's Exact Test for Count Data	two.sided	0.648336	0.0765891	2.45641	0.76984
IBD_down	CL:0000650	mesangial cell	mesangial cell	540	111	Fisher's Exact Test for Count Data	two.sided	1.03789	0.372079	2.33893	0.830743
IBD_down	CL:0000669	pericyte cell	pericyte cell	683	93	Fisher's Exact Test for Count Data	two.sided	0.604904	0.122367	1.82734	0.636136
IBD_down	CL:0000680	muscle precursor cell	muscle precursor cell	6720	2850	Fisher's Exact Test for Count Data	two.sided	0.115262	0.0691938	0.18074	1.12787e-43
IBD_down	CL:0000708	leptomeningeal cell	leptomeningeal cell	255	20	Fisher's Exact Test for Count Data	two.sided	0	0	3.67979	0.622942
IBD_down	CL:0000710	neurecto-epithelial cell	neurecto-epithelial cell	1628	105	Fisher's Exact Test for Count Data	two.sided	0.174305	0.00437317	0.993696	0.0455393
IBD_down	CL:0000723	somatic stem cell	somatic stem cell	19488	3510	Fisher's Exact Test for Count Data	two.sided	0.0920434	0.0552575	0.144277	2.19143e-58
IBD_down	CL:0000731	urothelial cell	urothelial cell	1493	320	Fisher's Exact Test for Count Data	two.sided	0.644973	0.318205	1.17235	0.165869
IBD_down	CL:0000737	striated muscle cell	striated muscle cell	556	35	Fisher's Exact Test for Count Data	two.sided	1.10075	0.127887	4.30829	0.704732
IBD_down	CL:0000738	leukocyte	leukocyte	45143	8145	Fisher's Exact Test for Count Data	two.sided	0.0521847	0.0345671	0.0756909	1.7953e-161
IBD_down	CL:0000746	cardiac muscle cell	cardiac muscle cell	546	48	Fisher's Exact Test for Count Data	two.sided	0.789454	0.092777	3.02144	1
IBD_down	CL:0000763	myeloid cell	myeloid cell	37922	6611	Fisher's Exact Test for Count Data	two.sided	0.0742476	0.0502906	0.105776	1.0056e-118
IBD_down	CL:0000764	erythroid lineage cell	erythroid lineage cell	1839	197	Fisher's Exact Test for Count Data	two.sided	1.60923	0.899114	2.69051	0.0754611
IBD_down	CL:0000765	erythroblast	erythroblast	1839	197	Fisher's Exact Test for Count Data	two.sided	1.60923	0.899114	2.69051	0.0754611
IBD_down	CL:0000766	myeloid leukocyte	myeloid leukocyte	40218	7255	Fisher's Exact Test for Count Data	two.sided	0.0840717	0.0595728	0.115371	6.68874e-126
IBD_down	CL:0000767	basophil	basophil	11251	765	Fisher's Exact Test for Count Data	two.sided	0.165416	0.0662322	0.343003	1.27297e-10
IBD_down	CL:0000771	eosinophil	eosinophil	9682	650	Fisher's Exact Test for Count Data	two.sided	0.252345	0.114777	0.48284	4.57074e-07
IBD_down	CL:0000775	neutrophil	neutrophil	10489	984	Fisher's Exact Test for Count Data	two.sided	0.314689	0.182246	0.507602	1.79515e-08
IBD_down	CL:0000784	plasmacytoid dendritic cell	plasmacytoid dendritic cell	3076	462	Fisher's Exact Test for Count Data	two.sided	0.237163	0.0864941	0.520954	1.3112e-05
IBD_down	CL:0000785	mature B cell	mature B cell	1522	200	Fisher's Exact Test for Count Data	two.sided	0.275715	0.0563435	0.818585	0.0152187
IBD_down	CL:0000786	plasma cell	plasma cell	1183	154	Fisher's Exact Test for Count Data	two.sided	0.483491	0.12994	1.26547	0.199641
IBD_down	CL:0000789	alpha-beta T cell	alpha-beta T cell	15315	4494	Fisher's Exact Test for Count Data	two.sided	0.0552345	0.0308207	0.091359	6.16916e-86
IBD_down	CL:0000790	NA	CL:0000790	15315	4494	Fisher's Exact Test for Count Data	two.sided	0.0552345	0.0308207	0.091359	6.16916e-86
IBD_down	CL:0000791	mature alpha-beta T cell	mature alpha-beta T cell	15315	4494	Fisher's Exact Test for Count Data	two.sided	0.0552345	0.0308207	0.091359	6.16916e-86
IBD_down	CL:0000792	CD4-positive, CD25-positive, alpha-beta regulatory T cell	CD4-positive, CD25-positive, alpha-beta regulatory T cell	3139	381	Fisher's Exact Test for Count Data	two.sided	0.191421	0.051821	0.494817	2.3398e-05
IBD_down	CL:0000805	NA	CL:0000805	1446	152	Fisher's Exact Test for Count Data	two.sided	0.364917	0.0743547	1.08853	0.0956081
IBD_down	CL:0000806	NA	CL:0000806	1446	152	Fisher's Exact Test for Count Data	two.sided	0.364917	0.0743547	1.08853	0.0956081
IBD_down	CL:0000807	NA	CL:0000807	1446	152	Fisher's Exact Test for Count Data	two.sided	0.364917	0.0743547	1.08853	0.0956081
IBD_down	CL:0000808	NA	CL:0000808	1446	152	Fisher's Exact Test for Count Data	two.sided	0.364917	0.0743547	1.08853	0.0956081
IBD_down	CL:0000809	NA	CL:0000809	1446	152	Fisher's Exact Test for Count Data	two.sided	0.364917	0.0743547	1.08853	0.0956081
IBD_down	CL:0000810	NA	CL:0000810	2586	185	Fisher's Exact Test for Count Data	two.sided	0.400414	0.10784	1.04431	0.0662995
IBD_down	CL:0000814	mature NK T cell	mature NK T cell	897	76	Fisher's Exact Test for Count Data	two.sided	0.490439	0.0582822	1.83728	0.440143
IBD_down	CL:0000815	regulatory T cell	regulatory T cell	3139	381	Fisher's Exact Test for Count Data	two.sided	0.191421	0.051821	0.494817	2.3398e-05
IBD_down	CL:0000816	NA	CL:0000816	1522	200	Fisher's Exact Test for Count Data	two.sided	0.275715	0.0563435	0.818585	0.0152187
IBD_down	CL:0000817	precursor B cell	precursor B cell	1549	180	Fisher's Exact Test for Count Data	two.sided	0.203435	0.0244294	0.746535	0.00668245
IBD_down	CL:0000818	NA	CL:0000818	1522	200	Fisher's Exact Test for Count Data	two.sided	0.275715	0.0563435	0.818585	0.0152187
IBD_down	CL:0000819	B-1 B cell	B-1 B cell	1069	150	Fisher's Exact Test for Count Data	two.sided	0.121526	0.00305936	0.688317	0.00517112
IBD_down	CL:0000825	NA	CL:0000825	10574	1016	Fisher's Exact Test for Count Data	two.sided	0.195293	0.097017	0.351573	1.25748e-12
IBD_down	CL:0000826	NA	CL:0000826	9382	3161	Fisher's Exact Test for Count Data	two.sided	0.0702343	0.0373241	0.12051	7.41776e-57
IBD_down	CL:0000827	NA	CL:0000827	14054	3818	Fisher's Exact Test for Count Data	two.sided	0.0572174	0.0303779	0.0981677	2.75123e-72
IBD_down	CL:0000837	NA	CL:0000837	42949	7630	Fisher's Exact Test for Count Data	two.sided	0.0503412	0.0324875	0.0745706	9.40515e-152
IBD_down	CL:0000838	NA	CL:0000838	20399	5950	Fisher's Exact Test for Count Data	two.sided	0.0375207	0.0204392	0.0631286	1.8161e-123
IBD_down	CL:0000839	myeloid lineage restricted progenitor cell	myeloid lineage restricted progenitor cell	38159	6957	Fisher's Exact Test for Count Data	two.sided	0.0768177	0.0530221	0.107728	6.67361e-124
IBD_down	CL:0000840	immature conventional dendritic cell	immature conventional dendritic cell	3128	564	Fisher's Exact Test for Count Data	two.sided	0.358477	0.177664	0.647626	0.000121514
IBD_down	CL:0000842	mononuclear cell	mononuclear cell	8611	847	Fisher's Exact Test for Count Data	two.sided	0.148998	0.0596699	0.308798	2.67405e-12
IBD_down	CL:0000860	classical monocyte	classical monocyte	37978	7261	Fisher's Exact Test for Count Data	two.sided	0.090603	0.0650673	0.122984	7.92897e-123
IBD_down	CL:0000875	NA	CL:0000875	3287	452	Fisher's Exact Test for Count Data	two.sided	0.120299	0.0246959	0.354269	1.78021e-07
IBD_down	CL:0000893	NA	CL:0000893	1446	152	Fisher's Exact Test for Count Data	two.sided	0.364917	0.0743547	1.08853	0.0956081
IBD_down	CL:0000894	NA	CL:0000894	1446	152	Fisher's Exact Test for Count Data	two.sided	0.364917	0.0743547	1.08853	0.0956081
IBD_down	CL:0000895	naive thymus-derived CD4-positive, alpha-beta T cell	naive thymus-derived CD4-positive, alpha-beta T cell	2586	185	Fisher's Exact Test for Count Data	two.sided	0.400414	0.10784	1.04431	0.0662995
IBD_down	CL:0000898	naive T cell	naive T cell	4732	684	Fisher's Exact Test for Count Data	two.sided	0.158732	0.0579967	0.3478	1.0684e-09
IBD_down	CL:0000911	effector T cell	effector T cell	897	76	Fisher's Exact Test for Count Data	two.sided	0.490439	0.0582822	1.83728	0.440143
IBD_down	CL:0000914	NA	CL:0000914	897	76	Fisher's Exact Test for Count Data	two.sided	0.490439	0.0582822	1.83728	0.440143
IBD_down	CL:0000945	lymphocyte of B lineage	lymphocyte of B lineage	9382	3161	Fisher's Exact Test for Count Data	two.sided	0.0702343	0.0373241	0.12051	7.41776e-57
IBD_down	CL:0000946	antibody secreting cell	antibody secreting cell	1183	154	Fisher's Exact Test for Count Data	two.sided	0.483491	0.12994	1.26547	0.199641
IBD_down	CL:0000954	NA	CL:0000954	1522	200	Fisher's Exact Test for Count Data	two.sided	0.275715	0.0563435	0.818585	0.0152187
IBD_down	CL:0000955	NA	CL:0000955	1522	200	Fisher's Exact Test for Count Data	two.sided	0.275715	0.0563435	0.818585	0.0152187
IBD_down	CL:0000980	NA	CL:0000980	1183	154	Fisher's Exact Test for Count Data	two.sided	0.483491	0.12994	1.26547	0.199641
IBD_down	CL:0000988	hematopoietic cell	hematopoietic cell	43466	7671	Fisher's Exact Test for Count Data	two.sided	0.0500179	0.032276	0.0740802	8.2036e-153
IBD_down	CL:0000990	conventional dendritic cell	conventional dendritic cell	3414	705	Fisher's Exact Test for Count Data	two.sided	0.311226	0.159809	0.548177	2.11243e-06
IBD_down	CL:0001014	CD1a-positive Langerhans cell	CD1a-positive Langerhans cell	3894	396	Fisher's Exact Test for Count Data	two.sided	0.372485	0.159492	0.742487	0.00202591
IBD_down	CL:0001016	immature CD1a-positive Langerhans cell	immature CD1a-positive Langerhans cell	3894	396	Fisher's Exact Test for Count Data	two.sided	0.372485	0.159492	0.742487	0.00202591
IBD_down	CL:0001024	CD34-positive, CD38-negative hematopoietic stem cell	CD34-positive, CD38-negative hematopoietic stem cell	915	74	Fisher's Exact Test for Count Data	two.sided	1.31665	0.414088	3.22755	0.439358
IBD_down	CL:0001029	NA	CL:0001029	3128	564	Fisher's Exact Test for Count Data	two.sided	0.358477	0.177664	0.647626	0.000121514
IBD_down	CL:0002009	NA	CL:0002009	37398	7009	Fisher's Exact Test for Count Data	two.sided	0.0807145	0.056367	0.112168	5.30163e-123
IBD_down	CL:0002028	NA	CL:0002028	6514	731	Fisher's Exact Test for Count Data	two.sided	0.428586	0.247847	0.692595	0.000144934
IBD_down	CL:0002031	hematopoietic lineage restricted progenitor cell	hematopoietic lineage restricted progenitor cell	42964	7733	Fisher's Exact Test for Count Data	two.sided	0.0495355	0.0319583	0.0733467	1.54477e-154
IBD_down	CL:0002032	hematopoietic oligopotent progenitor cell	hematopoietic oligopotent progenitor cell	42949	7630	Fisher's Exact Test for Count Data	two.sided	0.0503412	0.0324875	0.0745706	9.40515e-152
IBD_down	CL:0002039	NA	CL:0002039	897	76	Fisher's Exact Test for Count Data	two.sided	0.490439	0.0582822	1.83728	0.440143
IBD_down	CL:0002040	NA	CL:0002040	897	76	Fisher's Exact Test for Count Data	two.sided	0.490439	0.0582822	1.83728	0.440143
IBD_down	CL:0002041	NA	CL:0002041	897	76	Fisher's Exact Test for Count Data	two.sided	0.490439	0.0582822	1.83728	0.440143
IBD_down	CL:0002042	NA	CL:0002042	897	76	Fisher's Exact Test for Count Data	two.sided	0.490439	0.0582822	1.83728	0.440143
IBD_down	CL:0002057	CD14-positive, CD16-negative classical monocyte	CD14-positive, CD16-negative classical monocyte	37978	7261	Fisher's Exact Test for Count Data	two.sided	0.090603	0.0650673	0.122984	7.92897e-123
IBD_down	CL:0002076	endo-epithelial cell	endo-epithelial cell	4185	1452	Fisher's Exact Test for Count Data	two.sided	0.453982	0.315875	0.63338	2.18088e-07
IBD_down	CL:0002077	ecto-epithelial cell	ecto-epithelial cell	2219	310	Fisher's Exact Test for Count Data	two.sided	0.479457	0.204881	0.9584	0.0388416
IBD_down	CL:0002078	meso-epithelial cell	meso-epithelial cell	4622	2081	Fisher's Exact Test for Count Data	two.sided	0.109604	0.0581661	0.188231	1.25403e-32
IBD_down	CL:0002087	nongranular leukocyte	nongranular leukocyte	42902	7775	Fisher's Exact Test for Count Data	two.sided	0.053209	0.0349519	0.0776896	5.37656e-153
IBD_down	CL:0002092	bone marrow cell	bone marrow cell	323	13	Fisher's Exact Test for Count Data	two.sided	1.5136	0.0353949	10.2399	0.501865
IBD_down	CL:0002097	NA	CL:0002097	684	53	Fisher's Exact Test for Count Data	two.sided	2.76846	1.05348	6.18197	0.019691
IBD_down	CL:0002127	innate effector T cell	innate effector T cell	897	76	Fisher's Exact Test for Count Data	two.sided	0.490439	0.0582822	1.83728	0.440143
IBD_down	CL:0002138	endothelial cell of lymphatic vessel	endothelial cell of lymphatic vessel	1642	359	Fisher's Exact Test for Count Data	two.sided	0.203381	0.0550477	0.525972	6.49169e-05
IBD_down	CL:0002139	endothelial cell of vascular tree	endothelial cell of vascular tree	4550	1901	Fisher's Exact Test for Count Data	two.sided	0.111167	0.0572512	0.195012	8.82722e-30
IBD_down	CL:0002140	acinar cell of sebaceous gland	acinar cell of sebaceous gland	1074	150	Fisher's Exact Test for Count Data	two.sided	0.888707	0.350603	1.88166	1
IBD_down	CL:0002144	capillary endothelial cell	capillary endothelial cell	845	168	Fisher's Exact Test for Count Data	two.sided	0.329416	0.0671929	0.980779	0.0525368
IBD_down	CL:0002149	epithelial cell of uterus	epithelial cell of uterus	612	57	Fisher's Exact Test for Count Data	two.sided	0.660139	0.0779494	2.50325	0.769727
IBD_down	CL:0002159	general ecto-epithelial cell	general ecto-epithelial cell	2252	414	Fisher's Exact Test for Count Data	two.sided	0.824264	0.482634	1.32265	0.504926
IBD_down	CL:0002166	epithelial cell of Malassez	epithelial cell of Malassez	1232	155	Fisher's Exact Test for Count Data	two.sided	0.236804	0.0284066	0.871073	0.0270958
IBD_down	CL:0002167	olfactory epithelial cell	olfactory epithelial cell	1180	94	Fisher's Exact Test for Count Data	two.sided	1.02034	0.323093	2.47457	0.818123
IBD_down	CL:0002170	keratinized cell of the oral mucosa	keratinized cell of the oral mucosa	353	37	Fisher's Exact Test for Count Data	two.sided	1.03783	0.120857	4.04356	0.7196
IBD_down	CL:0002173	NA	CL:0002173	540	111	Fisher's Exact Test for Count Data	two.sided	1.03789	0.372079	2.33893	0.830743
IBD_down	CL:0002174	follicular cell of ovary	follicular cell of ovary	312	38	Fisher's Exact Test for Count Data	two.sided	1.5573	0.306251	4.94502	0.448914
IBD_down	CL:0002178	epithelial cell of stomach	epithelial cell of stomach	824	172	Fisher's Exact Test for Count Data	two.sided	0.655613	0.236951	1.4596	0.390206
IBD_down	CL:0002188	glomerular endothelial cell	glomerular endothelial cell	1034	194	Fisher's Exact Test for Count Data	two.sided	0.578613	0.209469	1.285	0.253926
IBD_down	CL:0002194	NA	CL:0002194	37108	6983	Fisher's Exact Test for Count Data	two.sided	0.085672	0.0603889	0.118052	2.44199e-120
IBD_down	CL:0002195	hepatic stem cell	hepatic stem cell	489	69	Fisher's Exact Test for Count Data	two.sided	1.1178	0.295473	3.00533	0.783288
IBD_down	CL:0002202	epithelial cell of tracheobronchial tree	epithelial cell of tracheobronchial tree	1919	407	Fisher's Exact Test for Count Data	two.sided	0.502313	0.24838	0.910259	0.0183252
IBD_down	CL:0002222	vertebrate lens cell	vertebrate lens cell	834	54	Fisher's Exact Test for Count Data	two.sided	1.85474	0.57624	4.63611	0.205235
IBD_down	CL:0002224	lens epithelial cell	lens epithelial cell	834	54	Fisher's Exact Test for Count Data	two.sided	1.85474	0.57624	4.63611	0.205235
IBD_down	CL:0002231	epithelial cell of prostate	epithelial cell of prostate	1049	194	Fisher's Exact Test for Count Data	two.sided	1.52496	0.834684	2.5886	0.141429
IBD_down	CL:0002251	epithelial cell of alimentary canal	epithelial cell of alimentary canal	2121	560	Fisher's Exact Test for Count Data	two.sided	0.531188	0.300978	0.87233	0.00950912
IBD_down	CL:0002252	epithelial cell of esophagus	epithelial cell of esophagus	394	61	Fisher's Exact Test for Count Data	two.sided	0.939305	0.188106	2.88795	1
IBD_down	CL:0002253	NA	CL:0002253	993	124	Fisher's Exact Test for Count Data	two.sided	5.34517	3.36992	8.23359	3.98679e-11
IBD_down	CL:0002255	stromal cell of endometrium	stromal cell of endometrium	612	57	Fisher's Exact Test for Count Data	two.sided	0.660139	0.0779494	2.50325	0.769727
IBD_down	CL:0002261	endothelial cell of viscerocranial mucosa	endothelial cell of viscerocranial mucosa	353	37	Fisher's Exact Test for Count Data	two.sided	1.03783	0.120857	4.04356	0.7196
IBD_down	CL:0002262	endothelial cell of sinusoid	endothelial cell of sinusoid	732	104	Fisher's Exact Test for Count Data	two.sided	0.538893	0.109221	1.6223	0.378438
IBD_down	CL:0002304	non-pigmented ciliary epithelial cell	non-pigmented ciliary epithelial cell	916	71	Fisher's Exact Test for Count Data	two.sided	0.259159	0.00647061	1.49335	0.185726
IBD_down	CL:0002306	epithelial cell of proximal tubule	epithelial cell of proximal tubule	519	131	Fisher's Exact Test for Count Data	two.sided	1.18179	0.498498	2.40621	0.556893
IBD_down	CL:0002308	epithelial cell of skin gland	epithelial cell of skin gland	1074	150	Fisher's Exact Test for Count Data	two.sided	0.888707	0.350603	1.88166	1
IBD_down	CL:0002319	neural cell	neural cell	3124	630	Fisher's Exact Test for Count Data	two.sided	0.409502	0.222222	0.693726	0.000275111
IBD_down	CL:0002320	connective tissue cell	connective tissue cell	24706	3972	Fisher's Exact Test for Count Data	two.sided	0.0718433	0.041716	0.115419	4.95316e-71
IBD_down	CL:0002321	embryonic cell	embryonic cell	7068	3534	Fisher's Exact Test for Count Data	two.sided	0.0719259	0.0401473	0.119034	2.79296e-63
IBD_down	CL:0002322	embryonic stem cell	embryonic stem cell	3069	522	Fisher's Exact Test for Count Data	two.sided	0.990514	0.644822	1.4626	1
IBD_down	CL:0002327	mammary epithelial cell	mammary epithelial cell	1009	121	Fisher's Exact Test for Count Data	two.sided	1.28665	0.541674	2.62692	0.415817
IBD_down	CL:0002328	bronchial epithelial cell	bronchial epithelial cell	1129	191	Fisher's Exact Test for Count Data	two.sided	0.793282	0.336997	1.59894	0.626137
IBD_down	CL:0002334	preadipocyte	preadipocyte	3691	656	Fisher's Exact Test for Count Data	two.sided	0.165672	0.0605213	0.363066	2.87266e-09
IBD_down	CL:0002336	buccal mucosa cell	buccal mucosa cell	353	37	Fisher's Exact Test for Count Data	two.sided	1.03783	0.120857	4.04356	0.7196
IBD_down	CL:0002351	NA	CL:0002351	737	137	Fisher's Exact Test for Count Data	two.sided	1.90868	0.987044	3.39134	0.0327554
IBD_down	CL:0002363	keratocyte	keratocyte	428	48	Fisher's Exact Test for Count Data	two.sided	2.11393	0.652924	5.33244	0.103956
IBD_down	CL:0002367	trabecular meshwork cell	trabecular meshwork cell	175	22	Fisher's Exact Test for Count Data	two.sided	0.86477	0.0209027	5.38062	1
IBD_down	CL:0002368	respiratory epithelial cell	respiratory epithelial cell	2846	765	Fisher's Exact Test for Count Data	two.sided	0.508535	0.312348	0.784959	0.00100549
IBD_down	CL:0002372	myotube	myotube	1000	112	Fisher's Exact Test for Count Data	two.sided	0.672119	0.179752	1.77341	0.667143
IBD_down	CL:0002379	meningothelial cell	meningothelial cell	461	72	Fisher's Exact Test for Count Data	two.sided	0.789371	0.158775	2.40776	1
IBD_down	CL:0002393	intermediate monocyte	intermediate monocyte	17134	2238	Fisher's Exact Test for Count Data	two.sided	0.0543464	0.0217849	0.112394	1.1698e-42
IBD_down	CL:0002396	NA	CL:0002396	3287	452	Fisher's Exact Test for Count Data	two.sided	0.120299	0.0246959	0.354269	1.78021e-07
IBD_down	CL:0002397	CD14-positive, CD16-positive monocyte	CD14-positive, CD16-positive monocyte	17134	2238	Fisher's Exact Test for Count Data	two.sided	0.0543464	0.0217849	0.112394	1.1698e-42
IBD_down	CL:0002419	mature T cell	mature T cell	15315	4494	Fisher's Exact Test for Count Data	two.sided	0.0552345	0.0308207	0.091359	6.16916e-86
IBD_down	CL:0002420	NA	CL:0002420	15315	4494	Fisher's Exact Test for Count Data	two.sided	0.0552345	0.0308207	0.091359	6.16916e-86
IBD_down	CL:0002425	NA	CL:0002425	1446	152	Fisher's Exact Test for Count Data	two.sided	0.364917	0.0743547	1.08853	0.0956081
IBD_down	CL:0002427	NA	CL:0002427	2586	185	Fisher's Exact Test for Count Data	two.sided	0.400414	0.10784	1.04431	0.0662995
IBD_down	CL:0002428	NA	CL:0002428	2586	185	Fisher's Exact Test for Count Data	two.sided	0.400414	0.10784	1.04431	0.0662995
IBD_down	CL:0002429	NA	CL:0002429	2586	185	Fisher's Exact Test for Count Data	two.sided	0.400414	0.10784	1.04431	0.0662995
IBD_down	CL:0002431	NA	CL:0002431	2586	185	Fisher's Exact Test for Count Data	two.sided	0.400414	0.10784	1.04431	0.0662995
IBD_down	CL:0002432	NA	CL:0002432	2586	185	Fisher's Exact Test for Count Data	two.sided	0.400414	0.10784	1.04431	0.0662995
IBD_down	CL:0002433	NA	CL:0002433	2586	185	Fisher's Exact Test for Count Data	two.sided	0.400414	0.10784	1.04431	0.0662995
IBD_down	CL:0002436	NA	CL:0002436	2586	185	Fisher's Exact Test for Count Data	two.sided	0.400414	0.10784	1.04431	0.0662995
IBD_down	CL:0002453	oligodendrocyte precursor cell	oligodendrocyte precursor cell	985	105	Fisher's Exact Test for Count Data	two.sided	0.533598	0.108168	1.60591	0.378873
IBD_down	CL:0002489	NA	CL:0002489	1446	152	Fisher's Exact Test for Count Data	two.sided	0.364917	0.0743547	1.08853	0.0956081
IBD_down	CL:0002494	cardiocyte	cardiocyte	1453	355	Fisher's Exact Test for Count Data	two.sided	0	0	0.188376	1.04887e-08
IBD_down	CL:0002504	enteric smooth muscle cell	enteric smooth muscle cell	263	52	Fisher's Exact Test for Count Data	two.sided	0	0	1.33469	0.114282
IBD_down	CL:0002518	kidney epithelial cell	kidney epithelial cell	2392	1041	Fisher's Exact Test for Count Data	two.sided	0.314694	0.185428	0.500968	7.90518e-09
IBD_down	CL:0002521	subcutaneous fat cell	subcutaneous fat cell	1119	132	Fisher's Exact Test for Count Data	two.sided	0.714445	0.227861	1.71373	0.692322
IBD_down	CL:0002535	epithelial cell of cervix	epithelial cell of cervix	1350	183	Fisher's Exact Test for Count Data	two.sided	4.81628	3.26937	6.94377	2.38939e-13
IBD_down	CL:0002536	amniotic epithelial cell	amniotic epithelial cell	697	85	Fisher's Exact Test for Count Data	two.sided	0.896691	0.238394	2.38855	1
IBD_down	CL:0002537	amnion mesenchymal stem cell	amnion mesenchymal stem cell	1581	194	Fisher's Exact Test for Count Data	two.sided	2.09599	1.24716	3.34533	0.00332721
IBD_down	CL:0002539	aortic smooth muscle cell	aortic smooth muscle cell	1383	240	Fisher's Exact Test for Count Data	two.sided	0.0756449	0.00190991	0.42584	6.06289e-05
IBD_down	CL:0002540	mesenchymal stem cell of the bone marrow	mesenchymal stem cell of the bone marrow	424	37	Fisher's Exact Test for Count Data	two.sided	1.03783	0.120857	4.04356	0.7196
IBD_down	CL:0002541	chorionic membrane mesenchymal stem cell	chorionic membrane mesenchymal stem cell	2704	310	Fisher's Exact Test for Count Data	two.sided	1.52899	0.961799	2.3266	0.0534264
IBD_down	CL:0002543	vein endothelial cell	vein endothelial cell	1199	295	Fisher's Exact Test for Count Data	two.sided	0.248458	0.0671654	0.643833	0.000899232
IBD_down	CL:0002544	aortic endothelial cell	aortic endothelial cell	1078	259	Fisher's Exact Test for Count Data	two.sided	0.283757	0.0766853	0.736404	0.00452002
IBD_down	CL:0002545	thoracic aorta endothelial cell	thoracic aorta endothelial cell	456	70	Fisher's Exact Test for Count Data	two.sided	0.26292	0.00656316	1.51574	0.271741
IBD_down	CL:0002546	NA	CL:0002546	3723	1589	Fisher's Exact Test for Count Data	two.sided	0.100259	0.0457045	0.191159	5.64046e-26
IBD_down	CL:0002547	fibroblast of the aortic adventitia	fibroblast of the aortic adventitia	1194	77	Fisher's Exact Test for Count Data	two.sided	1.26171	0.39731	3.08694	0.602185
IBD_down	CL:0002548	cardiac fibroblast	cardiac fibroblast	405	35	Fisher's Exact Test for Count Data	two.sided	0.533967	0.0131351	3.18581	1
IBD_down	CL:0002549	fibroblast of choroid plexus	fibroblast of choroid plexus	493	63	Fisher's Exact Test for Count Data	two.sided	0.907956	0.181997	2.78658	1
IBD_down	CL:0002550	fibroblast of the conjuctiva	fibroblast of the conjuctiva	78	6	Fisher's Exact Test for Count Data	two.sided	0	0	15.4362	1
IBD_down	CL:0002551	fibroblast of dermis	fibroblast of dermis	314	37	Fisher's Exact Test for Count Data	two.sided	2.20315	0.566603	6.20136	0.125478
IBD_down	CL:0002552	fibroblast of gingiva	fibroblast of gingiva	549	63	Fisher's Exact Test for Count Data	two.sided	0.595128	0.0704418	2.24619	0.773429
IBD_down	CL:0002553	lung fibroblast	lung fibroblast	1011	138	Fisher's Exact Test for Count Data	two.sided	2.56192	1.44278	4.28283	0.000886141
IBD_down	CL:0002554	fibroblast of lymphatic vessel	fibroblast of lymphatic vessel	211	35	Fisher's Exact Test for Count Data	two.sided	1.70342	0.333545	5.45137	0.428254
IBD_down	CL:0002556	fibroblast of periodontium	fibroblast of periodontium	324	47	Fisher's Exact Test for Count Data	two.sided	1.23854	0.245835	3.86761	0.735991
IBD_down	CL:0002557	fibroblast of pulmonary artery	fibroblast of pulmonary artery	80	7	Fisher's Exact Test for Count Data	two.sided	0	0	12.6042	1
IBD_down	CL:0002559	hair follicle cell	hair follicle cell	1159	134	Fisher's Exact Test for Count Data	two.sided	1.46643	0.685357	2.79303	0.239376
IBD_down	CL:0002561	outer root sheath cell	outer root sheath cell	560	52	Fisher's Exact Test for Count Data	two.sided	1.51421	0.396231	4.14035	0.34864
IBD_down	CL:0002563	intestinal epithelial cell	intestinal epithelial cell	1215	239	Fisher's Exact Test for Count Data	two.sided	5.39444	3.89693	7.36234	4.23797e-20
IBD_down	CL:0002564	nucleus pulposus cell of intervertebral disc	nucleus pulposus cell of intervertebral disc	421	51	Fisher's Exact Test for Count Data	two.sided	0.741071	0.0872457	2.82647	1
IBD_down	CL:0002565	iris pigment epithelial cell	iris pigment epithelial cell	267	16	Fisher's Exact Test for Count Data	two.sided	2.59555	0.286166	11.3146	0.202105
IBD_down	CL:0002566	dark melanocyte	dark melanocyte	781	39	Fisher's Exact Test for Count Data	two.sided	0	0	1.80154	0.267917
IBD_down	CL:0002567	light melanocyte	light melanocyte	2231	256	Fisher's Exact Test for Count Data	two.sided	0.971445	0.509145	1.69596	1
IBD_down	CL:0002568	mesenchymal stem cell of Wharton's jelly	mesenchymal stem cell of Wharton's jelly	234	18	Fisher's Exact Test for Count Data	two.sided	0	0	4.13196	1
IBD_down	CL:0002569	mesenchymal stem cell of umbilical cord	mesenchymal stem cell of umbilical cord	406	43	Fisher's Exact Test for Count Data	two.sided	0.432193	0.0106894	2.54561	0.726722
IBD_down	CL:0002570	mesenchymal stem cell of adipose	mesenchymal stem cell of adipose	1065	166	Fisher's Exact Test for Count Data	two.sided	0.680288	0.245733	1.51574	0.482
IBD_down	CL:0002571	hepatic mesenchymal stem cell	hepatic mesenchymal stem cell	489	69	Fisher's Exact Test for Count Data	two.sided	1.1178	0.295473	3.00533	0.783288
IBD_down	CL:0002573	Schwann cell	Schwann cell	314	19	Fisher's Exact Test for Count Data	two.sided	1.00896	0.024207	6.39536	1
IBD_down	CL:0002574	stromal cell of pancreas	stromal cell of pancreas	145	18	Fisher's Exact Test for Count Data	two.sided	3.63519	0.67414	12.863	0.0644634
IBD_down	CL:0002575	central nervous system pericyte	central nervous system pericyte	783	89	Fisher's Exact Test for Count Data	two.sided	1.08116	0.341881	2.62804	0.809606
IBD_down	CL:0002577	placental epithelial cell	placental epithelial cell	1443	197	Fisher's Exact Test for Count Data	two.sided	1.07434	0.526448	1.9707	0.748146
IBD_down	CL:0002579	omentum preadipocyte	omentum preadipocyte	1386	139	Fisher's Exact Test for Count Data	two.sided	0	0	0.487334	0.000921097
IBD_down	CL:0002580	preadipocyte of the breast	preadipocyte of the breast	1324	94	Fisher's Exact Test for Count Data	two.sided	0.194968	0.00488569	1.1144	0.0967711
IBD_down	CL:0002581	perirenal preadipocyte	perirenal preadipocyte	1442	171	Fisher's Exact Test for Count Data	two.sided	0.659601	0.238372	1.46867	0.389963
IBD_down	CL:0002582	visceral preadipocyte	visceral preadipocyte	411	44	Fisher's Exact Test for Count Data	two.sided	4.04544	1.62254	8.86217	0.00178969
IBD_down	CL:0002583	subcutaneous preadipocyte	subcutaneous preadipocyte	281	25	Fisher's Exact Test for Count Data	two.sided	3.463	0.863589	10.2756	0.0389592
IBD_down	CL:0002584	renal cortical epithelial cell	renal cortical epithelial cell	1628	641	Fisher's Exact Test for Count Data	two.sided	0.343377	0.176232	0.605172	2.22231e-05
IBD_down	CL:0002586	retinal pigment epithelial cell	retinal pigment epithelial cell	540	54	Fisher's Exact Test for Count Data	two.sided	1.06836	0.213139	3.30665	0.75987
IBD_down	CL:0002588	smooth muscle cell of the umbilical vein	smooth muscle cell of the umbilical vein	133	7	Fisher's Exact Test for Count Data	two.sided	0	0	12.6042	1
IBD_down	CL:0002589	smooth muscle cell of the brachiocephalic vasculature	smooth muscle cell of the brachiocephalic vasculature	242	21	Fisher's Exact Test for Count Data	two.sided	0.908028	0.0218992	5.68188	1
IBD_down	CL:0002590	smooth muscle cell of the brain vasculature	smooth muscle cell of the brain vasculature	180	18	Fisher's Exact Test for Count Data	two.sided	0	0	4.13196	1
IBD_down	CL:0002591	smooth muscle cell of the pulmonary artery	smooth muscle cell of the pulmonary artery	1312	158	Fisher's Exact Test for Count Data	two.sided	0.592698	0.189576	1.41539	0.366021
IBD_down	CL:0002592	smooth muscle cell of the coronary artery	smooth muscle cell of the coronary artery	566	62	Fisher's Exact Test for Count Data	two.sided	0	0	1.11268	0.078076
IBD_down	CL:0002593	smooth muscle cell of the internal thoracic artery	smooth muscle cell of the internal thoracic artery	942	99	Fisher's Exact Test for Count Data	two.sided	0.965959	0.306281	2.33818	1
IBD_down	CL:0002594	smooth muscle cell of the umbilical artery	smooth muscle cell of the umbilical artery	441	54	Fisher's Exact Test for Count Data	two.sided	0.342411	0.00851011	1.99385	0.530615
IBD_down	CL:0002595	smooth muscle cell of the subclavian artery	smooth muscle cell of the subclavian artery	1276	155	Fisher's Exact Test for Count Data	two.sided	1.25349	0.58787	2.37612	0.466656
IBD_down	CL:0002596	smooth muscle cell of the carotid artery	smooth muscle cell of the carotid artery	272	21	Fisher's Exact Test for Count Data	two.sided	0.908028	0.0218992	5.68188	1
IBD_down	CL:0002598	bronchial smooth muscle cell	bronchial smooth muscle cell	127	23	Fisher's Exact Test for Count Data	two.sided	2.72614	0.518422	9.19866	0.115764
IBD_down	CL:0002599	smooth muscle cell of the esophagus	smooth muscle cell of the esophagus	119	15	Fisher's Exact Test for Count Data	two.sided	1.29734	0.0306703	8.53408	0.552516
IBD_down	CL:0002600	smooth muscle cell of trachea	smooth muscle cell of trachea	302	41	Fisher's Exact Test for Count Data	two.sided	1.96488	0.508313	5.47545	0.164314
IBD_down	CL:0002601	uterine smooth muscle cell	uterine smooth muscle cell	242	20	Fisher's Exact Test for Count Data	two.sided	2.01869	0.227028	8.43867	0.280691
IBD_down	CL:0002602	annulus pulposus cell	annulus pulposus cell	263	35	Fisher's Exact Test for Count Data	two.sided	0.533967	0.0131351	3.18581	1
IBD_down	CL:0002603	astrocyte of the cerebellum	astrocyte of the cerebellum	334	28	Fisher's Exact Test for Count Data	two.sided	1.39731	0.16067	5.58587	0.656209
IBD_down	CL:0002605	astrocyte of the cerebral cortex	astrocyte of the cerebral cortex	985	97	Fisher's Exact Test for Count Data	two.sided	0.579113	0.117214	1.74707	0.49159
IBD_down	CL:0002615	adipocyte of omentum tissue	adipocyte of omentum tissue	2356	259	Fisher's Exact Test for Count Data	two.sided	0.728294	0.344512	1.36433	0.399993
IBD_down	CL:0002616	perirenal adipocyte cell	perirenal adipocyte cell	768	53	Fisher's Exact Test for Count Data	two.sided	0.349003	0.00867084	2.03408	0.527587
IBD_down	CL:0002617	adipocyte of breast	adipocyte of breast	1353	121	Fisher's Exact Test for Count Data	two.sided	0.304688	0.0364571	1.12621	0.0969573
IBD_down	CL:0002618	endothelial cell of umbilical vein	endothelial cell of umbilical vein	666	153	Fisher's Exact Test for Count Data	two.sided	0.612789	0.195908	1.46448	0.361747
IBD_down	CL:0002619	adult endothelial progenitor cell	adult endothelial progenitor cell	1792	519	Fisher's Exact Test for Count Data	two.sided	0.390618	0.19351	0.706155	0.000661292
IBD_down	CL:0002620	skin fibroblast	skin fibroblast	4200	1147	Fisher's Exact Test for Count Data	two.sided	0.204122	0.108188	0.351136	1.00598e-13
IBD_down	CL:0002621	gingival epithelial cell	gingival epithelial cell	1408	227	Fisher's Exact Test for Count Data	two.sided	0.576685	0.228942	1.21015	0.176921
IBD_down	CL:0002622	prostate stromal cell	prostate stromal cell	354	66	Fisher's Exact Test for Count Data	two.sided	0.567194	0.0672048	2.13648	0.584887
IBD_down	CL:0002623	acinar cell of salivary gland	acinar cell of salivary gland	1329	210	Fisher's Exact Test for Count Data	two.sided	1.19948	0.626583	2.10307	0.531426
IBD_down	CL:0002625	seminiferous tubule epithelial cell	seminiferous tubule epithelial cell	1331	140	Fisher's Exact Test for Count Data	two.sided	0.955735	0.376542	2.0275	1
IBD_down	CL:0002632	epithelial cell of lower respiratory tract	epithelial cell of lower respiratory tract	1919	407	Fisher's Exact Test for Count Data	two.sided	0.502313	0.24838	0.910259	0.0183252
IBD_down	CL:0002677	naive regulatory T cell	naive regulatory T cell	3139	381	Fisher's Exact Test for Count Data	two.sided	0.191421	0.051821	0.494817	2.3398e-05
IBD_down	CL:0002681	kidney cortical cell	kidney cortical cell	1628	641	Fisher's Exact Test for Count Data	two.sided	0.343377	0.176232	0.605172	2.22231e-05
IBD_down	CL:0005012	multi-ciliated epithelial cell	multi-ciliated epithelial cell	916	71	Fisher's Exact Test for Count Data	two.sided	0.259159	0.00647061	1.49335	0.185726
IBD_down	CL:0005020	NA	CL:0005020	1642	359	Fisher's Exact Test for Count Data	two.sided	0.203381	0.0550477	0.525972	6.49169e-05
IBD_down	CL:0005022	NA	CL:0005022	1642	359	Fisher's Exact Test for Count Data	two.sided	0.203381	0.0550477	0.525972	6.49169e-05
IBD_down	CL:1000279	smooth muscle cell of large intestine	smooth muscle cell of large intestine	263	52	Fisher's Exact Test for Count Data	two.sided	0	0	1.33469	0.114282
IBD_down	CL:1000280	smooth muscle cell of colon	smooth muscle cell of colon	263	52	Fisher's Exact Test for Count Data	two.sided	0	0	1.33469	0.114282
IBD_down	CL:1000306	fibroblast of tunica adventitia of artery	fibroblast of tunica adventitia of artery	1194	77	Fisher's Exact Test for Count Data	two.sided	1.26171	0.39731	3.08694	0.602185
IBD_down	CL:1000398	endothelial cell of hepatic sinusoid	endothelial cell of hepatic sinusoid	732	104	Fisher's Exact Test for Count Data	two.sided	0.538893	0.109221	1.6223	0.378438
IBD_down	CL:1000413	endothelial cell of artery	endothelial cell of artery	1811	552	Fisher's Exact Test for Count Data	two.sided	0.164363	0.0531116	0.386466	6.7174e-08
IBD_down	CL:1000415	epithelial cell of gall bladder	epithelial cell of gall bladder	875	117	Fisher's Exact Test for Count Data	two.sided	1.15614	0.453721	2.46663	0.674666
IBD_down	CL:1000428	stem cell of epidermis	stem cell of epidermis	1301	134	Fisher's Exact Test for Count Data	two.sided	1.15358	0.486835	2.34721	0.694583
IBD_down	CL:1000448	epithelial cell of sweat gland	epithelial cell of sweat gland	1074	150	Fisher's Exact Test for Count Data	two.sided	0.888707	0.350603	1.88166	1
IBD_down	CL:1000449	epithelial cell of nephron	epithelial cell of nephron	2745	1289	Fisher's Exact Test for Count Data	two.sided	0.266211	0.159445	0.418384	1.53658e-12
IBD_down	CL:1000487	smooth muscle cell of prostate	smooth muscle cell of prostate	185	28	Fisher's Exact Test for Count Data	two.sided	0.672508	0.0164194	4.08363	1
IBD_down	CL:1000494	epithelial cell of renal tubule	epithelial cell of renal tubule	1833	680	Fisher's Exact Test for Count Data	two.sided	0.546757	0.331155	0.853316	0.00528061
IBD_down	CL:1000497	kidney cell	kidney cell	2392	1041	Fisher's Exact Test for Count Data	two.sided	0.314694	0.185428	0.500968	7.90518e-09
IBD_down	CL:1000500	NA	CL:1000500	540	111	Fisher's Exact Test for Count Data	two.sided	1.03789	0.372079	2.33893	0.830743
IBD_down	CL:1000507	kidney tubule cell	kidney tubule cell	1833	680	Fisher's Exact Test for Count Data	two.sided	0.546757	0.331155	0.853316	0.00528061
IBD_down	CL:1000600	lower urinary tract cell	lower urinary tract cell	460	63	Fisher's Exact Test for Count Data	two.sided	0.595128	0.0704418	2.24619	0.773429
IBD_down	CL:1000612	kidney corpuscule cell	kidney corpuscule cell	962	186	Fisher's Exact Test for Count Data	two.sided	0.604435	0.218694	1.34348	0.317856
IBD_down	CL:1000615	kidney cortex tubule cell	kidney cortex tubule cell	519	131	Fisher's Exact Test for Count Data	two.sided	1.18179	0.498498	2.40621	0.556893
IBD_down	CL:1000618	NA	CL:1000618	540	111	Fisher's Exact Test for Count Data	two.sided	1.03789	0.372079	2.33893	0.830743
IBD_down	CL:1000746	glomerular cell	glomerular cell	962	186	Fisher's Exact Test for Count Data	two.sided	0.604435	0.218694	1.34348	0.317856
IBD_down	CL:1001318	NA	CL:1001318	540	111	Fisher's Exact Test for Count Data	two.sided	1.03789	0.372079	2.33893	0.830743
IBD_down	CL:1001319	bladder cell	bladder cell	460	63	Fisher's Exact Test for Count Data	two.sided	0.595128	0.0704418	2.24619	0.773429
CD_spec	CL:0000008	NA	CL:0000008	428	48	Fisher's Exact Test for Count Data	two.sided	0	0	11.4897	1
CD_spec	CL:0000011	NA	CL:0000011	557	49	Fisher's Exact Test for Count Data	two.sided	2.98889	0.0739346	17.574	0.289066
CD_spec	CL:0000030	NA	CL:0000030	1154	70	Fisher's Exact Test for Count Data	two.sided	0	0	7.7799	1
CD_spec	CL:0000031	neuroblast	neuroblast	3429	325	Fisher's Exact Test for Count Data	two.sided	1.79366	0.482919	4.68111	0.293699
CD_spec	CL:0000034	stem cell	stem cell	19926	3486	Fisher's Exact Test for Count Data	two.sided	1.26673	0.838818	1.84924	0.204475
CD_spec	CL:0000036	NA	CL:0000036	1623	165	Fisher's Exact Test for Count Data	two.sided	0	0	3.24394	0.633984
CD_spec	CL:0000037	hematopoietic stem cell	hematopoietic stem cell	43872	7864	Fisher's Exact Test for Count Data	two.sided	0.880443	0.635973	1.19653	0.457947
CD_spec	CL:0000038	NA	CL:0000038	1839	197	Fisher's Exact Test for Count Data	two.sided	0.729778	0.0183298	4.14194	1
CD_spec	CL:0000039	germ line cell	germ line cell	3876	478	Fisher's Exact Test for Count Data	two.sided	1.83516	0.665214	4.06692	0.152538
CD_spec	CL:0000040	NA	CL:0000040	37108	6983	Fisher's Exact Test for Count Data	two.sided	0.989618	0.712585	1.34852	1
CD_spec	CL:0000047	neuronal stem cell	neuronal stem cell	4700	473	Fisher's Exact Test for Count Data	two.sided	2.1754	0.862996	4.56798	0.0481987
CD_spec	CL:0000048	multi fate stem cell	multi fate stem cell	20396	3672	Fisher's Exact Test for Count Data	two.sided	1.24136	0.827587	1.80241	0.254356
CD_spec	CL:0000049	common myeloid progenitor	common myeloid progenitor	37922	6611	Fisher's Exact Test for Count Data	two.sided	0.978499	0.697619	1.34441	1
CD_spec	CL:0000050	NA	CL:0000050	1839	197	Fisher's Exact Test for Count Data	two.sided	0.729778	0.0183298	4.14194	1
CD_spec	CL:0000051	NA	CL:0000051	20382	5955	Fisher's Exact Test for Count Data	two.sided	0.498218	0.30753	0.768595	0.000795933
CD_spec	CL:0000054	NA	CL:0000054	355	12	Fisher's Exact Test for Count Data	two.sided	0	0	51.7553	1
CD_spec	CL:0000056	myoblast	myoblast	6720	2850	Fisher's Exact Test for Count Data	two.sided	0.489026	0.232055	0.912292	0.0194985
CD_spec	CL:0000057	fibroblast	fibroblast	8244	2788	Fisher's Exact Test for Count Data	two.sided	0.449032	0.203268	0.8642	0.0128737
CD_spec	CL:0000058	NA	CL:0000058	1549	121	Fisher's Exact Test for Count Data	two.sided	1.19384	0.0298911	6.82505	0.569635
CD_spec	CL:0000062	osteoblast	osteoblast	734	40	Fisher's Exact Test for Count Data	two.sided	3.67955	0.090592	21.8729	0.24307
CD_spec	CL:0000064	ciliated cell	ciliated cell	916	71	Fisher's Exact Test for Count Data	two.sided	2.04868	0.0509979	11.8749	0.390105
CD_spec	CL:0000066	epithelial cell	epithelial cell	9008	4212	Fisher's Exact Test for Count Data	two.sided	0.0939985	0.0192725	0.277307	5.98808e-10
CD_spec	CL:0000067	ciliated epithelial cell	ciliated epithelial cell	916	71	Fisher's Exact Test for Count Data	two.sided	2.04868	0.0509979	11.8749	0.390105
CD_spec	CL:0000068	duct epithelial cell	duct epithelial cell	1606	214	Fisher's Exact Test for Count Data	two.sided	0	0	2.49226	0.411231
CD_spec	CL:0000069	NA	CL:0000069	1606	214	Fisher's Exact Test for Count Data	two.sided	0	0	2.49226	0.411231
CD_spec	CL:0000071	blood vessel endothelial cell	blood vessel endothelial cell	3723	1589	Fisher's Exact Test for Count Data	two.sided	0	0	0.32365	2.07397e-05
CD_spec	CL:0000075	columnar/cuboidal epithelial cell	columnar/cuboidal epithelial cell	1504	133	Fisher's Exact Test for Count Data	two.sided	1.08504	0.0271871	6.1928	0.604203
CD_spec	CL:0000076	squamous epithelial cell	squamous epithelial cell	2936	1154	Fisher's Exact Test for Count Data	two.sided	0	0	0.44998	0.000488328
CD_spec	CL:0000077	mesothelial cell	mesothelial cell	1703	348	Fisher's Exact Test for Count Data	two.sided	0.826679	0.0993064	3.03223	1
CD_spec	CL:0000079	stratified epithelial cell	stratified epithelial cell	1623	165	Fisher's Exact Test for Count Data	two.sided	0	0	3.24394	0.633984
CD_spec	CL:0000081	blood cell	blood cell	14567	1478	Fisher's Exact Test for Count Data	two.sided	3.15872	2.08741	4.62244	2.00893e-07
CD_spec	CL:0000082	epithelial cell of lung	epithelial cell of lung	1018	164	Fisher's Exact Test for Count Data	two.sided	0	0	3.26401	0.633661
CD_spec	CL:0000083	epithelial cell of pancreas	epithelial cell of pancreas	778	62	Fisher's Exact Test for Count Data	two.sided	0	0	8.81447	1
CD_spec	CL:0000084	T cell	T cell	14054	3818	Fisher's Exact Test for Count Data	two.sided	0.431227	0.220322	0.764609	0.00211953
CD_spec	CL:0000092	osteoclast	osteoclast	355	12	Fisher's Exact Test for Count Data	two.sided	0	0	51.7553	1
CD_spec	CL:0000094	granulocyte	granulocyte	18078	2281	Fisher's Exact Test for Count Data	two.sided	2.29762	1.55816	3.29109	4.04809e-05
CD_spec	CL:0000095	neuron associated cell	neuron associated cell	1199	120	Fisher's Exact Test for Count Data	two.sided	0	0	4.48323	1
CD_spec	CL:0000097	mast cell	mast cell	6514	731	Fisher's Exact Test for Count Data	two.sided	1.18839	0.43155	2.62707	0.648645
CD_spec	CL:0000098	sensory epithelial cell	sensory epithelial cell	1180	94	Fisher's Exact Test for Count Data	two.sided	0	0	5.75023	1
CD_spec	CL:0000114	NA	CL:0000114	1623	165	Fisher's Exact Test for Count Data	two.sided	0	0	3.24394	0.633984
CD_spec	CL:0000115	endothelial cell	endothelial cell	5163	2279	Fisher's Exact Test for Count Data	two.sided	0	0	0.222239	1.72687e-07
CD_spec	CL:0000123	neuron associated cell (sensu Vertebrata)	neuron associated cell (sensu Vertebrata)	1199	120	Fisher's Exact Test for Count Data	two.sided	0	0	4.48323	1
CD_spec	CL:0000125	glial cell	glial cell	1154	70	Fisher's Exact Test for Count Data	two.sided	0	0	7.7799	1
CD_spec	CL:0000126	macroglial cell	macroglial cell	985	105	Fisher's Exact Test for Count Data	two.sided	1.37794	0.034458	7.9004	0.51882
CD_spec	CL:0000127	astrocyte	astrocyte	985	105	Fisher's Exact Test for Count Data	two.sided	1.37794	0.034458	7.9004	0.51882
CD_spec	CL:0000128	oligodendrocyte	oligodendrocyte	985	105	Fisher's Exact Test for Count Data	two.sided	1.37794	0.034458	7.9004	0.51882
CD_spec	CL:0000133	NA	CL:0000133	2953	651	Fisher's Exact Test for Count Data	two.sided	0.217996	0.00549738	1.22712	0.144304
CD_spec	CL:0000134	mesenchymal cell	mesenchymal cell	25597	4087	Fisher's Exact Test for Count Data	two.sided	1.34618	0.928281	1.90159	0.0935449
CD_spec	CL:0000135	fibrocyte	fibrocyte	1559	180	Fisher's Exact Test for Count Data	two.sided	0.799368	0.0200681	4.54168	1
CD_spec	CL:0000136	fat cell	fat cell	5117	1169	Fisher's Exact Test for Count Data	two.sided	0.609296	0.196169	1.44037	0.369199
CD_spec	CL:0000137	NA	CL:0000137	355	12	Fisher's Exact Test for Count Data	two.sided	0	0	51.7553	1
CD_spec	CL:0000138	chondrocyte	chondrocyte	1549	121	Fisher's Exact Test for Count Data	two.sided	1.19384	0.0298911	6.82505	0.569635
CD_spec	CL:0000147	pigment cell	pigment cell	2161	245	Fisher's Exact Test for Count Data	two.sided	0.585631	0.0147263	3.31598	1
CD_spec	CL:0000148	melanocyte	melanocyte	2532	295	Fisher's Exact Test for Count Data	two.sided	0.977291	0.117316	3.58948	1
CD_spec	CL:0000149	visual pigment cell	visual pigment cell	662	55	Fisher's Exact Test for Count Data	two.sided	0	0	9.97547	1
CD_spec	CL:0000150	glandular epithelial cell	glandular epithelial cell	1084	108	Fisher's Exact Test for Count Data	two.sided	0	0	4.99151	1
CD_spec	CL:0000151	secretory cell	secretory cell	2171	72	Fisher's Exact Test for Count Data	two.sided	0	0	7.5581	1
CD_spec	CL:0000153	GAG secreting cell	GAG secreting cell	1931	177	Fisher's Exact Test for Count Data	two.sided	0.813044	0.0204096	4.62082	1
CD_spec	CL:0000154	protein secreting cell	protein secreting cell	1398	191	Fisher's Exact Test for Count Data	two.sided	0	0	2.79657	0.646481
CD_spec	CL:0000159	seromucus secreting cell	seromucus secreting cell	1016	94	Fisher's Exact Test for Count Data	two.sided	0	0	5.75023	1
CD_spec	CL:0000163	endocrine cell	endocrine cell	4101	301	Fisher's Exact Test for Count Data	two.sided	1.93964	0.521971	5.06576	0.15786
CD_spec	CL:0000164	enteroendocrine cell	enteroendocrine cell	737	137	Fisher's Exact Test for Count Data	two.sided	1.05308	0.0263911	6.00693	0.615098
CD_spec	CL:0000167	peptide hormone secreting cell	peptide hormone secreting cell	737	137	Fisher's Exact Test for Count Data	two.sided	1.05308	0.0263911	6.00693	0.615098
CD_spec	CL:0000172	somatostatin secreting cell	somatostatin secreting cell	737	137	Fisher's Exact Test for Count Data	two.sided	1.05308	0.0263911	6.00693	0.615098
CD_spec	CL:0000173	pancreatic D cell	pancreatic D cell	737	137	Fisher's Exact Test for Count Data	two.sided	1.05308	0.0263911	6.00693	0.615098
CD_spec	CL:0000174	steroid hormone secreting cell	steroid hormone secreting cell	542	38	Fisher's Exact Test for Count Data	two.sided	0	0	14.6587	1
CD_spec	CL:0000182	hepatocyte	hepatocyte	4886	698	Fisher's Exact Test for Count Data	two.sided	6.4351	4.1749	9.57074	1.43655e-13
CD_spec	CL:0000187	muscle cell	muscle cell	6441	2765	Fisher's Exact Test for Count Data	two.sided	0.453008	0.205066	0.871866	0.0127381
CD_spec	CL:0000188	skeletal muscle cell	skeletal muscle cell	883	96	Fisher's Exact Test for Count Data	two.sided	4.65126	0.937429	14.1341	0.0294321
CD_spec	CL:0000192	smooth muscle cell	smooth muscle cell	6342	2695	Fisher's Exact Test for Count Data	two.sided	0.465529	0.21073	0.895997	0.0164937
CD_spec	CL:0000197	receptor cell	receptor cell	1180	94	Fisher's Exact Test for Count Data	two.sided	0	0	5.75023	1
CD_spec	CL:0000211	electrically active cell	electrically active cell	5852	2522	Fisher's Exact Test for Count Data	two.sided	0.442435	0.189216	0.883515	0.0181989
CD_spec	CL:0000213	lining cell	lining cell	4335	1836	Fisher's Exact Test for Count Data	two.sided	0	0	0.278573	4.30321e-06
CD_spec	CL:0000214	synovial cell	synovial cell	797	42	Fisher's Exact Test for Count Data	two.sided	0	0	13.1982	1
CD_spec	CL:0000215	barrier cell	barrier cell	4335	1836	Fisher's Exact Test for Count Data	two.sided	0	0	0.278573	4.30321e-06
CD_spec	CL:0000216	Sertoli cell	Sertoli cell	1331	140	Fisher's Exact Test for Count Data	two.sided	0	0	3.8328	1
CD_spec	CL:0000219	motile cell	motile cell	21101	3277	Fisher's Exact Test for Count Data	two.sided	1.45528	0.976195	2.10254	0.049189
CD_spec	CL:0000221	NA	CL:0000221	2308	587	Fisher's Exact Test for Count Data	two.sided	0	0	0.896623	0.038775
CD_spec	CL:0000222	mesodermal cell	mesodermal cell	7530	3471	Fisher's Exact Test for Count Data	two.sided	0.234325	0.0853126	0.51605	1.59709e-05
CD_spec	CL:0000223	NA	CL:0000223	5328	1673	Fisher's Exact Test for Count Data	two.sided	0.856804	0.406258	1.6	0.764167
CD_spec	CL:0000226	single nucleate cell	single nucleate cell	8611	847	Fisher's Exact Test for Count Data	two.sided	2.09688	1.06796	3.73338	0.018769
CD_spec	CL:0000228	multinucleate cell	multinucleate cell	1000	112	Fisher's Exact Test for Count Data	two.sided	1.29088	0.0322994	7.39108	0.541749
CD_spec	CL:0000234	phagocyte	phagocyte	37942	7206	Fisher's Exact Test for Count Data	two.sided	0.97702	0.705691	1.3279	0.938756
CD_spec	CL:0000235	macrophage	macrophage	3878	972	Fisher's Exact Test for Count Data	two.sided	0.736491	0.237027	1.74206	0.693976
CD_spec	CL:0000236	B cell	B cell	7966	2812	Fisher's Exact Test for Count Data	two.sided	0.864083	0.496357	1.40811	0.640002
CD_spec	CL:0000237	keratinizing barrier epithelial cell	keratinizing barrier epithelial cell	1623	165	Fisher's Exact Test for Count Data	two.sided	0	0	3.24394	0.633984
CD_spec	CL:0000239	brush border epithelial cell	brush border epithelial cell	519	131	Fisher's Exact Test for Count Data	two.sided	1.10178	0.0276034	6.2905	0.59864
CD_spec	CL:0000240	stratified squamous epithelial cell	stratified squamous epithelial cell	1623	165	Fisher's Exact Test for Count Data	two.sided	0	0	3.24394	0.633984
CD_spec	CL:0000242	Merkel cell	Merkel cell	1554	172	Fisher's Exact Test for Count Data	two.sided	0	0	3.11032	0.636606
CD_spec	CL:0000243	glial cell (sensu Vertebrata)	glial cell (sensu Vertebrata)	1154	70	Fisher's Exact Test for Count Data	two.sided	0	0	7.7799	1
CD_spec	CL:0000244	transitional epithelial cell	transitional epithelial cell	1493	320	Fisher's Exact Test for Count Data	two.sided	0.447266	0.0112578	2.52689	0.730745
CD_spec	CL:0000306	crystallin accumulating cell	crystallin accumulating cell	834	54	Fisher's Exact Test for Count Data	two.sided	0	0	10.1668	1
CD_spec	CL:0000307	tracheal epithelial cell	tracheal epithelial cell	1606	214	Fisher's Exact Test for Count Data	two.sided	0	0	2.49226	0.411231
CD_spec	CL:0000311	keratin accumulating cell	keratin accumulating cell	1623	165	Fisher's Exact Test for Count Data	two.sided	0	0	3.24394	0.633984
CD_spec	CL:0000312	keratinocyte	keratinocyte	1510	132	Fisher's Exact Test for Count Data	two.sided	0	0	4.069	1
CD_spec	CL:0000313	serous secreting cell	serous secreting cell	1000	155	Fisher's Exact Test for Count Data	two.sided	0.929616	0.0233173	5.29201	1
CD_spec	CL:0000317	sebum secreting cell	sebum secreting cell	1074	150	Fisher's Exact Test for Count Data	two.sided	1.94059	0.231888	7.18964	0.279122
CD_spec	CL:0000319	mucus secreting cell	mucus secreting cell	832	61	Fisher's Exact Test for Count Data	two.sided	0	0	8.96347	1
CD_spec	CL:0000322	pneumocyte	pneumocyte	569	50	Fisher's Exact Test for Count Data	two.sided	0	0	11.012	1
CD_spec	CL:0000327	extracellular matrix secreting cell	extracellular matrix secreting cell	1467	157	Fisher's Exact Test for Count Data	two.sided	0	0	3.41175	0.631784
CD_spec	CL:0000333	migratory neural crest cell	migratory neural crest cell	1823	409	Fisher's Exact Test for Count Data	two.sided	0	0	1.29348	0.124202
CD_spec	CL:0000335	NA	CL:0000335	734	40	Fisher's Exact Test for Count Data	two.sided	3.67955	0.090592	21.8729	0.24307
CD_spec	CL:0000339	NA	CL:0000339	1154	70	Fisher's Exact Test for Count Data	two.sided	0	0	7.7799	1
CD_spec	CL:0000342	pigment cell (sensu Vertebrata)	pigment cell (sensu Vertebrata)	267	16	Fisher's Exact Test for Count Data	two.sided	0	0	37.2934	1
CD_spec	CL:0000346	hair follicle dermal papilla cell	hair follicle dermal papilla cell	1301	134	Fisher's Exact Test for Count Data	two.sided	3.29952	0.668428	9.94087	0.0668795
CD_spec	CL:0000349	extraembryonic cell	extraembryonic cell	2997	569	Fisher's Exact Test for Count Data	two.sided	0.50214	0.0604191	1.83657	0.448336
CD_spec	CL:0000355	muscle stem cell	muscle stem cell	6720	2850	Fisher's Exact Test for Count Data	two.sided	0.489026	0.232055	0.912292	0.0194985
CD_spec	CL:0000357	NA	CL:0000357	1623	165	Fisher's Exact Test for Count Data	two.sided	0	0	3.24394	0.633984
CD_spec	CL:0000359	vascular associated smooth muscle cell	vascular associated smooth muscle cell	5895	2363	Fisher's Exact Test for Count Data	two.sided	0.535044	0.242179	1.03003	0.073181
CD_spec	CL:0000362	epidermal cell	epidermal cell	1522	149	Fisher's Exact Test for Count Data	two.sided	0.967423	0.0242594	5.51163	1
CD_spec	CL:0000375	NA	CL:0000375	734	40	Fisher's Exact Test for Count Data	two.sided	3.67955	0.090592	21.8729	0.24307
CD_spec	CL:0000377	NA	CL:0000377	1606	214	Fisher's Exact Test for Count Data	two.sided	0	0	2.49226	0.411231
CD_spec	CL:0000388	tendon cell	tendon cell	1559	180	Fisher's Exact Test for Count Data	two.sided	0.799368	0.0200681	4.54168	1
CD_spec	CL:0000393	electrically responsive cell	electrically responsive cell	5852	2522	Fisher's Exact Test for Count Data	two.sided	0.442435	0.189216	0.883515	0.0181989
CD_spec	CL:0000404	electrically signaling cell	electrically signaling cell	3429	325	Fisher's Exact Test for Count Data	two.sided	1.79366	0.482919	4.68111	0.293699
CD_spec	CL:0000447	carbohydrate secreting cell	carbohydrate secreting cell	1931	177	Fisher's Exact Test for Count Data	two.sided	0.813044	0.0204096	4.62082	1
CD_spec	CL:0000451	dendritic cell	dendritic cell	4173	904	Fisher's Exact Test for Count Data	two.sided	0.472085	0.0966799	1.39608	0.22645
CD_spec	CL:0000453	Langerhans cell	Langerhans cell	3013	481	Fisher's Exact Test for Count Data	two.sided	0.897792	0.183556	2.6624	1
CD_spec	CL:0000473	defensive cell	defensive cell	37942	7206	Fisher's Exact Test for Count Data	two.sided	0.97702	0.705691	1.3279	0.938756
CD_spec	CL:0000499	stromal cell	stromal cell	1953	311	Fisher's Exact Test for Count Data	two.sided	0.926379	0.111231	3.40105	1
CD_spec	CL:0000501	granulosa cell	granulosa cell	312	38	Fisher's Exact Test for Count Data	two.sided	0	0	14.6587	1
CD_spec	CL:0000502	type D enteroendocrine cell	type D enteroendocrine cell	737	137	Fisher's Exact Test for Count Data	two.sided	1.05308	0.0263911	6.00693	0.615098
CD_spec	CL:0000511	androgen binding protein secreting cell	androgen binding protein secreting cell	1331	140	Fisher's Exact Test for Count Data	two.sided	0	0	3.8328	1
CD_spec	CL:0000513	NA	CL:0000513	546	48	Fisher's Exact Test for Count Data	two.sided	0	0	11.4897	1
CD_spec	CL:0000514	NA	CL:0000514	6342	2695	Fisher's Exact Test for Count Data	two.sided	0.465529	0.21073	0.895997	0.0164937
CD_spec	CL:0000515	skeletal muscle myoblast	skeletal muscle myoblast	659	56	Fisher's Exact Test for Count Data	two.sided	5.32942	0.626754	20.3499	0.0578034
CD_spec	CL:0000540	neuron	neuron	3429	325	Fisher's Exact Test for Count Data	two.sided	1.79366	0.482919	4.68111	0.293699
CD_spec	CL:0000541	NA	CL:0000541	2532	295	Fisher's Exact Test for Count Data	two.sided	0.977291	0.117316	3.58948	1
CD_spec	CL:0000542	lymphocyte	lymphocyte	20382	5955	Fisher's Exact Test for Count Data	two.sided	0.498218	0.30753	0.768595	0.000795933
CD_spec	CL:0000547	NA	CL:0000547	1839	197	Fisher's Exact Test for Count Data	two.sided	0.729778	0.0183298	4.14194	1
CD_spec	CL:0000549	NA	CL:0000549	1839	197	Fisher's Exact Test for Count Data	two.sided	0.729778	0.0183298	4.14194	1
CD_spec	CL:0000550	NA	CL:0000550	1839	197	Fisher's Exact Test for Count Data	two.sided	0.729778	0.0183298	4.14194	1
CD_spec	CL:0000552	NA	CL:0000552	1839	197	Fisher's Exact Test for Count Data	two.sided	0.729778	0.0183298	4.14194	1
CD_spec	CL:0000557	granulocyte monocyte progenitor cell	granulocyte monocyte progenitor cell	38668	7071	Fisher's Exact Test for Count Data	two.sided	0.975136	0.702166	1.32876	0.938244
CD_spec	CL:0000558	reticulocyte	reticulocyte	1839	197	Fisher's Exact Test for Count Data	two.sided	0.729778	0.0183298	4.14194	1
CD_spec	CL:0000559	NA	CL:0000559	37108	6983	Fisher's Exact Test for Count Data	two.sided	0.989618	0.712585	1.34852	1
CD_spec	CL:0000569	cardiac mesenchymal cell	cardiac mesenchymal cell	557	49	Fisher's Exact Test for Count Data	two.sided	2.98889	0.0739346	17.574	0.289066
CD_spec	CL:0000575	corneal epithelial cell	corneal epithelial cell	929	147	Fisher's Exact Test for Count Data	two.sided	0	0	3.64748	0.630385
CD_spec	CL:0000576	monocyte	monocyte	37108	6983	Fisher's Exact Test for Count Data	two.sided	0.989618	0.712585	1.34852	1
CD_spec	CL:0000586	germ cell	germ cell	3876	478	Fisher's Exact Test for Count Data	two.sided	1.83516	0.665214	4.06692	0.152538
CD_spec	CL:0000594	skeletal muscle satellite cell	skeletal muscle satellite cell	264	22	Fisher's Exact Test for Count Data	two.sided	0	0	26.2639	1
CD_spec	CL:0000622	acinar cell	acinar cell	1593	264	Fisher's Exact Test for Count Data	two.sided	0	0	2.01493	0.270985
CD_spec	CL:0000623	natural killer cell	natural killer cell	10574	1016	Fisher's Exact Test for Count Data	two.sided	2.04403	1.10093	3.49586	0.0187793
CD_spec	CL:0000624	CD4-positive, alpha-beta T cell	CD4-positive, alpha-beta T cell	9364	1495	Fisher's Exact Test for Count Data	two.sided	1.16453	0.594137	2.06855	0.52804
CD_spec	CL:0000625	CD8-positive, alpha-beta T cell	CD8-positive, alpha-beta T cell	9061	2776	Fisher's Exact Test for Count Data	two.sided	0.502929	0.238644	0.938274	0.0249516
CD_spec	CL:0000632	hepatic stellate cell	hepatic stellate cell	534	58	Fisher's Exact Test for Count Data	two.sided	0	0	9.44238	1
CD_spec	CL:0000650	mesangial cell	mesangial cell	540	111	Fisher's Exact Test for Count Data	two.sided	1.30264	0.0325911	7.4598	0.538541
CD_spec	CL:0000669	pericyte cell	pericyte cell	683	93	Fisher's Exact Test for Count Data	two.sided	0	0	5.8135	1
CD_spec	CL:0000680	muscle precursor cell	muscle precursor cell	6720	2850	Fisher's Exact Test for Count Data	two.sided	0.489026	0.232055	0.912292	0.0194985
CD_spec	CL:0000708	leptomeningeal cell	leptomeningeal cell	255	20	Fisher's Exact Test for Count Data	two.sided	0	0	29.1422	1
CD_spec	CL:0000710	neurecto-epithelial cell	neurecto-epithelial cell	1628	105	Fisher's Exact Test for Count Data	two.sided	1.37794	0.034458	7.9004	0.51882
CD_spec	CL:0000723	somatic stem cell	somatic stem cell	19488	3510	Fisher's Exact Test for Count Data	two.sided	1.25732	0.832599	1.83553	0.244028
CD_spec	CL:0000731	urothelial cell	urothelial cell	1493	320	Fisher's Exact Test for Count Data	two.sided	0.447266	0.0112578	2.52689	0.730745
CD_spec	CL:0000737	striated muscle cell	striated muscle cell	556	35	Fisher's Exact Test for Count Data	two.sided	0	0	15.9845	1
CD_spec	CL:0000738	leukocyte	leukocyte	45143	8145	Fisher's Exact Test for Count Data	two.sided	0.905496	0.659708	1.22171	0.558431
CD_spec	CL:0000746	cardiac muscle cell	cardiac muscle cell	546	48	Fisher's Exact Test for Count Data	two.sided	0	0	11.4897	1
CD_spec	CL:0000763	myeloid cell	myeloid cell	37922	6611	Fisher's Exact Test for Count Data	two.sided	0.978499	0.697619	1.34441	1
CD_spec	CL:0000764	erythroid lineage cell	erythroid lineage cell	1839	197	Fisher's Exact Test for Count Data	two.sided	0.729778	0.0183298	4.14194	1
CD_spec	CL:0000765	erythroblast	erythroblast	1839	197	Fisher's Exact Test for Count Data	two.sided	0.729778	0.0183298	4.14194	1
CD_spec	CL:0000766	myeloid leukocyte	myeloid leukocyte	40218	7255	Fisher's Exact Test for Count Data	two.sided	0.992608	0.719076	1.34578	1
CD_spec	CL:0000767	basophil	basophil	11251	765	Fisher's Exact Test for Count Data	two.sided	4.24322	2.57497	6.64889	1.25798e-07
CD_spec	CL:0000771	eosinophil	eosinophil	9682	650	Fisher's Exact Test for Count Data	two.sided	4.50936	2.66121	7.21849	1.95626e-07
CD_spec	CL:0000775	neutrophil	neutrophil	10489	984	Fisher's Exact Test for Count Data	two.sided	3.09498	1.85654	4.88875	2.2358e-05
CD_spec	CL:0000784	plasmacytoid dendritic cell	plasmacytoid dendritic cell	3076	462	Fisher's Exact Test for Count Data	two.sided	0.935327	0.191205	2.77438	1
CD_spec	CL:0000785	mature B cell	mature B cell	1522	200	Fisher's Exact Test for Count Data	two.sided	1.44901	0.173532	5.34495	0.404421
CD_spec	CL:0000786	plasma cell	plasma cell	1183	154	Fisher's Exact Test for Count Data	two.sided	0.935712	0.0234692	5.32714	1
CD_spec	CL:0000789	alpha-beta T cell	alpha-beta T cell	15315	4494	Fisher's Exact Test for Count Data	two.sided	0.584552	0.346951	0.929316	0.0182631
CD_spec	CL:0000790	NA	CL:0000790	15315	4494	Fisher's Exact Test for Count Data	two.sided	0.584552	0.346951	0.929316	0.0182631
CD_spec	CL:0000791	mature alpha-beta T cell	mature alpha-beta T cell	15315	4494	Fisher's Exact Test for Count Data	two.sided	0.584552	0.346951	0.929316	0.0182631
CD_spec	CL:0000792	CD4-positive, CD25-positive, alpha-beta regulatory T cell	CD4-positive, CD25-positive, alpha-beta regulatory T cell	3139	381	Fisher's Exact Test for Count Data	two.sided	1.13767	0.232377	3.37914	0.750351
CD_spec	CL:0000805	NA	CL:0000805	1446	152	Fisher's Exact Test for Count Data	two.sided	0	0	3.52572	0.630885
CD_spec	CL:0000806	NA	CL:0000806	1446	152	Fisher's Exact Test for Count Data	two.sided	0	0	3.52572	0.630885
CD_spec	CL:0000807	NA	CL:0000807	1446	152	Fisher's Exact Test for Count Data	two.sided	0	0	3.52572	0.630885
CD_spec	CL:0000808	NA	CL:0000808	1446	152	Fisher's Exact Test for Count Data	two.sided	0	0	3.52572	0.630885
CD_spec	CL:0000809	NA	CL:0000809	1446	152	Fisher's Exact Test for Count Data	two.sided	0	0	3.52572	0.630885
CD_spec	CL:0000810	NA	CL:0000810	2586	185	Fisher's Exact Test for Count Data	two.sided	0	0	2.88849	0.642972
CD_spec	CL:0000814	mature NK T cell	mature NK T cell	897	76	Fisher's Exact Test for Count Data	two.sided	0	0	7.14859	1
CD_spec	CL:0000815	regulatory T cell	regulatory T cell	3139	381	Fisher's Exact Test for Count Data	two.sided	1.13767	0.232377	3.37914	0.750351
CD_spec	CL:0000816	NA	CL:0000816	1522	200	Fisher's Exact Test for Count Data	two.sided	1.44901	0.173532	5.34495	0.404421
CD_spec	CL:0000817	precursor B cell	precursor B cell	1549	180	Fisher's Exact Test for Count Data	two.sided	0.799368	0.0200681	4.54168	1
CD_spec	CL:0000818	NA	CL:0000818	1522	200	Fisher's Exact Test for Count Data	two.sided	1.44901	0.173532	5.34495	0.404421
CD_spec	CL:0000819	B-1 B cell	B-1 B cell	1069	150	Fisher's Exact Test for Count Data	two.sided	1.94059	0.231888	7.18964	0.279122
CD_spec	CL:0000825	NA	CL:0000825	10574	1016	Fisher's Exact Test for Count Data	two.sided	2.04403	1.10093	3.49586	0.0187793
CD_spec	CL:0000826	NA	CL:0000826	9382	3161	Fisher's Exact Test for Count Data	two.sided	0.574916	0.302481	0.998682	0.0457948
CD_spec	CL:0000827	NA	CL:0000827	14054	3818	Fisher's Exact Test for Count Data	two.sided	0.431227	0.220322	0.764609	0.00211953
CD_spec	CL:0000837	NA	CL:0000837	42949	7630	Fisher's Exact Test for Count Data	two.sided	0.912835	0.659378	1.24064	0.599351
CD_spec	CL:0000838	NA	CL:0000838	20399	5950	Fisher's Exact Test for Count Data	two.sided	0.523126	0.326487	0.800082	0.00146361
CD_spec	CL:0000839	myeloid lineage restricted progenitor cell	myeloid lineage restricted progenitor cell	38159	6957	Fisher's Exact Test for Count Data	two.sided	0.969738	0.696058	1.32493	0.937761
CD_spec	CL:0000840	immature conventional dendritic cell	immature conventional dendritic cell	3128	564	Fisher's Exact Test for Count Data	two.sided	0.763637	0.156188	2.26257	1
CD_spec	CL:0000842	mononuclear cell	mononuclear cell	8611	847	Fisher's Exact Test for Count Data	two.sided	2.09688	1.06796	3.73338	0.018769
CD_spec	CL:0000860	classical monocyte	classical monocyte	37978	7261	Fisher's Exact Test for Count Data	two.sided	0.945067	0.680543	1.28777	0.759563
CD_spec	CL:0000875	NA	CL:0000875	3287	452	Fisher's Exact Test for Count Data	two.sided	4.37011	2.28361	7.65673	1.99307e-05
CD_spec	CL:0000893	NA	CL:0000893	1446	152	Fisher's Exact Test for Count Data	two.sided	0	0	3.52572	0.630885
CD_spec	CL:0000894	NA	CL:0000894	1446	152	Fisher's Exact Test for Count Data	two.sided	0	0	3.52572	0.630885
CD_spec	CL:0000895	naive thymus-derived CD4-positive, alpha-beta T cell	naive thymus-derived CD4-positive, alpha-beta T cell	2586	185	Fisher's Exact Test for Count Data	two.sided	0	0	2.88849	0.642972
CD_spec	CL:0000898	naive T cell	naive T cell	4732	684	Fisher's Exact Test for Count Data	two.sided	0.84042	0.226993	2.18203	1
CD_spec	CL:0000911	effector T cell	effector T cell	897	76	Fisher's Exact Test for Count Data	two.sided	0	0	7.14859	1
CD_spec	CL:0000914	NA	CL:0000914	897	76	Fisher's Exact Test for Count Data	two.sided	0	0	7.14859	1
CD_spec	CL:0000945	lymphocyte of B lineage	lymphocyte of B lineage	9382	3161	Fisher's Exact Test for Count Data	two.sided	0.574916	0.302481	0.998682	0.0457948
CD_spec	CL:0000946	antibody secreting cell	antibody secreting cell	1183	154	Fisher's Exact Test for Count Data	two.sided	0.935712	0.0234692	5.32714	1
CD_spec	CL:0000954	NA	CL:0000954	1522	200	Fisher's Exact Test for Count Data	two.sided	1.44901	0.173532	5.34495	0.404421
CD_spec	CL:0000955	NA	CL:0000955	1522	200	Fisher's Exact Test for Count Data	two.sided	1.44901	0.173532	5.34495	0.404421
CD_spec	CL:0000980	NA	CL:0000980	1183	154	Fisher's Exact Test for Count Data	two.sided	0.935712	0.0234692	5.32714	1
CD_spec	CL:0000988	hematopoietic cell	hematopoietic cell	43466	7671	Fisher's Exact Test for Count Data	two.sided	0.907067	0.655174	1.23271	0.599562
CD_spec	CL:0000990	conventional dendritic cell	conventional dendritic cell	3414	705	Fisher's Exact Test for Count Data	two.sided	0.608454	0.124543	1.80092	0.642325
CD_spec	CL:0001014	CD1a-positive Langerhans cell	CD1a-positive Langerhans cell	3894	396	Fisher's Exact Test for Count Data	two.sided	1.09391	0.22349	3.24814	0.757069
CD_spec	CL:0001016	immature CD1a-positive Langerhans cell	immature CD1a-positive Langerhans cell	3894	396	Fisher's Exact Test for Count Data	two.sided	1.09391	0.22349	3.24814	0.757069
CD_spec	CL:0001024	CD34-positive, CD38-negative hematopoietic stem cell	CD34-positive, CD38-negative hematopoietic stem cell	915	74	Fisher's Exact Test for Count Data	two.sided	1.96437	0.048927	11.3638	0.402725
CD_spec	CL:0001029	NA	CL:0001029	3128	564	Fisher's Exact Test for Count Data	two.sided	0.763637	0.156188	2.26257	1
CD_spec	CL:0002009	NA	CL:0002009	37398	7009	Fisher's Exact Test for Count Data	two.sided	0.961283	0.689994	1.31338	0.876351
CD_spec	CL:0002028	NA	CL:0002028	6514	731	Fisher's Exact Test for Count Data	two.sided	1.18839	0.43155	2.62707	0.648645
CD_spec	CL:0002031	hematopoietic lineage restricted progenitor cell	hematopoietic lineage restricted progenitor cell	42964	7733	Fisher's Exact Test for Count Data	two.sided	0.876839	0.631423	1.1947	0.454705
CD_spec	CL:0002032	hematopoietic oligopotent progenitor cell	hematopoietic oligopotent progenitor cell	42949	7630	Fisher's Exact Test for Count Data	two.sided	0.912835	0.659378	1.24064	0.599351
CD_spec	CL:0002039	NA	CL:0002039	897	76	Fisher's Exact Test for Count Data	two.sided	0	0	7.14859	1
CD_spec	CL:0002040	NA	CL:0002040	897	76	Fisher's Exact Test for Count Data	two.sided	0	0	7.14859	1
CD_spec	CL:0002041	NA	CL:0002041	897	76	Fisher's Exact Test for Count Data	two.sided	0	0	7.14859	1
CD_spec	CL:0002042	NA	CL:0002042	897	76	Fisher's Exact Test for Count Data	two.sided	0	0	7.14859	1
CD_spec	CL:0002057	CD14-positive, CD16-negative classical monocyte	CD14-positive, CD16-negative classical monocyte	37978	7261	Fisher's Exact Test for Count Data	two.sided	0.945067	0.680543	1.28777	0.759563
CD_spec	CL:0002076	endo-epithelial cell	endo-epithelial cell	4185	1452	Fisher's Exact Test for Count Data	two.sided	0.0960171	0.00242558	0.539431	0.00098867
CD_spec	CL:0002077	ecto-epithelial cell	ecto-epithelial cell	2219	310	Fisher's Exact Test for Count Data	two.sided	0	0	1.7124	0.284614
CD_spec	CL:0002078	meso-epithelial cell	meso-epithelial cell	4622	2081	Fisher's Exact Test for Count Data	two.sided	0	0	0.244458	9.27445e-07
CD_spec	CL:0002087	nongranular leukocyte	nongranular leukocyte	42902	7775	Fisher's Exact Test for Count Data	two.sided	0.935735	0.67988	1.26554	0.70964
CD_spec	CL:0002092	bone marrow cell	bone marrow cell	323	13	Fisher's Exact Test for Count Data	two.sided	0	0	47.1976	1
CD_spec	CL:0002097	NA	CL:0002097	684	53	Fisher's Exact Test for Count Data	two.sided	0	0	10.3657	1
CD_spec	CL:0002127	innate effector T cell	innate effector T cell	897	76	Fisher's Exact Test for Count Data	two.sided	0	0	7.14859	1
CD_spec	CL:0002138	endothelial cell of lymphatic vessel	endothelial cell of lymphatic vessel	1642	359	Fisher's Exact Test for Count Data	two.sided	0.398219	0.010027	2.24797	0.526643
CD_spec	CL:0002139	endothelial cell of vascular tree	endothelial cell of vascular tree	4550	1901	Fisher's Exact Test for Count Data	two.sided	0.0726256	0.00183596	0.407851	4.94988e-05
CD_spec	CL:0002140	acinar cell of sebaceous gland	acinar cell of sebaceous gland	1074	150	Fisher's Exact Test for Count Data	two.sided	1.94059	0.231888	7.18964	0.279122
CD_spec	CL:0002144	capillary endothelial cell	capillary endothelial cell	845	168	Fisher's Exact Test for Count Data	two.sided	0	0	3.18529	0.635033
CD_spec	CL:0002149	epithelial cell of uterus	epithelial cell of uterus	612	57	Fisher's Exact Test for Count Data	two.sided	0	0	9.61361	1
CD_spec	CL:0002159	general ecto-epithelial cell	general ecto-epithelial cell	2252	414	Fisher's Exact Test for Count Data	two.sided	0.344793	0.00868536	1.94477	0.37904
CD_spec	CL:0002166	epithelial cell of Malassez	epithelial cell of Malassez	1232	155	Fisher's Exact Test for Count Data	two.sided	0.929616	0.0233173	5.29201	1
CD_spec	CL:0002167	olfactory epithelial cell	olfactory epithelial cell	1180	94	Fisher's Exact Test for Count Data	two.sided	0	0	5.75023	1
CD_spec	CL:0002170	keratinized cell of the oral mucosa	keratinized cell of the oral mucosa	353	37	Fisher's Exact Test for Count Data	two.sided	0	0	15.0756	1
CD_spec	CL:0002173	NA	CL:0002173	540	111	Fisher's Exact Test for Count Data	two.sided	1.30264	0.0325911	7.4598	0.538541
CD_spec	CL:0002174	follicular cell of ovary	follicular cell of ovary	312	38	Fisher's Exact Test for Count Data	two.sided	0	0	14.6587	1
CD_spec	CL:0002178	epithelial cell of stomach	epithelial cell of stomach	824	172	Fisher's Exact Test for Count Data	two.sided	0.836904	0.0210051	4.75758	1
CD_spec	CL:0002188	glomerular endothelial cell	glomerular endothelial cell	1034	194	Fisher's Exact Test for Count Data	two.sided	0	0	2.75275	0.648354
CD_spec	CL:0002194	NA	CL:0002194	37108	6983	Fisher's Exact Test for Count Data	two.sided	0.989618	0.712585	1.34852	1
CD_spec	CL:0002195	hepatic stem cell	hepatic stem cell	489	69	Fisher's Exact Test for Count Data	two.sided	0	0	7.89575	1
CD_spec	CL:0002202	epithelial cell of tracheobronchial tree	epithelial cell of tracheobronchial tree	1919	407	Fisher's Exact Test for Count Data	two.sided	0	0	1.29982	0.123786
CD_spec	CL:0002222	vertebrate lens cell	vertebrate lens cell	834	54	Fisher's Exact Test for Count Data	two.sided	0	0	10.1668	1
CD_spec	CL:0002224	lens epithelial cell	lens epithelial cell	834	54	Fisher's Exact Test for Count Data	two.sided	0	0	10.1668	1
CD_spec	CL:0002231	epithelial cell of prostate	epithelial cell of prostate	1049	194	Fisher's Exact Test for Count Data	two.sided	1.49447	0.178942	5.51544	0.38984
CD_spec	CL:0002251	epithelial cell of alimentary canal	epithelial cell of alimentary canal	2121	560	Fisher's Exact Test for Count Data	two.sided	0	0	0.940539	0.0369486
CD_spec	CL:0002252	epithelial cell of esophagus	epithelial cell of esophagus	394	61	Fisher's Exact Test for Count Data	two.sided	0	0	8.96347	1
CD_spec	CL:0002253	NA	CL:0002253	993	124	Fisher's Exact Test for Count Data	two.sided	4.81785	1.28431	12.7736	0.0111197
CD_spec	CL:0002255	stromal cell of endometrium	stromal cell of endometrium	612	57	Fisher's Exact Test for Count Data	two.sided	0	0	9.61361	1
CD_spec	CL:0002261	endothelial cell of viscerocranial mucosa	endothelial cell of viscerocranial mucosa	353	37	Fisher's Exact Test for Count Data	two.sided	0	0	15.0756	1
CD_spec	CL:0002262	endothelial cell of sinusoid	endothelial cell of sinusoid	732	104	Fisher's Exact Test for Count Data	two.sided	1.39134	0.0347901	7.97892	0.515452
CD_spec	CL:0002304	non-pigmented ciliary epithelial cell	non-pigmented ciliary epithelial cell	916	71	Fisher's Exact Test for Count Data	two.sided	2.04868	0.0509979	11.8749	0.390105
CD_spec	CL:0002306	epithelial cell of proximal tubule	epithelial cell of proximal tubule	519	131	Fisher's Exact Test for Count Data	two.sided	1.10178	0.0276034	6.2905	0.59864
CD_spec	CL:0002308	epithelial cell of skin gland	epithelial cell of skin gland	1074	150	Fisher's Exact Test for Count Data	two.sided	1.94059	0.231888	7.18964	0.279122
CD_spec	CL:0002319	neural cell	neural cell	3124	630	Fisher's Exact Test for Count Data	two.sided	0.45277	0.0544938	1.65533	0.336535
CD_spec	CL:0002320	connective tissue cell	connective tissue cell	24706	3972	Fisher's Exact Test for Count Data	two.sided	1.38912	0.957849	1.96235	0.0714006
CD_spec	CL:0002321	embryonic cell	embryonic cell	7068	3534	Fisher's Exact Test for Count Data	two.sided	0.152198	0.0412032	0.393722	4.30707e-07
CD_spec	CL:0002322	embryonic stem cell	embryonic stem cell	3069	522	Fisher's Exact Test for Count Data	two.sided	3.7637	1.96876	6.58597	8.62179e-05
CD_spec	CL:0002327	mammary epithelial cell	mammary epithelial cell	1009	121	Fisher's Exact Test for Count Data	two.sided	0	0	4.44553	1
CD_spec	CL:0002328	bronchial epithelial cell	bronchial epithelial cell	1129	191	Fisher's Exact Test for Count Data	two.sided	0	0	2.79657	0.646481
CD_spec	CL:0002334	preadipocyte	preadipocyte	3691	656	Fisher's Exact Test for Count Data	two.sided	0.877026	0.236852	2.2775	1
CD_spec	CL:0002336	buccal mucosa cell	buccal mucosa cell	353	37	Fisher's Exact Test for Count Data	two.sided	0	0	15.0756	1
CD_spec	CL:0002351	NA	CL:0002351	737	137	Fisher's Exact Test for Count Data	two.sided	1.05308	0.0263911	6.00693	0.615098
CD_spec	CL:0002363	keratocyte	keratocyte	428	48	Fisher's Exact Test for Count Data	two.sided	0	0	11.4897	1
CD_spec	CL:0002367	trabecular meshwork cell	trabecular meshwork cell	175	22	Fisher's Exact Test for Count Data	two.sided	0	0	26.2639	1
CD_spec	CL:0002368	respiratory epithelial cell	respiratory epithelial cell	2846	765	Fisher's Exact Test for Count Data	two.sided	0	0	0.684947	0.00761114
CD_spec	CL:0002372	myotube	myotube	1000	112	Fisher's Exact Test for Count Data	two.sided	1.29088	0.0322994	7.39108	0.541749
CD_spec	CL:0002379	meningothelial cell	meningothelial cell	461	72	Fisher's Exact Test for Count Data	two.sided	2.01977	0.0502884	11.7023	0.394341
CD_spec	CL:0002393	intermediate monocyte	intermediate monocyte	17134	2238	Fisher's Exact Test for Count Data	two.sided	2.19002	1.46796	3.16713	0.000119037
CD_spec	CL:0002396	NA	CL:0002396	3287	452	Fisher's Exact Test for Count Data	two.sided	4.37011	2.28361	7.65673	1.99307e-05
CD_spec	CL:0002397	CD14-positive, CD16-positive monocyte	CD14-positive, CD16-positive monocyte	17134	2238	Fisher's Exact Test for Count Data	two.sided	2.19002	1.46796	3.16713	0.000119037
CD_spec	CL:0002419	mature T cell	mature T cell	15315	4494	Fisher's Exact Test for Count Data	two.sided	0.584552	0.346951	0.929316	0.0182631
CD_spec	CL:0002420	NA	CL:0002420	15315	4494	Fisher's Exact Test for Count Data	two.sided	0.584552	0.346951	0.929316	0.0182631
CD_spec	CL:0002425	NA	CL:0002425	1446	152	Fisher's Exact Test for Count Data	two.sided	0	0	3.52572	0.630885
CD_spec	CL:0002427	NA	CL:0002427	2586	185	Fisher's Exact Test for Count Data	two.sided	0	0	2.88849	0.642972
CD_spec	CL:0002428	NA	CL:0002428	2586	185	Fisher's Exact Test for Count Data	two.sided	0	0	2.88849	0.642972
CD_spec	CL:0002429	NA	CL:0002429	2586	185	Fisher's Exact Test for Count Data	two.sided	0	0	2.88849	0.642972
CD_spec	CL:0002431	NA	CL:0002431	2586	185	Fisher's Exact Test for Count Data	two.sided	0	0	2.88849	0.642972
CD_spec	CL:0002432	NA	CL:0002432	2586	185	Fisher's Exact Test for Count Data	two.sided	0	0	2.88849	0.642972
CD_spec	CL:0002433	NA	CL:0002433	2586	185	Fisher's Exact Test for Count Data	two.sided	0	0	2.88849	0.642972
CD_spec	CL:0002436	NA	CL:0002436	2586	185	Fisher's Exact Test for Count Data	two.sided	0	0	2.88849	0.642972
CD_spec	CL:0002453	oligodendrocyte precursor cell	oligodendrocyte precursor cell	985	105	Fisher's Exact Test for Count Data	two.sided	1.37794	0.034458	7.9004	0.51882
CD_spec	CL:0002489	NA	CL:0002489	1446	152	Fisher's Exact Test for Count Data	two.sided	0	0	3.52572	0.630885
CD_spec	CL:0002494	cardiocyte	cardiocyte	1453	355	Fisher's Exact Test for Count Data	two.sided	2.48819	0.900389	5.52792	0.0383693
CD_spec	CL:0002504	enteric smooth muscle cell	enteric smooth muscle cell	263	52	Fisher's Exact Test for Count Data	two.sided	0	0	10.5725	1
CD_spec	CL:0002518	kidney epithelial cell	kidney epithelial cell	2392	1041	Fisher's Exact Test for Count Data	two.sided	0.135135	0.00341121	0.759679	0.012197
CD_spec	CL:0002521	subcutaneous fat cell	subcutaneous fat cell	1119	132	Fisher's Exact Test for Count Data	two.sided	1.09335	0.0273937	6.24141	0.601431
CD_spec	CL:0002535	epithelial cell of cervix	epithelial cell of cervix	1350	183	Fisher's Exact Test for Count Data	two.sided	3.22608	0.864468	8.48351	0.0391897
CD_spec	CL:0002536	amniotic epithelial cell	amniotic epithelial cell	697	85	Fisher's Exact Test for Count Data	two.sided	0	0	6.37407	1
CD_spec	CL:0002537	amnion mesenchymal stem cell	amnion mesenchymal stem cell	1581	194	Fisher's Exact Test for Count Data	two.sided	0.741168	0.0186144	4.20724	1
CD_spec	CL:0002539	aortic smooth muscle cell	aortic smooth muscle cell	1383	240	Fisher's Exact Test for Count Data	two.sided	2.44407	0.656616	6.39898	0.0867825
CD_spec	CL:0002540	mesenchymal stem cell of the bone marrow	mesenchymal stem cell of the bone marrow	424	37	Fisher's Exact Test for Count Data	two.sided	0	0	15.0756	1
CD_spec	CL:0002541	chorionic membrane mesenchymal stem cell	chorionic membrane mesenchymal stem cell	2704	310	Fisher's Exact Test for Count Data	two.sided	1.40282	0.286249	4.17394	0.478916
CD_spec	CL:0002543	vein endothelial cell	vein endothelial cell	1199	295	Fisher's Exact Test for Count Data	two.sided	0	0	1.80066	0.27764
CD_spec	CL:0002544	aortic endothelial cell	aortic endothelial cell	1078	259	Fisher's Exact Test for Count Data	two.sided	0	0	2.05437	0.432119
CD_spec	CL:0002545	thoracic aorta endothelial cell	thoracic aorta endothelial cell	456	70	Fisher's Exact Test for Count Data	two.sided	0	0	7.7799	1
CD_spec	CL:0002546	NA	CL:0002546	3723	1589	Fisher's Exact Test for Count Data	two.sided	0	0	0.32365	2.07397e-05
CD_spec	CL:0002547	fibroblast of the aortic adventitia	fibroblast of the aortic adventitia	1194	77	Fisher's Exact Test for Count Data	two.sided	0	0	7.05338	1
CD_spec	CL:0002548	cardiac fibroblast	cardiac fibroblast	405	35	Fisher's Exact Test for Count Data	two.sided	4.22084	0.103549	25.3192	0.216247
CD_spec	CL:0002549	fibroblast of choroid plexus	fibroblast of choroid plexus	493	63	Fisher's Exact Test for Count Data	two.sided	2.31336	0.0574847	13.464	0.355137
CD_spec	CL:0002550	fibroblast of the conjuctiva	fibroblast of the conjuctiva	78	6	Fisher's Exact Test for Count Data	two.sided	0	0	121.592	1
CD_spec	CL:0002551	fibroblast of dermis	fibroblast of dermis	314	37	Fisher's Exact Test for Count Data	two.sided	3.9862	0.0979459	23.8226	0.227088
CD_spec	CL:0002552	fibroblast of gingiva	fibroblast of gingiva	549	63	Fisher's Exact Test for Count Data	two.sided	0	0	8.67034	1
CD_spec	CL:0002553	lung fibroblast	lung fibroblast	1011	138	Fisher's Exact Test for Count Data	two.sided	0	0	3.88925	1
CD_spec	CL:0002554	fibroblast of lymphatic vessel	fibroblast of lymphatic vessel	211	35	Fisher's Exact Test for Count Data	two.sided	8.7229	1.01011	34.3439	0.0245429
CD_spec	CL:0002556	fibroblast of periodontium	fibroblast of periodontium	324	47	Fisher's Exact Test for Count Data	two.sided	3.11898	0.0770848	18.3831	0.279092
CD_spec	CL:0002557	fibroblast of pulmonary artery	fibroblast of pulmonary artery	80	7	Fisher's Exact Test for Count Data	two.sided	0	0	99.8449	1
CD_spec	CL:0002559	hair follicle cell	hair follicle cell	1159	134	Fisher's Exact Test for Count Data	two.sided	2.17662	0.259795	8.08071	0.238127
CD_spec	CL:0002561	outer root sheath cell	outer root sheath cell	560	52	Fisher's Exact Test for Count Data	two.sided	2.81293	0.0696637	16.4909	0.30377
CD_spec	CL:0002563	intestinal epithelial cell	intestinal epithelial cell	1215	239	Fisher's Exact Test for Count Data	two.sided	7.10807	3.46413	13.1217	1.07451e-06
CD_spec	CL:0002564	nucleus pulposus cell of intervertebral disc	nucleus pulposus cell of intervertebral disc	421	51	Fisher's Exact Test for Count Data	two.sided	0	0	10.7878	1
CD_spec	CL:0002565	iris pigment epithelial cell	iris pigment epithelial cell	267	16	Fisher's Exact Test for Count Data	two.sided	0	0	37.2934	1
CD_spec	CL:0002566	dark melanocyte	dark melanocyte	781	39	Fisher's Exact Test for Count Data	two.sided	0	0	14.2642	1
CD_spec	CL:0002567	light melanocyte	light melanocyte	2231	256	Fisher's Exact Test for Count Data	two.sided	0.560241	0.0140904	3.17095	1
CD_spec	CL:0002568	mesenchymal stem cell of Wharton's jelly	mesenchymal stem cell of Wharton's jelly	234	18	Fisher's Exact Test for Count Data	two.sided	0	0	32.7055	1
CD_spec	CL:0002569	mesenchymal stem cell of umbilical cord	mesenchymal stem cell of umbilical cord	406	43	Fisher's Exact Test for Count Data	two.sided	3.41634	0.0842645	20.2309	0.258723
CD_spec	CL:0002570	mesenchymal stem cell of adipose	mesenchymal stem cell of adipose	1065	166	Fisher's Exact Test for Count Data	two.sided	0.867445	0.0217671	4.93355	1
CD_spec	CL:0002571	hepatic mesenchymal stem cell	hepatic mesenchymal stem cell	489	69	Fisher's Exact Test for Count Data	two.sided	0	0	7.89575	1
CD_spec	CL:0002573	Schwann cell	Schwann cell	314	19	Fisher's Exact Test for Count Data	two.sided	0	0	30.8257	1
CD_spec	CL:0002574	stromal cell of pancreas	stromal cell of pancreas	145	18	Fisher's Exact Test for Count Data	two.sided	0	0	32.7055	1
CD_spec	CL:0002575	central nervous system pericyte	central nervous system pericyte	783	89	Fisher's Exact Test for Count Data	two.sided	0	0	6.08116	1
CD_spec	CL:0002577	placental epithelial cell	placental epithelial cell	1443	197	Fisher's Exact Test for Count Data	two.sided	0	0	2.71028	0.650302
CD_spec	CL:0002579	omentum preadipocyte	omentum preadipocyte	1386	139	Fisher's Exact Test for Count Data	two.sided	0	0	3.86082	1
CD_spec	CL:0002580	preadipocyte of the breast	preadipocyte of the breast	1324	94	Fisher's Exact Test for Count Data	two.sided	0	0	5.75023	1
CD_spec	CL:0002581	perirenal preadipocyte	perirenal preadipocyte	1442	171	Fisher's Exact Test for Count Data	two.sided	0.841844	0.0211284	4.78603	1
CD_spec	CL:0002582	visceral preadipocyte	visceral preadipocyte	411	44	Fisher's Exact Test for Count Data	two.sided	0	0	12.5718	1
CD_spec	CL:0002583	subcutaneous preadipocyte	subcutaneous preadipocyte	281	25	Fisher's Exact Test for Count Data	two.sided	0	0	22.8692	1
CD_spec	CL:0002584	renal cortical epithelial cell	renal cortical epithelial cell	1628	641	Fisher's Exact Test for Count Data	two.sided	0.221448	0.00558426	1.24662	0.14218
CD_spec	CL:0002586	retinal pigment epithelial cell	retinal pigment epithelial cell	540	54	Fisher's Exact Test for Count Data	two.sided	0	0	10.1668	1
CD_spec	CL:0002588	smooth muscle cell of the umbilical vein	smooth muscle cell of the umbilical vein	133	7	Fisher's Exact Test for Count Data	two.sided	0	0	99.8449	1
CD_spec	CL:0002589	smooth muscle cell of the brachiocephalic vasculature	smooth muscle cell of the brachiocephalic vasculature	242	21	Fisher's Exact Test for Count Data	two.sided	0	0	27.6301	1
CD_spec	CL:0002590	smooth muscle cell of the brain vasculature	smooth muscle cell of the brain vasculature	180	18	Fisher's Exact Test for Count Data	two.sided	0	0	32.7055	1
CD_spec	CL:0002591	smooth muscle cell of the pulmonary artery	smooth muscle cell of the pulmonary artery	1312	158	Fisher's Exact Test for Count Data	two.sided	0	0	3.38983	0.632009
CD_spec	CL:0002592	smooth muscle cell of the coronary artery	smooth muscle cell of the coronary artery	566	62	Fisher's Exact Test for Count Data	two.sided	4.79509	0.565414	18.2246	0.0691055
CD_spec	CL:0002593	smooth muscle cell of the internal thoracic artery	smooth muscle cell of the internal thoracic artery	942	99	Fisher's Exact Test for Count Data	two.sided	1.46247	0.0365512	8.39595	0.498259
CD_spec	CL:0002594	smooth muscle cell of the umbilical artery	smooth muscle cell of the umbilical artery	441	54	Fisher's Exact Test for Count Data	two.sided	2.70665	0.0670802	15.8554	0.313404
CD_spec	CL:0002595	smooth muscle cell of the subclavian artery	smooth muscle cell of the subclavian artery	1276	155	Fisher's Exact Test for Count Data	two.sided	0.929616	0.0233173	5.29201	1
CD_spec	CL:0002596	smooth muscle cell of the carotid artery	smooth muscle cell of the carotid artery	272	21	Fisher's Exact Test for Count Data	two.sided	0	0	27.6301	1
CD_spec	CL:0002598	bronchial smooth muscle cell	bronchial smooth muscle cell	127	23	Fisher's Exact Test for Count Data	two.sided	0	0	25.0244	1
CD_spec	CL:0002599	smooth muscle cell of the esophagus	smooth muscle cell of the esophagus	119	15	Fisher's Exact Test for Count Data	two.sided	10.2527	0.241831	67.7758	0.0991395
CD_spec	CL:0002600	smooth muscle cell of trachea	smooth muscle cell of trachea	302	41	Fisher's Exact Test for Count Data	two.sided	0	0	13.5355	1
CD_spec	CL:0002601	uterine smooth muscle cell	uterine smooth muscle cell	242	20	Fisher's Exact Test for Count Data	two.sided	0	0	29.1422	1
CD_spec	CL:0002602	annulus pulposus cell	annulus pulposus cell	263	35	Fisher's Exact Test for Count Data	two.sided	0	0	15.9845	1
CD_spec	CL:0002603	astrocyte of the cerebellum	astrocyte of the cerebellum	334	28	Fisher's Exact Test for Count Data	two.sided	0	0	20.255	1
CD_spec	CL:0002605	astrocyte of the cerebral cortex	astrocyte of the cerebral cortex	985	97	Fisher's Exact Test for Count Data	two.sided	0	0	5.56841	1
CD_spec	CL:0002615	adipocyte of omentum tissue	adipocyte of omentum tissue	2356	259	Fisher's Exact Test for Count Data	two.sided	1.11502	0.133743	4.10037	0.701589
CD_spec	CL:0002616	perirenal adipocyte cell	perirenal adipocyte cell	768	53	Fisher's Exact Test for Count Data	two.sided	0	0	10.3657	1
CD_spec	CL:0002617	adipocyte of breast	adipocyte of breast	1353	121	Fisher's Exact Test for Count Data	two.sided	2.415	0.287931	8.9832	0.205064
CD_spec	CL:0002618	endothelial cell of umbilical vein	endothelial cell of umbilical vein	666	153	Fisher's Exact Test for Count Data	two.sided	0	0	3.50232	0.631034
CD_spec	CL:0002619	adult endothelial progenitor cell	adult endothelial progenitor cell	1792	519	Fisher's Exact Test for Count Data	two.sided	1.39881	0.449299	3.3186	0.416246
CD_spec	CL:0002620	skin fibroblast	skin fibroblast	4200	1147	Fisher's Exact Test for Count Data	two.sided	0.748512	0.272142	1.65178	0.590966
CD_spec	CL:0002621	gingival epithelial cell	gingival epithelial cell	1408	227	Fisher's Exact Test for Count Data	two.sided	0	0	2.34791	0.414636
CD_spec	CL:0002622	prostate stromal cell	prostate stromal cell	354	66	Fisher's Exact Test for Count Data	two.sided	0	0	8.26494	1
CD_spec	CL:0002623	acinar cell of salivary gland	acinar cell of salivary gland	1329	210	Fisher's Exact Test for Count Data	two.sided	0.684201	0.0171904	3.87971	1
CD_spec	CL:0002625	seminiferous tubule epithelial cell	seminiferous tubule epithelial cell	1331	140	Fisher's Exact Test for Count Data	two.sided	0	0	3.8328	1
CD_spec	CL:0002632	epithelial cell of lower respiratory tract	epithelial cell of lower respiratory tract	1919	407	Fisher's Exact Test for Count Data	two.sided	0	0	1.29982	0.123786
CD_spec	CL:0002677	naive regulatory T cell	naive regulatory T cell	3139	381	Fisher's Exact Test for Count Data	two.sided	1.13767	0.232377	3.37914	0.750351
CD_spec	CL:0002681	kidney cortical cell	kidney cortical cell	1628	641	Fisher's Exact Test for Count Data	two.sided	0.221448	0.00558426	1.24662	0.14218
CD_spec	CL:0005012	multi-ciliated epithelial cell	multi-ciliated epithelial cell	916	71	Fisher's Exact Test for Count Data	two.sided	2.04868	0.0509979	11.8749	0.390105
CD_spec	CL:0005020	NA	CL:0005020	1642	359	Fisher's Exact Test for Count Data	two.sided	0.398219	0.010027	2.24797	0.526643
CD_spec	CL:0005022	NA	CL:0005022	1642	359	Fisher's Exact Test for Count Data	two.sided	0.398219	0.010027	2.24797	0.526643
CD_spec	CL:1000279	smooth muscle cell of large intestine	smooth muscle cell of large intestine	263	52	Fisher's Exact Test for Count Data	two.sided	0	0	10.5725	1
CD_spec	CL:1000280	smooth muscle cell of colon	smooth muscle cell of colon	263	52	Fisher's Exact Test for Count Data	two.sided	0	0	10.5725	1
CD_spec	CL:1000306	fibroblast of tunica adventitia of artery	fibroblast of tunica adventitia of artery	1194	77	Fisher's Exact Test for Count Data	two.sided	0	0	7.05338	1
CD_spec	CL:1000398	endothelial cell of hepatic sinusoid	endothelial cell of hepatic sinusoid	732	104	Fisher's Exact Test for Count Data	two.sided	1.39134	0.0347901	7.97892	0.515452
CD_spec	CL:1000413	endothelial cell of artery	endothelial cell of artery	1811	552	Fisher's Exact Test for Count Data	two.sided	0	0	0.95438	0.0367297
CD_spec	CL:1000415	epithelial cell of gall bladder	epithelial cell of gall bladder	875	117	Fisher's Exact Test for Count Data	two.sided	1.23511	0.0309157	7.06557	0.557457
CD_spec	CL:1000428	stem cell of epidermis	stem cell of epidermis	1301	134	Fisher's Exact Test for Count Data	two.sided	3.29952	0.668428	9.94087	0.0668795
CD_spec	CL:1000448	epithelial cell of sweat gland	epithelial cell of sweat gland	1074	150	Fisher's Exact Test for Count Data	two.sided	1.94059	0.231888	7.18964	0.279122
CD_spec	CL:1000449	epithelial cell of nephron	epithelial cell of nephron	2745	1289	Fisher's Exact Test for Count Data	two.sided	0.108544	0.00274126	0.609927	0.00192948
CD_spec	CL:1000487	smooth muscle cell of prostate	smooth muscle cell of prostate	185	28	Fisher's Exact Test for Count Data	two.sided	0	0	20.255	1
CD_spec	CL:1000494	epithelial cell of renal tubule	epithelial cell of renal tubule	1833	680	Fisher's Exact Test for Count Data	two.sided	0.418939	0.0504301	1.53115	0.343577
CD_spec	CL:1000497	kidney cell	kidney cell	2392	1041	Fisher's Exact Test for Count Data	two.sided	0.135135	0.00341121	0.759679	0.012197
CD_spec	CL:1000500	NA	CL:1000500	540	111	Fisher's Exact Test for Count Data	two.sided	1.30264	0.0325911	7.4598	0.538541
CD_spec	CL:1000507	kidney tubule cell	kidney tubule cell	1833	680	Fisher's Exact Test for Count Data	two.sided	0.418939	0.0504301	1.53115	0.343577
CD_spec	CL:1000600	lower urinary tract cell	lower urinary tract cell	460	63	Fisher's Exact Test for Count Data	two.sided	0	0	8.67034	1
CD_spec	CL:1000612	kidney corpuscule cell	kidney corpuscule cell	962	186	Fisher's Exact Test for Count Data	two.sided	0	0	2.87276	0.643534
CD_spec	CL:1000615	kidney cortex tubule cell	kidney cortex tubule cell	519	131	Fisher's Exact Test for Count Data	two.sided	1.10178	0.0276034	6.2905	0.59864
CD_spec	CL:1000618	NA	CL:1000618	540	111	Fisher's Exact Test for Count Data	two.sided	1.30264	0.0325911	7.4598	0.538541
CD_spec	CL:1000746	glomerular cell	glomerular cell	962	186	Fisher's Exact Test for Count Data	two.sided	0	0	2.87276	0.643534
CD_spec	CL:1001318	NA	CL:1001318	540	111	Fisher's Exact Test for Count Data	two.sided	1.30264	0.0325911	7.4598	0.538541
CD_spec	CL:1001319	bladder cell	bladder cell	460	63	Fisher's Exact Test for Count Data	two.sided	0	0	8.67034	1
UC_spec	CL:0000008	NA	CL:0000008	428	48	Fisher's Exact Test for Count Data	two.sided	0	0	55.9107	1
UC_spec	CL:0000011	NA	CL:0000011	557	49	Fisher's Exact Test for Count Data	two.sided	0	0	54.7359	1
UC_spec	CL:0000030	NA	CL:0000030	1154	70	Fisher's Exact Test for Count Data	two.sided	0	0	37.8732	1
UC_spec	CL:0000031	neuroblast	neuroblast	3429	325	Fisher's Exact Test for Count Data	two.sided	6.60315	1.32203	20.2985	0.0121186
UC_spec	CL:0000034	stem cell	stem cell	19926	3486	Fisher's Exact Test for Count Data	two.sided	0	0	0.689359	0.00945341
UC_spec	CL:0000036	NA	CL:0000036	1623	165	Fisher's Exact Test for Count Data	two.sided	8.59819	1.01249	32.7496	0.0244364
UC_spec	CL:0000037	hematopoietic stem cell	hematopoietic stem cell	43872	7864	Fisher's Exact Test for Count Data	two.sided	0.073872	0.00184797	0.425395	7.70073e-05
UC_spec	CL:0000038	NA	CL:0000038	1839	197	Fisher's Exact Test for Count Data	two.sided	0	0	13.1968	1
UC_spec	CL:0000039	germ line cell	germ line cell	3876	478	Fisher's Exact Test for Count Data	two.sided	1.43886	0.035849	8.32147	0.504595
UC_spec	CL:0000040	NA	CL:0000040	37108	6983	Fisher's Exact Test for Count Data	two.sided	0.262574	0.0528312	0.800866	0.0103395
UC_spec	CL:0000047	neuronal stem cell	neuronal stem cell	4700	473	Fisher's Exact Test for Count Data	two.sided	4.5105	0.904409	13.8257	0.0321881
UC_spec	CL:0000048	multi fate stem cell	multi fate stem cell	20396	3672	Fisher's Exact Test for Count Data	two.sided	0	0	0.651716	0.00611301
UC_spec	CL:0000049	common myeloid progenitor	common myeloid progenitor	37922	6611	Fisher's Exact Test for Count Data	two.sided	0.183824	0.0218219	0.689955	0.00472531
UC_spec	CL:0000050	NA	CL:0000050	1839	197	Fisher's Exact Test for Count Data	two.sided	0	0	13.1968	1
UC_spec	CL:0000051	NA	CL:0000051	20382	5955	Fisher's Exact Test for Count Data	two.sided	0.102138	0.00255326	0.588254	0.00171346
UC_spec	CL:0000054	NA	CL:0000054	355	12	Fisher's Exact Test for Count Data	two.sided	0	0	250.183	1
UC_spec	CL:0000056	myoblast	myoblast	6720	2850	Fisher's Exact Test for Count Data	two.sided	0.707783	0.142358	2.15998	0.799459
UC_spec	CL:0000057	fibroblast	fibroblast	8244	2788	Fisher's Exact Test for Count Data	two.sided	0.980829	0.259503	2.6333	1
UC_spec	CL:0000058	NA	CL:0000058	1549	121	Fisher's Exact Test for Count Data	two.sided	0	0	21.6616	1
UC_spec	CL:0000062	osteoblast	osteoblast	734	40	Fisher's Exact Test for Count Data	two.sided	0	0	67.5933	1
UC_spec	CL:0000064	ciliated cell	ciliated cell	916	71	Fisher's Exact Test for Count Data	two.sided	0	0	37.3216	1
UC_spec	CL:0000066	epithelial cell	epithelial cell	9008	4212	Fisher's Exact Test for Count Data	two.sided	1.93421	0.916197	3.71644	0.0537714
UC_spec	CL:0000067	ciliated epithelial cell	ciliated epithelial cell	916	71	Fisher's Exact Test for Count Data	two.sided	0	0	37.3216	1
UC_spec	CL:0000068	duct epithelial cell	duct epithelial cell	1606	214	Fisher's Exact Test for Count Data	two.sided	6.60434	0.779184	25.07	0.0393321
UC_spec	CL:0000069	NA	CL:0000069	1606	214	Fisher's Exact Test for Count Data	two.sided	6.60434	0.779184	25.07	0.0393321
UC_spec	CL:0000071	blood vessel endothelial cell	blood vessel endothelial cell	3723	1589	Fisher's Exact Test for Count Data	two.sided	0.422225	0.0105373	2.43412	0.731834
UC_spec	CL:0000075	columnar/cuboidal epithelial cell	columnar/cuboidal epithelial cell	1504	133	Fisher's Exact Test for Count Data	two.sided	10.7066	1.25804	40.9328	0.0163341
UC_spec	CL:0000076	squamous epithelial cell	squamous epithelial cell	2936	1154	Fisher's Exact Test for Count Data	two.sided	3.80921	1.34574	8.77297	0.00684072
UC_spec	CL:0000077	mesothelial cell	mesothelial cell	1703	348	Fisher's Exact Test for Count Data	two.sided	6.16	1.2337	18.9242	0.0145384
UC_spec	CL:0000079	stratified epithelial cell	stratified epithelial cell	1623	165	Fisher's Exact Test for Count Data	two.sided	8.59819	1.01249	32.7496	0.0244364
UC_spec	CL:0000081	blood cell	blood cell	14567	1478	Fisher's Exact Test for Count Data	two.sided	0	0	1.69967	0.281471
UC_spec	CL:0000082	epithelial cell of lung	epithelial cell of lung	1018	164	Fisher's Exact Test for Count Data	two.sided	0	0	15.8954	1
UC_spec	CL:0000083	epithelial cell of pancreas	epithelial cell of pancreas	778	62	Fisher's Exact Test for Count Data	two.sided	0	0	42.8981	1
UC_spec	CL:0000084	T cell	T cell	14054	3818	Fisher's Exact Test for Count Data	two.sided	0.167318	0.00417955	0.963839	0.0432947
UC_spec	CL:0000092	osteoclast	osteoclast	355	12	Fisher's Exact Test for Count Data	two.sided	0	0	250.183	1
UC_spec	CL:0000094	granulocyte	granulocyte	18078	2281	Fisher's Exact Test for Count Data	two.sided	0	0	1.08201	0.081546
UC_spec	CL:0000095	neuron associated cell	neuron associated cell	1199	120	Fisher's Exact Test for Count Data	two.sided	0	0	21.8423	1
UC_spec	CL:0000097	mast cell	mast cell	6514	731	Fisher's Exact Test for Count Data	two.sided	0	0	3.49525	0.630089
UC_spec	CL:0000098	sensory epithelial cell	sensory epithelial cell	1180	94	Fisher's Exact Test for Count Data	two.sided	0	0	28.017	1
UC_spec	CL:0000114	NA	CL:0000114	1623	165	Fisher's Exact Test for Count Data	two.sided	8.59819	1.01249	32.7496	0.0244364
UC_spec	CL:0000115	endothelial cell	endothelial cell	5163	2279	Fisher's Exact Test for Count Data	two.sided	0.290008	0.00724008	1.67125	0.263846
UC_spec	CL:0000123	neuron associated cell (sensu Vertebrata)	neuron associated cell (sensu Vertebrata)	1199	120	Fisher's Exact Test for Count Data	two.sided	0	0	21.8423	1
UC_spec	CL:0000125	glial cell	glial cell	1154	70	Fisher's Exact Test for Count Data	two.sided	0	0	37.8732	1
UC_spec	CL:0000126	macroglial cell	macroglial cell	985	105	Fisher's Exact Test for Count Data	two.sided	0	0	25.0174	1
UC_spec	CL:0000127	astrocyte	astrocyte	985	105	Fisher's Exact Test for Count Data	two.sided	0	0	25.0174	1
UC_spec	CL:0000128	oligodendrocyte	oligodendrocyte	985	105	Fisher's Exact Test for Count Data	two.sided	0	0	25.0174	1
UC_spec	CL:0000133	NA	CL:0000133	2953	651	Fisher's Exact Test for Count Data	two.sided	3.25921	0.65419	9.97925	0.0701683
UC_spec	CL:0000134	mesenchymal cell	mesenchymal cell	25597	4087	Fisher's Exact Test for Count Data	two.sided	0	0	0.580117	0.00407719
UC_spec	CL:0000135	fibrocyte	fibrocyte	1559	180	Fisher's Exact Test for Count Data	two.sided	3.85797	0.0957936	22.4712	0.23178
UC_spec	CL:0000136	fat cell	fat cell	5117	1169	Fisher's Exact Test for Count Data	two.sided	0.579187	0.0144501	3.34076	1
UC_spec	CL:0000137	NA	CL:0000137	355	12	Fisher's Exact Test for Count Data	two.sided	0	0	250.183	1
UC_spec	CL:0000138	chondrocyte	chondrocyte	1549	121	Fisher's Exact Test for Count Data	two.sided	0	0	21.6616	1
UC_spec	CL:0000147	pigment cell	pigment cell	2161	245	Fisher's Exact Test for Count Data	two.sided	5.75816	0.679908	21.8242	0.0501264
UC_spec	CL:0000148	melanocyte	melanocyte	2532	295	Fisher's Exact Test for Count Data	two.sided	7.28678	1.45794	22.4056	0.00933905
UC_spec	CL:0000149	visual pigment cell	visual pigment cell	662	55	Fisher's Exact Test for Count Data	two.sided	0	0	48.5982	1
UC_spec	CL:0000150	glandular epithelial cell	glandular epithelial cell	1084	108	Fisher's Exact Test for Count Data	two.sided	20.3322	4.02882	63.6068	0.000546664
UC_spec	CL:0000151	secretory cell	secretory cell	2171	72	Fisher's Exact Test for Count Data	two.sided	0	0	36.8222	1
UC_spec	CL:0000153	GAG secreting cell	GAG secreting cell	1931	177	Fisher's Exact Test for Count Data	two.sided	8.00667	0.943363	30.4656	0.0278194
UC_spec	CL:0000154	protein secreting cell	protein secreting cell	1398	191	Fisher's Exact Test for Count Data	two.sided	7.41186	0.873762	28.1801	0.031989
UC_spec	CL:0000159	seromucus secreting cell	seromucus secreting cell	1016	94	Fisher's Exact Test for Count Data	two.sided	0	0	28.017	1
UC_spec	CL:0000163	endocrine cell	endocrine cell	4101	301	Fisher's Exact Test for Count Data	two.sided	0	0	8.59553	1
UC_spec	CL:0000164	enteroendocrine cell	enteroendocrine cell	737	137	Fisher's Exact Test for Count Data	two.sided	0	0	19.0825	1
UC_spec	CL:0000167	peptide hormone secreting cell	peptide hormone secreting cell	737	137	Fisher's Exact Test for Count Data	two.sided	0	0	19.0825	1
UC_spec	CL:0000172	somatostatin secreting cell	somatostatin secreting cell	737	137	Fisher's Exact Test for Count Data	two.sided	0	0	19.0825	1
UC_spec	CL:0000173	pancreatic D cell	pancreatic D cell	737	137	Fisher's Exact Test for Count Data	two.sided	0	0	19.0825	1
UC_spec	CL:0000174	steroid hormone secreting cell	steroid hormone secreting cell	542	38	Fisher's Exact Test for Count Data	two.sided	18.7228	0.45521	114.327	0.0540676
UC_spec	CL:0000182	hepatocyte	hepatocyte	4886	698	Fisher's Exact Test for Count Data	two.sided	0.980222	0.0244372	5.66109	1
UC_spec	CL:0000187	muscle cell	muscle cell	6441	2765	Fisher's Exact Test for Count Data	two.sided	0.730924	0.147019	2.23069	0.798797
UC_spec	CL:0000188	skeletal muscle cell	skeletal muscle cell	883	96	Fisher's Exact Test for Count Data	two.sided	0	0	27.4207	1
UC_spec	CL:0000192	smooth muscle cell	smooth muscle cell	6342	2695	Fisher's Exact Test for Count Data	two.sided	1.01679	0.269017	2.72994	0.798561
UC_spec	CL:0000197	receptor cell	receptor cell	1180	94	Fisher's Exact Test for Count Data	two.sided	0	0	28.017	1
UC_spec	CL:0000211	electrically active cell	electrically active cell	5852	2522	Fisher's Exact Test for Count Data	two.sided	0.805694	0.162005	2.45903	1
UC_spec	CL:0000213	lining cell	lining cell	4335	1836	Fisher's Exact Test for Count Data	two.sided	0.363469	0.00907217	2.09511	0.526321
UC_spec	CL:0000214	synovial cell	synovial cell	797	42	Fisher's Exact Test for Count Data	two.sided	0	0	64.1158	1
UC_spec	CL:0000215	barrier cell	barrier cell	4335	1836	Fisher's Exact Test for Count Data	two.sided	0.363469	0.00907217	2.09511	0.526321
UC_spec	CL:0000216	Sertoli cell	Sertoli cell	1331	140	Fisher's Exact Test for Count Data	two.sided	0	0	18.6678	1
UC_spec	CL:0000219	motile cell	motile cell	21101	3277	Fisher's Exact Test for Count Data	two.sided	0	0	0.736732	0.014747
UC_spec	CL:0000221	NA	CL:0000221	2308	587	Fisher's Exact Test for Count Data	two.sided	1.16859	0.0291258	6.75297	0.578326
UC_spec	CL:0000222	mesodermal cell	mesodermal cell	7530	3471	Fisher's Exact Test for Count Data	two.sided	0.573128	0.115255	1.74883	0.487465
UC_spec	CL:0000223	NA	CL:0000223	5328	1673	Fisher's Exact Test for Count Data	two.sided	3.076	1.18728	6.72504	0.011084
UC_spec	CL:0000226	single nucleate cell	single nucleate cell	8611	847	Fisher's Exact Test for Count Data	two.sided	0	0	3.00805	0.63839
UC_spec	CL:0000228	multinucleate cell	multinucleate cell	1000	112	Fisher's Exact Test for Count Data	two.sided	0	0	23.433	1
UC_spec	CL:0000234	phagocyte	phagocyte	37942	7206	Fisher's Exact Test for Count Data	two.sided	0.253079	0.0509211	0.771908	0.00714122
UC_spec	CL:0000235	macrophage	macrophage	3878	972	Fisher's Exact Test for Count Data	two.sided	0	0	2.61377	0.407814
UC_spec	CL:0000236	B cell	B cell	7966	2812	Fisher's Exact Test for Count Data	two.sided	0	0	0.867487	0.0354474
UC_spec	CL:0000237	keratinizing barrier epithelial cell	keratinizing barrier epithelial cell	1623	165	Fisher's Exact Test for Count Data	two.sided	8.59819	1.01249	32.7496	0.0244364
UC_spec	CL:0000239	brush border epithelial cell	brush border epithelial cell	519	131	Fisher's Exact Test for Count Data	two.sided	5.31812	0.131762	31.126	0.174531
UC_spec	CL:0000240	stratified squamous epithelial cell	stratified squamous epithelial cell	1623	165	Fisher's Exact Test for Count Data	two.sided	8.59819	1.01249	32.7496	0.0244364
UC_spec	CL:0000242	Merkel cell	Merkel cell	1554	172	Fisher's Exact Test for Count Data	two.sided	8.24279	0.970985	31.3773	0.0263879
UC_spec	CL:0000243	glial cell (sensu Vertebrata)	glial cell (sensu Vertebrata)	1154	70	Fisher's Exact Test for Count Data	two.sided	0	0	37.8732	1
UC_spec	CL:0000244	transitional epithelial cell	transitional epithelial cell	1493	320	Fisher's Exact Test for Count Data	two.sided	4.39361	0.519443	16.6104	0.0798965
UC_spec	CL:0000306	crystallin accumulating cell	crystallin accumulating cell	834	54	Fisher's Exact Test for Count Data	two.sided	0	0	49.5278	1
UC_spec	CL:0000307	tracheal epithelial cell	tracheal epithelial cell	1606	214	Fisher's Exact Test for Count Data	two.sided	6.60434	0.779184	25.07	0.0393321
UC_spec	CL:0000311	keratin accumulating cell	keratin accumulating cell	1623	165	Fisher's Exact Test for Count Data	two.sided	8.59819	1.01249	32.7496	0.0244364
UC_spec	CL:0000312	keratinocyte	keratinocyte	1510	132	Fisher's Exact Test for Count Data	two.sided	10.7891	1.26764	41.2616	0.0161035
UC_spec	CL:0000313	serous secreting cell	serous secreting cell	1000	155	Fisher's Exact Test for Count Data	two.sided	0	0	16.8329	1
UC_spec	CL:0000317	sebum secreting cell	sebum secreting cell	1074	150	Fisher's Exact Test for Count Data	two.sided	4.63745	0.115025	27.0705	0.197212
UC_spec	CL:0000319	mucus secreting cell	mucus secreting cell	832	61	Fisher's Exact Test for Count Data	two.sided	0	0	43.6207	1
UC_spec	CL:0000322	pneumocyte	pneumocyte	569	50	Fisher's Exact Test for Count Data	two.sided	0	0	53.6104	1
UC_spec	CL:0000327	extracellular matrix secreting cell	extracellular matrix secreting cell	1467	157	Fisher's Exact Test for Count Data	two.sided	0	0	16.6152	1
UC_spec	CL:0000333	migratory neural crest cell	migratory neural crest cell	1823	409	Fisher's Exact Test for Count Data	two.sided	1.68463	0.0419572	9.75095	0.451496
UC_spec	CL:0000335	NA	CL:0000335	734	40	Fisher's Exact Test for Count Data	two.sided	0	0	67.5933	1
UC_spec	CL:0000339	NA	CL:0000339	1154	70	Fisher's Exact Test for Count Data	two.sided	0	0	37.8732	1
UC_spec	CL:0000342	pigment cell (sensu Vertebrata)	pigment cell (sensu Vertebrata)	267	16	Fisher's Exact Test for Count Data	two.sided	46.1102	1.08209	307.721	0.0231269
UC_spec	CL:0000346	hair follicle dermal papilla cell	hair follicle dermal papilla cell	1301	134	Fisher's Exact Test for Count Data	two.sided	5.19789	0.128803	30.405	0.178153
UC_spec	CL:0000349	extraembryonic cell	extraembryonic cell	2997	569	Fisher's Exact Test for Count Data	two.sided	6.44104	2.01702	15.8966	0.00149147
UC_spec	CL:0000355	muscle stem cell	muscle stem cell	6720	2850	Fisher's Exact Test for Count Data	two.sided	0.707783	0.142358	2.15998	0.799459
UC_spec	CL:0000357	NA	CL:0000357	1623	165	Fisher's Exact Test for Count Data	two.sided	8.59819	1.01249	32.7496	0.0244364
UC_spec	CL:0000359	vascular associated smooth muscle cell	vascular associated smooth muscle cell	5895	2363	Fisher's Exact Test for Count Data	two.sided	0.566706	0.0672466	2.12849	0.585594
UC_spec	CL:0000362	epidermal cell	epidermal cell	1522	149	Fisher's Exact Test for Count Data	two.sided	9.53672	1.12202	36.3708	0.020213
UC_spec	CL:0000375	NA	CL:0000375	734	40	Fisher's Exact Test for Count Data	two.sided	0	0	67.5933	1
UC_spec	CL:0000377	NA	CL:0000377	1606	214	Fisher's Exact Test for Count Data	two.sided	6.60434	0.779184	25.07	0.0393321
UC_spec	CL:0000388	tendon cell	tendon cell	1559	180	Fisher's Exact Test for Count Data	two.sided	3.85797	0.0957936	22.4712	0.23178
UC_spec	CL:0000393	electrically responsive cell	electrically responsive cell	5852	2522	Fisher's Exact Test for Count Data	two.sided	0.805694	0.162005	2.45903	1
UC_spec	CL:0000404	electrically signaling cell	electrically signaling cell	3429	325	Fisher's Exact Test for Count Data	two.sided	6.60315	1.32203	20.2985	0.0121186
UC_spec	CL:0000447	carbohydrate secreting cell	carbohydrate secreting cell	1931	177	Fisher's Exact Test for Count Data	two.sided	8.00667	0.943363	30.4656	0.0278194
UC_spec	CL:0000451	dendritic cell	dendritic cell	4173	904	Fisher's Exact Test for Count Data	two.sided	0	0	2.81476	0.645036
UC_spec	CL:0000453	Langerhans cell	Langerhans cell	3013	481	Fisher's Exact Test for Count Data	two.sided	0	0	5.34711	1
UC_spec	CL:0000473	defensive cell	defensive cell	37942	7206	Fisher's Exact Test for Count Data	two.sided	0.253079	0.0509211	0.771908	0.00714122
UC_spec	CL:0000499	stromal cell	stromal cell	1953	311	Fisher's Exact Test for Count Data	two.sided	6.90429	1.38217	21.2364	0.010769
UC_spec	CL:0000501	granulosa cell	granulosa cell	312	38	Fisher's Exact Test for Count Data	two.sided	18.7228	0.45521	114.327	0.0540676
UC_spec	CL:0000502	type D enteroendocrine cell	type D enteroendocrine cell	737	137	Fisher's Exact Test for Count Data	two.sided	0	0	19.0825	1
UC_spec	CL:0000511	androgen binding protein secreting cell	androgen binding protein secreting cell	1331	140	Fisher's Exact Test for Count Data	two.sided	0	0	18.6678	1
UC_spec	CL:0000513	NA	CL:0000513	546	48	Fisher's Exact Test for Count Data	two.sided	0	0	55.9107	1
UC_spec	CL:0000514	NA	CL:0000514	6342	2695	Fisher's Exact Test for Count Data	two.sided	1.01679	0.269017	2.72994	0.798561
UC_spec	CL:0000515	skeletal muscle myoblast	skeletal muscle myoblast	659	56	Fisher's Exact Test for Count Data	two.sided	0	0	47.7009	1
UC_spec	CL:0000540	neuron	neuron	3429	325	Fisher's Exact Test for Count Data	two.sided	6.60315	1.32203	20.2985	0.0121186
UC_spec	CL:0000541	NA	CL:0000541	2532	295	Fisher's Exact Test for Count Data	two.sided	7.28678	1.45794	22.4056	0.00933905
UC_spec	CL:0000542	lymphocyte	lymphocyte	20382	5955	Fisher's Exact Test for Count Data	two.sided	0.102138	0.00255326	0.588254	0.00171346
UC_spec	CL:0000547	NA	CL:0000547	1839	197	Fisher's Exact Test for Count Data	two.sided	0	0	13.1968	1
UC_spec	CL:0000549	NA	CL:0000549	1839	197	Fisher's Exact Test for Count Data	two.sided	0	0	13.1968	1
UC_spec	CL:0000550	NA	CL:0000550	1839	197	Fisher's Exact Test for Count Data	two.sided	0	0	13.1968	1
UC_spec	CL:0000552	NA	CL:0000552	1839	197	Fisher's Exact Test for Count Data	two.sided	0	0	13.1968	1
UC_spec	CL:0000557	granulocyte monocyte progenitor cell	granulocyte monocyte progenitor cell	38668	7071	Fisher's Exact Test for Count Data	two.sided	0.258755	0.052063	0.789196	0.0104089
UC_spec	CL:0000558	reticulocyte	reticulocyte	1839	197	Fisher's Exact Test for Count Data	two.sided	0	0	13.1968	1
UC_spec	CL:0000559	NA	CL:0000559	37108	6983	Fisher's Exact Test for Count Data	two.sided	0.262574	0.0528312	0.800866	0.0103395
UC_spec	CL:0000569	cardiac mesenchymal cell	cardiac mesenchymal cell	557	49	Fisher's Exact Test for Count Data	two.sided	0	0	54.7359	1
UC_spec	CL:0000575	corneal epithelial cell	corneal epithelial cell	929	147	Fisher's Exact Test for Count Data	two.sided	9.6684	1.13739	36.8889	0.019709
UC_spec	CL:0000576	monocyte	monocyte	37108	6983	Fisher's Exact Test for Count Data	two.sided	0.262574	0.0528312	0.800866	0.0103395
UC_spec	CL:0000586	germ cell	germ cell	3876	478	Fisher's Exact Test for Count Data	two.sided	1.43886	0.035849	8.32147	0.504595
UC_spec	CL:0000594	skeletal muscle satellite cell	skeletal muscle satellite cell	264	22	Fisher's Exact Test for Count Data	two.sided	0	0	127.585	1
UC_spec	CL:0000622	acinar cell	acinar cell	1593	264	Fisher's Exact Test for Count Data	two.sided	5.33938	0.630612	20.2183	0.0572091
UC_spec	CL:0000623	natural killer cell	natural killer cell	10574	1016	Fisher's Exact Test for Count Data	two.sided	0	0	2.49807	0.408628
UC_spec	CL:0000624	CD4-positive, alpha-beta T cell	CD4-positive, alpha-beta T cell	9364	1495	Fisher's Exact Test for Count Data	two.sided	0	0	1.67968	0.283508
UC_spec	CL:0000625	CD8-positive, alpha-beta T cell	CD8-positive, alpha-beta T cell	9061	2776	Fisher's Exact Test for Count Data	two.sided	0.23551	0.0058807	1.35699	0.191495
UC_spec	CL:0000632	hepatic stellate cell	hepatic stellate cell	534	58	Fisher's Exact Test for Count Data	two.sided	0	0	45.9973	1
UC_spec	CL:0000650	mesangial cell	mesangial cell	540	111	Fisher's Exact Test for Count Data	two.sided	0	0	23.6359	1
UC_spec	CL:0000669	pericyte cell	pericyte cell	683	93	Fisher's Exact Test for Count Data	two.sided	0	0	28.3247	1
UC_spec	CL:0000680	muscle precursor cell	muscle precursor cell	6720	2850	Fisher's Exact Test for Count Data	two.sided	0.707783	0.142358	2.15998	0.799459
UC_spec	CL:0000708	leptomeningeal cell	leptomeningeal cell	255	20	Fisher's Exact Test for Count Data	two.sided	0	0	141.892	1
UC_spec	CL:0000710	neurecto-epithelial cell	neurecto-epithelial cell	1628	105	Fisher's Exact Test for Count Data	two.sided	20.9369	4.14577	65.5307	0.000503533
UC_spec	CL:0000723	somatic stem cell	somatic stem cell	19488	3510	Fisher's Exact Test for Count Data	two.sided	0	0	0.684279	0.00951365
UC_spec	CL:0000731	urothelial cell	urothelial cell	1493	320	Fisher's Exact Test for Count Data	two.sided	4.39361	0.519443	16.6104	0.0798965
UC_spec	CL:0000737	striated muscle cell	striated muscle cell	556	35	Fisher's Exact Test for Count Data	two.sided	0	0	77.6537	1
UC_spec	CL:0000738	leukocyte	leukocyte	45143	8145	Fisher's Exact Test for Count Data	two.sided	0.143734	0.017092	0.539469	0.000385759
UC_spec	CL:0000746	cardiac muscle cell	cardiac muscle cell	546	48	Fisher's Exact Test for Count Data	two.sided	0	0	55.9107	1
UC_spec	CL:0000763	myeloid cell	myeloid cell	37922	6611	Fisher's Exact Test for Count Data	two.sided	0.183824	0.0218219	0.689955	0.00472531
UC_spec	CL:0000764	erythroid lineage cell	erythroid lineage cell	1839	197	Fisher's Exact Test for Count Data	two.sided	0	0	13.1968	1
UC_spec	CL:0000765	erythroblast	erythroblast	1839	197	Fisher's Exact Test for Count Data	two.sided	0	0	13.1968	1
UC_spec	CL:0000766	myeloid leukocyte	myeloid leukocyte	40218	7255	Fisher's Exact Test for Count Data	two.sided	0.251071	0.0505171	0.765779	0.00710966
UC_spec	CL:0000767	basophil	basophil	11251	765	Fisher's Exact Test for Count Data	two.sided	0	0	3.33715	0.631683
UC_spec	CL:0000771	eosinophil	eosinophil	9682	650	Fisher's Exact Test for Count Data	two.sided	0	0	3.93862	1
UC_spec	CL:0000775	neutrophil	neutrophil	10489	984	Fisher's Exact Test for Count Data	two.sided	0.690877	0.0172308	3.98665	1
UC_spec	CL:0000784	plasmacytoid dendritic cell	plasmacytoid dendritic cell	3076	462	Fisher's Exact Test for Count Data	two.sided	0	0	5.56849	1
UC_spec	CL:0000785	mature B cell	mature B cell	1522	200	Fisher's Exact Test for Count Data	two.sided	0	0	12.996	1
UC_spec	CL:0000786	plasma cell	plasma cell	1183	154	Fisher's Exact Test for Count Data	two.sided	0	0	16.9439	1
UC_spec	CL:0000789	alpha-beta T cell	alpha-beta T cell	15315	4494	Fisher's Exact Test for Count Data	two.sided	0.139995	0.00349785	0.806391	0.0133945
UC_spec	CL:0000790	NA	CL:0000790	15315	4494	Fisher's Exact Test for Count Data	two.sided	0.139995	0.00349785	0.806391	0.0133945
UC_spec	CL:0000791	mature alpha-beta T cell	mature alpha-beta T cell	15315	4494	Fisher's Exact Test for Count Data	two.sided	0.139995	0.00349785	0.806391	0.0133945
UC_spec	CL:0000792	CD4-positive, CD25-positive, alpha-beta regulatory T cell	CD4-positive, CD25-positive, alpha-beta regulatory T cell	3139	381	Fisher's Exact Test for Count Data	two.sided	0	0	6.77027	1
UC_spec	CL:0000805	NA	CL:0000805	1446	152	Fisher's Exact Test for Count Data	two.sided	0	0	17.1703	1
UC_spec	CL:0000806	NA	CL:0000806	1446	152	Fisher's Exact Test for Count Data	two.sided	0	0	17.1703	1
UC_spec	CL:0000807	NA	CL:0000807	1446	152	Fisher's Exact Test for Count Data	two.sided	0	0	17.1703	1
UC_spec	CL:0000808	NA	CL:0000808	1446	152	Fisher's Exact Test for Count Data	two.sided	0	0	17.1703	1
UC_spec	CL:0000809	NA	CL:0000809	1446	152	Fisher's Exact Test for Count Data	two.sided	0	0	17.1703	1
UC_spec	CL:0000810	NA	CL:0000810	2586	185	Fisher's Exact Test for Count Data	two.sided	0	0	14.0657	1
UC_spec	CL:0000814	mature NK T cell	mature NK T cell	897	76	Fisher's Exact Test for Count Data	two.sided	0	0	34.7825	1
UC_spec	CL:0000815	regulatory T cell	regulatory T cell	3139	381	Fisher's Exact Test for Count Data	two.sided	0	0	6.77027	1
UC_spec	CL:0000816	NA	CL:0000816	1522	200	Fisher's Exact Test for Count Data	two.sided	0	0	12.996	1
UC_spec	CL:0000817	precursor B cell	precursor B cell	1549	180	Fisher's Exact Test for Count Data	two.sided	0	0	14.4623	1
UC_spec	CL:0000818	NA	CL:0000818	1522	200	Fisher's Exact Test for Count Data	two.sided	0	0	12.996	1
UC_spec	CL:0000819	B-1 B cell	B-1 B cell	1069	150	Fisher's Exact Test for Count Data	two.sided	4.63745	0.115025	27.0705	0.197212
UC_spec	CL:0000825	NA	CL:0000825	10574	1016	Fisher's Exact Test for Count Data	two.sided	0	0	2.49807	0.408628
UC_spec	CL:0000826	NA	CL:0000826	9382	3161	Fisher's Exact Test for Count Data	two.sided	0	0	0.765779	0.0143569
UC_spec	CL:0000827	NA	CL:0000827	14054	3818	Fisher's Exact Test for Count Data	two.sided	0.167318	0.00417955	0.963839	0.0432947
UC_spec	CL:0000837	NA	CL:0000837	42949	7630	Fisher's Exact Test for Count Data	two.sided	0.076576	0.00191545	0.440972	0.00012066
UC_spec	CL:0000838	NA	CL:0000838	20399	5950	Fisher's Exact Test for Count Data	two.sided	0.102235	0.0025557	0.588818	0.00171377
UC_spec	CL:0000839	myeloid lineage restricted progenitor cell	myeloid lineage restricted progenitor cell	38159	6957	Fisher's Exact Test for Count Data	two.sided	0.26372	0.0530618	0.804364	0.0103459
UC_spec	CL:0000840	immature conventional dendritic cell	immature conventional dendritic cell	3128	564	Fisher's Exact Test for Count Data	two.sided	0	0	4.5492	1
UC_spec	CL:0000842	mononuclear cell	mononuclear cell	8611	847	Fisher's Exact Test for Count Data	two.sided	0	0	3.00805	0.63839
UC_spec	CL:0000860	classical monocyte	classical monocyte	37978	7261	Fisher's Exact Test for Count Data	two.sided	0.250827	0.050468	0.765034	0.00710796
UC_spec	CL:0000875	NA	CL:0000875	3287	452	Fisher's Exact Test for Count Data	two.sided	0	0	5.69352	1
UC_spec	CL:0000893	NA	CL:0000893	1446	152	Fisher's Exact Test for Count Data	two.sided	0	0	17.1703	1
UC_spec	CL:0000894	NA	CL:0000894	1446	152	Fisher's Exact Test for Count Data	two.sided	0	0	17.1703	1
UC_spec	CL:0000895	naive thymus-derived CD4-positive, alpha-beta T cell	naive thymus-derived CD4-positive, alpha-beta T cell	2586	185	Fisher's Exact Test for Count Data	two.sided	0	0	14.0657	1
UC_spec	CL:0000898	naive T cell	naive T cell	4732	684	Fisher's Exact Test for Count Data	two.sided	0	0	3.73968	0.629237
UC_spec	CL:0000911	effector T cell	effector T cell	897	76	Fisher's Exact Test for Count Data	two.sided	0	0	34.7825	1
UC_spec	CL:0000914	NA	CL:0000914	897	76	Fisher's Exact Test for Count Data	two.sided	0	0	34.7825	1
UC_spec	CL:0000945	lymphocyte of B lineage	lymphocyte of B lineage	9382	3161	Fisher's Exact Test for Count Data	two.sided	0	0	0.765779	0.0143569
UC_spec	CL:0000946	antibody secreting cell	antibody secreting cell	1183	154	Fisher's Exact Test for Count Data	two.sided	0	0	16.9439	1
UC_spec	CL:0000954	NA	CL:0000954	1522	200	Fisher's Exact Test for Count Data	two.sided	0	0	12.996	1
UC_spec	CL:0000955	NA	CL:0000955	1522	200	Fisher's Exact Test for Count Data	two.sided	0	0	12.996	1
UC_spec	CL:0000980	NA	CL:0000980	1183	154	Fisher's Exact Test for Count Data	two.sided	0	0	16.9439	1
UC_spec	CL:0000988	hematopoietic cell	hematopoietic cell	43466	7671	Fisher's Exact Test for Count Data	two.sided	0	0	0.284089	9.75285e-06
UC_spec	CL:0000990	conventional dendritic cell	conventional dendritic cell	3414	705	Fisher's Exact Test for Count Data	two.sided	0	0	3.62629	0.629412
UC_spec	CL:0001014	CD1a-positive Langerhans cell	CD1a-positive Langerhans cell	3894	396	Fisher's Exact Test for Count Data	two.sided	0	0	6.51064	1
UC_spec	CL:0001016	immature CD1a-positive Langerhans cell	immature CD1a-positive Langerhans cell	3894	396	Fisher's Exact Test for Count Data	two.sided	0	0	6.51064	1
UC_spec	CL:0001024	CD34-positive, CD38-negative hematopoietic stem cell	CD34-positive, CD38-negative hematopoietic stem cell	915	74	Fisher's Exact Test for Count Data	two.sided	0	0	35.7683	1
UC_spec	CL:0001029	NA	CL:0001029	3128	564	Fisher's Exact Test for Count Data	two.sided	0	0	4.5492	1
UC_spec	CL:0002009	NA	CL:0002009	37398	7009	Fisher's Exact Test for Count Data	two.sided	0.261436	0.0526022	0.797393	0.0103453
UC_spec	CL:0002028	NA	CL:0002028	6514	731	Fisher's Exact Test for Count Data	two.sided	0	0	3.49525	0.630089
UC_spec	CL:0002031	hematopoietic lineage restricted progenitor cell	hematopoietic lineage restricted progenitor cell	42964	7733	Fisher's Exact Test for Count Data	two.sided	0.0753657	0.00188524	0.433998	0.00012042
UC_spec	CL:0002032	hematopoietic oligopotent progenitor cell	hematopoietic oligopotent progenitor cell	42949	7630	Fisher's Exact Test for Count Data	two.sided	0.076576	0.00191545	0.440972	0.00012066
UC_spec	CL:0002039	NA	CL:0002039	897	76	Fisher's Exact Test for Count Data	two.sided	0	0	34.7825	1
UC_spec	CL:0002040	NA	CL:0002040	897	76	Fisher's Exact Test for Count Data	two.sided	0	0	34.7825	1
UC_spec	CL:0002041	NA	CL:0002041	897	76	Fisher's Exact Test for Count Data	two.sided	0	0	34.7825	1
UC_spec	CL:0002042	NA	CL:0002042	897	76	Fisher's Exact Test for Count Data	two.sided	0	0	34.7825	1
UC_spec	CL:0002057	CD14-positive, CD16-negative classical monocyte	CD14-positive, CD16-negative classical monocyte	37978	7261	Fisher's Exact Test for Count Data	two.sided	0.250827	0.050468	0.765034	0.00710796
UC_spec	CL:0002076	endo-epithelial cell	endo-epithelial cell	4185	1452	Fisher's Exact Test for Count Data	two.sided	3.00502	1.06214	6.91687	0.0194286
UC_spec	CL:0002077	ecto-epithelial cell	ecto-epithelial cell	2219	310	Fisher's Exact Test for Count Data	two.sided	11.9738	3.73753	29.6705	9.4383e-05
UC_spec	CL:0002078	meso-epithelial cell	meso-epithelial cell	4622	2081	Fisher's Exact Test for Count Data	two.sided	0.318974	0.00796252	1.83835	0.374347
UC_spec	CL:0002087	nongranular leukocyte	nongranular leukocyte	42902	7775	Fisher's Exact Test for Count Data	two.sided	0.0748813	0.00187316	0.431208	0.000121537
UC_spec	CL:0002092	bone marrow cell	bone marrow cell	323	13	Fisher's Exact Test for Count Data	two.sided	0	0	228.357	1
UC_spec	CL:0002097	NA	CL:0002097	684	53	Fisher's Exact Test for Count Data	two.sided	13.3177	0.326246	79.8702	0.0746075
UC_spec	CL:0002127	innate effector T cell	innate effector T cell	897	76	Fisher's Exact Test for Count Data	two.sided	0	0	34.7825	1
UC_spec	CL:0002138	endothelial cell of lymphatic vessel	endothelial cell of lymphatic vessel	1642	359	Fisher's Exact Test for Count Data	two.sided	1.92192	0.0478507	11.1291	0.409549
UC_spec	CL:0002139	endothelial cell of vascular tree	endothelial cell of vascular tree	4550	1901	Fisher's Exact Test for Count Data	two.sided	0.350546	0.00874989	2.02062	0.530613
UC_spec	CL:0002140	acinar cell of sebaceous gland	acinar cell of sebaceous gland	1074	150	Fisher's Exact Test for Count Data	two.sided	4.63745	0.115025	27.0705	0.197212
UC_spec	CL:0002144	capillary endothelial cell	capillary endothelial cell	845	168	Fisher's Exact Test for Count Data	two.sided	4.13618	0.102662	24.127	0.218133
UC_spec	CL:0002149	epithelial cell of uterus	epithelial cell of uterus	612	57	Fisher's Exact Test for Count Data	two.sided	0	0	46.8343	1
UC_spec	CL:0002159	general ecto-epithelial cell	general ecto-epithelial cell	2252	414	Fisher's Exact Test for Count Data	two.sided	5.16438	1.03498	15.844	0.0229053
UC_spec	CL:0002166	epithelial cell of Malassez	epithelial cell of Malassez	1232	155	Fisher's Exact Test for Count Data	two.sided	9.16389	1.07828	34.964	0.0217574
UC_spec	CL:0002167	olfactory epithelial cell	olfactory epithelial cell	1180	94	Fisher's Exact Test for Count Data	two.sided	0	0	28.017	1
UC_spec	CL:0002170	keratinized cell of the oral mucosa	keratinized cell of the oral mucosa	353	37	Fisher's Exact Test for Count Data	two.sided	0	0	73.3155	1
UC_spec	CL:0002173	NA	CL:0002173	540	111	Fisher's Exact Test for Count Data	two.sided	0	0	23.6359	1
UC_spec	CL:0002174	follicular cell of ovary	follicular cell of ovary	312	38	Fisher's Exact Test for Count Data	two.sided	18.7228	0.45521	114.327	0.0540676
UC_spec	CL:0002178	epithelial cell of stomach	epithelial cell of stomach	824	172	Fisher's Exact Test for Count Data	two.sided	17.1741	4.49741	46.8064	0.000122403
UC_spec	CL:0002188	glomerular endothelial cell	glomerular endothelial cell	1034	194	Fisher's Exact Test for Count Data	two.sided	0	0	13.4038	1
UC_spec	CL:0002194	NA	CL:0002194	37108	6983	Fisher's Exact Test for Count Data	two.sided	0.262574	0.0528312	0.800866	0.0103395
UC_spec	CL:0002195	hepatic stem cell	hepatic stem cell	489	69	Fisher's Exact Test for Count Data	two.sided	0	0	38.4443	1
UC_spec	CL:0002202	epithelial cell of tracheobronchial tree	epithelial cell of tracheobronchial tree	1919	407	Fisher's Exact Test for Count Data	two.sided	3.44351	0.407495	13	0.119488
UC_spec	CL:0002222	vertebrate lens cell	vertebrate lens cell	834	54	Fisher's Exact Test for Count Data	two.sided	0	0	49.5278	1
UC_spec	CL:0002224	lens epithelial cell	lens epithelial cell	834	54	Fisher's Exact Test for Count Data	two.sided	0	0	49.5278	1
UC_spec	CL:0002231	epithelial cell of prostate	epithelial cell of prostate	1049	194	Fisher's Exact Test for Count Data	two.sided	0	0	13.4038	1
UC_spec	CL:0002251	epithelial cell of alimentary canal	epithelial cell of alimentary canal	2121	560	Fisher's Exact Test for Count Data	two.sided	5.15048	1.35895	13.8845	0.00922938
UC_spec	CL:0002252	epithelial cell of esophagus	epithelial cell of esophagus	394	61	Fisher's Exact Test for Count Data	two.sided	0	0	43.6207	1
UC_spec	CL:0002253	NA	CL:0002253	993	124	Fisher's Exact Test for Count Data	two.sided	0	0	21.1132	1
UC_spec	CL:0002255	stromal cell of endometrium	stromal cell of endometrium	612	57	Fisher's Exact Test for Count Data	two.sided	0	0	46.8343	1
UC_spec	CL:0002261	endothelial cell of viscerocranial mucosa	endothelial cell of viscerocranial mucosa	353	37	Fisher's Exact Test for Count Data	two.sided	0	0	73.3155	1
UC_spec	CL:0002262	endothelial cell of sinusoid	endothelial cell of sinusoid	732	104	Fisher's Exact Test for Count Data	two.sided	6.71421	0.166066	39.4869	0.141208
UC_spec	CL:0002304	non-pigmented ciliary epithelial cell	non-pigmented ciliary epithelial cell	916	71	Fisher's Exact Test for Count Data	two.sided	0	0	37.3216	1
UC_spec	CL:0002306	epithelial cell of proximal tubule	epithelial cell of proximal tubule	519	131	Fisher's Exact Test for Count Data	two.sided	5.31812	0.131762	31.126	0.174531
UC_spec	CL:0002308	epithelial cell of skin gland	epithelial cell of skin gland	1074	150	Fisher's Exact Test for Count Data	two.sided	4.63745	0.115025	27.0705	0.197212
UC_spec	CL:0002319	neural cell	neural cell	3124	630	Fisher's Exact Test for Count Data	two.sided	2.21036	0.261891	8.32604	0.234806
UC_spec	CL:0002320	connective tissue cell	connective tissue cell	24706	3972	Fisher's Exact Test for Count Data	two.sided	0	0	0.598449	0.00396785
UC_spec	CL:0002321	embryonic cell	embryonic cell	7068	3534	Fisher's Exact Test for Count Data	two.sided	1.17723	0.416489	2.70639	0.645681
UC_spec	CL:0002322	embryonic stem cell	embryonic stem cell	3069	522	Fisher's Exact Test for Count Data	two.sided	2.67555	0.316851	10.0838	0.177342
UC_spec	CL:0002327	mammary epithelial cell	mammary epithelial cell	1009	121	Fisher's Exact Test for Count Data	two.sided	11.7871	1.38382	45.1088	0.0136618
UC_spec	CL:0002328	bronchial epithelial cell	bronchial epithelial cell	1129	191	Fisher's Exact Test for Count Data	two.sided	7.41186	0.873762	28.1801	0.031989
UC_spec	CL:0002334	preadipocyte	preadipocyte	3691	656	Fisher's Exact Test for Count Data	two.sided	1.04401	0.0260247	6.03074	0.619291
UC_spec	CL:0002336	buccal mucosa cell	buccal mucosa cell	353	37	Fisher's Exact Test for Count Data	two.sided	0	0	73.3155	1
UC_spec	CL:0002351	NA	CL:0002351	737	137	Fisher's Exact Test for Count Data	two.sided	0	0	19.0825	1
UC_spec	CL:0002363	keratocyte	keratocyte	428	48	Fisher's Exact Test for Count Data	two.sided	0	0	55.9107	1
UC_spec	CL:0002367	trabecular meshwork cell	trabecular meshwork cell	175	22	Fisher's Exact Test for Count Data	two.sided	0	0	127.585	1
UC_spec	CL:0002368	respiratory epithelial cell	respiratory epithelial cell	2846	765	Fisher's Exact Test for Count Data	two.sided	1.81419	0.215022	6.82923	0.307829
UC_spec	CL:0002372	myotube	myotube	1000	112	Fisher's Exact Test for Count Data	two.sided	0	0	23.433	1
UC_spec	CL:0002379	meningothelial cell	meningothelial cell	461	72	Fisher's Exact Test for Count Data	two.sided	9.74552	0.240044	57.8423	0.0999944
UC_spec	CL:0002393	intermediate monocyte	intermediate monocyte	17134	2238	Fisher's Exact Test for Count Data	two.sided	0	0	1.10384	0.0798348
UC_spec	CL:0002396	NA	CL:0002396	3287	452	Fisher's Exact Test for Count Data	two.sided	0	0	5.69352	1
UC_spec	CL:0002397	CD14-positive, CD16-positive monocyte	CD14-positive, CD16-positive monocyte	17134	2238	Fisher's Exact Test for Count Data	two.sided	0	0	1.10384	0.0798348
UC_spec	CL:0002419	mature T cell	mature T cell	15315	4494	Fisher's Exact Test for Count Data	two.sided	0.139995	0.00349785	0.806391	0.0133945
UC_spec	CL:0002420	NA	CL:0002420	15315	4494	Fisher's Exact Test for Count Data	two.sided	0.139995	0.00349785	0.806391	0.0133945
UC_spec	CL:0002425	NA	CL:0002425	1446	152	Fisher's Exact Test for Count Data	two.sided	0	0	17.1703	1
UC_spec	CL:0002427	NA	CL:0002427	2586	185	Fisher's Exact Test for Count Data	two.sided	0	0	14.0657	1
UC_spec	CL:0002428	NA	CL:0002428	2586	185	Fisher's Exact Test for Count Data	two.sided	0	0	14.0657	1
UC_spec	CL:0002429	NA	CL:0002429	2586	185	Fisher's Exact Test for Count Data	two.sided	0	0	14.0657	1
UC_spec	CL:0002431	NA	CL:0002431	2586	185	Fisher's Exact Test for Count Data	two.sided	0	0	14.0657	1
UC_spec	CL:0002432	NA	CL:0002432	2586	185	Fisher's Exact Test for Count Data	two.sided	0	0	14.0657	1
UC_spec	CL:0002433	NA	CL:0002433	2586	185	Fisher's Exact Test for Count Data	two.sided	0	0	14.0657	1
UC_spec	CL:0002436	NA	CL:0002436	2586	185	Fisher's Exact Test for Count Data	two.sided	0	0	14.0657	1
UC_spec	CL:0002453	oligodendrocyte precursor cell	oligodendrocyte precursor cell	985	105	Fisher's Exact Test for Count Data	two.sided	0	0	25.0174	1
UC_spec	CL:0002489	NA	CL:0002489	1446	152	Fisher's Exact Test for Count Data	two.sided	0	0	17.1703	1
UC_spec	CL:0002494	cardiocyte	cardiocyte	1453	355	Fisher's Exact Test for Count Data	two.sided	0	0	7.27255	1
UC_spec	CL:0002504	enteric smooth muscle cell	enteric smooth muscle cell	263	52	Fisher's Exact Test for Count Data	two.sided	0	0	51.4914	1
UC_spec	CL:0002518	kidney epithelial cell	kidney epithelial cell	2392	1041	Fisher's Exact Test for Count Data	two.sided	0.652229	0.0162678	3.76296	1
UC_spec	CL:0002521	subcutaneous fat cell	subcutaneous fat cell	1119	132	Fisher's Exact Test for Count Data	two.sided	0	0	19.8193	1
UC_spec	CL:0002535	epithelial cell of cervix	epithelial cell of cervix	1350	183	Fisher's Exact Test for Count Data	two.sided	0	0	14.2217	1
UC_spec	CL:0002536	amniotic epithelial cell	amniotic epithelial cell	697	85	Fisher's Exact Test for Count Data	two.sided	8.23843	0.203271	48.6928	0.116968
UC_spec	CL:0002537	amnion mesenchymal stem cell	amnion mesenchymal stem cell	1581	194	Fisher's Exact Test for Count Data	two.sided	15.1834	3.98025	41.3733	0.000194149
UC_spec	CL:0002539	aortic smooth muscle cell	aortic smooth muscle cell	1383	240	Fisher's Exact Test for Count Data	two.sided	0	0	10.8103	1
UC_spec	CL:0002540	mesenchymal stem cell of the bone marrow	mesenchymal stem cell of the bone marrow	424	37	Fisher's Exact Test for Count Data	two.sided	0	0	73.3155	1
UC_spec	CL:0002541	chorionic membrane mesenchymal stem cell	chorionic membrane mesenchymal stem cell	2704	310	Fisher's Exact Test for Count Data	two.sided	11.9738	3.73753	29.6705	9.4383e-05
UC_spec	CL:0002543	vein endothelial cell	vein endothelial cell	1199	295	Fisher's Exact Test for Count Data	two.sided	0	0	8.77239	1
UC_spec	CL:0002544	aortic endothelial cell	aortic endothelial cell	1078	259	Fisher's Exact Test for Count Data	two.sided	0	0	10.0074	1
UC_spec	CL:0002545	thoracic aorta endothelial cell	thoracic aorta endothelial cell	456	70	Fisher's Exact Test for Count Data	two.sided	10.0308	0.246914	59.5846	0.0973548
UC_spec	CL:0002546	NA	CL:0002546	3723	1589	Fisher's Exact Test for Count Data	two.sided	0.422225	0.0105373	2.43412	0.731834
UC_spec	CL:0002547	fibroblast of the aortic adventitia	fibroblast of the aortic adventitia	1194	77	Fisher's Exact Test for Count Data	two.sided	0	0	34.3387	1
UC_spec	CL:0002548	cardiac fibroblast	cardiac fibroblast	405	35	Fisher's Exact Test for Count Data	two.sided	0	0	77.6537	1
UC_spec	CL:0002549	fibroblast of choroid plexus	fibroblast of choroid plexus	493	63	Fisher's Exact Test for Count Data	two.sided	0	0	42.1982	1
UC_spec	CL:0002550	fibroblast of the conjuctiva	fibroblast of the conjuctiva	78	6	Fisher's Exact Test for Count Data	two.sided	0	0	580.623	1
UC_spec	CL:0002551	fibroblast of dermis	fibroblast of dermis	314	37	Fisher's Exact Test for Count Data	two.sided	0	0	73.3155	1
UC_spec	CL:0002552	fibroblast of gingiva	fibroblast of gingiva	549	63	Fisher's Exact Test for Count Data	two.sided	0	0	42.1982	1
UC_spec	CL:0002553	lung fibroblast	lung fibroblast	1011	138	Fisher's Exact Test for Count Data	two.sided	0	0	18.9422	1
UC_spec	CL:0002554	fibroblast of lymphatic vessel	fibroblast of lymphatic vessel	211	35	Fisher's Exact Test for Count Data	two.sided	0	0	77.6537	1
UC_spec	CL:0002556	fibroblast of periodontium	fibroblast of periodontium	324	47	Fisher's Exact Test for Count Data	two.sided	0	0	57.1397	1
UC_spec	CL:0002557	fibroblast of pulmonary artery	fibroblast of pulmonary artery	80	7	Fisher's Exact Test for Count Data	two.sided	0	0	481.569	1
UC_spec	CL:0002559	hair follicle cell	hair follicle cell	1159	134	Fisher's Exact Test for Count Data	two.sided	0	0	19.5201	1
UC_spec	CL:0002561	outer root sheath cell	outer root sheath cell	560	52	Fisher's Exact Test for Count Data	two.sided	0	0	51.4914	1
UC_spec	CL:0002563	intestinal epithelial cell	intestinal epithelial cell	1215	239	Fisher's Exact Test for Count Data	two.sided	0	0	10.8561	1
UC_spec	CL:0002564	nucleus pulposus cell of intervertebral disc	nucleus pulposus cell of intervertebral disc	421	51	Fisher's Exact Test for Count Data	two.sided	0	0	52.5301	1
UC_spec	CL:0002565	iris pigment epithelial cell	iris pigment epithelial cell	267	16	Fisher's Exact Test for Count Data	two.sided	46.1102	1.08209	307.721	0.0231269
UC_spec	CL:0002566	dark melanocyte	dark melanocyte	781	39	Fisher's Exact Test for Count Data	two.sided	18.2241	0.443525	111.4	0.0554508
UC_spec	CL:0002567	light melanocyte	light melanocyte	2231	256	Fisher's Exact Test for Count Data	two.sided	8.4146	1.68253	25.9315	0.00634443
UC_spec	CL:0002568	mesenchymal stem cell of Wharton's jelly	mesenchymal stem cell of Wharton's jelly	234	18	Fisher's Exact Test for Count Data	two.sided	0	0	158.857	1
UC_spec	CL:0002569	mesenchymal stem cell of umbilical cord	mesenchymal stem cell of umbilical cord	406	43	Fisher's Exact Test for Count Data	two.sided	0	0	62.7447	1
UC_spec	CL:0002570	mesenchymal stem cell of adipose	mesenchymal stem cell of adipose	1065	166	Fisher's Exact Test for Count Data	two.sided	0	0	15.7011	1
UC_spec	CL:0002571	hepatic mesenchymal stem cell	hepatic mesenchymal stem cell	489	69	Fisher's Exact Test for Count Data	two.sided	0	0	38.4443	1
UC_spec	CL:0002573	Schwann cell	Schwann cell	314	19	Fisher's Exact Test for Count Data	two.sided	0	0	150.273	1
UC_spec	CL:0002574	stromal cell of pancreas	stromal cell of pancreas	145	18	Fisher's Exact Test for Count Data	two.sided	40.716	0.961746	265.465	0.0259805
UC_spec	CL:0002575	central nervous system pericyte	central nervous system pericyte	783	89	Fisher's Exact Test for Count Data	two.sided	0	0	29.624	1
UC_spec	CL:0002577	placental epithelial cell	placental epithelial cell	1443	197	Fisher's Exact Test for Count Data	two.sided	7.18341	0.846932	27.2926	0.0338468
UC_spec	CL:0002579	omentum preadipocyte	omentum preadipocyte	1386	139	Fisher's Exact Test for Count Data	two.sided	0	0	18.804	1
UC_spec	CL:0002580	preadipocyte of the breast	preadipocyte of the breast	1324	94	Fisher's Exact Test for Count Data	two.sided	0	0	28.017	1
UC_spec	CL:0002581	perirenal preadipocyte	perirenal preadipocyte	1442	171	Fisher's Exact Test for Count Data	two.sided	0	0	15.2351	1
UC_spec	CL:0002582	visceral preadipocyte	visceral preadipocyte	411	44	Fisher's Exact Test for Count Data	two.sided	16.0978	0.39307	97.6476	0.0623369
UC_spec	CL:0002583	subcutaneous preadipocyte	subcutaneous preadipocyte	281	25	Fisher's Exact Test for Count Data	two.sided	0	0	111.548	1
UC_spec	CL:0002584	renal cortical epithelial cell	renal cortical epithelial cell	1628	641	Fisher's Exact Test for Count Data	two.sided	0	0	3.99483	1
UC_spec	CL:0002586	retinal pigment epithelial cell	retinal pigment epithelial cell	540	54	Fisher's Exact Test for Count Data	two.sided	0	0	49.5278	1
UC_spec	CL:0002588	smooth muscle cell of the umbilical vein	smooth muscle cell of the umbilical vein	133	7	Fisher's Exact Test for Count Data	two.sided	0	0	481.569	1
UC_spec	CL:0002589	smooth muscle cell of the brachiocephalic vasculature	smooth muscle cell of the brachiocephalic vasculature	242	21	Fisher's Exact Test for Count Data	two.sided	0	0	134.174	1
UC_spec	CL:0002590	smooth muscle cell of the brain vasculature	smooth muscle cell of the brain vasculature	180	18	Fisher's Exact Test for Count Data	two.sided	0	0	158.857	1
UC_spec	CL:0002591	smooth muscle cell of the pulmonary artery	smooth muscle cell of the pulmonary artery	1312	158	Fisher's Exact Test for Count Data	two.sided	0	0	16.5084	1
UC_spec	CL:0002592	smooth muscle cell of the coronary artery	smooth muscle cell of the coronary artery	566	62	Fisher's Exact Test for Count Data	two.sided	0	0	42.8981	1
UC_spec	CL:0002593	smooth muscle cell of the internal thoracic artery	smooth muscle cell of the internal thoracic artery	942	99	Fisher's Exact Test for Count Data	two.sided	0	0	26.571	1
UC_spec	CL:0002594	smooth muscle cell of the umbilical artery	smooth muscle cell of the umbilical artery	441	54	Fisher's Exact Test for Count Data	two.sided	0	0	49.5278	1
UC_spec	CL:0002595	smooth muscle cell of the subclavian artery	smooth muscle cell of the subclavian artery	1276	155	Fisher's Exact Test for Count Data	two.sided	4.48612	0.111303	26.2102	0.203078
UC_spec	CL:0002596	smooth muscle cell of the carotid artery	smooth muscle cell of the carotid artery	272	21	Fisher's Exact Test for Count Data	two.sided	0	0	134.174	1
UC_spec	CL:0002598	bronchial smooth muscle cell	bronchial smooth muscle cell	127	23	Fisher's Exact Test for Count Data	two.sided	0	0	121.562	1
UC_spec	CL:0002599	smooth muscle cell of the esophagus	smooth muscle cell of the esophagus	119	15	Fisher's Exact Test for Count Data	two.sided	0	0	194.416	1
UC_spec	CL:0002600	smooth muscle cell of trachea	smooth muscle cell of trachea	302	41	Fisher's Exact Test for Count Data	two.sided	0	0	65.8371	1
UC_spec	CL:0002601	uterine smooth muscle cell	uterine smooth muscle cell	242	20	Fisher's Exact Test for Count Data	two.sided	78.0019	8.61694	337.447	0.000393164
UC_spec	CL:0002602	annulus pulposus cell	annulus pulposus cell	263	35	Fisher's Exact Test for Count Data	two.sided	0	0	77.6537	1
UC_spec	CL:0002603	astrocyte of the cerebellum	astrocyte of the cerebellum	334	28	Fisher's Exact Test for Count Data	two.sided	0	0	98.5729	1
UC_spec	CL:0002605	astrocyte of the cerebral cortex	astrocyte of the cerebral cortex	985	97	Fisher's Exact Test for Count Data	two.sided	0	0	27.1317	1
UC_spec	CL:0002615	adipocyte of omentum tissue	adipocyte of omentum tissue	2356	259	Fisher's Exact Test for Count Data	two.sided	0	0	10.0074	1
UC_spec	CL:0002616	perirenal adipocyte cell	perirenal adipocyte cell	768	53	Fisher's Exact Test for Count Data	two.sided	0	0	50.4915	1
UC_spec	CL:0002617	adipocyte of breast	adipocyte of breast	1353	121	Fisher's Exact Test for Count Data	two.sided	0	0	21.6616	1
UC_spec	CL:0002618	endothelial cell of umbilical vein	endothelial cell of umbilical vein	666	153	Fisher's Exact Test for Count Data	two.sided	0	0	17.0563	1
UC_spec	CL:0002619	adult endothelial progenitor cell	adult endothelial progenitor cell	1792	519	Fisher's Exact Test for Count Data	two.sided	0	0	4.94999	1
UC_spec	CL:0002620	skin fibroblast	skin fibroblast	4200	1147	Fisher's Exact Test for Count Data	two.sided	1.19933	0.142241	4.50896	0.685106
UC_spec	CL:0002621	gingival epithelial cell	gingival epithelial cell	1408	227	Fisher's Exact Test for Count Data	two.sided	6.22106	0.734237	23.5973	0.0437385
UC_spec	CL:0002622	prostate stromal cell	prostate stromal cell	354	66	Fisher's Exact Test for Count Data	two.sided	10.6494	0.261903	63.3945	0.0920526
UC_spec	CL:0002623	acinar cell of salivary gland	acinar cell of salivary gland	1329	210	Fisher's Exact Test for Count Data	two.sided	6.73153	0.794136	25.5566	0.0380126
UC_spec	CL:0002625	seminiferous tubule epithelial cell	seminiferous tubule epithelial cell	1331	140	Fisher's Exact Test for Count Data	two.sided	0	0	18.6678	1
UC_spec	CL:0002632	epithelial cell of lower respiratory tract	epithelial cell of lower respiratory tract	1919	407	Fisher's Exact Test for Count Data	two.sided	3.44351	0.407495	13	0.119488
UC_spec	CL:0002677	naive regulatory T cell	naive regulatory T cell	3139	381	Fisher's Exact Test for Count Data	two.sided	0	0	6.77027	1
UC_spec	CL:0002681	kidney cortical cell	kidney cortical cell	1628	641	Fisher's Exact Test for Count Data	two.sided	0	0	3.99483	1
UC_spec	CL:0005012	multi-ciliated epithelial cell	multi-ciliated epithelial cell	916	71	Fisher's Exact Test for Count Data	two.sided	0	0	37.3216	1
UC_spec	CL:0005020	NA	CL:0005020	1642	359	Fisher's Exact Test for Count Data	two.sided	1.92192	0.0478507	11.1291	0.409549
UC_spec	CL:0005022	NA	CL:0005022	1642	359	Fisher's Exact Test for Count Data	two.sided	1.92192	0.0478507	11.1291	0.409549
UC_spec	CL:1000279	smooth muscle cell of large intestine	smooth muscle cell of large intestine	263	52	Fisher's Exact Test for Count Data	two.sided	0	0	51.4914	1
UC_spec	CL:1000280	smooth muscle cell of colon	smooth muscle cell of colon	263	52	Fisher's Exact Test for Count Data	two.sided	0	0	51.4914	1
UC_spec	CL:1000306	fibroblast of tunica adventitia of artery	fibroblast of tunica adventitia of artery	1194	77	Fisher's Exact Test for Count Data	two.sided	0	0	34.3387	1
UC_spec	CL:1000398	endothelial cell of hepatic sinusoid	endothelial cell of hepatic sinusoid	732	104	Fisher's Exact Test for Count Data	two.sided	6.71421	0.166066	39.4869	0.141208
UC_spec	CL:1000413	endothelial cell of artery	endothelial cell of artery	1811	552	Fisher's Exact Test for Count Data	two.sided	1.24373	0.0309952	7.18883	0.555915
UC_spec	CL:1000415	epithelial cell of gall bladder	epithelial cell of gall bladder	875	117	Fisher's Exact Test for Count Data	two.sided	5.96059	0.147572	34.9323	0.157415
UC_spec	CL:1000428	stem cell of epidermis	stem cell of epidermis	1301	134	Fisher's Exact Test for Count Data	two.sided	5.19789	0.128803	30.405	0.178153
UC_spec	CL:1000448	epithelial cell of sweat gland	epithelial cell of sweat gland	1074	150	Fisher's Exact Test for Count Data	two.sided	4.63745	0.115025	27.0705	0.197212
UC_spec	CL:1000449	epithelial cell of nephron	epithelial cell of nephron	2745	1289	Fisher's Exact Test for Count Data	two.sided	0.523895	0.0130719	3.02138	1
UC_spec	CL:1000487	smooth muscle cell of prostate	smooth muscle cell of prostate	185	28	Fisher's Exact Test for Count Data	two.sided	0	0	98.5729	1
UC_spec	CL:1000494	epithelial cell of renal tubule	epithelial cell of renal tubule	1833	680	Fisher's Exact Test for Count Data	two.sided	3.11769	0.625858	9.54365	0.0776815
UC_spec	CL:1000497	kidney cell	kidney cell	2392	1041	Fisher's Exact Test for Count Data	two.sided	0.652229	0.0162678	3.76296	1
UC_spec	CL:1000500	NA	CL:1000500	540	111	Fisher's Exact Test for Count Data	two.sided	0	0	23.6359	1
UC_spec	CL:1000507	kidney tubule cell	kidney tubule cell	1833	680	Fisher's Exact Test for Count Data	two.sided	3.11769	0.625858	9.54365	0.0776815
UC_spec	CL:1000600	lower urinary tract cell	lower urinary tract cell	460	63	Fisher's Exact Test for Count Data	two.sided	0	0	42.1982	1
UC_spec	CL:1000612	kidney corpuscule cell	kidney corpuscule cell	962	186	Fisher's Exact Test for Count Data	two.sided	0	0	13.989	1
UC_spec	CL:1000615	kidney cortex tubule cell	kidney cortex tubule cell	519	131	Fisher's Exact Test for Count Data	two.sided	5.31812	0.131762	31.126	0.174531
UC_spec	CL:1000618	NA	CL:1000618	540	111	Fisher's Exact Test for Count Data	two.sided	0	0	23.6359	1
UC_spec	CL:1000746	glomerular cell	glomerular cell	962	186	Fisher's Exact Test for Count Data	two.sided	0	0	13.989	1
UC_spec	CL:1001318	NA	CL:1001318	540	111	Fisher's Exact Test for Count Data	two.sided	0	0	23.6359	1
UC_spec	CL:1001319	bladder cell	bladder cell	460	63	Fisher's Exact Test for Count Data	two.sided	0	0	42.1982	1
