# Supplementary material for: Characterization of the enhancer and promoter landscape of inflammatory bowel disease from human colon biopsies
Source: Nat Commun. 2018 Apr 25;9:1661. doi: 10.1038/s41467-018-03766-z (PMC5916929; doi:10.1038/s41467-018-03766-z)
Supplement: Supplementary file 11 — Supplementary Data 9 [file 41467_2018_3766_MOESM11_ESM.xlsx]

## Sheet: Sheet1
Normalized Fluidigm qPCR expression data for the 35 biomarkers measured on TNF (TNF alpha) exposed monocytes and organoids.
Experiment	Sample ID	Exposure	80_D87007.1	149_SLC6A14	28_IGHV3.49	124_DUOXA2	111_CD55	78_IGLV7.46	150_CDX2	139_CXCL1	74_WFDC2	92_FABP6	128_PDK2	114_HMGCS2	100_HNF4G	39_GABARAPL2	133_CFLAR	23_SRSF5	137_BHLHE40	77_IGLV10.54	125_C2CD4B	48_DDX5	115_CHI3L1	148_CLDN2	95_.	68_APOB	97_.	155_E6_NOD2	37_SLC9A3R2	26_RP11.293M10.1	98_ALKBH4	E15_RIGHT	53_CCL25	112_.	113_LRP8	5_HSD3B2	116_PFKFB3	90_LARP1B_ANTISENSE
Monocytes	MO-1A	MO_Con	0.256508	#N/A	1.23513	4.50364	0.599489	#N/A	#N/A	0.453218	1.80186	6.69436	1.52166	#N/A	#N/A	3.03663	2.7284	0.731816	0.96923	#N/A	0.378942	4.38332	1.92879	1.61361	1.57276	5.41955	3.16619	5.20601	3.70517	6.57242	0.48677	4.35699	2.9734	3.33408	2.87381	5.03754	3.30987	1.09181
Monocytes	MO-1B	MO_TNF4HR	0.701576	#N/A	0.178782	3.66839	0	#N/A	#N/A	5.29723	1.93902	6.14854	0.53692	#N/A	#N/A	2.92645	4.35411	0.85339	1.83131	2.61956	0.868228	4.29571	1.80666	1.41622	1.85733	#N/A	1.38396	5.11654	3.13105	6.14079	0.135768	3.65799	1.21594	2.67531	3.09239	5.03107	2.48559	0.656448
Monocytes	MO-1C	MO_TNF24HR	1.35304	#N/A	3.2425	1.53514	1.01711	#N/A	#N/A	4.6996	7.25612	6.73514	0.456675	#N/A	#N/A	2.94246	3.2503	0.576055	0.672302	2.71019	0	4.10792	6.84962	0.892997	0.615071	#N/A	0.980104	4.8042	2.32904	4.38813	0.614144	3.47809	2.42826	0.236253	2.75207	4.87957	4.08308	0.0942663
Monocytes	MO-2A	MO_Con	0.946001	#N/A	1.94476	6.79165	0.358332	#N/A	2.65753	0	1.89084	8.50709	1.68521	#N/A	#N/A	3.43663	1.70745	0.655585	1.21994	0.411608	1.73199	4.16928	3.31214	1.92886	0.51751	1.5587	1.51112	4.59699	3.6557	5.37302	0.563245	3.58766	2.65191	3.22858	2.98609	3.16883	2.14655	0
Monocytes	MO-2B	MO_TNF4HR	2.08236	#N/A	0	6.34039	0.904083	#N/A	3.21861	4.76529	1.60567	6.69999	0.558625	#N/A	#N/A	3.46693	4.10404	0.900911	2.64908	#N/A	2.09843	4.36966	4.22408	0.668647	2.67139	#N/A	1.22423	4.46789	2.69101	5.82607	0.405522	4.34499	2.51595	3.29258	4.03734	#N/A	0.81214	0.911643
Monocytes	MO-2C	MO_TNF24HR	2.13304	#N/A	0.337839	6.04826	1.37059	#N/A	2.14873	3.51929	2.04659	6.59421	0.94544	#N/A	#N/A	3.31129	3.24167	0.679689	1.14885	#N/A	2.89141	4.05989	7.48765	1.41313	0.957676	#N/A	0.872909	4.15928	3.71853	3.97983	0.816484	3.56931	0.0962966	2.91363	3.55906	3.17179	2.90501	0.482313
Monocytes	MO-3A	MO_Con	0	#N/A	#N/A	4.02205	1.01359	#N/A	3.71211	5.24732	0	6.69391	0.556706	#N/A	#N/A	3.17734	3.04737	0.333387	1.60043	#N/A	1.07722	4.25129	2.85341	0.890806	2.2981	#N/A	2.62336	5.08459	3.34163	5.79699	0.0696137	4.03919	1.89718	3.29421	3.31298	#N/A	4.11753	0.687406
Monocytes	MO-3B	MO_TNF4HR	1.37119	#N/A	1.0461	3.728	1.08733	#N/A	0	6.64906	1.41654	5.98263	0.297757	#N/A	#N/A	3.07402	4.45505	0.89419	2.29896	#N/A	1.64042	3.83087	2.55154	0.756886	2.16565	5.12577	1.1757	5.14852	3.13519	5.9584	0	3.55298	0	0.926549	3.52326	4.55329	3.95023	0.81906
Monocytes	MO-3C	MO_TNF24HR	8.19691	#N/A	#N/A	3.68606	1.92197	#N/A	2.95093	5.08553	2.68159	5.63076	0.789758	#N/A	#N/A	2.8624	3.32068	0.439578	1.16472	#N/A	2.36253	3.45641	6.5539	0.478904	1.56492	#N/A	0.815263	4.37078	0.154082	4.91878	0.754019	3.6658	2.94494	0.815152	3.65125	1.39909	5.01688	0.239833
Monocytes	MO-4A	MO_Con	3.0869	#N/A	1.56188	5.63505	1.00366	#N/A	#N/A	2.21896	2.66606	6.59468	1.10484	#N/A	#N/A	3.0325	3.01824	0.817657	1.57596	#N/A	1.30147	4.58696	4.88362	1.78242	1.02548	4.14864	2.6566	5.36988	3.62216	5.96804	0.585461	4.06187	3.69199	3.89809	2.77093	#N/A	3.35582	0.654666
Monocytes	MO-4B	MO_TNF4HR	9.48125	#N/A	4.512	5.12104	1.06899	#N/A	2.59033	6.10425	2.23348	7.67421	0.163565	#N/A	#N/A	3.15707	4.62611	1.00955	1.9316	0	2.12313	4.40715	5.45083	1.84914	1.47467	#N/A	1.64819	5.73906	3.32678	6.3095	0.145556	3.90077	3.63351	2.50603	3.57201	4.9872	3.3706	0.82149
Monocytes	MO-4C	MO_TNF24HR	5.39573	#N/A	3.06411	0	1.62678	#N/A	#N/A	4.44612	2.88562	6.24444	0.660677	#N/A	#N/A	3.0239	3.46701	1.05788	1.38721	#N/A	3.10634	4.0308	8.17729	0.596812	0.265087	#N/A	0.739455	5.29912	2.10806	4.90627	1.21621	3.88223	2.75147	1.78629	3.36077	0.303903	4.35227	0.667164
Monocytes	MO-5A	MO_Con	12.0394	#N/A	6.81112	6.56634	0.624954	#N/A	#N/A	6.43341	2.86721	9.56334	0.137727	#N/A	#N/A	3.2701	5.61263	1.27449	1.59987	1.47449	1.74018	4.17378	3.40804	1.5397	2.01338	#N/A	#N/A	6.48812	4.34637	6.18967	0.0309213	4.19901	0.620587	2.29062	2.61445	0	4.41176	1.34915
Monocytes	MO-5B	MO_TNF4HR	11.0724	#N/A	8.81841	6.15422	0.74881	#N/A	#N/A	0.971104	1.92365	8.81004	1.40438	#N/A	#N/A	3.3492	2.73158	1.12721	0.726816	2.59883	0.274725	4.88943	1.38167	3.6661	2.05278	#N/A	4.16363	5.22069	4.97639	6.78145	0.159922	3.99192	2.64559	5.95394	2.41419	6.45589	4.09637	1.01262
Monocytes	MO-5C	MO_TNF24HR	11.0228	#N/A	5.03164	4.88168	1.7351	#N/A	#N/A	6.64916	4.13377	6.63111	0.697727	#N/A	#N/A	3.32154	4.11923	0.978762	1.74585	9.57254	2.63973	3.83325	6.93649	1.78214	2.02101	#N/A	1.27867	5.35041	3.379	6.46375	0.885302	4.1975	2.34406	3.40504	3.23642	4.75912	5.26988	0.482658
Monocytes	MO-6A	MO_Con	6.55857	0	4.8508	14.2233	0.265147	#N/A	4.4761	1.15346	0.148986	4.48309	1.01411	#N/A	#N/A	2.86872	2.01126	0.302454	0	#N/A	0.455774	4.2547	0	0	0	#N/A	0	5.02755	2.32706	5.6231	0.573235	2.7998	#N/A	0	1.69574	#N/A	3.31659	0.154784
Monocytes	MO-6B	MO_TNF4HR	3.38414	#N/A	2.2187	7.4672	0.279918	#N/A	2.26246	6.01363	1.25484	8.00076	0	#N/A	#N/A	3.14005	5.13028	1.55673	1.74261	10.4304	1.52437	4.6723	1.17133	2.78408	2.06955	#N/A	#N/A	5.95685	2.84327	6.4381	0.0471765	3.92491	#N/A	4.51531	3.53571	6.71541	3.47884	1.1648
Monocytes	MO-6C	MO_TNF24HR	2.90268	#N/A	#N/A	3.26146	0.991051	#N/A	#N/A	6.30257	4.4184	0	0.557297	#N/A	#N/A	3.28741	4.11655	1.10413	0.812738	#N/A	2.58337	4.23782	6.99607	2.75675	1.54038	#N/A	1.43674	5.36411	0	5.39334	1.1213	4.65221	4.3757	2.20534	3.49464	#N/A	4.59033	1.10654
Organoid	ORG1_0_1_+	ORG_Con	#N/A	3.39694	#N/A	8.27455	3.81874	#N/A	1.34408	5.20445	3.90942	9.9931	1.57568	0.932304	2.51615	3.74674	2.86453	1.92011	2.55704	#N/A	4.03304	4.80018	2.81167	4.72184	4.43085	18.1864	6.63026	6.65155	2.44545	3.42008	1.21459	3.14847	#N/A	3.62751	4.19445	7.20517	4.44029	3.18835
Organoid	ORG1_0_2_+	ORG_Con	8.12394	3.6728	1.60455	8.34415	2.45339	4.43271	1.2574	5.87662	3.78666	9.54412	1.1965	0.791244	1.71843	3.6383	2.93444	1.79244	1.82619	4.12055	3.14867	4.49041	2.83982	4.35328	3.21662	18.2459	6.48713	6.82025	2.53762	3.33912	1.03472	2.76318	#N/A	3.30849	4.49629	9.26779	4.39032	3.21798
Organoid	ORG1_0_3_+	ORG_Con	3.00073	3.47593	1.97512	8.08526	2.62671	3.81193	1.57603	6.34715	3.99691	8.01358	1.42611	1.15351	1.75603	3.46391	3.46938	1.20568	1.7116	3.69329	3.28411	4.91944	4.26001	4.38619	3.61224	18.5726	7.61836	6.64288	2.58915	4.70459	1.40976	3.00201	#N/A	4.15716	4.29625	9.38914	4.59054	3.58521
Organoid	ORG1_24_1_+	ORG_TNF24HR	#N/A	5.27789	#N/A	9.30963	4.03642	4.49477	0	8.61497	3.01462	10.1767	2.13857	0.842698	1.8538	4.3435	5.49289	2.53546	2.07889	4.06313	6.09771	5.168	3.27628	5.94814	3.22261	18.1436	4.84368	9.62745	3.11307	3.00999	1.10611	3.07347	#N/A	1.75773	4.60239	10.1898	3.71153	3.91743
Organoid	ORG1_24_2_+	ORG_TNF24HR	#N/A	4.41329	#N/A	9.11865	3.59132	#N/A	0.428538	8.78273	4.18072	11.4199	1.40829	0.699008	2.50751	4.34634	5.28332	1.99414	2.46599	#N/A	4.66266	4.81504	2.44231	5.8868	4.56284	17.912	5.69431	10.1902	3.18397	3.03452	0.899207	2.93401	#N/A	1.93474	4.92527	9.16579	4.86813	3.18559
Organoid	ORG1_4_3_+	ORG_TNF4HR	2.13713	4.48543	#N/A	9.40862	3.57422	#N/A	0.701416	8.80456	3.79592	10.9253	1.20008	1.22071	2.25191	3.92814	5.23326	1.85239	2.43245	5.26732	4.95958	5.06534	3.67584	6.38168	5.02404	18.0272	6.33965	10.2147	3.39639	3.81474	1.08016	2.9204	#N/A	2.95962	5.02915	9.82382	4.93554	4.46454
Organoid	ORG2_0_1_+	ORG_Con	6.02109	1.69475	1.83748	8.86546	4.06883	8.37968	2.78903	4.84723	0.24831	12.2787	1.34258	3.56013	3.17871	4.33106	3.84094	1.87346	4.12609	5.17987	2.34639	5.19357	4.35924	6.17938	5.0434	11.3869	4.93245	5.84061	1.90519	6.20843	0.636762	2.08941	#N/A	3.44967	4.50944	11.6374	4.87653	2.18529
Organoid	ORG2_0_2_+	ORG_Con	11.42	2.34062	9.22898	9.45902	4.12208	3.59181	2.66216	4.84399	0.2005	13.6781	1.36856	3.73924	3.81274	4.85135	3.81638	1.73103	4.08894	5.15891	2.07874	5.57707	4.9438	6.76019	5.49666	12.1031	5.45068	6.72475	1.42512	6.2024	0.604297	2.50451	#N/A	4.03911	4.45759	12.0642	4.91827	3.40836
Organoid	ORG2_0_3_+	ORG_Con	8.96803	1.26996	7.19447	8.27191	4.11405	3.53488	2.77163	3.80538	0.617977	12.3244	1.28781	3.79922	3.42019	4.72386	3.15023	1.97248	3.62763	4.54317	2.12156	5.66709	4.40023	6.68042	6.05093	12.7841	6.16647	6.15241	1.11098	6.55442	0.701556	2.39488	#N/A	4.15618	4.65736	12.8964	4.64548	4.23479
Organoid	ORG2_4_1_+	ORG_TNF4HR	3.33175	3.1808	6.46542	7.91306	4.05938	#N/A	1.73281	7.63609	0.160324	11.127	1.96857	2.92775	2.29438	4.00345	4.31173	1.81745	4.23786	4.08963	5.37955	4.67627	4.00382	5.50411	4.20341	12.8431	5.07359	7.86841	3.13086	7.20344	0.574479	1.84625	#N/A	3.61144	4.23269	11.385	3.6322	2.80773
Organoid	ORG2_4_2_+	ORG_TNF4HR	4.35499	2.65862	5.36642	6.62017	3.69049	6.82524	1.08789	7.36506	0	10.559	2.02479	2.56554	1.8938	3.96943	3.71105	1.5086	4.08844	3.76782	5.12739	4.65352	4.13076	5.02127	5.27518	10.5718	4.02617	7.39195	2.98427	7.52406	0.294294	2.08095	#N/A	3.27605	4.52231	10.7477	4.07602	2.97036
Organoid	ORG3_0_1_+	ORG_Con	6.78512	1.10572	0.519325	5.29547	1.27807	5.52785	1.14614	3.09151	3.55844	6.96377	1.28003	1.67308	0.937211	2.87301	1.39353	0.614712	0.437252	5.72163	2.29775	4.15874	3.9567	6.16102	3.23518	12.3853	3.23695	5.35591	0.897417	3.83728	1.81114	1.99329	#N/A	2.39503	4.57928	6.96903	1.92357	2.03935
Organoid	ORG3_0_2_+	ORG_Con	7.23775	1.81879	0.0482256	5.06528	1.25363	5.06025	1.3942	2.91179	3.7443	6.93764	1.57804	1.72021	1.34126	3.30489	1.2395	0.711213	0.413635	3.84056	2.19455	4.17497	3.584	5.91248	3.36313	12.8131	1.83162	5.0061	1.17536	3.81399	1.44998	2.01749	#N/A	2.59186	4.48789	6.81429	1.98223	2.11339
Organoid	ORG3_0_3_+	ORG_Con	7.21191	0.928803	#N/A	4.44961	0.98243	5.95334	1.27961	2.40456	3.13197	6.29335	3.02732	1.74958	0.914867	3.12462	0	1.12517	0.448504	#N/A	3.30632	3.73422	3.20459	5.43258	3.45181	12.5548	2.25545	4.14623	1.1717	3.55065	1.6176	2.10971	#N/A	2.06036	4.51749	6.58478	1.71515	1.76259
Organoid	ORG3_24_1_+	ORG_TNF24HR	6.73583	1.80839	2.70341	7.82002	0.610131	6.81178	1.52593	5.19635	3.18179	8.13471	0.450142	1.9082	0.914213	3.38964	2.31018	0.949716	0.894468	4.03072	2.75808	3.86936	3.9395	4.45094	3.77207	11.9807	1.38192	5.83489	0.619966	3.1384	1.57697	1.7645	#N/A	2.37432	4.89333	5.26203	2.71968	2.47085
Organoid	ORG3_24_2_+	ORG_TNF24HR	7.47666	1.54623	3.34408	7.62234	0.861265	0	1.41261	5.83819	3.32929	6.88523	0	1.37237	0.804613	3.73169	2.32827	0.404137	0.66573	3.35285	2.74277	4.01013	2.08136	4.52047	3.78213	11.0228	0.710011	4.91225	0.122001	2.53294	1.47216	1.38198	#N/A	1.84085	4.3171	5.31202	1.32618	1.67888
Organoid	ORG3_24_3_+	ORG_TNF24HR	4.84328	2.8984	#N/A	7.34167	2.3899	4.5997	2.50711	4.88299	4.23498	0	0.676624	1.18021	2.3068	3.69223	3.66894	1.64655	1.72512	2.68508	3.80778	4.71557	3.34938	0	6.00626	8.83391	#N/A	3.44784	2.60377	3.63123	1.00207	1.9356	#N/A	3.62282	3.49682	0.735353	0.0605075	3.63735
Organoid	ORG3_4_2_+	ORG_TNF4HR	#N/A	3.74616	#N/A	8.87923	1.92588	7.34412	2.05092	7.81015	3.75912	7.91023	1.12634	1.97476	1.50925	3.70786	4.16807	1.08629	1.30694	4.36056	4.19397	4.2275	3.75328	7.58915	3.5403	13.158	2.85821	8.74539	0.425645	3.4349	1.61673	1.77623	#N/A	1.30463	5.15433	7.23721	3.98482	3.47719
Organoid	ORG3_4_3_+	ORG_TNF4HR	7.07168	3.45913	#N/A	8.79012	1.59653	8.12809	2.09574	7.5798	3.5136	7.63887	1.14999	2.34319	1.44222	3.57545	4.02656	1.00741	1.17747	4.06385	3.80469	4.49565	1.2701	7.79793	4.59254	13.2787	0.676544	9.02974	0.584785	4.3576	1.81842	1.71928	#N/A	1.46324	5.47092	7.51885	3.81802	3.27114
Organoid	ORG4_0_3_+	ORG_Con	7.12063	2.58954	#N/A	8.37481	2.47625	3.47815	2.55195	3.42214	3.90833	2.27312	0.918638	2.07033	2.40858	3.61713	2.36292	1.82411	1.13857	#N/A	3.7067	4.5222	3.30888	1.47411	5.94381	11.205	3.21377	2.53512	3.59733	5.33255	1.43924	2.72177	#N/A	3.43319	5.10283	3.7587	0	3.78915
Organoid	ORG4_24_1_+	ORG_TNF24HR	5.71894	2.64887	3.50907	9.0445	2.36845	3.35446	2.71436	4.27568	4.27707	4.04558	0.972009	1.73468	2.04785	3.72614	3.23084	1.50911	2.04019	4.98734	3.76446	4.53483	2.36484	0.780539	5.64309	9.71625	2.89871	4.11043	2.97117	4.93643	1.15428	2.17159	#N/A	3.7606	4.08179	1.42064	0.764176	2.29722
Organoid	ORG4_24_2_+	ORG_TNF24HR	5.92321	2.78729	#N/A	9.05357	2.60939	3.39618	2.83047	4.38192	4.24438	3.33988	0.96826	2.14673	2.28551	4.08916	3.72649	1.93868	1.98531	5.38222	3.63995	5.17033	3.12493	0.513565	6.40174	11.1584	2.68208	4.57763	3.46068	5.44218	1.02926	3.09205	#N/A	4.18389	4.52879	2.12446	0.867094	3.63132
Organoid	ORG4_4_1_+	ORG_TNF4HR	5.04924	3.02766	3.28523	9.13619	2.27546	#N/A	2.13382	5.3358	4.07885	2.21332	0.879019	1.24197	1.67988	4.08272	3.48123	1.52472	1.72754	#N/A	3.79688	4.29047	1.95498	1.85407	7.14498	10.5611	2.33358	4.37832	3.48171	5.05901	1.37658	2.85346	#N/A	2.92557	4.56781	2.8378	1.35129	3.41429
Organoid	ORG4_4_2_+	ORG_TNF4HR	#N/A	3.00404	#N/A	9.38821	2.67425	4.8717	2.33699	5.90021	4.28432	2.32393	0.860905	1.38543	2.0817	4.59449	3.57791	1.7311	1.65407	#N/A	3.11668	4.14589	0	0.747334	5.61726	10.6913	1.42919	3.96754	4.19468	4.73907	1.47535	1.94878	#N/A	2.32534	4.5425	2.34031	0.78271	8.8278
Organoid	ORG4_4_3_+	ORG_TNF4HR	7.6908	1.94894	#N/A	6.8278	1.76495	6.02226	1.78568	4.33725	3.93547	4.5457	1.34383	1.53947	1.66985	4.13088	2.63403	1.33724	0.828361	2.35081	3.42865	4.28607	0.743457	0.968007	5.65389	9.52105	2.41418	3.68765	3.36106	5.53117	1.21057	2.14536	#N/A	2.98739	4.69075	2.24935	0.143592	5.93615
