# Supplementary material for: Characterization of the enhancer and promoter landscape of inflammatory bowel disease from human colon biopsies
Source: Nat Commun. 2018 Apr 25;9:1661. doi: 10.1038/s41467-018-03766-z (PMC5916929; doi:10.1038/s41467-018-03766-z)
Supplement: Supplementary file 12 — Supplementary Data 10 [file 41467_2018_3766_MOESM12_ESM.txt]

chr10	100164085	100164803	chr10:100164085-100164803	4.000	.	100164386	100164387	0,0,0	2	295,409	0,309
chr10	100423071	100423220	chr10:100423071-100423220	2.000	.	100423144	100423145	0,0,0	2	1,3	0,146
chr10	100454734	100455032	chr10:100454734-100455032	12.000	.	100454864	100454865	0,0,0	2	43,79	0,219
chr10	10050464	10050727	chr10:10050464-10050727	3.000	.	10050601	10050602	0,0,0	2	13,1	0,262
chr10	100523547	100523660	chr10:100523547-100523660	4.000	.	100523639	100523640	0,0,0	2	75,2	0,111
chr10	100595921	100596346	chr10:100595921-100596346	7.000	.	100596048	100596049	0,0,0	2	23,192	0,233
chr10	100613901	100614302	chr10:100613901-100614302	7.000	.	100613973	100613974	0,0,0	2	13,269	0,132
chr10	100615636	100615918	chr10:100615636-100615918	9.000	.	100615789	100615790	0,0,0	2	90,65	0,217
chr10	100717412	100717931	chr10:100717412-100717931	3.000	.	100717775	100717776	0,0,0	2	360,151	0,368
chr10	100726790	100726835	chr10:100726790-100726835	2.000	.	100726812	100726813	0,0,0	2	1,1	0,44
chr10	101185400	101185584	chr10:101185400-101185584	9.000	.	101185499	101185500	0,0,0	2	88,72	0,112
chr10	101194317	101194497	chr10:101194317-101194497	8.000	.	101194444	101194445	0,0,0	2	99,23	0,157
chr10	101196610	101196928	chr10:101196610-101196928	2.000	.	101196714	101196715	0,0,0	2	1,109	0,209
chr10	101210073	101211270	chr10:101210073-101211270	4.000	.	101210829	101210830	0,0,0	2	666,350	0,847
chr10	101227452	101227782	chr10:101227452-101227782	2.000	.	101227620	101227621	0,0,0	2	163,155	0,175
chr10	101282565	101284400	chr10:101282565-101284400	39.000	.	101283276	101283277	0,0,0	2	690,1102	0,733
chr10	101285195	101285504	chr10:101285195-101285504	2.000	.	101285467	101285468	0,0,0	2	237,1	0,308
chr10	101285835	101286633	chr10:101285835-101286633	39.000	.	101286268	101286269	0,0,0	2	410,340	0,458
chr10	101287432	101288127	chr10:101287432-101288127	10.000	.	101287796	101287797	0,0,0	2	347,312	0,383
chr10	101355706	101355994	chr10:101355706-101355994	9.000	.	101355784	101355785	0,0,0	2	65,196	0,92
chr10	101425134	101425429	chr10:101425134-101425429	2.000	.	101425159	101425160	0,0,0	2	1,245	0,50
chr10	101459632	101459803	chr10:101459632-101459803	4.000	.	101459716	101459717	0,0,0	2	21,22	0,149
chr10	101466592	101468380	chr10:101466592-101468380	11.000	.	101467985	101467986	0,0,0	2	1376,376	0,1412
chr10	101474895	101475730	chr10:101474895-101475730	21.000	.	101475542	101475543	0,0,0	2	599,138	0,697
chr10	101548362	101548758	chr10:101548362-101548758	2.000	.	101548480	101548481	0,0,0	2	95,254	0,142
chr10	101588390	101588548	chr10:101588390-101588548	2.000	.	101588411	101588412	0,0,0	2	13,127	0,31
chr10	101680212	101680934	chr10:101680212-101680934	17.000	.	101680411	101680412	0,0,0	2	167,489	0,233
chr10	101754166	101754380	chr10:101754166-101754380	3.000	.	101754276	101754277	0,0,0	2	11,3	0,211
chr10	101759508	101759870	chr10:101759508-101759870	2.000	.	101759831	101759832	0,0,0	2	292,7	0,355
chr10	101874465	101874808	chr10:101874465-101874808	13.000	.	101874541	101874542	0,0,0	2	2,192	0,151
chr10	101939605	101940079	chr10:101939605-101940079	7.000	.	101939994	101939995	0,0,0	2	373,68	0,406
chr10	101944254	101944952	chr10:101944254-101944952	9.000	.	101944791	101944792	0,0,0	2	521,143	0,555
chr10	102134839	102135181	chr10:102134839-102135181	14.000	.	102134934	102134935	0,0,0	2	61,212	0,130
chr10	102144679	102145015	chr10:102144679-102145015	7.000	.	102144730	102144731	0,0,0	2	40,273	0,63
chr10	102244920	102245307	chr10:102244920-102245307	2.000	.	102245120	102245121	0,0,0	2	15,1	0,386
chr10	102277368	102277535	chr10:102277368-102277535	2.000	.	102277450	102277451	0,0,0	2	12,14	0,153
chr10	102655194	102655737	chr10:102655194-102655737	103.000	.	102655362	102655363	0,0,0	2	120,325	0,218
chr10	102681165	102681330	chr10:102681165-102681330	3.000	.	102681240	102681241	0,0,0	2	1,14	0,151
chr10	1027217	1027493	chr10:1027217-1027493	3.000	.	1027399	1027400	0,0,0	2	161,72	0,204
chr10	102725200	102725646	chr10:102725200-102725646	2.000	.	102725438	102725439	0,0,0	2	207,175	0,271
chr10	102741854	102742458	chr10:102741854-102742458	25.000	.	102741943	102741944	0,0,0	2	60,484	0,120
chr10	102832714	102833028	chr10:102832714-102833028	8.000	.	102832948	102832949	0,0,0	2	231,75	0,239
chr10	102898749	102898783	chr10:102898749-102898783	2.000	.	102898765	102898766	0,0,0	2	1,2	0,32
chr10	102976171	102976198	chr10:102976171-102976198	2.000	.	102976192	102976193	0,0,0	2	18,1	0,26
chr10	103124598	103124797	chr10:103124598-103124797	35.000	.	103124635	103124636	0,0,0	2	37,161	0,38
chr10	103161707	103162021	chr10:103161707-103162021	2.000	.	103161768	103161769	0,0,0	2	2,193	0,121
chr10	103270362	103271255	chr10:103270362-103271255	11.000	.	103270457	103270458	0,0,0	2	94,796	0,97
chr10	103425899	103426188	chr10:103425899-103426188	4.000	.	103426172	103426173	0,0,0	2	264,5	0,284
chr10	103591809	103591871	chr10:103591809-103591871	2.000	.	103591845	103591846	0,0,0	2	12,1	0,61
chr10	103631862	103632103	chr10:103631862-103632103	3.000	.	103631924	103631925	0,0,0	2	48,164	0,77
chr10	103653187	103653481	chr10:103653187-103653481	3.000	.	103653313	103653314	0,0,0	2	12,52	0,242
chr10	103674268	103674629	chr10:103674268-103674629	7.000	.	103674472	103674473	0,0,0	2	51,3	0,358
chr10	103728569	103729128	chr10:103728569-103729128	8.000	.	103728944	103728945	0,0,0	2	364,171	0,388
chr10	103733721	103734121	chr10:103733721-103734121	4.000	.	103734038	103734039	0,0,0	2	260,24	0,376
chr10	103766608	103766982	chr10:103766608-103766982	4.000	.	103766816	103766817	0,0,0	2	44,1	0,373
chr10	103781648	103781969	chr10:103781648-103781969	2.000	.	103781808	103781809	0,0,0	2	1,1	0,320
chr10	103866257	103866475	chr10:103866257-103866475	14.000	.	103866284	103866285	0,0,0	2	28,190	0,28
chr10	103914617	103914717	chr10:103914617-103914717	4.000	.	103914661	103914662	0,0,0	2	23,34	0,66
chr10	104023972	104024263	chr10:104023972-104024263	10.000	.	104024128	104024129	0,0,0	2	113,91	0,200
chr10	104025497	104025611	chr10:104025497-104025611	2.000	.	104025542	104025543	0,0,0	2	1,23	0,91
chr10	104027313	104027737	chr10:104027313-104027737	4.000	.	104027372	104027373	0,0,0	2	41,346	0,78
chr10	104028443	104028849	chr10:104028443-104028849	3.000	.	104028543	104028544	0,0,0	2	49,254	0,152
chr10	104065388	104065789	chr10:104065388-104065789	3.000	.	104065573	104065574	0,0,0	2	152,182	0,219
chr10	104105461	104105825	chr10:104105461-104105825	3.000	.	104105617	104105618	0,0,0	2	134,184	0,180
chr10	104177281	104177418	chr10:104177281-104177418	3.000	.	104177340	104177341	0,0,0	2	37,54	0,83
chr10	104283661	104283936	chr10:104283661-104283936	2.000	.	104283893	104283894	0,0,0	2	213,23	0,252
chr10	104359608	104359915	chr10:104359608-104359915	5.000	.	104359677	104359678	0,0,0	2	23,191	0,116
chr10	104368395	104368420	chr10:104368395-104368420	2.000	.	104368416	104368417	0,0,0	2	19,1	0,24
chr10	104380098	104380681	chr10:104380098-104380681	5.000	.	104380276	104380277	0,0,0	2	164,390	0,193
chr10	104387503	104388215	chr10:104387503-104388215	24.000	.	104387698	104387699	0,0,0	2	154,475	0,237
chr10	104401290	104401540	chr10:104401290-104401540	8.000	.	104401348	104401349	0,0,0	2	25,157	0,93
chr10	104401742	104402418	chr10:104401742-104402418	480.000	.	104401977	104401978	0,0,0	2	191,395	0,281
chr10	104409737	104410247	chr10:104409737-104410247	5.000	.	104409935	104409936	0,0,0	2	159,272	0,238
chr10	104411765	104412395	chr10:104411765-104412395	18.000	.	104411966	104411967	0,0,0	2	136,363	0,267
chr10	104494797	104495135	chr10:104494797-104495135	3.000	.	104494998	104494999	0,0,0	2	155,89	0,249
chr10	104506130	104506406	chr10:104506130-104506406	3.000	.	104506319	104506320	0,0,0	2	167,64	0,212
chr10	104556205	104556484	chr10:104556205-104556484	65.000	.	104556296	104556297	0,0,0	2	67,162	0,117
chr10	104578693	104579116	chr10:104578693-104579116	4.000	.	104578911	104578912	0,0,0	2	159,144	0,279
chr10	104725155	104725686	chr10:104725155-104725686	63.000	.	104725439	104725440	0,0,0	2	265,226	0,305
chr10	104726952	104727199	chr10:104726952-104727199	12.000	.	104727080	104727081	0,0,0	2	74,64	0,183
chr10	104734825	104735230	chr10:104734825-104735230	7.000	.	104735008	104735009	0,0,0	2	73,110	0,295
chr10	104735253	104736123	chr10:104735253-104736123	170.000	.	104735611	104735612	0,0,0	2	347,499	0,371
chr10	104795722	104796350	chr10:104795722-104796350	3.000	.	104796092	104796093	0,0,0	2	346,233	0,395
chr10	104801888	104802234	chr10:104801888-104802234	3.000	.	104802193	104802194	0,0,0	2	280,14	0,332
chr10	104804675	104805125	chr10:104804675-104805125	4.000	.	104804841	104804842	0,0,0	2	90,207	0,243
chr10	104863181	104863593	chr10:104863181-104863593	2.000	.	104863565	104863566	0,0,0	2	358,1	0,411
chr10	104927693	104927860	chr10:104927693-104927860	4.000	.	104927831	104927832	0,0,0	2	113,3	0,164
chr10	104985873	104986064	chr10:104985873-104986064	10.000	.	104985999	104986000	0,0,0	2	98,35	0,156
chr10	104987178	104987533	chr10:104987178-104987533	25.000	.	104987327	104987328	0,0,0	2	105,161	0,194
chr10	104988105	104988341	chr10:104988105-104988341	26.000	.	104988278	104988279	0,0,0	2	133,22	0,214
chr10	104990808	104990998	chr10:104990808-104990998	4.000	.	104990858	104990859	0,0,0	2	1,90	0,100
chr10	104998685	104999175	chr10:104998685-104999175	135.000	.	104998926	104998927	0,0,0	2	214,220	0,270
chr10	104999965	105000516	chr10:104999965-105000516	14.000	.	105000094	105000095	0,0,0	2	100,391	0,160
chr10	105001119	105001913	chr10:105001119-105001913	92.000	.	105001375	105001376	0,0,0	2	230,511	0,283
chr10	105072761	105072940	chr10:105072761-105072940	3.000	.	105072906	105072907	0,0,0	2	132,19	0,160
chr10	105134124	105134518	chr10:105134124-105134518	9.000	.	105134258	105134259	0,0,0	2	105,229	0,165
chr10	105189521	105189899	chr10:105189521-105189899	2.000	.	105189570	105189571	0,0,0	2	15,294	0,84
chr10	105230649	105231373	chr10:105230649-105231373	36.000	.	105231244	105231245	0,0,0	2	550,82	0,642
chr10	105267581	105268003	chr10:105267581-105268003	7.000	.	105267818	105267819	0,0,0	2	114,61	0,361
chr10	105303413	105303692	chr10:105303413-105303692	4.000	.	105303552	105303553	0,0,0	2	16,15	0,264
chr10	105307327	105307594	chr10:105307327-105307594	2.000	.	105307460	105307461	0,0,0	2	1,1	0,266
chr10	105338482	105338913	chr10:105338482-105338913	5.000	.	105338518	105338519	0,0,0	2	37,394	0,37
chr10	1053908	1054025	chr10:1053908-1054025	5.000	.	1053968	1053969	0,0,0	2	8,3	0,114
chr10	105399421	105399662	chr10:105399421-105399662	12.000	.	105399585	105399586	0,0,0	2	157,68	0,173
chr10	105407504	105408130	chr10:105407504-105408130	5.000	.	105408104	105408105	0,0,0	2	576,1	0,625
chr10	105410439	105411061	chr10:105410439-105411061	4.000	.	105410774	105410775	0,0,0	2	243,194	0,428
chr10	105413502	105413838	chr10:105413502-105413838	20.000	.	105413681	105413682	0,0,0	2	166,142	0,194
chr10	105416999	105417534	chr10:105416999-105417534	6.000	.	105417271	105417272	0,0,0	2	206,195	0,340
chr10	105426669	105427120	chr10:105426669-105427120	5.000	.	105426930	105426931	0,0,0	2	183,111	0,340
chr10	105435412	105436823	chr10:105435412-105436823	11.000	.	105436685	105436686	0,0,0	2	1267,131	0,1280
chr10	105439011	105439429	chr10:105439011-105439429	7.000	.	105439330	105439331	0,0,0	2	294,72	0,346
chr10	105450399	105450773	chr10:105450399-105450773	3.000	.	105450707	105450708	0,0,0	2	279,35	0,339
chr10	105455301	105455729	chr10:105455301-105455729	73.000	.	105455622	105455623	0,0,0	2	318,103	0,325
chr10	105456146	105456543	chr10:105456146-105456543	28.000	.	105456433	105456434	0,0,0	2	271,92	0,305
chr10	105461830	105462390	chr10:105461830-105462390	4.000	.	105462208	105462209	0,0,0	2	324,127	0,433
chr10	105482093	105482525	chr10:105482093-105482525	3.000	.	105482413	105482414	0,0,0	2	320,110	0,322
chr10	105510977	105511481	chr10:105510977-105511481	3.000	.	105511329	105511330	0,0,0	2	349,147	0,357
chr10	105517553	105517866	chr10:105517553-105517866	8.000	.	105517667	105517668	0,0,0	2	66,150	0,163
chr10	105518722	105519571	chr10:105518722-105519571	4.000	.	105519128	105519129	0,0,0	2	392,427	0,422
chr10	105523374	105524046	chr10:105523374-105524046	8.000	.	105523788	105523789	0,0,0	2	403,245	0,427
chr10	105531996	105532217	chr10:105531996-105532217	21.000	.	105532124	105532125	0,0,0	2	110,73	0,148
chr10	105553727	105554572	chr10:105553727-105554572	62.000	.	105554114	105554115	0,0,0	2	370,440	0,405
chr10	105557164	105558030	chr10:105557164-105558030	6.000	.	105557432	105557433	0,0,0	2	237,566	0,300
chr10	105571514	105572026	chr10:105571514-105572026	55.000	.	105571921	105571922	0,0,0	2	394,91	0,421
chr10	105572154	105572438	chr10:105572154-105572438	11.000	.	105572392	105572393	0,0,0	2	232,38	0,246
chr10	105573797	105574707	chr10:105573797-105574707	11.000	.	105574614	105574615	0,0,0	2	776,50	0,860
chr10	105596480	105597354	chr10:105596480-105597354	11.000	.	105597029	105597030	0,0,0	2	519,293	0,581
chr10	105598780	105600240	chr10:105598780-105600240	10.000	.	105600107	105600108	0,0,0	2	1326,130	0,1330
chr10	105607754	105608240	chr10:105607754-105608240	4.000	.	105607898	105607899	0,0,0	2	126,323	0,163
chr10	105610928	105612255	chr10:105610928-105612255	16.000	.	105611688	105611689	0,0,0	2	755,561	0,766
chr10	105637983	105638652	chr10:105637983-105638652	5.000	.	105638518	105638519	0,0,0	2	468,66	0,603
chr10	105653684	105654143	chr10:105653684-105654143	18.000	.	105653746	105653747	0,0,0	2	36,369	0,90
chr10	105654182	105654914	chr10:105654182-105654914	13.000	.	105654552	105654553	0,0,0	2	341,332	0,400
chr10	105656746	105657103	chr10:105656746-105657103	4.000	.	105656983	105656984	0,0,0	2	148,29	0,328
chr10	105869562	105869966	chr10:105869562-105869966	5.000	.	105869880	105869881	0,0,0	2	246,12	0,392
chr10	106006722	106006949	chr10:106006722-106006949	3.000	.	106006836	106006837	0,0,0	2	4,2	0,225
chr10	106020767	106021255	chr10:106020767-106021255	4.000	.	106020840	106020841	0,0,0	2	7,348	0,140
chr10	106085069	106085502	chr10:106085069-106085502	4.000	.	106085401	106085402	0,0,0	2	282,50	0,383
chr10	106089626	106089929	chr10:106089626-106089929	2.000	.	106089793	106089794	0,0,0	2	50,17	0,286
chr10	106095959	106097041	chr10:106095959-106097041	2.000	.	106096253	106096254	0,0,0	2	294,786	0,296
chr10	106099124	106099663	chr10:106099124-106099663	4.000	.	106099428	106099429	0,0,0	2	272,201	0,338
chr10	106099759	106099979	chr10:106099759-106099979	6.000	.	106099884	106099885	0,0,0	2	78,46	0,174
chr10	106109409	106109633	chr10:106109409-106109633	5.000	.	106109502	106109503	0,0,0	2	45,81	0,143
chr10	106346646	106346802	chr10:106346646-106346802	2.000	.	106346716	106346717	0,0,0	2	1,15	0,141
chr10	106409818	106409953	chr10:106409818-106409953	2.000	.	106409885	106409886	0,0,0	2	1,1	0,134
chr10	106453542	106453825	chr10:106453542-106453825	2.000	.	106453700	106453701	0,0,0	2	35,1	0,282
chr10	107213672	107214034	chr10:107213672-107214034	2.000	.	107213852	107213853	0,0,0	2	1,1	0,361
chr10	108717724	108717841	chr10:108717724-108717841	4.000	.	108717749	108717750	0,0,0	2	7,72	0,45
chr10	108723660	108724039	chr10:108723660-108724039	4.000	.	108723849	108723850	0,0,0	2	1,1	0,378
chr10	10872537	10872971	chr10:10872537-10872971	8.000	.	10872785	10872786	0,0,0	2	87,24	0,410
chr10	109204819	109204979	chr10:109204819-109204979	5.000	.	109204946	109204947	0,0,0	2	96,1	0,159
chr10	109488787	109489228	chr10:109488787-109489228	4.000	.	109488857	109488858	0,0,0	2	55,354	0,87
chr10	109912445	109913012	chr10:109912445-109913012	8.000	.	109912764	109912765	0,0,0	2	226,153	0,414
chr10	110422802	110423005	chr10:110422802-110423005	2.000	.	110422860	110422861	0,0,0	2	1,86	0,117
chr10	11054843	11055228	chr10:11054843-11055228	5.000	.	11054974	11054975	0,0,0	2	76,198	0,187
chr10	11079643	11079974	chr10:11079643-11079974	3.000	.	11079662	11079663	0,0,0	2	4,296	0,35
chr10	1109113	1109937	chr10:1109113-1109937	12.000	.	1109236	1109237	0,0,0	2	115,691	0,133
chr10	11099526	11099902	chr10:11099526-11099902	4.000	.	11099550	11099551	0,0,0	2	21,347	0,29
chr10	111458013	111458362	chr10:111458013-111458362	3.000	.	111458230	111458231	0,0,0	2	195,108	0,241
chr10	111459105	111459489	chr10:111459105-111459489	43.000	.	111459180	111459181	0,0,0	2	25,257	0,127
chr10	11149711	11150297	chr10:11149711-11150297	25.000	.	11150084	11150085	0,0,0	2	359,198	0,388
chr10	111607649	111607745	chr10:111607649-111607745	2.000	.	111607696	111607697	0,0,0	2	1,1	0,95
chr10	111658527	111658913	chr10:111658527-111658913	3.000	.	111658840	111658841	0,0,0	2	242,1	0,385
chr10	111659073	111659557	chr10:111659073-111659557	6.000	.	111659402	111659403	0,0,0	2	248,73	0,411
chr10	111725280	111725584	chr10:111725280-111725584	8.000	.	111725362	111725363	0,0,0	2	53,191	0,113
chr10	111726809	111727526	chr10:111726809-111727526	6.000	.	111727388	111727389	0,0,0	2	504,62	0,655
chr10	111737337	111737661	chr10:111737337-111737661	64.000	.	111737463	111737464	0,0,0	2	109,180	0,144
chr10	11187429	11187901	chr10:11187429-11187901	19.000	.	11187545	11187546	0,0,0	2	100,339	0,133
chr10	111901626	111902054	chr10:111901626-111902054	2.000	.	111901717	111901718	0,0,0	2	86,330	0,98
chr10	11192172	11192504	chr10:11192172-11192504	4.000	.	11192242	11192243	0,0,0	2	25,215	0,117
chr10	111948070	111948517	chr10:111948070-111948517	8.000	.	111948306	111948307	0,0,0	2	40,13	0,434
chr10	111971872	111972157	chr10:111971872-111972157	10.000	.	111972087	111972088	0,0,0	2	186,40	0,245
chr10	111972268	111972644	chr10:111972268-111972644	2.000	.	111972370	111972371	0,0,0	2	8,178	0,198
chr10	112048118	112048292	chr10:112048118-112048292	2.000	.	112048156	112048157	0,0,0	2	19,116	0,58
chr10	112114762	112115280	chr10:112114762-112115280	51.000	.	112115155	112115156	0,0,0	2	381,111	0,407
chr10	112115810	112116188	chr10:112115810-112116188	10.000	.	112115887	112115888	0,0,0	2	51,274	0,104
chr10	112118030	112118321	chr10:112118030-112118321	32.000	.	112118227	112118228	0,0,0	2	195,90	0,201
chr10	112123906	112124013	chr10:112123906-112124013	21.000	.	112123962	112123963	0,0,0	2	41,35	0,72
chr10	112152658	112152908	chr10:112152658-112152908	15.000	.	112152774	112152775	0,0,0	2	80,97	0,153
chr10	112155373	112156070	chr10:112155373-112156070	215.000	.	112155810	112155811	0,0,0	2	400,222	0,475
chr10	112158324	112158739	chr10:112158324-112158739	35.000	.	112158559	112158560	0,0,0	2	193,137	0,278
chr10	112159160	112159606	chr10:112159160-112159606	7.000	.	112159312	112159313	0,0,0	2	129,269	0,177
chr10	112167932	112168319	chr10:112167932-112168319	19.000	.	112168194	112168195	0,0,0	2	253,114	0,273
chr10	112169702	112170040	chr10:112169702-112170040	54.000	.	112169813	112169814	0,0,0	2	100,214	0,124
chr10	112175472	112175713	chr10:112175472-112175713	4.000	.	112175530	112175531	0,0,0	2	2,126	0,115
chr10	112176943	112177461	chr10:112176943-112177461	17.000	.	112177005	112177006	0,0,0	2	49,441	0,77
chr10	112201631	112202150	chr10:112201631-112202150	14.000	.	112201764	112201765	0,0,0	2	129,381	0,138
chr10	112220610	112221093	chr10:112220610-112221093	4.000	.	112220952	112220953	0,0,0	2	318,115	0,368
chr10	112481418	112481626	chr10:112481418-112481626	2.000	.	112481521	112481522	0,0,0	2	1,1	0,207
chr10	112490460	112490847	chr10:112490460-112490847	16.000	.	112490585	112490586	0,0,0	2	73,208	0,179
chr10	112516881	112517214	chr10:112516881-112517214	6.000	.	112517067	112517068	0,0,0	2	150,110	0,223
chr10	112517978	112518437	chr10:112517978-112518437	81.000	.	112518124	112518125	0,0,0	2	113,278	0,181
chr10	112533845	112535184	chr10:112533845-112535184	93.000	.	112534068	112534069	0,0,0	2	199,1090	0,249
chr10	112566201	112566432	chr10:112566201-112566432	6.000	.	112566344	112566345	0,0,0	2	68,11	0,220
chr10	112578651	112578903	chr10:112578651-112578903	4.000	.	112578811	112578812	0,0,0	2	138,69	0,183
chr10	112600706	112601091	chr10:112600706-112601091	15.000	.	112600814	112600815	0,0,0	2	92,260	0,125
chr10	112603457	112604274	chr10:112603457-112604274	27.000	.	112603722	112603723	0,0,0	2	241,527	0,290
chr10	112604659	112606614	chr10:112604659-112606614	272.000	.	112605668	112605669	0,0,0	2	997,932	0,1023
chr10	112619571	112620036	chr10:112619571-112620036	59.000	.	112619848	112619849	0,0,0	2	268,178	0,287
chr10	112626874	112627522	chr10:112626874-112627522	22.000	.	112627396	112627397	0,0,0	2	506,109	0,539
chr10	11284466	11284984	chr10:11284466-11284984	16.000	.	11284607	11284608	0,0,0	2	127,361	0,157
chr10	112856887	112857033	chr10:112856887-112857033	2.000	.	112856954	112856955	0,0,0	2	1,11	0,135
chr10	112860018	112860762	chr10:112860018-112860762	9.000	.	112860128	112860129	0,0,0	2	69,591	0,153
chr10	112861737	112862325	chr10:112861737-112862325	19.000	.	112862122	112862123	0,0,0	2	340,157	0,431
chr10	112862743	112863831	chr10:112862743-112863831	101.000	.	112863145	112863146	0,0,0	2	385,667	0,421
chr10	112865298	112865711	chr10:112865298-112865711	4.000	.	112865493	112865494	0,0,0	2	4,25	0,388
chr10	112885531	112885863	chr10:112885531-112885863	3.000	.	112885702	112885703	0,0,0	2	12,1	0,331
chr10	113098580	113098864	chr10:113098580-113098864	4.000	.	113098729	113098730	0,0,0	2	88,72	0,212
chr10	11310072	11310991	chr10:11310072-11310991	9.000	.	11310293	11310294	0,0,0	2	180,655	0,264
chr10	114093767	114094034	chr10:114093767-114094034	3.000	.	114093979	114093980	0,0,0	2	173,14	0,253
chr10	114119727	114119992	chr10:114119727-114119992	7.000	.	114119899	114119900	0,0,0	2	154,74	0,191
chr10	114121350	114122539	chr10:114121350-114122539	59.000	.	114122184	114122185	0,0,0	2	779,298	0,891
chr10	114123599	114124130	chr10:114123599-114124130	27.000	.	114123842	114123843	0,0,0	2	209,252	0,279
chr10	114129252	114129464	chr10:114129252-114129464	8.000	.	114129329	114129330	0,0,0	2	71,127	0,85
chr10	114142992	114143662	chr10:114142992-114143662	51.000	.	114143269	114143270	0,0,0	2	253,368	0,302
chr10	114143971	114144507	chr10:114143971-114144507	12.000	.	114144065	114144066	0,0,0	2	79,426	0,110
chr10	114148433	114148962	chr10:114148433-114148962	11.000	.	114148500	114148501	0,0,0	2	36,430	0,99
chr10	114151106	114151799	chr10:114151106-114151799	7.000	.	114151401	114151402	0,0,0	2	287,388	0,305
chr10	114162595	114163116	chr10:114162595-114163116	17.000	.	114162872	114162873	0,0,0	2	274,239	0,282
chr10	114183983	114184081	chr10:114183983-114184081	3.000	.	114184064	114184065	0,0,0	2	74,8	0,90
chr10	114184459	114184880	chr10:114184459-114184880	2.000	.	114184487	114184488	0,0,0	2	1,365	0,56
chr10	114188563	114188971	chr10:114188563-114188971	6.000	.	114188580	114188581	0,0,0	2	10,383	0,25
chr10	114308088	114308651	chr10:114308088-114308651	15.000	.	114308489	114308490	0,0,0	2	357,116	0,447
chr10	114378110	114378488	chr10:114378110-114378488	2.000	.	114378134	114378135	0,0,0	2	2,330	0,48
chr10	114391418	114391586	chr10:114391418-114391586	4.000	.	114391444	114391445	0,0,0	2	22,137	0,31
chr10	114401350	114401960	chr10:114401350-114401960	4.000	.	114401649	114401650	0,0,0	2	272,282	0,328
chr10	114435366	114436098	chr10:114435366-114436098	3.000	.	114435514	114435515	0,0,0	2	86,520	0,212
chr10	11445215	11445482	chr10:11445215-11445482	14.000	.	11445306	11445307	0,0,0	2	69,152	0,115
chr10	114476810	114477273	chr10:114476810-114477273	2.000	.	114476963	114476964	0,0,0	2	104,260	0,203
chr10	114498861	114499394	chr10:114498861-114499394	6.000	.	114498966	114498967	0,0,0	2	103,425	0,108
chr10	114503048	114503653	chr10:114503048-114503653	75.000	.	114503274	114503275	0,0,0	2	222,373	0,232
chr10	114504607	114505134	chr10:114504607-114505134	20.000	.	114504687	114504688	0,0,0	2	76,441	0,86
chr10	114540094	114540498	chr10:114540094-114540498	2.000	.	114540116	114540117	0,0,0	2	8,367	0,37
chr10	114593145	114593534	chr10:114593145-114593534	3.000	.	114593343	114593344	0,0,0	2	16,8	0,381
chr10	114594428	114594786	chr10:114594428-114594786	3.000	.	114594558	114594559	0,0,0	2	100,197	0,161
chr10	114635289	114635882	chr10:114635289-114635882	14.000	.	114635702	114635703	0,0,0	2	396,161	0,432
chr10	114659099	114659346	chr10:114659099-114659346	4.000	.	114659271	114659272	0,0,0	2	142,44	0,203
chr10	114663830	114663980	chr10:114663830-114663980	6.000	.	114663900	114663901	0,0,0	2	13,22	0,128
chr10	114672286	114672973	chr10:114672286-114672973	121.000	.	114672418	114672419	0,0,0	2	100,521	0,166
chr10	114705510	114705857	chr10:114705510-114705857	16.000	.	114705724	114705725	0,0,0	2	201,118	0,229
chr10	114739551	114740758	chr10:114739551-114740758	6.000	.	114739765	114739766	0,0,0	2	132,910	0,297
chr10	114837200	114837593	chr10:114837200-114837593	13.000	.	114837288	114837289	0,0,0	2	67,283	0,110
chr10	114851192	114852344	chr10:114851192-114852344	153.000	.	114851891	114851892	0,0,0	2	570,322	0,830
chr10	114871130	114871606	chr10:114871130-114871606	12.000	.	114871248	114871249	0,0,0	2	74,312	0,164
chr10	114947944	114948186	chr10:114947944-114948186	2.000	.	114948057	114948058	0,0,0	2	4,19	0,223
chr10	114961352	114961559	chr10:114961352-114961559	2.000	.	114961423	114961424	0,0,0	2	1,65	0,142
chr10	115024398	115024634	chr10:115024398-115024634	2.000	.	115024515	115024516	0,0,0	2	1,1	0,235
chr10	115033308	115034213	chr10:115033308-115034213	24.000	.	115034018	115034019	0,0,0	2	630,114	0,791
chr10	115100856	115100989	chr10:115100856-115100989	3.000	.	115100891	115100892	0,0,0	2	1,62	0,71
chr10	115122896	115123174	chr10:115122896-115123174	2.000	.	115123067	115123068	0,0,0	2	66,1	0,277
chr10	115144931	115145130	chr10:115144931-115145130	2.000	.	115144985	115144986	0,0,0	2	1,91	0,108
chr10	115250293	115250679	chr10:115250293-115250679	2.000	.	115250459	115250460	0,0,0	2	9,62	0,324
chr10	1153985	1154420	chr10:1153985-1154420	4.000	.	1154031	1154032	0,0,0	2	39,381	0,54
chr10	115467472	115467943	chr10:115467472-115467943	2.000	.	115467668	115467669	0,0,0	2	54,131	0,340
chr10	115472559	115472838	chr10:115472559-115472838	10.000	.	115472617	115472618	0,0,0	2	31,193	0,86
chr10	115488072	115488486	chr10:115488072-115488486	6.000	.	115488193	115488194	0,0,0	2	30,200	0,214
chr10	115505926	115506080	chr10:115505926-115506080	9.000	.	115506016	115506017	0,0,0	2	77,50	0,104
chr10	115512880	115513026	chr10:115512880-115513026	12.000	.	115512950	115512951	0,0,0	2	56,60	0,86
chr10	115515678	115515824	chr10:115515678-115515824	2.000	.	115515746	115515747	0,0,0	2	1,9	0,137
chr10	115622213	115622563	chr10:115622213-115622563	5.000	.	115622366	115622367	0,0,0	2	136,178	0,172
chr10	115626103	115626493	chr10:115626103-115626493	2.000	.	115626134	115626135	0,0,0	2	11,338	0,52
chr10	115647677	115647943	chr10:115647677-115647943	2.000	.	115647751	115647752	0,0,0	2	2,118	0,148
chr10	115687307	115687584	chr10:115687307-115687584	7.000	.	115687487	115687488	0,0,0	2	121,37	0,240
chr10	115688769	115688955	chr10:115688769-115688955	3.000	.	115688863	115688864	0,0,0	2	4,1	0,185
chr10	115704890	115705356	chr10:115704890-115705356	5.000	.	115705000	115705001	0,0,0	2	105,350	0,116
chr10	115707171	115707748	chr10:115707171-115707748	7.000	.	115707382	115707383	0,0,0	2	192,345	0,232
chr10	115712404	115712757	chr10:115712404-115712757	4.000	.	115712577	115712578	0,0,0	2	11,17	0,336
chr10	115855754	115856049	chr10:115855754-115856049	3.000	.	115855854	115855855	0,0,0	2	23,117	0,178
chr10	11595923	11596382	chr10:11595923-11596382	9.000	.	11596189	11596190	0,0,0	2	195,121	0,338
chr10	116019599	116019992	chr10:116019599-116019992	28.000	.	116019699	116019700	0,0,0	2	71,263	0,130
chr10	116020454	116020677	chr10:116020454-116020677	2.000	.	116020483	116020484	0,0,0	2	4,167	0,56
chr10	116072453	116072923	chr10:116072453-116072923	4.000	.	116072759	116072760	0,0,0	2	261,117	0,353
chr10	116159356	116159656	chr10:116159356-116159656	9.000	.	116159577	116159578	0,0,0	2	174,30	0,270
chr10	116230220	116230628	chr10:116230220-116230628	6.000	.	116230552	116230553	0,0,0	2	309,51	0,357
chr10	116256448	116256857	chr10:116256448-116256857	10.000	.	116256815	116256816	0,0,0	2	364,37	0,372
chr10	116266815	116267609	chr10:116266815-116267609	29.000	.	116267376	116267377	0,0,0	2	522,193	0,601
chr10	116278001	116278612	chr10:116278001-116278612	4.000	.	116278228	116278229	0,0,0	2	151,307	0,304
chr10	116279748	116280070	chr10:116279748-116280070	18.000	.	116279910	116279911	0,0,0	2	145,141	0,181
chr10	116280587	116281360	chr10:116280587-116281360	13.000	.	116281165	116281166	0,0,0	2	537,152	0,621
chr10	116282981	116283876	chr10:116282981-116283876	5.000	.	116283663	116283664	0,0,0	2	676,205	0,690
chr10	116298035	116298527	chr10:116298035-116298527	18.000	.	116298444	116298445	0,0,0	2	404,76	0,416
chr10	116301224	116301530	chr10:116301224-116301530	24.000	.	116301321	116301322	0,0,0	2	97,208	0,98
chr10	116311069	116311402	chr10:116311069-116311402	2.000	.	116311196	116311197	0,0,0	2	4,82	0,251
chr10	116373492	116373728	chr10:116373492-116373728	28.000	.	116373593	116373594	0,0,0	2	63,95	0,141
chr10	116409283	116409555	chr10:116409283-116409555	6.000	.	116409399	116409400	0,0,0	2	98,137	0,135
chr10	116442643	116443078	chr10:116442643-116443078	3.000	.	116443003	116443004	0,0,0	2	336,49	0,386
chr10	11647080	11647248	chr10:11647080-11647248	2.000	.	11647199	11647200	0,0,0	2	103,31	0,137
chr10	116485846	116486093	chr10:116485846-116486093	3.000	.	116485971	116485972	0,0,0	2	8,3	0,244
chr10	11649640	11650087	chr10:11649640-11650087	2.000	.	11649958	11649959	0,0,0	2	311,120	0,327
chr10	11650320	11650885	chr10:11650320-11650885	6.000	.	11650777	11650778	0,0,0	2	380,29	0,536
chr10	11651513	11651979	chr10:11651513-11651979	22.000	.	11651911	11651912	0,0,0	2	391,59	0,407
chr10	116539617	116539974	chr10:116539617-116539974	8.000	.	116539751	116539752	0,0,0	2	20,107	0,250
chr10	116555647	116555951	chr10:116555647-116555951	2.000	.	116555849	116555850	0,0,0	2	102,1	0,303
chr10	11674271	11674433	chr10:11674271-11674433	3.000	.	11674334	11674335	0,0,0	2	30,64	0,98
chr10	11682328	11682451	chr10:11682328-11682451	2.000	.	11682396	11682397	0,0,0	2	15,1	0,122
chr10	116947157	116947409	chr10:116947157-116947409	2.000	.	116947268	116947269	0,0,0	2	1,30	0,222
chr10	11716604	11716833	chr10:11716604-11716833	2.000	.	11716718	11716719	0,0,0	2	17,17	0,212
chr10	11757976	11758450	chr10:11757976-11758450	15.000	.	11758143	11758144	0,0,0	2	130,269	0,205
chr10	11762180	11762548	chr10:11762180-11762548	4.000	.	11762297	11762298	0,0,0	2	85,217	0,151
chr10	118009307	118009344	chr10:118009307-118009344	2.000	.	118009325	118009326	0,0,0	2	1,1	0,36
chr10	118485082	118485482	chr10:118485082-118485482	2.000	.	118485281	118485282	0,0,0	2	1,2	0,398
chr10	11856341	11856527	chr10:11856341-11856527	2.000	.	11856433	11856434	0,0,0	2	1,2	0,184
chr10	118591011	118591995	chr10:118591011-118591995	23.000	.	118591631	118591632	0,0,0	2	619,362	0,622
chr10	118607499	118608197	chr10:118607499-118608197	4.000	.	118607945	118607946	0,0,0	2	443,248	0,450
chr10	118652308	118652758	chr10:118652308-118652758	11.000	.	118652654	118652655	0,0,0	2	334,91	0,359
chr10	118658404	118659087	chr10:118658404-118659087	8.000	.	118658950	118658951	0,0,0	2	530,119	0,564
chr10	118731084	118731446	chr10:118731084-118731446	2.000	.	118731264	118731265	0,0,0	2	1,2	0,360
chr10	118861555	118861606	chr10:118861555-118861606	2.000	.	118861559	118861560	0,0,0	2	1,43	0,8
chr10	119031049	119031391	chr10:119031049-119031391	2.000	.	119031384	119031385	0,0,0	2	330,1	0,341
chr10	119107717	119108085	chr10:119107717-119108085	9.000	.	119107882	119107883	0,0,0	2	148,185	0,183
chr10	119120681	119121082	chr10:119120681-119121082	16.000	.	119120988	119120989	0,0,0	2	266,52	0,349
chr10	119122728	119123147	chr10:119122728-119123147	4.000	.	119122787	119122788	0,0,0	2	44,343	0,76
chr10	119124848	119125506	chr10:119124848-119125506	14.000	.	119125198	119125199	0,0,0	2	349,305	0,353
chr10	11924112	11924340	chr10:11924112-11924340	4.000	.	11924210	11924211	0,0,0	2	34,64	0,164
chr10	119590466	119590610	chr10:119590466-119590610	22.000	.	119590545	119590546	0,0,0	2	76,61	0,83
chr10	119632033	119632222	chr10:119632033-119632222	2.000	.	119632127	119632128	0,0,0	2	1,1	0,188
chr10	11967783	11968493	chr10:11967783-11968493	5.000	.	11968308	11968309	0,0,0	2	504,162	0,548
chr10	119757568	119757897	chr10:119757568-119757897	2.000	.	119757736	119757737	0,0,0	2	13,5	0,324
chr10	11976318	11976479	chr10:11976318-11976479	7.000	.	11976425	11976426	0,0,0	2	81,26	0,135
chr10	120082372	120082733	chr10:120082372-120082733	7.000	.	120082659	120082660	0,0,0	2	237,22	0,339
chr10	120552076	120552472	chr10:120552076-120552472	6.000	.	120552297	120552298	0,0,0	2	157,110	0,286
chr10	1205545	1205873	chr10:1205545-1205873	4.000	.	1205711	1205712	0,0,0	2	103,97	0,231
chr10	120595300	120595566	chr10:120595300-120595566	2.000	.	120595402	120595403	0,0,0	2	6,67	0,199
chr10	120850576	120850846	chr10:120850576-120850846	7.000	.	120850719	120850720	0,0,0	2	85,68	0,202
chr10	12085894	12086252	chr10:12085894-12086252	30.000	.	12086155	12086156	0,0,0	2	198,32	0,326
chr10	120860289	120860566	chr10:120860289-120860566	16.000	.	120860409	120860410	0,0,0	2	109,144	0,133
chr10	120934926	120935283	chr10:120934926-120935283	17.000	.	120935076	120935077	0,0,0	2	21,76	0,281
chr10	120957513	120957818	chr10:120957513-120957818	4.000	.	120957691	120957692	0,0,0	2	75,23	0,282
chr10	120981926	120982688	chr10:120981926-120982688	3.000	.	120982309	120982310	0,0,0	2	351,346	0,416
chr10	120999705	121000055	chr10:120999705-121000055	3.000	.	120999874	120999875	0,0,0	2	3,13	0,337
chr10	121028438	121029046	chr10:121028438-121029046	4.000	.	121028696	121028697	0,0,0	2	209,300	0,308
chr10	121030373	121031306	chr10:121030373-121031306	44.000	.	121030697	121030698	0,0,0	2	312,595	0,338
chr10	121070455	121070546	chr10:121070455-121070546	3.000	.	121070512	121070513	0,0,0	2	26,2	0,89
chr10	121071330	121071408	chr10:121071330-121071408	2.000	.	121071343	121071344	0,0,0	2	3,54	0,24
chr10	121102983	121103414	chr10:121102983-121103414	2.000	.	121103174	121103175	0,0,0	2	47,95	0,336
chr10	121161174	121161984	chr10:121161174-121161984	27.000	.	121161432	121161433	0,0,0	2	171,463	0,347
chr10	121164888	121165295	chr10:121164888-121165295	6.000	.	121165065	121165066	0,0,0	2	94,146	0,261
chr10	121168967	121169945	chr10:121168967-121169945	25.000	.	121169575	121169576	0,0,0	2	555,315	0,663
chr10	121173193	121174246	chr10:121173193-121174246	40.000	.	121173889	121173890	0,0,0	2	685,344	0,709
chr10	121187383	121188093	chr10:121187383-121188093	12.000	.	121187718	121187719	0,0,0	2	293,331	0,379
chr10	121264477	121265097	chr10:121264477-121265097	5.000	.	121265074	121265075	0,0,0	2	588,13	0,607
chr10	121269300	121269756	chr10:121269300-121269756	3.000	.	121269428	121269429	0,0,0	2	108,306	0,150
chr10	121277475	121277595	chr10:121277475-121277595	3.000	.	121277573	121277574	0,0,0	2	87,10	0,110
chr10	121297326	121297708	chr10:121297326-121297708	7.000	.	121297545	121297546	0,0,0	2	113,55	0,327
chr10	121412063	121412542	chr10:121412063-121412542	3.000	.	121412341	121412342	0,0,0	2	100,21	0,458
chr10	121412744	121413406	chr10:121412744-121413406	3.000	.	121413068	121413069	0,0,0	2	298,310	0,352
chr10	121414166	121414812	chr10:121414166-121414812	31.000	.	121414282	121414283	0,0,0	2	102,514	0,132
chr10	121423499	121423590	chr10:121423499-121423590	5.000	.	121423540	121423541	0,0,0	2	21,28	0,63
chr10	121464940	121465128	chr10:121464940-121465128	4.000	.	121465046	121465047	0,0,0	2	26,1	0,187
chr10	121470897	121471093	chr10:121470897-121471093	2.000	.	121470972	121470973	0,0,0	2	1,45	0,151
chr10	121475783	121475924	chr10:121475783-121475924	2.000	.	121475861	121475862	0,0,0	2	22,6	0,135
chr10	121484166	121484438	chr10:121484166-121484438	3.000	.	121484267	121484268	0,0,0	2	68,137	0,135
chr10	121487311	121487703	chr10:121487311-121487703	2.000	.	121487349	121487350	0,0,0	2	1,315	0,77
chr10	121497522	121497853	chr10:121497522-121497853	12.000	.	121497549	121497550	0,0,0	2	23,299	0,32
chr10	121573893	121574261	chr10:121573893-121574261	2.000	.	121573986	121573987	0,0,0	2	1,181	0,187
chr10	121599774	121600154	chr10:121599774-121600154	2.000	.	121600018	121600019	0,0,0	2	111,1	0,379
chr10	121610291	121610350	chr10:121610291-121610350	4.000	.	121610337	121610338	0,0,0	2	44,10	0,49
chr10	121655713	121656101	chr10:121655713-121656101	2.000	.	121655723	121655724	0,0,0	2	6,373	0,15
chr10	121725106	121725380	chr10:121725106-121725380	2.000	.	121725242	121725243	0,0,0	2	1,1	0,273
chr10	122067381	122067739	chr10:122067381-122067739	2.000	.	122067470	122067471	0,0,0	2	1,179	0,179
chr10	12236392	12236809	chr10:12236392-12236809	2.000	.	12236734	12236735	0,0,0	2	295,27	0,390
chr10	122367937	122368103	chr10:122367937-122368103	3.000	.	122368005	122368006	0,0,0	2	9,38	0,128
chr10	122504382	122504616	chr10:122504382-122504616	2.000	.	122504498	122504499	0,0,0	2	1,1	0,233
chr10	122508551	122508935	chr10:122508551-122508935	2.000	.	122508634	122508635	0,0,0	2	1,218	0,166
chr10	122746774	122747329	chr10:122746774-122747329	6.000	.	122747013	122747014	0,0,0	2	240,315	0,240
chr10	122747651	122748054	chr10:122747651-122748054	7.000	.	122747967	122747968	0,0,0	2	249,18	0,385
chr10	122749479	122750042	chr10:122749479-122750042	2.000	.	122749734	122749735	0,0,0	2	237,289	0,274
chr10	122762198	122762892	chr10:122762198-122762892	5.000	.	122762578	122762579	0,0,0	2	353,285	0,409
chr10	122795842	122796231	chr10:122795842-122796231	11.000	.	122796120	122796121	0,0,0	2	211,42	0,347
chr10	122830254	122830531	chr10:122830254-122830531	10.000	.	122830373	122830374	0,0,0	2	66,103	0,174
chr10	122851582	122852225	chr10:122851582-122852225	4.000	.	122851939	122851940	0,0,0	2	306,233	0,410
chr10	122864159	122864359	chr10:122864159-122864359	8.000	.	122864245	122864246	0,0,0	2	43,70	0,130
chr10	122886850	122887319	chr10:122886850-122887319	4.000	.	122886934	122886935	0,0,0	2	32,332	0,137
chr10	122915400	122915824	chr10:122915400-122915824	15.000	.	122915493	122915494	0,0,0	2	82,319	0,105
chr10	122917679	122917817	chr10:122917679-122917817	3.000	.	122917741	122917742	0,0,0	2	31,43	0,95
chr10	122918695	122919186	chr10:122918695-122919186	69.000	.	122918957	122918958	0,0,0	2	201,167	0,324
chr10	122927021	122927361	chr10:122927021-122927361	7.000	.	122927229	122927230	0,0,0	2	145,67	0,273
chr10	122995204	122995575	chr10:122995204-122995575	103.000	.	122995350	122995351	0,0,0	2	127,205	0,166
chr10	122999580	123000510	chr10:122999580-123000510	50.000	.	122999691	122999692	0,0,0	2	98,804	0,126
chr10	123003469	123003769	chr10:123003469-123003769	10.000	.	123003561	123003562	0,0,0	2	34,149	0,151
chr10	123005344	123005693	chr10:123005344-123005693	43.000	.	123005543	123005544	0,0,0	2	166,116	0,233
chr10	123021854	123022795	chr10:123021854-123022795	51.000	.	123022489	123022490	0,0,0	2	635,304	0,637
chr10	123040982	123041553	chr10:123040982-123041553	31.000	.	123041332	123041333	0,0,0	2	319,189	0,382
chr10	123043839	123044464	chr10:123043839-123044464	3.000	.	123044230	123044231	0,0,0	2	321,162	0,463
chr10	123050843	123052175	chr10:123050843-123052175	55.000	.	123051130	123051131	0,0,0	2	286,1042	0,290
chr10	123054353	123054647	chr10:123054353-123054647	9.000	.	123054465	123054466	0,0,0	2	58,126	0,168
chr10	123081591	123081965	chr10:123081591-123081965	6.000	.	123081856	123081857	0,0,0	2	201,43	0,331
chr10	123084081	123084484	chr10:123084081-123084484	7.000	.	123084204	123084205	0,0,0	2	104,260	0,143
chr10	12312887	12313035	chr10:12312887-12313035	7.000	.	12312968	12312969	0,0,0	2	49,34	0,114
chr10	123178180	123178425	chr10:123178180-123178425	82.000	.	123178270	123178271	0,0,0	2	51,115	0,130
chr10	123271648	123271994	chr10:123271648-123271994	2.000	.	123271985	123271986	0,0,0	2	330,1	0,345
chr10	123272726	123273330	chr10:123272726-123273330	5.000	.	123273081	123273082	0,0,0	2	350,243	0,361
chr10	123332354	123333030	chr10:123332354-123333030	30.000	.	123332686	123332687	0,0,0	2	273,283	0,393
chr10	123368225	123368508	chr10:123368225-123368508	9.000	.	123368331	123368332	0,0,0	2	59,129	0,154
chr10	123397280	123397665	chr10:123397280-123397665	2.000	.	123397435	123397436	0,0,0	2	1,75	0,310
chr10	123529316	123529605	chr10:123529316-123529605	2.000	.	123529459	123529460	0,0,0	2	1,3	0,286
chr10	123564651	123565053	chr10:123564651-123565053	3.000	.	123564981	123564982	0,0,0	2	260,1	0,401
chr10	123576659	123577063	chr10:123576659-123577063	2.000	.	123576924	123576925	0,0,0	2	133,5	0,399
chr10	123583535	123583931	chr10:123583535-123583931	3.000	.	123583893	123583894	0,0,0	2	348,26	0,370
chr10	123594586	123595294	chr10:123594586-123595294	7.000	.	123594971	123594972	0,0,0	2	369,305	0,403
chr10	123638144	123638654	chr10:123638144-123638654	3.000	.	123638517	123638518	0,0,0	2	297,60	0,450
chr10	123639676	123639982	chr10:123639676-123639982	2.000	.	123639963	123639964	0,0,0	2	271,1	0,305
chr10	123689732	123689915	chr10:123689732-123689915	15.000	.	123689841	123689842	0,0,0	2	76,40	0,143
chr10	123709546	123710021	chr10:123709546-123710021	3.000	.	123709893	123709894	0,0,0	2	331,111	0,364
chr10	123735784	123735936	chr10:123735784-123735936	2.000	.	123735829	123735830	0,0,0	2	23,84	0,68
chr10	123766999	123767201	chr10:123766999-123767201	2.000	.	123767066	123767067	0,0,0	2	1,68	0,134
chr10	123798137	123798464	chr10:123798137-123798464	3.000	.	123798336	123798337	0,0,0	2	84,11	0,316
chr10	123819855	123819999	chr10:123819855-123819999	8.000	.	123819892	123819893	0,0,0	2	31,99	0,45
chr10	123820837	123821424	chr10:123820837-123821424	3.000	.	123820974	123820975	0,0,0	2	117,429	0,158
chr10	123822639	123823144	chr10:123822639-123823144	206.000	.	123822877	123822878	0,0,0	2	209,236	0,269
chr10	123869442	123869560	chr10:123869442-123869560	2.000	.	123869511	123869512	0,0,0	2	27,6	0,112
chr10	123894651	123894883	chr10:123894651-123894883	2.000	.	123894711	123894712	0,0,0	2	17,127	0,105
chr10	123921254	123921355	chr10:123921254-123921355	2.000	.	123921285	123921286	0,0,0	2	13,51	0,50
chr10	123942780	123943142	chr10:123942780-123943142	2.000	.	123942884	123942885	0,0,0	2	1,153	0,209
chr10	124067476	124067831	chr10:124067476-124067831	9.000	.	124067572	124067573	0,0,0	2	39,200	0,155
chr10	124069946	124070717	chr10:124069946-124070717	20.000	.	124070350	124070351	0,0,0	2	374,336	0,435
chr10	124071288	124071456	chr10:124071288-124071456	2.000	.	124071376	124071377	0,0,0	2	11,1	0,167
chr10	124104227	124104538	chr10:124104227-124104538	5.000	.	124104357	124104358	0,0,0	2	130,180	0,131
chr10	124162571	124163142	chr10:124162571-124163142	3.000	.	124162621	124162622	0,0,0	2	15,484	0,87
chr10	124176576	124176870	chr10:124176576-124176870	19.000	.	124176800	124176801	0,0,0	2	205,50	0,244
chr10	124253602	124253977	chr10:124253602-124253977	2.000	.	124253756	124253757	0,0,0	2	4,69	0,306
chr10	124291453	124291825	chr10:124291453-124291825	5.000	.	124291576	124291577	0,0,0	2	71,196	0,176
chr10	124303140	124303666	chr10:124303140-124303666	30.000	.	124303470	124303471	0,0,0	2	296,160	0,366
chr10	124307981	124308172	chr10:124307981-124308172	4.000	.	124308099	124308100	0,0,0	2	53,7	0,184
chr10	124316855	124317062	chr10:124316855-124317062	2.000	.	124316898	124316899	0,0,0	2	1,121	0,86
chr10	124323253	124323347	chr10:124323253-124323347	3.000	.	124323256	124323257	0,0,0	2	1,87	0,7
chr10	12434331	12434906	chr10:12434331-12434906	10.000	.	12434386	12434387	0,0,0	2	56,519	0,56
chr10	124382575	124382976	chr10:124382575-124382976	4.000	.	124382728	124382729	0,0,0	2	112,205	0,196
chr10	12438788	12439294	chr10:12438788-12439294	14.000	.	12438890	12438891	0,0,0	2	101,401	0,105
chr10	124408805	124408980	chr10:124408805-124408980	2.000	.	124408884	124408885	0,0,0	2	1,17	0,158
chr10	124439605	124439634	chr10:124439605-124439634	2.000	.	124439618	124439619	0,0,0	2	1,3	0,26
chr10	12451166	12451553	chr10:12451166-12451553	2.000	.	12451247	12451248	0,0,0	2	1,225	0,162
chr10	124572072	124572208	chr10:124572072-124572208	2.000	.	124572139	124572140	0,0,0	2	1,1	0,135
chr10	124606654	124606944	chr10:124606654-124606944	2.000	.	124606825	124606826	0,0,0	2	69,15	0,275
chr10	124608124	124608192	chr10:124608124-124608192	2.000	.	124608171	124608172	0,0,0	2	45,17	0,51
chr10	124613720	124614107	chr10:124613720-124614107	11.000	.	124614025	124614026	0,0,0	2	282,58	0,329
chr10	124707737	124707958	chr10:124707737-124707958	2.000	.	124707839	124707840	0,0,0	2	1,16	0,205
chr10	12473540	12474121	chr10:12473540-12474121	10.000	.	12473745	12473746	0,0,0	2	200,369	0,212
chr10	124758582	124758610	chr10:124758582-124758610	3.000	.	124758602	124758603	0,0,0	2	16,3	0,25
chr10	124785599	124785889	chr10:124785599-124785889	3.000	.	124785703	124785704	0,0,0	2	34,115	0,175
chr10	12481005	12481697	chr10:12481005-12481697	13.000	.	12481189	12481190	0,0,0	2	174,497	0,195
chr10	124811533	124811587	chr10:124811533-124811587	3.000	.	124811558	124811559	0,0,0	2	16,18	0,36
chr10	124893580	124894195	chr10:124893580-124894195	3.000	.	124893871	124893872	0,0,0	2	248,279	0,336
chr10	124899025	124899402	chr10:124899025-124899402	19.000	.	124899178	124899179	0,0,0	2	110,180	0,197
chr10	124904037	124904155	chr10:124904037-124904155	5.000	.	124904095	124904096	0,0,0	2	1,1	0,117
chr10	124937324	124937681	chr10:124937324-124937681	2.000	.	124937580	124937581	0,0,0	2	158,1	0,356
chr10	12515144	12515688	chr10:12515144-12515688	2.000	.	12515183	12515184	0,0,0	2	21,486	0,58
chr10	125151566	125152688	chr10:125151566-125152688	186.000	.	125151712	125151713	0,0,0	2	121,949	0,173
chr10	125157736	125158174	chr10:125157736-125158174	14.000	.	125157868	125157869	0,0,0	2	125,297	0,141
chr10	125162140	125162435	chr10:125162140-125162435	22.000	.	125162320	125162321	0,0,0	2	100,33	0,262
chr10	12521546	12521966	chr10:12521546-12521966	4.000	.	12521781	12521782	0,0,0	2	219,168	0,252
chr10	12527555	12528151	chr10:12527555-12528151	5.000	.	12527600	12527601	0,0,0	2	43,547	0,49
chr10	125296961	125297457	chr10:125296961-125297457	5.000	.	125297227	125297228	0,0,0	2	222,185	0,311
chr10	125312319	125312462	chr10:125312319-125312462	3.000	.	125312399	125312400	0,0,0	2	27,8	0,135
chr10	12542543	12542947	chr10:12542543-12542947	9.000	.	12542611	12542612	0,0,0	2	21,288	0,116
chr10	12552693	12553091	chr10:12552693-12553091	3.000	.	12552937	12552938	0,0,0	2	221,130	0,268
chr10	125567006	125567280	chr10:125567006-125567280	3.000	.	125567123	125567124	0,0,0	2	8,47	0,227
chr10	125754722	125755226	chr10:125754722-125755226	6.000	.	125755143	125755144	0,0,0	2	416,76	0,428
chr10	125761835	125762241	chr10:125761835-125762241	2.000	.	125762028	125762029	0,0,0	2	4,22	0,384
chr10	125795265	125795867	chr10:125795265-125795867	52.000	.	125795568	125795569	0,0,0	2	298,292	0,310
chr10	125807352	125807711	chr10:125807352-125807711	2.000	.	125807673	125807674	0,0,0	2	305,20	0,339
chr10	125822920	125824444	chr10:125822920-125824444	17.000	.	125824410	125824411	0,0,0	2	1487,29	0,1495
chr10	125831956	125832456	chr10:125831956-125832456	6.000	.	125832328	125832329	0,0,0	2	341,96	0,404
chr10	125838650	125839887	chr10:125838650-125839887	19.000	.	125839548	125839549	0,0,0	2	895,335	0,902
chr10	125864227	125864709	chr10:125864227-125864709	8.000	.	125864366	125864367	0,0,0	2	110,313	0,169
chr10	125865826	125866536	chr10:125865826-125866536	65.000	.	125866192	125866193	0,0,0	2	344,320	0,390
chr10	125979056	125979294	chr10:125979056-125979294	10.000	.	125979156	125979157	0,0,0	2	79,116	0,122
chr10	126029665	126029977	chr10:126029665-126029977	6.000	.	126029836	126029837	0,0,0	2	140,109	0,203
chr10	12604577	12604903	chr10:12604577-12604903	3.000	.	12604610	12604611	0,0,0	2	21,280	0,46
chr10	126105476	126105829	chr10:126105476-126105829	5.000	.	126105635	126105636	0,0,0	2	89,122	0,231
chr10	126108942	126109090	chr10:126108942-126109090	2.000	.	126109029	126109030	0,0,0	2	29,1	0,147
chr10	12614065	12614443	chr10:12614065-12614443	5.000	.	12614148	12614149	0,0,0	2	2,212	0,166
chr10	126222916	126223286	chr10:126222916-126223286	17.000	.	126223172	126223173	0,0,0	2	240,97	0,273
chr10	126235853	126236259	chr10:126235853-126236259	6.000	.	126236040	126236041	0,0,0	2	155,186	0,220
chr10	126250412	126250498	chr10:126250412-126250498	2.000	.	126250456	126250457	0,0,0	2	12,9	0,77
chr10	12628486	12628922	chr10:12628486-12628922	5.000	.	12628699	12628700	0,0,0	2	212,220	0,216
chr10	126289912	126290292	chr10:126289912-126290292	2.000	.	126290154	126290155	0,0,0	2	106,1	0,379
chr10	126329008	126330434	chr10:126329008-126330434	40.000	.	126330083	126330084	0,0,0	2	1062,337	0,1089
chr10	126339211	126339725	chr10:126339211-126339725	33.000	.	126339553	126339554	0,0,0	2	285,114	0,400
chr10	126346309	126347538	chr10:126346309-126347538	24.000	.	126346640	126346641	0,0,0	2	300,865	0,364
chr10	126365902	126366190	chr10:126365902-126366190	4.000	.	126366177	126366178	0,0,0	2	271,8	0,280
chr10	126366452	126366685	chr10:126366452-126366685	10.000	.	126366598	126366599	0,0,0	2	124,63	0,170
chr10	126373738	126374144	chr10:126373738-126374144	3.000	.	126374008	126374009	0,0,0	2	241,105	0,301
chr10	126386548	126387030	chr10:126386548-126387030	3.000	.	126386953	126386954	0,0,0	2	389,60	0,422
chr10	126390217	126390294	chr10:126390217-126390294	2.000	.	126390246	126390247	0,0,0	2	1,19	0,58
chr10	126396561	126397051	chr10:126396561-126397051	20.000	.	126396944	126396945	0,0,0	2	382,104	0,386
chr10	126398289	126398690	chr10:126398289-126398690	24.000	.	126398614	126398615	0,0,0	2	294,44	0,357
chr10	126407585	126408277	chr10:126407585-126408277	15.000	.	126407904	126407905	0,0,0	2	295,347	0,345
chr10	126410825	126412639	chr10:126410825-126412639	19.000	.	126412171	126412172	0,0,0	2	1317,438	0,1376
chr10	126415925	126416296	chr10:126415925-126416296	11.000	.	126416072	126416073	0,0,0	2	97,172	0,199
chr10	126418429	126418983	chr10:126418429-126418983	4.000	.	126418792	126418793	0,0,0	2	352,178	0,376
chr10	126435623	126435944	chr10:126435623-126435944	20.000	.	126435757	126435758	0,0,0	2	70,122	0,199
chr10	12645820	12646338	chr10:12645820-12646338	2.000	.	12646262	12646263	0,0,0	2	423,55	0,463
chr10	12647714	12648032	chr10:12647714-12648032	27.000	.	12647831	12647832	0,0,0	2	96,179	0,139
chr10	12648060	12648822	chr10:12648060-12648822	7.000	.	12648717	12648718	0,0,0	2	638,84	0,678
chr10	126490976	126491403	chr10:126490976-126491403	5.000	.	126490987	126490988	0,0,0	2	4,408	0,19
chr10	12658978	12659807	chr10:12658978-12659807	13.000	.	12659708	12659709	0,0,0	2	674,41	0,788
chr10	126643021	126643414	chr10:126643021-126643414	2.000	.	126643195	126643196	0,0,0	2	4,48	0,345
chr10	126680241	126680760	chr10:126680241-126680760	6.000	.	126680428	126680429	0,0,0	2	146,289	0,230
chr10	126683513	126684669	chr10:126683513-126684669	42.000	.	126684544	126684545	0,0,0	2	1024,116	0,1040
chr10	126687539	126688657	chr10:126687539-126688657	10.000	.	126688368	126688369	0,0,0	2	819,278	0,840
chr10	126712585	126713106	chr10:126712585-126713106	4.000	.	126712919	126712920	0,0,0	2	296,147	0,374
chr10	12672139	12672558	chr10:12672139-12672558	8.000	.	12672406	12672407	0,0,0	2	229,112	0,307
chr10	12672680	12672903	chr10:12672680-12672903	4.000	.	12672754	12672755	0,0,0	2	9,83	0,140
chr10	126736614	126736899	chr10:126736614-126736899	2.000	.	126736815	126736816	0,0,0	2	131,12	0,273
chr10	126780003	126780727	chr10:126780003-126780727	13.000	.	126780482	126780483	0,0,0	2	378,143	0,581
chr10	126781879	126782234	chr10:126781879-126782234	13.000	.	126782201	126782202	0,0,0	2	308,18	0,337
chr10	12679680	12680454	chr10:12679680-12680454	8.000	.	12680173	12680174	0,0,0	2	483,270	0,504
chr10	126807069	126807414	chr10:126807069-126807414	4.000	.	126807225	126807226	0,0,0	2	139,171	0,174
chr10	126839027	126839644	chr10:126839027-126839644	5.000	.	126839342	126839343	0,0,0	2	281,266	0,351
chr10	12717093	12717928	chr10:12717093-12717928	21.000	.	12717670	12717671	0,0,0	2	576,256	0,579
chr10	12741293	12742023	chr10:12741293-12742023	18.000	.	12741544	12741545	0,0,0	2	223,449	0,281
chr10	127421011	127421497	chr10:127421011-127421497	2.000	.	127421184	127421185	0,0,0	2	164,302	0,184
chr10	127479727	127480134	chr10:127479727-127480134	4.000	.	127479794	127479795	0,0,0	2	26,298	0,109
chr10	127510268	127510883	chr10:127510268-127510883	5.000	.	127510488	127510489	0,0,0	2	141,315	0,300
chr10	127512847	127513098	chr10:127512847-127513098	4.000	.	127512998	127512999	0,0,0	2	64,12	0,239
chr10	127536600	127537130	chr10:127536600-127537130	6.000	.	127536940	127536941	0,0,0	2	307,155	0,375
chr10	12753882	12754183	chr10:12753882-12754183	2.000	.	12754050	12754051	0,0,0	2	149,113	0,188
chr10	127545246	127545830	chr10:127545246-127545830	7.000	.	127545621	127545622	0,0,0	2	361,194	0,390
chr10	127556342	127556730	chr10:127556342-127556730	12.000	.	127556709	127556710	0,0,0	2	349,1	0,387
chr10	127573137	127573378	chr10:127573137-127573378	2.000	.	127573264	127573265	0,0,0	2	97,83	0,158
chr10	127596264	127596501	chr10:127596264-127596501	45.000	.	127596378	127596379	0,0,0	2	64,71	0,166
chr10	127600583	127600885	chr10:127600583-127600885	5.000	.	127600765	127600766	0,0,0	2	67,3	0,299
chr10	127617889	127618052	chr10:127617889-127618052	8.000	.	127617979	127617980	0,0,0	2	63,45	0,118
chr10	127618332	127618566	chr10:127618332-127618566	37.000	.	127618429	127618430	0,0,0	2	68,106	0,128
chr10	12762342	12762692	chr10:12762342-12762692	3.000	.	12762546	12762547	0,0,0	2	115,56	0,294
chr10	127712486	127712533	chr10:127712486-127712533	2.000	.	127712491	127712492	0,0,0	2	3,38	0,9
chr10	128005398	128005507	chr10:128005398-128005507	3.000	.	128005472	128005473	0,0,0	2	41,1	0,108
chr10	128022499	128022816	chr10:128022499-128022816	2.000	.	128022657	128022658	0,0,0	2	1,1	0,316
chr10	12803800	12804415	chr10:12803800-12804415	4.000	.	12804264	12804265	0,0,0	2	457,142	0,473
chr10	128061482	128061498	chr10:128061482-128061498	2.000	.	128061490	128061491	0,0,0	2	6,4	0,12
chr10	128079007	128079200	chr10:128079007-128079200	2.000	.	128079097	128079098	0,0,0	2	35,47	0,146
chr10	12831937	12832376	chr10:12831937-12832376	2.000	.	12832083	12832084	0,0,0	2	133,278	0,161
chr10	12852172	12852215	chr10:12852172-12852215	2.000	.	12852200	12852201	0,0,0	2	15,1	0,42
chr10	128527734	128528127	chr10:128527734-128528127	114.000	.	128528001	128528002	0,0,0	2	267,125	0,268
chr10	128528807	128529583	chr10:128528807-128529583	52.000	.	128529339	128529340	0,0,0	2	437,148	0,628
chr10	128532033	128532561	chr10:128532033-128532561	33.000	.	128532134	128532135	0,0,0	2	86,411	0,117
chr10	12857660	12857944	chr10:12857660-12857944	2.000	.	12857810	12857811	0,0,0	2	39,22	0,262
chr10	128577431	128577725	chr10:128577431-128577725	2.000	.	128577577	128577578	0,0,0	2	1,1	0,293
chr10	128775007	128775366	chr10:128775007-128775366	3.000	.	128775178	128775179	0,0,0	2	19,34	0,325
chr10	12879679	12880013	chr10:12879679-12880013	2.000	.	12879845	12879846	0,0,0	2	1,1	0,333
chr10	128811590	128812295	chr10:128811590-128812295	7.000	.	128811756	128811757	0,0,0	2	90,461	0,244
chr10	128851743	128851843	chr10:128851743-128851843	2.000	.	128851819	128851820	0,0,0	2	54,1	0,99
chr10	128854791	128855208	chr10:128854791-128855208	10.000	.	128854897	128854898	0,0,0	2	84,287	0,130
chr10	128863118	128863307	chr10:128863118-128863307	4.000	.	128863147	128863148	0,0,0	2	14,143	0,46
chr10	129052668	129052796	chr10:129052668-129052796	2.000	.	129052724	129052725	0,0,0	2	1,16	0,112
chr10	129098254	129098636	chr10:129098254-129098636	16.000	.	129098377	129098378	0,0,0	2	95,230	0,152
chr10	129132991	129133112	chr10:129132991-129133112	3.000	.	129133036	129133037	0,0,0	2	1,30	0,91
chr10	129204883	129205260	chr10:129204883-129205260	5.000	.	129205040	129205041	0,0,0	2	12,74	0,303
chr10	129246582	129246995	chr10:129246582-129246995	2.000	.	129246789	129246790	0,0,0	2	9,7	0,406
chr10	129299842	129300075	chr10:129299842-129300075	2.000	.	129299958	129299959	0,0,0	2	1,1	0,232
chr10	129678753	129679395	chr10:129678753-129679395	4.000	.	129679098	129679099	0,0,0	2	346,296	0,346
chr10	129682705	129683519	chr10:129682705-129683519	6.000	.	129683117	129683118	0,0,0	2	407,396	0,418
chr10	129684521	129686520	chr10:129684521-129686520	13.000	.	129684781	129684782	0,0,0	2	219,1697	0,302
chr10	129686983	129687747	chr10:129686983-129687747	35.000	.	129687335	129687336	0,0,0	2	342,401	0,363
chr10	129720184	129720726	chr10:129720184-129720726	5.000	.	129720414	129720415	0,0,0	2	195,276	0,266
chr10	129771967	129772505	chr10:129771967-129772505	4.000	.	129772225	129772226	0,0,0	2	157,177	0,361
chr10	129774875	129775493	chr10:129774875-129775493	2.000	.	129775093	129775094	0,0,0	2	172,352	0,266
chr10	129775758	129776333	chr10:129775758-129776333	19.000	.	129775913	129775914	0,0,0	2	150,414	0,161
chr10	129789032	129790099	chr10:129789032-129790099	15.000	.	129789130	129789131	0,0,0	2	37,906	0,161
chr10	129793254	129793598	chr10:129793254-129793598	6.000	.	129793329	129793330	0,0,0	2	1,193	0,151
chr10	129799422	129800153	chr10:129799422-129800153	5.000	.	129799504	129799505	0,0,0	2	77,642	0,89
chr10	129800356	129801371	chr10:129800356-129801371	7.000	.	129800539	129800540	0,0,0	2	172,820	0,195
chr10	129805109	129806057	chr10:129805109-129806057	52.000	.	129805459	129805460	0,0,0	2	327,573	0,375
chr10	129809660	129810054	chr10:129809660-129810054	2.000	.	129809883	129809884	0,0,0	2	62,8	0,386
chr10	129842241	129842609	chr10:129842241-129842609	3.000	.	129842253	129842254	0,0,0	2	2,345	0,23
chr10	129878848	129879133	chr10:129878848-129879133	2.000	.	129878980	129878981	0,0,0	2	1,21	0,264
chr10	129955320	129955489	chr10:129955320-129955489	8.000	.	129955385	129955386	0,0,0	2	49,86	0,83
chr10	130186455	130186499	chr10:130186455-130186499	2.000	.	130186480	130186481	0,0,0	2	11,3	0,41
chr10	130208732	130208883	chr10:130208732-130208883	2.000	.	130208807	130208808	0,0,0	2	2,1	0,150
chr10	130402395	130402676	chr10:130402395-130402676	23.000	.	130402520	130402521	0,0,0	2	38,68	0,213
chr10	130824620	130824693	chr10:130824620-130824693	2.000	.	130824633	130824634	0,0,0	2	1,46	0,27
chr10	130841175	130841237	chr10:130841175-130841237	3.000	.	130841205	130841206	0,0,0	2	1,1	0,61
chr10	131404432	131404648	chr10:131404432-131404648	6.000	.	131404548	131404549	0,0,0	2	34,16	0,200
chr10	131414334	131414601	chr10:131414334-131414601	2.000	.	131414458	131414459	0,0,0	2	1,18	0,249
chr10	13147154	13147402	chr10:13147154-13147402	2.000	.	13147288	13147289	0,0,0	2	23,1	0,247
chr10	13185638	13185940	chr10:13185638-13185940	2.000	.	13185753	13185754	0,0,0	2	10,80	0,222
chr10	131974696	131975387	chr10:131974696-131975387	8.000	.	131974905	131974906	0,0,0	2	207,478	0,213
chr10	132067926	132068016	chr10:132067926-132068016	2.000	.	132067970	132067971	0,0,0	2	1,1	0,89
chr10	132098741	132100193	chr10:132098741-132100193	85.000	.	132099991	132099992	0,0,0	2	1233,184	0,1268
chr10	132369281	132369668	chr10:132369281-132369668	2.000	.	132369383	132369384	0,0,0	2	1,183	0,204
chr10	132937861	132938149	chr10:132937861-132938149	3.000	.	132937951	132937952	0,0,0	2	1,108	0,180
chr10	132972689	132972999	chr10:132972689-132972999	2.000	.	132972843	132972844	0,0,0	2	1,1	0,309
chr10	133467880	133468342	chr10:133467880-133468342	10.000	.	133468035	133468036	0,0,0	2	41,191	0,271
chr10	133473679	133473889	chr10:133473679-133473889	2.000	.	133473770	133473771	0,0,0	2	1,27	0,183
chr10	133579368	133579391	chr10:133579368-133579391	2.000	.	133579372	133579373	0,0,0	2	1,15	0,8
chr10	133583465	133583849	chr10:133583465-133583849	3.000	.	133583743	133583744	0,0,0	2	240,66	0,318
chr10	133665667	133665690	chr10:133665667-133665690	2.000	.	133665687	133665688	0,0,0	2	19,1	0,22
chr10	133743250	133743772	chr10:133743250-133743772	6.000	.	133743420	133743421	0,0,0	2	158,338	0,184
chr10	13379757	13380128	chr10:13379757-13380128	5.000	.	13380034	13380035	0,0,0	2	220,36	0,335
chr10	133908341	133908746	chr10:133908341-133908746	2.000	.	133908384	133908385	0,0,0	2	11,328	0,77
chr10	134110140	134110271	chr10:134110140-134110271	2.000	.	134110205	134110206	0,0,0	2	1,1	0,130
chr10	134121981	134122361	chr10:134121981-134122361	22.000	.	134122097	134122098	0,0,0	2	104,251	0,129
chr10	134140558	134140753	chr10:134140558-134140753	2.000	.	134140653	134140654	0,0,0	2	2,6	0,189
chr10	134204689	134204935	chr10:134204689-134204935	2.000	.	134204818	134204819	0,0,0	2	16,2	0,244
chr10	134214726	134215780	chr10:134214726-134215780	88.000	.	134215455	134215456	0,0,0	2	722,317	0,737
chr10	134232005	134232807	chr10:134232005-134232807	57.000	.	134232600	134232601	0,0,0	2	576,186	0,616
chr10	134266590	134267087	chr10:134266590-134267087	30.000	.	134266749	134266750	0,0,0	2	144,321	0,176
chr10	134268805	134269775	chr10:134268805-134269775	6.000	.	134269645	134269646	0,0,0	2	813,102	0,868
chr10	134271074	134272206	chr10:134271074-134272206	9.000	.	134271329	134271330	0,0,0	2	145,765	0,367
chr10	134274705	134275685	chr10:134274705-134275685	192.000	.	134275090	134275091	0,0,0	2	376,584	0,396
chr10	134281225	134281698	chr10:134281225-134281698	8.000	.	134281260	134281261	0,0,0	2	24,426	0,47
chr10	134281870	134282128	chr10:134281870-134282128	3.000	.	134282028	134282029	0,0,0	2	61,1	0,257
chr10	134326138	134326271	chr10:134326138-134326271	2.000	.	134326205	134326206	0,0,0	2	4,1	0,132
chr10	134349444	134349999	chr10:134349444-134349999	16.000	.	134349657	134349658	0,0,0	2	204,331	0,224
chr10	134354443	134354667	chr10:134354443-134354667	4.000	.	134354533	134354534	0,0,0	2	85,128	0,96
chr10	134354894	134355229	chr10:134354894-134355229	2.000	.	134354976	134354977	0,0,0	2	16,185	0,150
chr10	134368827	134369163	chr10:134368827-134369163	24.000	.	134368927	134368928	0,0,0	2	93,228	0,108
chr10	134372556	134372802	chr10:134372556-134372802	4.000	.	134372619	134372620	0,0,0	2	32,150	0,96
chr10	134385413	134386036	chr10:134385413-134386036	32.000	.	134385645	134385646	0,0,0	2	224,382	0,241
chr10	134397927	134398292	chr10:134397927-134398292	2.000	.	134398109	134398110	0,0,0	2	1,1	0,364
chr10	134406301	134406983	chr10:134406301-134406983	25.000	.	134406645	134406646	0,0,0	2	338,331	0,351
chr10	134419326	134419613	chr10:134419326-134419613	2.000	.	134419410	134419411	0,0,0	2	1,118	0,169
chr10	134426303	134426664	chr10:134426303-134426664	3.000	.	134426338	134426339	0,0,0	2	6,295	0,66
chr10	134462251	134462432	chr10:134462251-134462432	2.000	.	134462341	134462342	0,0,0	2	1,1	0,180
chr10	134465532	134465881	chr10:134465532-134465881	5.000	.	134465589	134465590	0,0,0	2	36,270	0,79
chr10	134516798	134517249	chr10:134516798-134517249	4.000	.	134517190	134517191	0,0,0	2	387,52	0,399
chr10	134553812	134554773	chr10:134553812-134554773	154.000	.	134554238	134554239	0,0,0	2	416,524	0,437
chr10	134587754	134588174	chr10:134587754-134588174	13.000	.	134587859	134587860	0,0,0	2	52,260	0,160
chr10	134589253	134589737	chr10:134589253-134589737	2.000	.	134589540	134589541	0,0,0	2	93,2	0,482
chr10	134760953	134761027	chr10:134760953-134761027	2.000	.	134760989	134760990	0,0,0	2	1,1	0,73
chr10	13481857	13481981	chr10:13481857-13481981	4.000	.	13481930	13481931	0,0,0	2	45,21	0,103
chr10	134820778	134821212	chr10:134820778-134821212	4.000	.	134820883	134820884	0,0,0	2	46,269	0,165
chr10	13500796	13501207	chr10:13500796-13501207	3.000	.	13500928	13500929	0,0,0	2	82,227	0,184
chr10	135072822	135073078	chr10:135072822-135073078	2.000	.	135072909	135072910	0,0,0	2	11,91	0,165
chr10	135091968	135092818	chr10:135091968-135092818	79.000	.	135092611	135092612	0,0,0	2	638,200	0,650
chr10	135119411	135119761	chr10:135119411-135119761	4.000	.	135119490	135119491	0,0,0	2	72,262	0,88
chr10	135148719	135149570	chr10:135148719-135149570	10.000	.	135149483	135149484	0,0,0	2	764,85	0,766
chr10	135161757	135161968	chr10:135161757-135161968	4.000	.	135161917	135161918	0,0,0	2	137,27	0,184
chr10	135185792	135186292	chr10:135185792-135186292	5.000	.	135186096	135186097	0,0,0	2	298,188	0,312
chr10	135192008	135192185	chr10:135192008-135192185	46.000	.	135192103	135192104	0,0,0	2	92,78	0,99
chr10	135255323	135255644	chr10:135255323-135255644	3.000	.	135255343	135255344	0,0,0	2	4,283	0,38
chr10	135256007	135256337	chr10:135256007-135256337	9.000	.	135256081	135256082	0,0,0	2	67,248	0,82
chr10	13754853	13755361	chr10:13754853-13755361	3.000	.	13755152	13755153	0,0,0	2	221,129	0,379
chr10	13829074	13829368	chr10:13829074-13829368	11.000	.	13829160	13829161	0,0,0	2	37,157	0,137
chr10	13830115	13830402	chr10:13830115-13830402	2.000	.	13830172	13830173	0,0,0	2	15,186	0,101
chr10	14030255	14030354	chr10:14030255-14030354	3.000	.	14030331	14030332	0,0,0	2	56,1	0,98
chr10	14030845	14031224	chr10:14030845-14031224	2.000	.	14031173	14031174	0,0,0	2	311,32	0,347
chr10	14089455	14089856	chr10:14089455-14089856	2.000	.	14089517	14089518	0,0,0	2	1,277	0,124
chr10	14091216	14091602	chr10:14091216-14091602	2.000	.	14091408	14091409	0,0,0	2	135,136	0,250
chr10	14390084	14390196	chr10:14390084-14390196	2.000	.	14390096	14390097	0,0,0	2	1,87	0,25
chr10	14592197	14592826	chr10:14592197-14592826	10.000	.	14592723	14592724	0,0,0	2	481,56	0,573
chr10	14609003	14611038	chr10:14609003-14611038	58.000	.	14610342	14610343	0,0,0	2	1311,667	0,1368
chr10	14637312	14637802	chr10:14637312-14637802	7.000	.	14637693	14637694	0,0,0	2	381,108	0,382
chr10	14689838	14690898	chr10:14689838-14690898	19.000	.	14690697	14690698	0,0,0	2	838,178	0,882
chr10	14716526	14716720	chr10:14716526-14716720	15.000	.	14716605	14716606	0,0,0	2	34,68	0,126
chr10	14718282	14718591	chr10:14718282-14718591	3.000	.	14718579	14718580	0,0,0	2	297,10	0,299
chr10	1477826	1478286	chr10:1477826-1478286	11.000	.	1478136	1478137	0,0,0	2	259,97	0,363
chr10	14784777	14785006	chr10:14784777-14785006	5.000	.	14784940	14784941	0,0,0	2	130,32	0,197
chr10	14874364	14875050	chr10:14874364-14875050	2.000	.	14874467	14874468	0,0,0	2	34,513	0,173
chr10	14902706	14903140	chr10:14902706-14903140	7.000	.	14903050	14903051	0,0,0	2	339,84	0,350
chr10	14905813	14906274	chr10:14905813-14906274	2.000	.	14905905	14905906	0,0,0	2	1,276	0,185
chr10	14964109	14964448	chr10:14964109-14964448	2.000	.	14964292	14964293	0,0,0	2	30,1	0,338
chr10	1507775	1508243	chr10:1507775-1508243	13.000	.	1507879	1507880	0,0,0	2	55,314	0,154
chr10	1509780	1510141	chr10:1509780-1510141	4.000	.	1509902	1509903	0,0,0	2	44,160	0,201
chr10	15157997	15158695	chr10:15157997-15158695	10.000	.	15158184	15158185	0,0,0	2	92,415	0,283
chr10	15180583	15180790	chr10:15180583-15180790	3.000	.	15180692	15180693	0,0,0	2	14,1	0,206
chr10	15194072	15194388	chr10:15194072-15194388	26.000	.	15194259	15194260	0,0,0	2	109,49	0,267
chr10	15194565	15194862	chr10:15194565-15194862	3.000	.	15194775	15194776	0,0,0	2	207,83	0,214
chr10	15211781	15212183	chr10:15211781-15212183	10.000	.	15211864	15211865	0,0,0	2	56,290	0,112
chr10	15244267	15244492	chr10:15244267-15244492	2.000	.	15244441	15244442	0,0,0	2	128,4	0,221
chr10	15261336	15261572	chr10:15261336-15261572	3.000	.	15261399	15261400	0,0,0	2	15,124	0,112
chr10	15265940	15266193	chr10:15265940-15266193	4.000	.	15266124	15266125	0,0,0	2	146,29	0,224
chr10	15279199	15279604	chr10:15279199-15279604	10.000	.	15279362	15279363	0,0,0	2	115,192	0,213
chr10	15301209	15301528	chr10:15301209-15301528	5.000	.	15301517	15301518	0,0,0	2	300,1	0,318
chr10	15376274	15376567	chr10:15376274-15376567	46.000	.	15376434	15376435	0,0,0	2	113,85	0,208
chr10	15387315	15388086	chr10:15387315-15388086	7.000	.	15388037	15388038	0,0,0	2	705,31	0,740
chr10	15390967	15391663	chr10:15390967-15391663	80.000	.	15391357	15391358	0,0,0	2	365,279	0,417
chr10	15405637	15406178	chr10:15405637-15406178	4.000	.	15406004	15406005	0,0,0	2	358,164	0,377
chr10	15427841	15428193	chr10:15427841-15428193	2.000	.	15427943	15427944	0,0,0	2	1,148	0,204
chr10	15441379	15441418	chr10:15441379-15441418	2.000	.	15441397	15441398	0,0,0	2	1,2	0,37
chr10	15481595	15482059	chr10:15481595-15482059	4.000	.	15481702	15481703	0,0,0	2	92,340	0,124
chr10	15565408	15565784	chr10:15565408-15565784	6.000	.	15565613	15565614	0,0,0	2	49,13	0,363
chr10	15631488	15631668	chr10:15631488-15631668	2.000	.	15631579	15631580	0,0,0	2	17,13	0,167
chr10	15780258	15780588	chr10:15780258-15780588	7.000	.	15780353	15780354	0,0,0	2	24,162	0,168
chr10	15790193	15790463	chr10:15790193-15790463	11.000	.	15790380	15790381	0,0,0	2	160,54	0,216
chr10	15829257	15830078	chr10:15829257-15830078	107.000	.	15829702	15829703	0,0,0	2	439,369	0,452
chr10	15837273	15837381	chr10:15837273-15837381	4.000	.	15837327	15837328	0,0,0	2	2,1	0,107
chr10	15838645	15839102	chr10:15838645-15839102	14.000	.	15838967	15838968	0,0,0	2	259,70	0,387
chr10	15867017	15867243	chr10:15867017-15867243	2.000	.	15867098	15867099	0,0,0	2	17,80	0,146
chr10	15890831	15891204	chr10:15890831-15891204	2.000	.	15891049	15891050	0,0,0	2	72,7	0,366
chr10	1637027	1637330	chr10:1637027-1637330	3.000	.	1637277	1637278	0,0,0	2	203,5	0,298
chr10	16515559	16515702	chr10:16515559-16515702	3.000	.	16515609	16515610	0,0,0	2	12,53	0,90
chr10	1653224	1653353	chr10:1653224-1653353	2.000	.	1653288	1653289	0,0,0	2	1,1	0,128
chr10	16624079	16624415	chr10:16624079-16624415	2.000	.	16624247	16624248	0,0,0	2	3,1	0,335
chr10	16664126	16664262	chr10:16664126-16664262	2.000	.	16664195	16664196	0,0,0	2	4,1	0,135
chr10	16726937	16727325	chr10:16726937-16727325	2.000	.	16727125	16727126	0,0,0	2	6,17	0,371
chr10	16733117	16733561	chr10:16733117-16733561	4.000	.	16733278	16733279	0,0,0	2	132,253	0,191
chr10	16750132	16750525	chr10:16750132-16750525	4.000	.	16750441	16750442	0,0,0	2	228,1	0,392
chr10	16753418	16753744	chr10:16753418-16753744	2.000	.	16753632	16753633	0,0,0	2	105,1	0,325
chr10	16798843	16798998	chr10:16798843-16798998	16.000	.	16798877	16798878	0,0,0	2	16,102	0,53
chr10	16829315	16829696	chr10:16829315-16829696	2.000	.	16829503	16829504	0,0,0	2	11,15	0,366
chr10	16836726	16836876	chr10:16836726-16836876	3.000	.	16836783	16836784	0,0,0	2	8,43	0,107
chr10	16840700	16840871	chr10:16840700-16840871	6.000	.	16840799	16840800	0,0,0	2	76,48	0,123
chr10	17010276	17010674	chr10:17010276-17010674	10.000	.	17010589	17010590	0,0,0	2	290,61	0,337
chr10	17044033	17044525	chr10:17044033-17044525	5.000	.	17044256	17044257	0,0,0	2	96,141	0,351
chr10	17067572	17067948	chr10:17067572-17067948	4.000	.	17067742	17067743	0,0,0	2	139,173	0,203
chr10	17105119	17105352	chr10:17105119-17105352	3.000	.	17105272	17105273	0,0,0	2	78,4	0,229
chr10	17248226	17248372	chr10:17248226-17248372	3.000	.	17248293	17248294	0,0,0	2	25,35	0,111
chr10	17430236	17430544	chr10:17430236-17430544	7.000	.	17430384	17430385	0,0,0	2	116,127	0,181
chr10	17447980	17448494	chr10:17447980-17448494	22.000	.	17448315	17448316	0,0,0	2	318,161	0,353
chr10	17470816	17471042	chr10:17470816-17471042	3.000	.	17470974	17470975	0,0,0	2	115,23	0,203
chr10	17548340	17548737	chr10:17548340-17548737	4.000	.	17548554	17548555	0,0,0	2	205,172	0,225
chr10	17623952	17624146	chr10:17623952-17624146	2.000	.	17624048	17624049	0,0,0	2	1,1	0,193
chr10	1847492	1847564	chr10:1847492-1847564	2.000	.	1847526	1847527	0,0,0	2	2,4	0,68
chr10	18493063	18493383	chr10:18493063-18493383	2.000	.	18493149	18493150	0,0,0	2	1,148	0,172
chr10	18578002	18578209	chr10:18578002-18578209	2.000	.	18578083	18578084	0,0,0	2	2,45	0,162
chr10	18688251	18688486	chr10:18688251-18688486	6.000	.	18688353	18688354	0,0,0	2	1,31	0,204
chr10	18749831	18750060	chr10:18749831-18750060	5.000	.	18749957	18749958	0,0,0	2	36,11	0,218
chr10	18766810	18767006	chr10:18766810-18767006	2.000	.	18766901	18766902	0,0,0	2	1,14	0,182
chr10	18814073	18814559	chr10:18814073-18814559	5.000	.	18814447	18814448	0,0,0	2	293,30	0,456
chr10	18819041	18820177	chr10:18819041-18820177	11.000	.	18819876	18819877	0,0,0	2	809,274	0,862
chr10	18840046	18840217	chr10:18840046-18840217	2.000	.	18840072	18840073	0,0,0	2	9,127	0,44
chr10	18899375	18899739	chr10:18899375-18899739	79.000	.	18899623	18899624	0,0,0	2	247,113	0,251
chr10	18939223	18939513	chr10:18939223-18939513	7.000	.	18939447	18939448	0,0,0	2	194,35	0,255
chr10	1896420	1896567	chr10:1896420-1896567	2.000	.	1896443	1896444	0,0,0	2	1,100	0,47
chr10	1898950	1899158	chr10:1898950-1899158	2.000	.	1899053	1899054	0,0,0	2	1,1	0,207
chr10	19337000	19337215	chr10:19337000-19337215	2.000	.	19337031	19337032	0,0,0	2	1,153	0,62
chr10	19338552	19338792	chr10:19338552-19338792	7.000	.	19338671	19338672	0,0,0	2	94,94	0,146
chr10	19421464	19421835	chr10:19421464-19421835	2.000	.	19421728	19421729	0,0,0	2	160,2	0,369
chr10	19583249	19583467	chr10:19583249-19583467	12.000	.	19583353	19583354	0,0,0	2	27,35	0,183
chr10	19712801	19713018	chr10:19712801-19713018	3.000	.	19712972	19712973	0,0,0	2	141,15	0,202
chr10	20110064	20110759	chr10:20110064-20110759	14.000	.	20110290	20110291	0,0,0	2	224,465	0,230
chr10	20148215	20148585	chr10:20148215-20148585	3.000	.	20148390	20148391	0,0,0	2	85,104	0,266
chr10	2015888	2016054	chr10:2015888-2016054	2.000	.	2015972	2015973	0,0,0	2	5,1	0,165
chr10	20193361	20193683	chr10:20193361-20193683	5.000	.	20193433	20193434	0,0,0	2	73,249	0,73
chr10	20266702	20267038	chr10:20266702-20267038	3.000	.	20266859	20266860	0,0,0	2	7,28	0,308
chr10	20306603	20306921	chr10:20306603-20306921	2.000	.	20306690	20306691	0,0,0	2	1,143	0,175
chr10	20337004	20337347	chr10:20337004-20337347	2.000	.	20337331	20337332	0,0,0	2	315,3	0,340
chr10	20352659	20353033	chr10:20352659-20353033	3.000	.	20352941	20352942	0,0,0	2	207,15	0,359
chr10	20368919	20370305	chr10:20368919-20370305	26.000	.	20369671	20369672	0,0,0	2	688,569	0,817
chr10	20374578	20375232	chr10:20374578-20375232	11.000	.	20374932	20374933	0,0,0	2	322,267	0,387
chr10	20376516	20377727	chr10:20376516-20377727	4.000	.	20377388	20377389	0,0,0	2	832,297	0,914
chr10	20522417	20522534	chr10:20522417-20522534	2.000	.	20522450	20522451	0,0,0	2	1,51	0,66
chr10	20579279	20579671	chr10:20579279-20579671	2.000	.	20579473	20579474	0,0,0	2	1,4	0,388
chr10	2058539	2058770	chr10:2058539-2058770	2.000	.	2058646	2058647	0,0,0	2	1,16	0,215
chr10	20673384	20673542	chr10:20673384-20673542	2.000	.	20673462	20673463	0,0,0	2	1,1	0,157
chr10	20686472	20686593	chr10:20686472-20686593	2.000	.	20686532	20686533	0,0,0	2	9,8	0,113
chr10	20694203	20694706	chr10:20694203-20694706	6.000	.	20694455	20694456	0,0,0	2	118,115	0,388
chr10	20790200	20790468	chr10:20790200-20790468	2.000	.	20790344	20790345	0,0,0	2	22,1	0,267
chr10	208381	208766	chr10:208381-208766	5.000	.	208432	208433	0,0,0	2	3,284	0,101
chr10	20890483	20890512	chr10:20890483-20890512	3.000	.	20890497	20890498	0,0,0	2	1,1	0,28
chr10	20900037	20900453	chr10:20900037-20900453	2.000	.	20900265	20900266	0,0,0	2	43,1	0,415
chr10	21241902	21242355	chr10:21241902-21242355	4.000	.	21242146	21242147	0,0,0	2	160,123	0,330
chr10	21259614	21260016	chr10:21259614-21260016	3.000	.	21259856	21259857	0,0,0	2	127,43	0,359
chr10	21291595	21292088	chr10:21291595-21292088	3.000	.	21291964	21291965	0,0,0	2	352,106	0,387
chr10	21318209	21318525	chr10:21318209-21318525	3.000	.	21318362	21318363	0,0,0	2	3,11	0,305
chr10	21318896	21319293	chr10:21318896-21319293	4.000	.	21319243	21319244	0,0,0	2	334,35	0,362
chr10	21376832	21377119	chr10:21376832-21377119	2.000	.	21376975	21376976	0,0,0	2	1,1	0,286
chr10	2140634	2140946	chr10:2140634-2140946	2.000	.	2140909	2140910	0,0,0	2	241,1	0,311
chr10	21413629	21413902	chr10:21413629-21413902	2.000	.	21413760	21413761	0,0,0	2	1,10	0,263
chr10	21444337	21444701	chr10:21444337-21444701	2.000	.	21444599	21444600	0,0,0	2	162,1	0,363
chr10	21619608	21619828	chr10:21619608-21619828	7.000	.	21619727	21619728	0,0,0	2	65,45	0,175
chr10	21841724	21842245	chr10:21841724-21842245	4.000	.	21842017	21842018	0,0,0	2	253,187	0,334
chr10	21914045	21914364	chr10:21914045-21914364	39.000	.	21914271	21914272	0,0,0	2	203,69	0,250
chr10	21956307	21956621	chr10:21956307-21956621	13.000	.	21956314	21956315	0,0,0	2	2,300	0,14
chr10	22024852	22025222	chr10:22024852-22025222	2.000	.	22024963	22024964	0,0,0	2	1,147	0,223
chr10	22083244	22083431	chr10:22083244-22083431	18.000	.	22083356	22083357	0,0,0	2	82,43	0,144
chr10	2234548	2234736	chr10:2234548-2234736	2.000	.	2234713	2234714	0,0,0	2	144,1	0,187
chr10	22518048	22518201	chr10:22518048-22518201	7.000	.	22518123	22518124	0,0,0	2	59,60	0,93
chr10	22622231	22622432	chr10:22622231-22622432	23.000	.	22622326	22622327	0,0,0	2	57,66	0,135
chr10	22768234	22768847	chr10:22768234-22768847	8.000	.	22768476	22768477	0,0,0	2	221,348	0,265
chr10	22832106	22832324	chr10:22832106-22832324	4.000	.	22832310	22832311	0,0,0	2	197,6	0,212
chr10	22919242	22919994	chr10:22919242-22919994	40.000	.	22919714	22919715	0,0,0	2	456,263	0,489
chr10	22942002	22942359	chr10:22942002-22942359	10.000	.	22942269	22942270	0,0,0	2	252,73	0,284
chr10	22955287	22955684	chr10:22955287-22955684	20.000	.	22955613	22955614	0,0,0	2	317,61	0,336
chr10	22982185	22982505	chr10:22982185-22982505	3.000	.	22982404	22982405	0,0,0	2	156,37	0,283
chr10	22991991	22992497	chr10:22991991-22992497	6.000	.	22992469	22992470	0,0,0	2	471,20	0,486
chr10	22992624	22994082	chr10:22992624-22994082	5.000	.	22993899	22993900	0,0,0	2	1231,137	0,1321
chr10	23285855	23286172	chr10:23285855-23286172	2.000	.	23286013	23286014	0,0,0	2	2,1	0,316
chr10	23697452	23697820	chr10:23697452-23697820	16.000	.	23697626	23697627	0,0,0	2	50,68	0,300
chr10	23721171	23721671	chr10:23721171-23721671	33.000	.	23721225	23721226	0,0,0	2	19,410	0,90
chr10	24617303	24617584	chr10:24617303-24617584	3.000	.	24617498	24617499	0,0,0	2	141,31	0,250
chr10	24672597	24673142	chr10:24672597-24673142	20.000	.	24672784	24672785	0,0,0	2	178,348	0,197
chr10	24674605	24675217	chr10:24674605-24675217	8.000	.	24674920	24674921	0,0,0	2	261,241	0,371
chr10	24704716	24704956	chr10:24704716-24704956	3.000	.	24704822	24704823	0,0,0	2	91,117	0,123
chr10	24752495	24752786	chr10:24752495-24752786	8.000	.	24752650	24752651	0,0,0	2	115,95	0,196
chr10	24753016	24753361	chr10:24753016-24753361	15.000	.	24753258	24753259	0,0,0	2	243,102	0,243
chr10	24772233	24773122	chr10:24772233-24773122	58.000	.	24772813	24772814	0,0,0	2	562,289	0,600
chr10	24789393	24789632	chr10:24789393-24789632	2.000	.	24789468	24789469	0,0,0	2	12,100	0,139
chr10	24892553	24892968	chr10:24892553-24892968	3.000	.	24892811	24892812	0,0,0	2	112,9	0,406
chr10	24902393	24902551	chr10:24902393-24902551	2.000	.	24902500	24902501	0,0,0	2	58,1	0,157
chr10	24954247	24954891	chr10:24954247-24954891	6.000	.	24954786	24954787	0,0,0	2	530,94	0,550
chr10	24972078	24972254	chr10:24972078-24972254	3.000	.	24972171	24972172	0,0,0	2	31,19	0,157
chr10	25009201	25010284	chr10:25009201-25010284	10.000	.	25010136	25010137	0,0,0	2	921,133	0,950
chr10	25308937	25309326	chr10:25308937-25309326	2.000	.	25309243	25309244	0,0,0	2	225,1	0,388
chr10	25336952	25337274	chr10:25336952-25337274	2.000	.	25337060	25337061	0,0,0	2	16,121	0,201
chr10	25342953	25343359	chr10:25342953-25343359	2.000	.	25343189	25343190	0,0,0	2	68,1	0,405
chr10	25348874	25349305	chr10:25348874-25349305	170.000	.	25349106	25349107	0,0,0	2	223,188	0,243
chr10	25354125	25354234	chr10:25354125-25354234	2.000	.	25354181	25354182	0,0,0	2	6,1	0,108
chr10	25367699	25368262	chr10:25367699-25368262	17.000	.	25368048	25368049	0,0,0	2	314,177	0,386
chr10	25501560	25501695	chr10:25501560-25501695	2.000	.	25501627	25501628	0,0,0	2	2,1	0,134
chr10	25736708	25736932	chr10:25736708-25736932	2.000	.	25736799	25736800	0,0,0	2	17,57	0,167
chr10	26223878	26224018	chr10:26223878-26224018	2.000	.	26223967	26223968	0,0,0	2	79,40	0,100
chr10	26299297	26299363	chr10:26299297-26299363	3.000	.	26299323	26299324	0,0,0	2	1,13	0,53
chr10	26719915	26720083	chr10:26719915-26720083	2.000	.	26720039	26720040	0,0,0	2	83,2	0,166
chr10	26729099	26729761	chr10:26729099-26729761	5.000	.	26729442	26729443	0,0,0	2	309,284	0,378
chr10	26734436	26734720	chr10:26734436-26734720	2.000	.	26734484	26734485	0,0,0	2	22,209	0,75
chr10	26737702	26738144	chr10:26737702-26738144	8.000	.	26737792	26737793	0,0,0	2	57,317	0,125
chr10	26746121	26746254	chr10:26746121-26746254	5.000	.	26746196	26746197	0,0,0	2	41,23	0,110
chr10	26803974	26804350	chr10:26803974-26804350	2.000	.	26804076	26804077	0,0,0	2	1,172	0,204
chr10	26852995	26853360	chr10:26852995-26853360	2.000	.	26853180	26853181	0,0,0	2	8,1	0,364
chr10	26995573	26995928	chr10:26995573-26995928	2.000	.	26995619	26995620	0,0,0	2	13,274	0,81
chr10	27010247	27010691	chr10:27010247-27010691	10.000	.	27010447	27010448	0,0,0	2	115,157	0,287
chr10	27031970	27033239	chr10:27031970-27033239	4.000	.	27032908	27032909	0,0,0	2	938,329	0,940
chr10	27132471	27132983	chr10:27132471-27132983	11.000	.	27132608	27132609	0,0,0	2	46,283	0,229
chr10	27444880	27445245	chr10:27444880-27445245	29.000	.	27444994	27444995	0,0,0	2	73,208	0,157
chr10	27463321	27463524	chr10:27463321-27463524	5.000	.	27463415	27463416	0,0,0	2	14,27	0,176
chr10	27480886	27481214	chr10:27480886-27481214	2.000	.	27481092	27481093	0,0,0	2	101,16	0,312
chr10	27753747	27754238	chr10:27753747-27754238	3.000	.	27754063	27754064	0,0,0	2	271,129	0,362
chr10	27818332	27818915	chr10:27818332-27818915	12.000	.	27818530	27818531	0,0,0	2	149,334	0,249
chr10	27870087	27870187	chr10:27870087-27870187	3.000	.	27870146	27870147	0,0,0	2	21,1	0,99
chr10	28622393	28622577	chr10:28622393-28622577	5.000	.	28622480	28622481	0,0,0	2	57,66	0,118
chr10	28654660	28655196	chr10:28654660-28655196	16.000	.	28654952	28654953	0,0,0	2	216,166	0,370
chr10	28657199	28657396	chr10:28657199-28657396	10.000	.	28657294	28657295	0,0,0	2	63,68	0,129
chr10	28758158	28758331	chr10:28758158-28758331	2.000	.	28758247	28758248	0,0,0	2	8,1	0,172
chr10	28791238	28791748	chr10:28791238-28791748	3.000	.	28791592	28791593	0,0,0	2	307,108	0,402
chr10	28813970	28814914	chr10:28813970-28814914	7.000	.	28814349	28814350	0,0,0	2	369,554	0,390
chr10	28817768	28819462	chr10:28817768-28819462	53.000	.	28819183	28819184	0,0,0	2	1391,254	0,1440
chr10	28827841	28828404	chr10:28827841-28828404	5.000	.	28827959	28827960	0,0,0	2	42,367	0,196
chr10	28836873	28837250	chr10:28836873-28837250	46.000	.	28837005	28837006	0,0,0	2	1,113	0,264
chr10	28957718	28957905	chr10:28957718-28957905	2.000	.	28957841	28957842	0,0,0	2	65,4	0,183
chr10	29151322	29151411	chr10:29151322-29151411	4.000	.	29151367	29151368	0,0,0	2	24,22	0,67
chr10	291827	291908	chr10:291827-291908	2.000	.	291866	291867	0,0,0	2	9,10	0,71
chr10	29542955	29543359	chr10:29542955-29543359	2.000	.	29543125	29543126	0,0,0	2	14,76	0,328
chr10	29604870	29605233	chr10:29604870-29605233	2.000	.	29605059	29605060	0,0,0	2	18,1	0,362
chr10	29743961	29745671	chr10:29743961-29745671	8.000	.	29744329	29744330	0,0,0	2	206,1179	0,531
chr10	29758102	29758919	chr10:29758102-29758919	4.000	.	29758624	29758625	0,0,0	2	504,276	0,541
chr10	29767342	29767574	chr10:29767342-29767574	2.000	.	29767452	29767453	0,0,0	2	4,15	0,217
chr10	29901717	29902119	chr10:29901717-29902119	3.000	.	29901933	29901934	0,0,0	2	34,3	0,399
chr10	29919057	29919847	chr10:29919057-29919847	30.000	.	29919253	29919254	0,0,0	2	165,562	0,228
chr10	29934630	29935119	chr10:29934630-29935119	10.000	.	29934814	29934815	0,0,0	2	178,297	0,192
chr10	29945849	29946295	chr10:29945849-29946295	6.000	.	29946185	29946186	0,0,0	2	308,80	0,366
chr10	30017729	30018433	chr10:30017729-30018433	10.000	.	30018116	30018117	0,0,0	2	318,246	0,458
chr10	30046990	30047382	chr10:30046990-30047382	2.000	.	30047134	30047135	0,0,0	2	88,191	0,201
chr10	30084791	30085029	chr10:30084791-30085029	2.000	.	30084977	30084978	0,0,0	2	146,10	0,228
chr10	30093048	30093361	chr10:30093048-30093361	9.000	.	30093259	30093260	0,0,0	2	155,44	0,269
chr10	30100697	30100989	chr10:30100697-30100989	8.000	.	30100801	30100802	0,0,0	2	38,120	0,172
chr10	30123982	30124342	chr10:30123982-30124342	2.000	.	30124160	30124161	0,0,0	2	2,4	0,356
chr10	30138467	30138942	chr10:30138467-30138942	7.000	.	30138700	30138701	0,0,0	2	200,208	0,267
chr10	3027717	3028944	chr10:3027717-3028944	216.000	.	3028746	3028747	0,0,0	2	1004,171	0,1056
chr10	3032991	3033581	chr10:3032991-3033581	4.000	.	3033126	3033127	0,0,0	2	94,412	0,178
chr10	30466663	30466696	chr10:30466663-30466696	2.000	.	30466686	30466687	0,0,0	2	15,1	0,32
chr10	30647359	30647594	chr10:30647359-30647594	3.000	.	30647546	30647547	0,0,0	2	146,5	0,230
chr10	30707437	30708258	chr10:30707437-30708258	51.000	.	30707799	30707800	0,0,0	2	362,457	0,364
chr10	30711279	30711474	chr10:30711279-30711474	8.000	.	30711390	30711391	0,0,0	2	61,33	0,162
chr10	30782784	30783215	chr10:30782784-30783215	2.000	.	30782900	30782901	0,0,0	2	99,296	0,135
chr10	30842777	30843615	chr10:30842777-30843615	130.000	.	30842959	30842960	0,0,0	2	177,649	0,189
chr10	30989942	30990393	chr10:30989942-30990393	3.000	.	30990161	30990162	0,0,0	2	53,64	0,387
chr10	30993948	30995000	chr10:30993948-30995000	51.000	.	30994446	30994447	0,0,0	2	466,521	0,531
chr10	31033252	31033652	chr10:31033252-31033652	2.000	.	31033451	31033452	0,0,0	2	1,1	0,399
chr10	31071485	31071938	chr10:31071485-31071938	4.000	.	31071564	31071565	0,0,0	2	25,318	0,135
chr10	31073381	31073956	chr10:31073381-31073956	17.000	.	31073689	31073690	0,0,0	2	259,216	0,359
chr10	31101065	31101307	chr10:31101065-31101307	16.000	.	31101239	31101240	0,0,0	2	152,45	0,197
chr10	31134764	31135139	chr10:31134764-31135139	2.000	.	31134950	31134951	0,0,0	2	1,2	0,373
chr10	31135926	31136322	chr10:31135926-31136322	2.000	.	31136270	31136271	0,0,0	2	304,11	0,385
chr10	31218973	31219172	chr10:31218973-31219172	5.000	.	31219033	31219034	0,0,0	2	15,93	0,106
chr10	31231828	31231965	chr10:31231828-31231965	2.000	.	31231897	31231898	0,0,0	2	3,1	0,136
chr10	31284192	31284598	chr10:31284192-31284598	4.000	.	31284531	31284532	0,0,0	2	299,25	0,381
chr10	31284820	31284981	chr10:31284820-31284981	4.000	.	31284896	31284897	0,0,0	2	21,28	0,133
chr10	31300317	31300679	chr10:31300317-31300679	2.000	.	31300554	31300555	0,0,0	2	173,60	0,302
chr10	31319103	31319554	chr10:31319103-31319554	4.000	.	31319372	31319373	0,0,0	2	205,117	0,334
chr10	31358419	31358800	chr10:31358419-31358800	2.000	.	31358476	31358477	0,0,0	2	3,268	0,113
chr10	31388067	31388414	chr10:31388067-31388414	6.000	.	31388262	31388263	0,0,0	2	146,102	0,245
chr10	31388674	31389125	chr10:31388674-31389125	4.000	.	31388805	31388806	0,0,0	2	94,282	0,169
chr10	31422337	31423018	chr10:31422337-31423018	121.000	.	31422752	31422753	0,0,0	2	405,254	0,427
chr10	3142321	3142782	chr10:3142321-3142782	3.000	.	3142458	3142459	0,0,0	2	90,276	0,185
chr10	31423475	31423893	chr10:31423475-31423893	46.000	.	31423803	31423804	0,0,0	2	286,46	0,372
chr10	31435452	31436284	chr10:31435452-31436284	53.000	.	31435692	31435693	0,0,0	2	206,556	0,276
chr10	31482286	31482585	chr10:31482286-31482585	2.000	.	31482554	31482555	0,0,0	2	239,1	0,298
chr10	31691355	31691878	chr10:31691355-31691878	5.000	.	31691392	31691393	0,0,0	2	1,448	0,75
chr10	31722038	31722079	chr10:31722038-31722079	2.000	.	31722068	31722069	0,0,0	2	22,1	0,40
chr10	31745381	31745528	chr10:31745381-31745528	2.000	.	31745450	31745451	0,0,0	2	53,60	0,87
chr10	31752886	31752990	chr10:31752886-31752990	2.000	.	31752932	31752933	0,0,0	2	1,11	0,93
chr10	31870842	31871157	chr10:31870842-31871157	4.000	.	31871086	31871087	0,0,0	2	221,47	0,268
chr10	31913682	31913843	chr10:31913682-31913843	2.000	.	31913762	31913763	0,0,0	2	1,1	0,160
chr10	31938890	31939154	chr10:31938890-31939154	9.000	.	31939053	31939054	0,0,0	2	142,78	0,186
chr10	31967143	31967643	chr10:31967143-31967643	3.000	.	31967317	31967318	0,0,0	2	134,285	0,215
chr10	31985996	31987412	chr10:31985996-31987412	62.000	.	31986379	31986380	0,0,0	2	376,1024	0,392
chr10	31991229	31991534	chr10:31991229-31991534	2.000	.	31991374	31991375	0,0,0	2	1,15	0,290
chr10	31995778	31996977	chr10:31995778-31996977	44.000	.	31996769	31996770	0,0,0	2	952,167	0,1032
chr10	32040321	32040793	chr10:32040321-32040793	8.000	.	32040505	32040506	0,0,0	2	84,186	0,286
chr10	32090744	32091125	chr10:32090744-32091125	3.000	.	32090942	32090943	0,0,0	2	33,17	0,364
chr10	32130628	32131024	chr10:32130628-32131024	4.000	.	32130925	32130926	0,0,0	2	202,2	0,394
chr10	32225993	32226261	chr10:32225993-32226261	9.000	.	32226059	32226060	0,0,0	2	61,196	0,72
chr10	32236628	32236848	chr10:32236628-32236848	3.000	.	32236689	32236690	0,0,0	2	38,134	0,86
chr10	32394846	32395114	chr10:32394846-32395114	5.000	.	32394967	32394968	0,0,0	2	56,81	0,187
chr10	32421425	32421558	chr10:32421425-32421558	3.000	.	32421497	32421498	0,0,0	2	34,21	0,112
chr10	32428323	32428726	chr10:32428323-32428726	12.000	.	32428461	32428462	0,0,0	2	108,233	0,170
chr10	32460179	32460480	chr10:32460179-32460480	55.000	.	32460326	32460327	0,0,0	2	122,127	0,174
chr10	32638908	32639595	chr10:32638908-32639595	5.000	.	32639183	32639184	0,0,0	2	249,384	0,303
chr10	32639639	32640024	chr10:32639639-32640024	13.000	.	32639962	32639963	0,0,0	2	301,39	0,346
chr10	3264488	3264917	chr10:3264488-3264917	2.000	.	3264767	3264768	0,0,0	2	131,1	0,428
chr10	32673036	32673550	chr10:32673036-32673550	10.000	.	32673197	32673198	0,0,0	2	127,317	0,197
chr10	32737442	32737811	chr10:32737442-32737811	5.000	.	32737518	32737519	0,0,0	2	1,217	0,152
chr10	32743397	32743811	chr10:32743397-32743811	6.000	.	32743650	32743651	0,0,0	2	244,151	0,263
chr10	32865240	32865447	chr10:32865240-32865447	6.000	.	32865349	32865350	0,0,0	2	45,32	0,175
chr10	33228325	33228702	chr10:33228325-33228702	2.000	.	33228568	33228569	0,0,0	2	112,1	0,376
chr10	33232150	33233566	chr10:33232150-33233566	58.000	.	33233402	33233403	0,0,0	2	1213,124	0,1292
chr10	33235536	33235695	chr10:33235536-33235695	5.000	.	33235669	33235670	0,0,0	2	122,14	0,145
chr10	33250683	33251168	chr10:33250683-33251168	8.000	.	33251020	33251021	0,0,0	2	321,131	0,354
chr10	33270793	33271095	chr10:33270793-33271095	183.000	.	33270918	33270919	0,0,0	2	120,171	0,131
chr10	33289324	33289540	chr10:33289324-33289540	3.000	.	33289413	33289414	0,0,0	2	1,37	0,179
chr10	33406782	33407038	chr10:33406782-33407038	2.000	.	33406927	33406928	0,0,0	2	45,9	0,247
chr10	33422933	33423429	chr10:33422933-33423429	9.000	.	33423166	33423167	0,0,0	2	196,225	0,271
chr10	33425182	33425420	chr10:33425182-33425420	3.000	.	33425282	33425283	0,0,0	2	66,103	0,135
chr10	33425710	33425990	chr10:33425710-33425990	3.000	.	33425900	33425901	0,0,0	2	102,1	0,279
chr10	33541828	33542250	chr10:33541828-33542250	4.000	.	33542019	33542020	0,0,0	2	102,141	0,281
chr10	33557922	33558125	chr10:33557922-33558125	2.000	.	33558071	33558072	0,0,0	2	97,1	0,202
chr10	33621132	33621426	chr10:33621132-33621426	5.000	.	33621256	33621257	0,0,0	2	85,130	0,164
chr10	33855457	33855597	chr10:33855457-33855597	9.000	.	33855536	33855537	0,0,0	2	53,34	0,106
chr10	33994558	33994705	chr10:33994558-33994705	2.000	.	33994641	33994642	0,0,0	2	22,1	0,146
chr10	34032282	34032543	chr10:34032282-34032543	4.000	.	34032352	34032353	0,0,0	2	17,137	0,124
chr10	34102525	34102791	chr10:34102525-34102791	10.000	.	34102692	34102693	0,0,0	2	97,27	0,239
chr10	34107247	34107623	chr10:34107247-34107623	10.000	.	34107447	34107448	0,0,0	2	137,112	0,264
chr10	34242124	34242517	chr10:34242124-34242517	2.000	.	34242320	34242321	0,0,0	2	1,1	0,392
chr10	34391166	34391515	chr10:34391166-34391515	6.000	.	34391313	34391314	0,0,0	2	99,153	0,196
chr10	34473304	34473529	chr10:34473304-34473529	2.000	.	34473432	34473433	0,0,0	2	33,1	0,224
chr10	34489400	34489729	chr10:34489400-34489729	5.000	.	34489686	34489687	0,0,0	2	265,20	0,309
chr10	34494221	34494613	chr10:34494221-34494613	3.000	.	34494382	34494383	0,0,0	2	44,112	0,280
chr10	34495971	34496289	chr10:34495971-34496289	5.000	.	34496039	34496040	0,0,0	2	29,210	0,108
chr10	34512311	34512483	chr10:34512311-34512483	2.000	.	34512403	34512404	0,0,0	2	16,2	0,170
chr10	34632847	34633169	chr10:34632847-34633169	9.000	.	34632966	34632967	0,0,0	2	31,114	0,208
chr10	3466441	3466976	chr10:3466441-3466976	5.000	.	3466836	3466837	0,0,0	2	360,103	0,432
chr10	34679361	34679695	chr10:34679361-34679695	2.000	.	34679627	34679628	0,0,0	2	205,5	0,329
chr10	34684901	34685552	chr10:34684901-34685552	4.000	.	34685493	34685494	0,0,0	2	536,1	0,650
chr10	3471055	3471330	chr10:3471055-3471330	3.000	.	3471191	3471192	0,0,0	2	91,92	0,183
chr10	34752776	34753075	chr10:34752776-34753075	3.000	.	34752964	34752965	0,0,0	2	97,18	0,281
chr10	34762476	34762811	chr10:34762476-34762811	14.000	.	34762712	34762713	0,0,0	2	157,18	0,317
chr10	34775044	34775465	chr10:34775044-34775465	4.000	.	34775376	34775377	0,0,0	2	262,18	0,403
chr10	34893867	34893945	chr10:34893867-34893945	4.000	.	34893901	34893902	0,0,0	2	4,13	0,65
chr10	34909864	34910156	chr10:34909864-34910156	3.000	.	34910002	34910003	0,0,0	2	106,121	0,171
chr10	34999416	34999559	chr10:34999416-34999559	3.000	.	34999483	34999484	0,0,0	2	1,9	0,134
chr10	35047377	35047944	chr10:35047377-35047944	20.000	.	35047504	35047505	0,0,0	2	122,433	0,134
chr10	35081751	35082144	chr10:35081751-35082144	2.000	.	35082094	35082095	0,0,0	2	295,1	0,392
chr10	35091813	35092198	chr10:35091813-35092198	3.000	.	35091994	35091995	0,0,0	2	6,28	0,357
chr10	3510375	3510769	chr10:3510375-3510769	11.000	.	3510552	3510553	0,0,0	2	177,215	0,179
chr10	35199197	35199523	chr10:35199197-35199523	3.000	.	35199386	35199387	0,0,0	2	56,3	0,323
chr10	3528491	3528892	chr10:3528491-3528892	8.000	.	3528734	3528735	0,0,0	2	204,117	0,284
chr10	35310687	35310898	chr10:35310687-35310898	3.000	.	35310752	35310753	0,0,0	2	1,80	0,131
chr10	35434181	35434556	chr10:35434181-35434556	2.000	.	35434377	35434378	0,0,0	2	22,4	0,371
chr10	3551165	3551507	chr10:3551165-3551507	3.000	.	3551429	3551430	0,0,0	2	207,19	0,323
chr10	35619198	35619676	chr10:35619198-35619676	8.000	.	35619521	35619522	0,0,0	2	263,94	0,384
chr10	35622846	35622993	chr10:35622846-35622993	6.000	.	35622955	35622956	0,0,0	2	90,18	0,129
chr10	35631931	35632301	chr10:35631931-35632301	15.000	.	35632038	35632039	0,0,0	2	7,162	0,208
chr10	35646062	35646924	chr10:35646062-35646924	4.000	.	35646147	35646148	0,0,0	2	47,737	0,125
chr10	35648816	35649187	chr10:35648816-35649187	2.000	.	35648899	35648900	0,0,0	2	1,204	0,167
chr10	35712074	35712459	chr10:35712074-35712459	3.000	.	35712166	35712167	0,0,0	2	10,210	0,175
chr10	35720146	35720657	chr10:35720146-35720657	3.000	.	35720353	35720354	0,0,0	2	135,231	0,280
chr10	35806816	35806837	chr10:35806816-35806837	2.000	.	35806826	35806827	0,0,0	2	1,1	0,20
chr10	36078368	36078770	chr10:36078368-36078770	3.000	.	36078568	36078569	0,0,0	2	1,2	0,400
chr10	36176564	36176921	chr10:36176564-36176921	7.000	.	36176824	36176825	0,0,0	2	255,91	0,266
chr10	36179204	36179629	chr10:36179204-36179629	30.000	.	36179413	36179414	0,0,0	2	140,145	0,280
chr10	36314947	36315123	chr10:36314947-36315123	2.000	.	36315039	36315040	0,0,0	2	10,1	0,175
chr10	3704522	3704881	chr10:3704522-3704881	2.000	.	3704661	3704662	0,0,0	2	1,81	0,278
chr10	3735079	3735261	chr10:3735079-3735261	2.000	.	3735170	3735171	0,0,0	2	16,15	0,167
chr10	37588077	37588262	chr10:37588077-37588262	5.000	.	37588169	37588170	0,0,0	2	1,1	0,184
chr10	3797182	3797503	chr10:3797182-3797503	17.000	.	3797367	3797368	0,0,0	2	173,123	0,198
chr10	3799770	3800036	chr10:3799770-3800036	5.000	.	3799970	3799971	0,0,0	2	193,57	0,209
chr10	3803431	3803885	chr10:3803431-3803885	5.000	.	3803776	3803777	0,0,0	2	271,34	0,420
chr10	3804185	3804528	chr10:3804185-3804528	22.000	.	3804418	3804419	0,0,0	2	192,67	0,276
chr10	3804954	3806009	chr10:3804954-3806009	13.000	.	3805220	3805221	0,0,0	2	165,686	0,369
chr10	3808596	3808918	chr10:3808596-3808918	2.000	.	3808842	3808843	0,0,0	2	173,1	0,321
chr10	3813223	3813281	chr10:3813223-3813281	2.000	.	3813254	3813255	0,0,0	2	6,1	0,57
chr10	38149661	38150122	chr10:38149661-38150122	10.000	.	38149927	38149928	0,0,0	2	216,143	0,318
chr10	38264342	38264695	chr10:38264342-38264695	8.000	.	38264564	38264565	0,0,0	2	201,108	0,245
chr10	38330193	38330864	chr10:38330193-38330864	4.000	.	38330410	38330411	0,0,0	2	198,434	0,237
chr10	3847893	3853018	chr10:3847893-3853018	2736.000	.	3848872	3848873	0,0,0	2	970,4136	0,989
chr10	3853250	3854357	chr10:3853250-3854357	36.000	.	3853803	3853804	0,0,0	2	541,541	0,566
chr10	3878093	3878166	chr10:3878093-3878166	2.000	.	3878156	3878157	0,0,0	2	58,4	0,69
chr10	3881325	3881617	chr10:3881325-3881617	2.000	.	3881490	3881491	0,0,0	2	40,1	0,291
chr10	3892680	3893298	chr10:3892680-3893298	15.000	.	3893118	3893119	0,0,0	2	389,129	0,489
chr10	3910529	3910916	chr10:3910529-3910916	11.000	.	3910679	3910680	0,0,0	2	112,197	0,190
chr10	3911074	3911778	chr10:3911074-3911778	35.000	.	3911419	3911420	0,0,0	2	336,348	0,356
chr10	3916001	3916382	chr10:3916001-3916382	8.000	.	3916098	3916099	0,0,0	2	33,218	0,163
chr10	3917894	3918120	chr10:3917894-3918120	7.000	.	3917995	3917996	0,0,0	2	96,118	0,108
chr10	3928897	3929126	chr10:3928897-3929126	4.000	.	3929036	3929037	0,0,0	2	134,84	0,145
chr10	3937225	3937661	chr10:3937225-3937661	3.000	.	3937562	3937563	0,0,0	2	321,81	0,355
chr10	3944878	3945263	chr10:3944878-3945263	3.000	.	3945083	3945084	0,0,0	2	28,1	0,384
chr10	3948437	3948785	chr10:3948437-3948785	8.000	.	3948734	3948735	0,0,0	2	268,21	0,327
chr10	3971557	3972140	chr10:3971557-3972140	27.000	.	3971879	3971880	0,0,0	2	296,234	0,349
chr10	3978122	3978999	chr10:3978122-3978999	57.000	.	3978458	3978459	0,0,0	2	326,530	0,347
chr10	3988184	3988451	chr10:3988184-3988451	26.000	.	3988295	3988296	0,0,0	2	82,126	0,141
chr10	3991181	3991617	chr10:3991181-3991617	6.000	.	3991298	3991299	0,0,0	2	58,259	0,177
chr10	4003356	4003598	chr10:4003356-4003598	3.000	.	4003510	4003511	0,0,0	2	126,58	0,184
chr10	4014945	4015330	chr10:4014945-4015330	4.000	.	4014982	4014983	0,0,0	2	2,312	0,73
chr10	4019037	4019193	chr10:4019037-4019193	10.000	.	4019138	4019139	0,0,0	2	77,29	0,127
chr10	4020190	4021500	chr10:4020190-4021500	177.000	.	4020569	4020570	0,0,0	2	365,915	0,395
chr10	4029839	4030218	chr10:4029839-4030218	21.000	.	4029986	4029987	0,0,0	2	100,184	0,195
chr10	406842	407177	chr10:406842-407177	2.000	.	407080	407081	0,0,0	2	143,1	0,334
chr10	4102161	4102528	chr10:4102161-4102528	10.000	.	4102271	4102272	0,0,0	2	66,212	0,155
chr10	4109094	4111031	chr10:4109094-4111031	368.000	.	4110317	4110318	0,0,0	2	1217,707	0,1230
chr10	4116157	4116289	chr10:4116157-4116289	3.000	.	4116221	4116222	0,0,0	2	1,4	0,128
chr10	4170244	4170442	chr10:4170244-4170442	4.000	.	4170325	4170326	0,0,0	2	69,103	0,95
chr10	4172090	4172359	chr10:4172090-4172359	2.000	.	4172209	4172210	0,0,0	2	30,60	0,209
chr10	4172980	4173164	chr10:4172980-4173164	5.000	.	4173081	4173082	0,0,0	2	75,55	0,129
chr10	4247388	4247983	chr10:4247388-4247983	55.000	.	4247677	4247678	0,0,0	2	254,270	0,325
chr10	42529602	42531058	chr10:42529602-42531058	28.000	.	42530073	42530074	0,0,0	2	346,858	0,598
chr10	42531940	42532140	chr10:42531940-42532140	5.000	.	42532032	42532033	0,0,0	2	29,43	0,157
chr10	4255448	4255800	chr10:4255448-4255800	14.000	.	4255487	4255488	0,0,0	2	32,305	0,47
chr10	42805128	42805521	chr10:42805128-42805521	3.000	.	42805324	42805325	0,0,0	2	4,4	0,389
chr10	42817744	42818035	chr10:42817744-42818035	2.000	.	42817890	42817891	0,0,0	2	4,2	0,289
chr10	4309361	4309498	chr10:4309361-4309498	2.000	.	4309410	4309411	0,0,0	2	9,47	0,90
chr10	43097676	43097973	chr10:43097676-43097973	3.000	.	43097888	43097889	0,0,0	2	163,35	0,262
chr10	43108406	43108688	chr10:43108406-43108688	2.000	.	43108538	43108539	0,0,0	2	10,26	0,256
chr10	4322709	4323051	chr10:4322709-4323051	54.000	.	4322897	4322898	0,0,0	2	170,135	0,207
chr10	4323084	4323691	chr10:4323084-4323691	22.000	.	4323270	4323271	0,0,0	2	158,392	0,215
chr10	43276471	43276739	chr10:43276471-43276739	3.000	.	43276696	43276697	0,0,0	2	193,9	0,259
chr10	43484478	43484747	chr10:43484478-43484747	5.000	.	43484637	43484638	0,0,0	2	136,86	0,183
chr10	43576035	43576166	chr10:43576035-43576166	2.000	.	43576108	43576109	0,0,0	2	18,1	0,130
chr10	43653505	43653883	chr10:43653505-43653883	3.000	.	43653704	43653705	0,0,0	2	24,2	0,376
chr10	43677812	43678171	chr10:43677812-43678171	3.000	.	43677995	43677996	0,0,0	2	13,4	0,355
chr10	43855274	43855789	chr10:43855274-43855789	2.000	.	43855492	43855493	0,0,0	2	136,213	0,302
chr10	43936189	43936307	chr10:43936189-43936307	3.000	.	43936300	43936301	0,0,0	2	108,3	0,115
chr10	43950916	43951367	chr10:43950916-43951367	102.000	.	43951158	43951159	0,0,0	2	236,202	0,249
chr10	43989861	43990077	chr10:43989861-43990077	2.000	.	43989979	43989980	0,0,0	2	22,1	0,215
chr10	44107774	44108153	chr10:44107774-44108153	3.000	.	44107864	44107865	0,0,0	2	1,199	0,180
chr10	44185590	44186011	chr10:44185590-44186011	59.000	.	44185676	44185677	0,0,0	2	81,328	0,93
chr10	44322509	44322869	chr10:44322509-44322869	2.000	.	44322681	44322682	0,0,0	2	1,15	0,345
chr10	44359332	44359713	chr10:44359332-44359713	13.000	.	44359496	44359497	0,0,0	2	68,119	0,262
chr10	44502659	44502983	chr10:44502659-44502983	2.000	.	44502825	44502826	0,0,0	2	11,1	0,323
chr10	44557281	44557515	chr10:44557281-44557515	2.000	.	44557394	44557395	0,0,0	2	1,8	0,226
chr10	44789162	44789603	chr10:44789162-44789603	37.000	.	44789505	44789506	0,0,0	2	287,40	0,401
chr10	44850779	44850881	chr10:44850779-44850881	2.000	.	44850834	44850835	0,0,0	2	11,1	0,101
chr10	44934256	44934401	chr10:44934256-44934401	2.000	.	44934306	44934307	0,0,0	2	2,46	0,99
chr10	45072538	45072721	chr10:45072538-45072721	2.000	.	45072578	45072579	0,0,0	2	5,107	0,76
chr10	45130920	45131295	chr10:45130920-45131295	2.000	.	45131111	45131112	0,0,0	2	9,1	0,374
chr10	45205354	45205667	chr10:45205354-45205667	3.000	.	45205556	45205557	0,0,0	2	115,22	0,291
chr10	45219929	45220131	chr10:45219929-45220131	3.000	.	45220036	45220037	0,0,0	2	15,1	0,201
chr10	45243093	45243378	chr10:45243093-45243378	4.000	.	45243220	45243221	0,0,0	2	50,80	0,205
chr10	45365168	45365538	chr10:45365168-45365538	3.000	.	45365255	45365256	0,0,0	2	19,213	0,157
chr10	45384273	45384915	chr10:45384273-45384915	283.000	.	45384553	45384554	0,0,0	2	271,351	0,291
chr10	45386524	45386785	chr10:45386524-45386785	12.000	.	45386701	45386702	0,0,0	2	168,74	0,187
chr10	45410498	45411182	chr10:45410498-45411182	4.000	.	45410796	45410797	0,0,0	2	180,267	0,417
chr10	45411192	45411653	chr10:45411192-45411653	6.000	.	45411313	45411314	0,0,0	2	42,259	0,202
chr10	45416849	45417316	chr10:45416849-45417316	4.000	.	45417172	45417173	0,0,0	2	305,125	0,342
chr10	45418741	45419409	chr10:45418741-45419409	12.000	.	45418854	45418855	0,0,0	2	95,535	0,133
chr10	45438617	45438693	chr10:45438617-45438693	2.000	.	45438644	45438645	0,0,0	2	1,22	0,54
chr10	45463446	45464093	chr10:45463446-45464093	7.000	.	45463719	45463720	0,0,0	2	262,362	0,285
chr10	45470128	45470690	chr10:45470128-45470690	16.000	.	45470551	45470552	0,0,0	2	407,121	0,441
chr10	45470699	45471265	chr10:45470699-45471265	6.000	.	45471024	45471025	0,0,0	2	265,179	0,387
chr10	4556661	4557036	chr10:4556661-4557036	39.000	.	4556885	4556886	0,0,0	2	221,147	0,228
chr10	45676122	45676739	chr10:45676122-45676739	7.000	.	45676400	45676401	0,0,0	2	200,259	0,358
chr10	45719820	45720291	chr10:45719820-45720291	6.000	.	45720193	45720194	0,0,0	2	277,1	0,470
chr10	45921807	45922758	chr10:45921807-45922758	8.000	.	45922001	45922002	0,0,0	2	91,652	0,299
chr10	45922798	45923161	chr10:45922798-45923161	3.000	.	45922808	45922809	0,0,0	2	8,349	0,14
chr10	45962990	45963753	chr10:45962990-45963753	8.000	.	45963629	45963630	0,0,0	2	610,94	0,669
chr10	45973795	45973996	chr10:45973795-45973996	5.000	.	45973962	45973963	0,0,0	2	166,31	0,170
chr10	45981432	45981714	chr10:45981432-45981714	5.000	.	45981698	45981699	0,0,0	2	254,3	0,279
chr10	46049826	46050137	chr10:46049826-46050137	2.000	.	46050054	46050055	0,0,0	2	151,5	0,306
chr10	46085675	46086144	chr10:46085675-46086144	2.000	.	46086035	46086036	0,0,0	2	322,69	0,400
chr10	46096650	46096974	chr10:46096650-46096974	9.000	.	46096807	46096808	0,0,0	2	1,10	0,314
chr10	46139969	46140380	chr10:46139969-46140380	4.000	.	46140306	46140307	0,0,0	2	288,24	0,387
chr10	46141497	46142073	chr10:46141497-46142073	3.000	.	46141951	46141952	0,0,0	2	410,76	0,500
chr10	46975204	46975811	chr10:46975204-46975811	5.000	.	46975529	46975530	0,0,0	2	273,229	0,378
chr10	46976613	46976916	chr10:46976613-46976916	3.000	.	46976814	46976815	0,0,0	2	149,48	0,255
chr10	46996524	46997039	chr10:46996524-46997039	17.000	.	46996603	46996604	0,0,0	2	79,434	0,81
chr10	47006917	47007207	chr10:47006917-47007207	2.000	.	47007061	47007062	0,0,0	2	3,4	0,286
chr10	47008056	47008469	chr10:47008056-47008469	13.000	.	47008315	47008316	0,0,0	2	260,153	0,260
chr10	47022656	47023024	chr10:47022656-47023024	20.000	.	47022760	47022761	0,0,0	2	59,218	0,150
chr10	47045706	47046137	chr10:47045706-47046137	16.000	.	47045974	47045975	0,0,0	2	227,120	0,311
chr10	4705176	4706048	chr10:4705176-4706048	39.000	.	4705477	4705478	0,0,0	2	250,518	0,354
chr10	47074288	47074473	chr10:47074288-47074473	8.000	.	47074373	47074374	0,0,0	2	50,63	0,122
chr10	47075173	47075533	chr10:47075173-47075533	88.000	.	47075369	47075370	0,0,0	2	142,108	0,252
chr10	47093504	47093657	chr10:47093504-47093657	3.000	.	47093569	47093570	0,0,0	2	29,50	0,103
chr10	47103816	47103901	chr10:47103816-47103901	2.000	.	47103853	47103854	0,0,0	2	1,10	0,75
chr10	47105575	47106321	chr10:47105575-47106321	15.000	.	47106201	47106202	0,0,0	2	573,65	0,681
chr10	47119807	47120059	chr10:47119807-47120059	5.000	.	47119904	47119905	0,0,0	2	65,122	0,130
chr10	47126661	47127027	chr10:47126661-47127027	2.000	.	47126853	47126854	0,0,0	2	21,1	0,365
chr10	47128020	47128142	chr10:47128020-47128142	2.000	.	47128121	47128122	0,0,0	2	83,1	0,121
chr10	47138592	47139048	chr10:47138592-47139048	4.000	.	47138960	47138961	0,0,0	2	341,60	0,396
chr10	4719613	4720065	chr10:4719613-4720065	18.000	.	4719884	4719885	0,0,0	2	240,148	0,304
chr10	4720953	4721815	chr10:4720953-4721815	46.000	.	4721663	4721664	0,0,0	2	675,116	0,746
chr10	4746399	4746829	chr10:4746399-4746829	3.000	.	4746582	4746583	0,0,0	2	61,123	0,307
chr10	47588015	47589838	chr10:47588015-47589838	6.000	.	47589192	47589193	0,0,0	2	1148,615	0,1208
chr10	47655760	47656425	chr10:47655760-47656425	39.000	.	47655887	47655888	0,0,0	2	103,512	0,153
chr10	4786525	4786555	chr10:4786525-4786555	2.000	.	4786539	4786540	0,0,0	2	1,1	0,29
chr10	4818075	4818437	chr10:4818075-4818437	2.000	.	4818274	4818275	0,0,0	2	50,13	0,349
chr10	48460946	48461353	chr10:48460946-48461353	3.000	.	48461192	48461193	0,0,0	2	107,20	0,387
chr10	48502740	48502981	chr10:48502740-48502981	2.000	.	48502928	48502929	0,0,0	2	138,1	0,240
chr10	48514524	48514606	chr10:48514524-48514606	2.000	.	48514556	48514557	0,0,0	2	1,18	0,64
chr10	4869550	4869950	chr10:4869550-4869950	4.000	.	4869775	4869776	0,0,0	2	148,96	0,304
chr10	49542994	49543278	chr10:49542994-49543278	5.000	.	49543091	49543092	0,0,0	2	75,163	0,121
chr10	49615635	49615788	chr10:49615635-49615788	2.000	.	49615705	49615706	0,0,0	2	1,13	0,140
chr10	49725493	49725744	chr10:49725493-49725744	8.000	.	49725639	49725640	0,0,0	2	140,98	0,153
chr10	4980326	4980588	chr10:4980326-4980588	3.000	.	4980445	4980446	0,0,0	2	71,93	0,169
chr10	4981738	4982086	chr10:4981738-4982086	5.000	.	4982027	4982028	0,0,0	2	232,1	0,347
chr10	4983778	4984103	chr10:4983778-4984103	7.000	.	4983876	4983877	0,0,0	2	54,181	0,144
chr10	49842353	49842698	chr10:49842353-49842698	4.000	.	49842524	49842525	0,0,0	2	65,66	0,279
chr10	49879266	49879888	chr10:49879266-49879888	30.000	.	49879731	49879732	0,0,0	2	450,140	0,482
chr10	49880138	49880678	chr10:49880138-49880678	93.000	.	49880587	49880588	0,0,0	2	425,65	0,475
chr10	49908419	49908658	chr10:49908419-49908658	3.000	.	49908571	49908572	0,0,0	2	82,16	0,223
chr10	49978307	49978663	chr10:49978307-49978663	2.000	.	49978487	49978488	0,0,0	2	16,11	0,345
chr10	50008394	50008708	chr10:50008394-50008708	8.000	.	50008574	50008575	0,0,0	2	170,122	0,192
chr10	50119057	50119184	chr10:50119057-50119184	2.000	.	50119120	50119121	0,0,0	2	1,1	0,126
chr10	50139469	50139582	chr10:50139469-50139582	3.000	.	50139504	50139505	0,0,0	2	3,45	0,68
chr10	50235161	50235533	chr10:50235161-50235533	2.000	.	50235347	50235348	0,0,0	2	8,7	0,365
chr10	50385430	50385819	chr10:50385430-50385819	9.000	.	50385610	50385611	0,0,0	2	164,191	0,198
chr10	50393027	50393241	chr10:50393027-50393241	4.000	.	50393139	50393140	0,0,0	2	36,24	0,190
chr10	50451805	50451937	chr10:50451805-50451937	2.000	.	50451859	50451860	0,0,0	2	1,23	0,109
chr10	50462669	50462905	chr10:50462669-50462905	3.000	.	50462813	50462814	0,0,0	2	98,45	0,191
chr10	50527036	50527386	chr10:50527036-50527386	3.000	.	50527364	50527365	0,0,0	2	308,1	0,349
chr10	5062385	5062849	chr10:5062385-5062849	11.000	.	5062609	5062610	0,0,0	2	191,206	0,258
chr10	5064380	5064613	chr10:5064380-5064613	2.000	.	5064576	5064577	0,0,0	2	162,1	0,232
chr10	50649458	50649805	chr10:50649458-50649805	2.000	.	50649685	50649686	0,0,0	2	118,9	0,338
chr10	5065315	5065929	chr10:5065315-5065929	137.000	.	5065706	5065707	0,0,0	2	363,193	0,421
chr10	50703820	50704037	chr10:50703820-50704037	2.000	.	50703956	50703957	0,0,0	2	115,59	0,158
chr10	50742580	50742922	chr10:50742580-50742922	2.000	.	50742887	50742888	0,0,0	2	302,29	0,313
chr10	5085988	5086265	chr10:5085988-5086265	6.000	.	5086141	5086142	0,0,0	2	82,52	0,225
chr10	50860502	50860924	chr10:50860502-50860924	6.000	.	50860677	50860678	0,0,0	2	103,173	0,249
chr10	51035338	51035703	chr10:51035338-51035703	2.000	.	51035508	51035509	0,0,0	2	116,140	0,225
chr10	5113896	5114544	chr10:5113896-5114544	15.000	.	5114225	5114226	0,0,0	2	322,311	0,337
chr10	5121118	5121354	chr10:5121118-5121354	3.000	.	5121204	5121205	0,0,0	2	35,98	0,138
chr10	5123334	5123546	chr10:5123334-5123546	2.000	.	5123437	5123438	0,0,0	2	1,6	0,206
chr10	514124	514155	chr10:514124-514155	2.000	.	514139	514140	0,0,0	2	1,1	0,30
chr10	51518270	51518502	chr10:51518270-51518502	3.000	.	51518348	51518349	0,0,0	2	1,76	0,156
chr10	516667	517061	chr10:516667-517061	6.000	.	516851	516852	0,0,0	2	26,51	0,343
chr10	5189455	5189783	chr10:5189455-5189783	19.000	.	5189691	5189692	0,0,0	2	195,49	0,279
chr10	52122255	52122527	chr10:52122255-52122527	3.000	.	52122401	52122402	0,0,0	2	88,66	0,206
chr10	52135607	52135944	chr10:52135607-52135944	3.000	.	52135779	52135780	0,0,0	2	33,25	0,312
chr10	52142403	52143088	chr10:52142403-52143088	7.000	.	52142715	52142716	0,0,0	2	262,321	0,364
chr10	52163407	52164041	chr10:52163407-52164041	3.000	.	52163989	52163990	0,0,0	2	547,16	0,618
chr10	52229498	52229836	chr10:52229498-52229836	3.000	.	52229534	52229535	0,0,0	2	23,287	0,51
chr10	52230246	52231095	chr10:52230246-52231095	45.000	.	52230673	52230674	0,0,0	2	419,412	0,437
chr10	52368390	52368724	chr10:52368390-52368724	4.000	.	52368560	52368561	0,0,0	2	18,11	0,323
chr10	52376395	52376624	chr10:52376395-52376624	3.000	.	52376545	52376546	0,0,0	2	74,1	0,228
chr10	52381621	52382465	chr10:52381621-52382465	58.000	.	52382072	52382073	0,0,0	2	422,362	0,482
chr10	52578285	52578684	chr10:52578285-52578684	2.000	.	52578604	52578605	0,0,0	2	241,1	0,398
chr10	52612090	52612852	chr10:52612090-52612852	4.000	.	52612684	52612685	0,0,0	2	592,164	0,598
chr10	52753310	52754301	chr10:52753310-52754301	10.000	.	52753972	52753973	0,0,0	2	610,275	0,716
chr10	52762493	52762680	chr10:52762493-52762680	2.000	.	52762519	52762520	0,0,0	2	1,135	0,52
chr10	52784844	52785249	chr10:52784844-52785249	4.000	.	52785113	52785114	0,0,0	2	250,115	0,290
chr10	52816536	52817176	chr10:52816536-52817176	5.000	.	52816815	52816816	0,0,0	2	222,303	0,337
chr10	52843180	52843517	chr10:52843180-52843517	40.000	.	52843285	52843286	0,0,0	2	97,222	0,115
chr10	52933357	52933770	chr10:52933357-52933770	3.000	.	52933400	52933401	0,0,0	2	32,357	0,56
chr10	52946483	52947085	chr10:52946483-52947085	15.000	.	52946749	52946750	0,0,0	2	158,226	0,376
chr10	52977701	52977913	chr10:52977701-52977913	2.000	.	52977811	52977812	0,0,0	2	24,14	0,198
chr10	5300477	5300745	chr10:5300477-5300745	2.000	.	5300610	5300611	0,0,0	2	1,1	0,267
chr10	53109271	53109650	chr10:53109271-53109650	3.000	.	53109453	53109454	0,0,0	2	6,19	0,360
chr10	53129636	53130099	chr10:53129636-53130099	3.000	.	53129820	53129821	0,0,0	2	84,178	0,285
chr10	53156891	53157470	chr10:53156891-53157470	12.000	.	53157134	53157135	0,0,0	2	212,303	0,276
chr10	53157556	53157882	chr10:53157556-53157882	6.000	.	53157608	53157609	0,0,0	2	20,240	0,86
chr10	53204462	53204759	chr10:53204462-53204759	3.000	.	53204565	53204566	0,0,0	2	1,90	0,207
chr10	53238086	53238530	chr10:53238086-53238530	3.000	.	53238384	53238385	0,0,0	2	276,123	0,321
chr10	53285496	53285930	chr10:53285496-53285930	3.000	.	53285538	53285539	0,0,0	2	35,384	0,50
chr10	53316757	53317451	chr10:53316757-53317451	4.000	.	53316925	53316926	0,0,0	2	152,509	0,185
chr10	53326644	53327089	chr10:53326644-53327089	3.000	.	53326904	53326905	0,0,0	2	185,108	0,337
chr10	5335882	5336086	chr10:5335882-5336086	15.000	.	5336022	5336023	0,0,0	2	125,48	0,156
chr10	53370879	53371751	chr10:53370879-53371751	9.000	.	53370893	53370894	0,0,0	2	5,848	0,24
chr10	53376419	53377142	chr10:53376419-53377142	3.000	.	53376701	53376702	0,0,0	2	235,393	0,330
chr10	53414281	53414547	chr10:53414281-53414547	2.000	.	53414307	53414308	0,0,0	2	1,214	0,52
chr10	53422123	53422583	chr10:53422123-53422583	6.000	.	53422212	53422213	0,0,0	2	67,348	0,112
chr10	53562750	53563153	chr10:53562750-53563153	2.000	.	53562951	53562952	0,0,0	2	3,2	0,401
chr10	53620171	53620481	chr10:53620171-53620481	2.000	.	53620335	53620336	0,0,0	2	20,1	0,309
chr10	537088	537458	chr10:537088-537458	3.000	.	537273	537274	0,0,0	2	108,106	0,264
chr10	53947180	53947289	chr10:53947180-53947289	4.000	.	53947216	53947217	0,0,0	2	1,36	0,73
chr10	54038722	54039021	chr10:54038722-54039021	2.000	.	54038874	54038875	0,0,0	2	8,1	0,298
chr10	54138282	54138399	chr10:54138282-54138399	3.000	.	54138308	54138309	0,0,0	2	16,79	0,38
chr10	54362522	54362621	chr10:54362522-54362621	2.000	.	54362571	54362572	0,0,0	2	1,1	0,98
chr10	54443595	54444028	chr10:54443595-54444028	2.000	.	54443745	54443746	0,0,0	2	120,251	0,182
chr10	5444386	5445072	chr10:5444386-5445072	11.000	.	5444996	5444997	0,0,0	2	565,29	0,657
chr10	54723489	54723638	chr10:54723489-54723638	2.000	.	54723563	54723564	0,0,0	2	1,1	0,148
chr10	54785011	54785432	chr10:54785011-54785432	4.000	.	54785222	54785223	0,0,0	2	189,186	0,235
chr10	54822714	54822968	chr10:54822714-54822968	2.000	.	54822870	54822871	0,0,0	2	61,1	0,253
chr10	5545452	5545712	chr10:5545452-5545712	9.000	.	5545574	5545575	0,0,0	2	101,116	0,144
chr10	55480731	55480864	chr10:55480731-55480864	5.000	.	55480798	55480799	0,0,0	2	4,2	0,131
chr10	5582910	5583222	chr10:5582910-5583222	12.000	.	5583091	5583092	0,0,0	2	113,62	0,250
chr10	5586357	5586841	chr10:5586357-5586841	5.000	.	5586559	5586560	0,0,0	2	161,240	0,244
chr10	55906230	55906626	chr10:55906230-55906626	3.000	.	55906427	55906428	0,0,0	2	1,2	0,394
chr10	5591654	5591891	chr10:5591654-5591891	76.000	.	5591794	5591795	0,0,0	2	113,68	0,169
chr10	5596184	5596661	chr10:5596184-5596661	8.000	.	5596319	5596320	0,0,0	2	123,329	0,148
chr10	5626887	5627160	chr10:5626887-5627160	3.000	.	5627037	5627038	0,0,0	2	104,76	0,197
chr10	5631963	5632232	chr10:5631963-5632232	3.000	.	5632132	5632133	0,0,0	2	91,20	0,249
chr10	563698	563963	chr10:563698-563963	2.000	.	563838	563839	0,0,0	2	17,1	0,264
chr10	564405	564800	chr10:564405-564800	2.000	.	564675	564676	0,0,0	2	151,5	0,390
chr10	5651016	5652560	chr10:5651016-5652560	108.000	.	5652087	5652088	0,0,0	2	1061,462	0,1082
chr10	5670249	5670697	chr10:5670249-5670697	11.000	.	5670537	5670538	0,0,0	2	261,131	0,317
chr10	5688201	5688440	chr10:5688201-5688440	2.000	.	5688343	5688344	0,0,0	2	93,46	0,193
chr10	5704674	5705303	chr10:5704674-5705303	5.000	.	5705051	5705052	0,0,0	2	345,218	0,411
chr10	5706352	5706618	chr10:5706352-5706618	5.000	.	5706530	5706531	0,0,0	2	171,79	0,187
chr10	57138003	57138376	chr10:57138003-57138376	2.000	.	57138282	57138283	0,0,0	2	189,3	0,370
chr10	5851860	5852669	chr10:5851860-5852669	3.000	.	5852514	5852515	0,0,0	2	568,67	0,742
chr10	58751917	58752230	chr10:58751917-58752230	2.000	.	58752113	58752114	0,0,0	2	85,4	0,309
chr10	58779474	58779567	chr10:58779474-58779567	2.000	.	58779513	58779514	0,0,0	2	4,18	0,75
chr10	5934240	5934807	chr10:5934240-5934807	25.000	.	5934448	5934449	0,0,0	2	199,349	0,218
chr10	5937729	5938551	chr10:5937729-5938551	41.000	.	5937995	5937996	0,0,0	2	266,555	0,267
chr10	5946304	5946545	chr10:5946304-5946545	4.000	.	5946395	5946396	0,0,0	2	54,112	0,129
chr10	59534672	59534805	chr10:59534672-59534805	2.000	.	59534735	59534736	0,0,0	2	1,7	0,126
chr10	596545	596957	chr10:596545-596957	2.000	.	596739	596740	0,0,0	2	1,23	0,389
chr10	59657486	59657621	chr10:59657486-59657621	4.000	.	59657553	59657554	0,0,0	2	36,35	0,100
chr10	59658073	59658543	chr10:59658073-59658543	16.000	.	59658237	59658238	0,0,0	2	106,246	0,224
chr10	5986317	5986827	chr10:5986317-5986827	23.000	.	5986562	5986563	0,0,0	2	185,203	0,307
chr10	5991532	5991740	chr10:5991532-5991740	3.000	.	5991683	5991684	0,0,0	2	107,11	0,197
chr10	5997780	5997948	chr10:5997780-5997948	3.000	.	5997910	5997911	0,0,0	2	122,28	0,140
chr10	59989387	59989453	chr10:59989387-59989453	2.000	.	59989425	59989426	0,0,0	2	12,1	0,65
chr10	60011923	60012352	chr10:60011923-60012352	8.000	.	60012128	60012129	0,0,0	2	144,162	0,267
chr10	60068369	60068693	chr10:60068369-60068693	5.000	.	60068517	60068518	0,0,0	2	68,94	0,230
chr10	60082329	60082458	chr10:60082329-60082458	2.000	.	60082402	60082403	0,0,0	2	19,1	0,128
chr10	60102031	60102570	chr10:60102031-60102570	3.000	.	60102166	60102167	0,0,0	2	77,344	0,195
chr10	6013001	6013922	chr10:6013001-6013922	16.000	.	6013363	6013364	0,0,0	2	348,544	0,377
chr10	60139014	60139417	chr10:60139014-60139417	4.000	.	60139102	60139103	0,0,0	2	79,304	0,99
chr10	6014629	6015073	chr10:6014629-6015073	5.000	.	6015022	6015023	0,0,0	2	384,41	0,403
chr10	6020851	6021020	chr10:6020851-6021020	3.000	.	6020955	6020956	0,0,0	2	90,49	0,120
chr10	60327102	60327395	chr10:60327102-60327395	5.000	.	60327113	60327114	0,0,0	2	1,270	0,23
chr10	6051091	6051464	chr10:6051091-6051464	13.000	.	6051341	6051342	0,0,0	2	230,101	0,272
chr10	60567522	60567915	chr10:60567522-60567915	3.000	.	60567872	60567873	0,0,0	2	331,23	0,370
chr10	60704519	60704675	chr10:60704519-60704675	2.000	.	60704627	60704628	0,0,0	2	62,1	0,155
chr10	6095769	6096278	chr10:6095769-6096278	7.000	.	6096042	6096043	0,0,0	2	261,222	0,287
chr10	610886	611278	chr10:610886-611278	4.000	.	611255	611256	0,0,0	2	350,2	0,390
chr10	6110386	6110605	chr10:6110386-6110605	3.000	.	6110532	6110533	0,0,0	2	122,47	0,172
chr10	6112781	6112905	chr10:6112781-6112905	2.000	.	6112833	6112834	0,0,0	2	5,23	0,101
chr10	6113336	6113472	chr10:6113336-6113472	2.000	.	6113396	6113397	0,0,0	2	14,29	0,107
chr10	6114255	6114871	chr10:6114255-6114871	21.000	.	6114552	6114553	0,0,0	2	272,292	0,324
chr10	6116758	6117094	chr10:6116758-6117094	36.000	.	6116917	6116918	0,0,0	2	149,165	0,171
chr10	61284131	61284144	chr10:61284131-61284144	2.000	.	61284136	61284137	0,0,0	2	1,2	0,11
chr10	61437866	61438225	chr10:61437866-61438225	2.000	.	61438144	61438145	0,0,0	2	251,53	0,306
chr10	61455174	61455670	chr10:61455174-61455670	3.000	.	61455509	61455510	0,0,0	2	310,134	0,362
chr10	61466940	61467929	chr10:61466940-61467929	37.000	.	61467660	61467661	0,0,0	2	710,257	0,732
chr10	61483301	61483606	chr10:61483301-61483606	7.000	.	61483453	61483454	0,0,0	2	86,86	0,219
chr10	61483689	61484336	chr10:61483689-61484336	143.000	.	61483926	61483927	0,0,0	2	197,369	0,278
chr10	61501364	61501691	chr10:61501364-61501691	2.000	.	61501453	61501454	0,0,0	2	12,160	0,167
chr10	61567266	61567653	chr10:61567266-61567653	3.000	.	61567586	61567587	0,0,0	2	261,7	0,380
chr10	61569740	61569879	chr10:61569740-61569879	2.000	.	61569807	61569808	0,0,0	2	1,5	0,134
chr10	61573817	61574195	chr10:61573817-61574195	3.000	.	61574041	61574042	0,0,0	2	76,4	0,374
chr10	61628717	61629017	chr10:61628717-61629017	2.000	.	61628841	61628842	0,0,0	2	14,64	0,236
chr10	61631854	61632107	chr10:61631854-61632107	3.000	.	61631941	61631942	0,0,0	2	7,85	0,168
chr10	61632261	61633231	chr10:61632261-61633231	71.000	.	61633039	61633040	0,0,0	2	728,141	0,829
chr10	61636213	61636339	chr10:61636213-61636339	3.000	.	61636285	61636286	0,0,0	2	21,1	0,125
chr10	61671590	61671924	chr10:61671590-61671924	2.000	.	61671750	61671751	0,0,0	2	1,13	0,321
chr10	61800125	61800664	chr10:61800125-61800664	2.000	.	61800205	61800206	0,0,0	2	1,379	0,160
chr10	61838103	61838536	chr10:61838103-61838536	3.000	.	61838372	61838373	0,0,0	2	184,78	0,355
chr10	61859304	61859976	chr10:61859304-61859976	5.000	.	61859672	61859673	0,0,0	2	362,296	0,376
chr10	61908670	61909412	chr10:61908670-61909412	24.000	.	61908845	61908846	0,0,0	2	138,529	0,213
chr10	61918042	61918409	chr10:61918042-61918409	3.000	.	61918401	61918402	0,0,0	2	360,7	0,360
chr10	62067681	62068029	chr10:62067681-62068029	6.000	.	62067885	62067886	0,0,0	2	90,28	0,320
chr10	6210861	6211304	chr10:6210861-6211304	3.000	.	6211095	6211096	0,0,0	2	91,65	0,378
chr10	62117962	62118681	chr10:62117962-62118681	2.000	.	62118509	62118510	0,0,0	2	506,130	0,589
chr10	6212996	6213347	chr10:6212996-6213347	2.000	.	6213184	6213185	0,0,0	2	78,52	0,299
chr10	62148557	62148715	chr10:62148557-62148715	3.000	.	62148623	62148624	0,0,0	2	52,76	0,82
chr10	62194751	62194994	chr10:62194751-62194994	4.000	.	62194874	62194875	0,0,0	2	6,1	0,242
chr10	62221969	62222546	chr10:62221969-62222546	3.000	.	62222363	62222364	0,0,0	2	387,175	0,402
chr10	62224573	62225049	chr10:62224573-62225049	3.000	.	62224886	62224887	0,0,0	2	238,87	0,389
chr10	62232110	62232281	chr10:62232110-62232281	3.000	.	62232197	62232198	0,0,0	2	85,81	0,90
chr10	6225307	6225642	chr10:6225307-6225642	3.000	.	6225486	6225487	0,0,0	2	59,35	0,300
chr10	62258063	62258434	chr10:62258063-62258434	5.000	.	62258388	62258389	0,0,0	2	282,1	0,370
chr10	62291999	62293302	chr10:62291999-62293302	34.000	.	62292617	62292618	0,0,0	2	574,639	0,664
chr10	6237735	6238282	chr10:6237735-6238282	9.000	.	6237931	6237932	0,0,0	2	168,322	0,225
chr10	62405110	62405494	chr10:62405110-62405494	2.000	.	62405309	62405310	0,0,0	2	17,1	0,383
chr10	62430333	62430719	chr10:62430333-62430719	3.000	.	62430680	62430681	0,0,0	2	310,1	0,385
chr10	6243064	6243772	chr10:6243064-6243772	25.000	.	6243682	6243683	0,0,0	2	616,87	0,621
chr10	6249569	6250103	chr10:6249569-6250103	3.000	.	6249779	6249780	0,0,0	2	156,269	0,265
chr10	62557159	62557345	chr10:62557159-62557345	2.000	.	62557251	62557252	0,0,0	2	1,1	0,185
chr10	6256481	6256983	chr10:6256481-6256983	3.000	.	6256739	6256740	0,0,0	2	142,127	0,375
chr10	62577030	62577430	chr10:62577030-62577430	5.000	.	62577156	62577157	0,0,0	2	104,250	0,150
chr10	62698422	62699478	chr10:62698422-62699478	17.000	.	62699353	62699354	0,0,0	2	864,57	0,999
chr10	62712799	62712931	chr10:62712799-62712931	3.000	.	62712883	62712884	0,0,0	2	39,1	0,131
chr10	6308980	6309622	chr10:6308980-6309622	9.000	.	6309380	6309381	0,0,0	2	400,241	0,401
chr10	6312197	6312709	chr10:6312197-6312709	22.000	.	6312385	6312386	0,0,0	2	188,322	0,190
chr10	6322356	6322748	chr10:6322356-6322748	6.000	.	6322412	6322413	0,0,0	2	33,312	0,80
chr10	63351039	63351189	chr10:63351039-63351189	2.000	.	63351116	63351117	0,0,0	2	7,1	0,149
chr10	63372017	63372137	chr10:63372017-63372137	2.000	.	63372076	63372077	0,0,0	2	1,1	0,119
chr10	6339021	6339221	chr10:6339021-6339221	27.000	.	6339070	6339071	0,0,0	2	49,150	0,50
chr10	6341238	6341538	chr10:6341238-6341538	7.000	.	6341320	6341321	0,0,0	2	43,178	0,122
chr10	6341752	6342741	chr10:6341752-6342741	7.000	.	6342296	6342297	0,0,0	2	487,387	0,602
chr10	63465193	63465500	chr10:63465193-63465500	2.000	.	63465336	63465337	0,0,0	2	2,21	0,286
chr10	63511861	63512143	chr10:63511861-63512143	6.000	.	63511922	63511923	0,0,0	2	42,201	0,81
chr10	63528897	63529201	chr10:63528897-63529201	2.000	.	63529048	63529049	0,0,0	2	1,1	0,303
chr10	63539727	63540444	chr10:63539727-63540444	5.000	.	63540054	63540055	0,0,0	2	293,355	0,362
chr10	63541822	63542184	chr10:63541822-63542184	5.000	.	63541986	63541987	0,0,0	2	81,114	0,248
chr10	63599743	63599970	chr10:63599743-63599970	12.000	.	63599891	63599892	0,0,0	2	111,41	0,186
chr10	63676469	63676765	chr10:63676469-63676765	2.000	.	63676568	63676569	0,0,0	2	1,98	0,198
chr10	63734702	63734971	chr10:63734702-63734971	2.000	.	63734874	63734875	0,0,0	2	98,21	0,248
chr10	63748463	63748677	chr10:63748463-63748677	3.000	.	63748594	63748595	0,0,0	2	117,67	0,147
chr10	63752032	63753006	chr10:63752032-63753006	44.000	.	63752657	63752658	0,0,0	2	613,336	0,638
chr10	6375537	6375925	chr10:6375537-6375925	2.000	.	6375705	6375706	0,0,0	2	20,70	0,318
chr10	63761899	63762279	chr10:63761899-63762279	3.000	.	63761907	63761908	0,0,0	2	1,364	0,16
chr10	63765196	63765617	chr10:63765196-63765617	4.000	.	63765260	63765261	0,0,0	2	30,321	0,100
chr10	63779807	63780614	chr10:63779807-63780614	15.000	.	63780380	63780381	0,0,0	2	526,186	0,621
chr10	63783100	63783412	chr10:63783100-63783412	3.000	.	63783183	63783184	0,0,0	2	5,150	0,162
chr10	63784077	63784371	chr10:63784077-63784371	3.000	.	63784178	63784179	0,0,0	2	85,176	0,118
chr10	63802768	63804123	chr10:63802768-63804123	11.000	.	63803298	63803299	0,0,0	2	516,809	0,546
chr10	63804886	63805236	chr10:63804886-63805236	8.000	.	63805073	63805074	0,0,0	2	154,128	0,222
chr10	63806913	63807304	chr10:63806913-63807304	7.000	.	63807096	63807097	0,0,0	2	47,70	0,321
chr10	63812473	63812584	chr10:63812473-63812584	2.000	.	63812563	63812564	0,0,0	2	83,12	0,99
chr10	63869489	63869884	chr10:63869489-63869884	2.000	.	63869675	63869676	0,0,0	2	1,22	0,373
chr10	6389828	6390547	chr10:6389828-6390547	7.000	.	6390280	6390281	0,0,0	2	447,261	0,458
chr10	63926710	63926779	chr10:63926710-63926779	2.000	.	63926754	63926755	0,0,0	2	22,1	0,68
chr10	64004863	64005078	chr10:64004863-64005078	2.000	.	64004936	64004937	0,0,0	2	34,102	0,113
chr10	64287141	64287311	chr10:64287141-64287311	8.000	.	64287189	64287190	0,0,0	2	22,94	0,76
chr10	64301611	64301871	chr10:64301611-64301871	3.000	.	64301732	64301733	0,0,0	2	71,87	0,173
chr10	6437613	6437825	chr10:6437613-6437825	3.000	.	6437688	6437689	0,0,0	2	1,62	0,150
chr10	64377432	64377773	chr10:64377432-64377773	6.000	.	64377497	64377498	0,0,0	2	14,224	0,117
chr10	64392009	64392540	chr10:64392009-64392540	4.000	.	64392053	64392054	0,0,0	2	6,447	0,84
chr10	6441494	6441900	chr10:6441494-6441900	4.000	.	6441593	6441594	0,0,0	2	72,279	0,127
chr10	64468424	64468630	chr10:64468424-64468630	5.000	.	64468501	64468502	0,0,0	2	16,67	0,139
chr10	64492894	64493048	chr10:64492894-64493048	2.000	.	64492937	64492938	0,0,0	2	1,67	0,87
chr10	64628041	64628323	chr10:64628041-64628323	2.000	.	64628162	64628163	0,0,0	2	11,50	0,232
chr10	64906868	64907357	chr10:64906868-64907357	2.000	.	64906979	64906980	0,0,0	2	96,362	0,127
chr10	64921793	64922125	chr10:64921793-64922125	2.000	.	64921861	64921862	0,0,0	2	1,196	0,136
chr10	64996001	64996416	chr10:64996001-64996416	8.000	.	64996368	64996369	0,0,0	2	359,39	0,376
chr10	65004194	65004603	chr10:65004194-65004603	4.000	.	65004567	65004568	0,0,0	2	363,24	0,385
chr10	65012350	65013124	chr10:65012350-65013124	7.000	.	65012814	65012815	0,0,0	2	396,241	0,533
chr10	65021618	65022042	chr10:65021618-65022042	23.000	.	65022002	65022003	0,0,0	2	346,1	0,423
chr10	65026348	65026644	chr10:65026348-65026644	2.000	.	65026572	65026573	0,0,0	2	199,45	0,251
chr10	65036966	65037440	chr10:65036966-65037440	2.000	.	65037306	65037307	0,0,0	2	320,113	0,361
chr10	65138990	65139691	chr10:65138990-65139691	13.000	.	65139489	65139490	0,0,0	2	482,183	0,518
chr10	65144732	65145114	chr10:65144732-65145114	2.000	.	65144912	65144913	0,0,0	2	30,50	0,332
chr10	65191792	65192305	chr10:65191792-65192305	10.000	.	65192124	65192125	0,0,0	2	257,104	0,409
chr10	65239559	65240394	chr10:65239559-65240394	3.000	.	65240039	65240040	0,0,0	2	460,334	0,501
chr10	65260137	65260341	chr10:65260137-65260341	3.000	.	65260281	65260282	0,0,0	2	94,9	0,195
chr10	65279093	65279477	chr10:65279093-65279477	3.000	.	65279432	65279433	0,0,0	2	304,9	0,375
chr10	65300509	65301128	chr10:65300509-65301128	2.000	.	65300846	65300847	0,0,0	2	290,234	0,385
chr10	65301420	65301822	chr10:65301420-65301822	4.000	.	65301498	65301499	0,0,0	2	2,247	0,155
chr10	65302989	65303598	chr10:65302989-65303598	3.000	.	65303087	65303088	0,0,0	2	34,446	0,163
chr10	6537009	6537158	chr10:6537009-6537158	5.000	.	6537080	6537081	0,0,0	2	18,24	0,125
chr10	65371744	65371897	chr10:65371744-65371897	4.000	.	65371816	65371817	0,0,0	2	19,27	0,126
chr10	65388140	65390989	chr10:65388140-65390989	120.000	.	65390019	65390020	0,0,0	2	1876,965	0,1884
chr10	65393931	65394240	chr10:65393931-65394240	6.000	.	65394071	65394072	0,0,0	2	6,34	0,275
chr10	65404210	65404425	chr10:65404210-65404425	4.000	.	65404348	65404349	0,0,0	2	76,14	0,201
chr10	65470778	65471028	chr10:65470778-65471028	2.000	.	65470894	65470895	0,0,0	2	63,80	0,170
chr10	65471821	65472357	chr10:65471821-65472357	5.000	.	65472056	65472057	0,0,0	2	190,255	0,281
chr10	65654439	65654719	chr10:65654439-65654719	2.000	.	65654586	65654587	0,0,0	2	17,1	0,279
chr10	65839158	65839462	chr10:65839158-65839462	8.000	.	65839288	65839289	0,0,0	2	130,172	0,132
chr10	6584830	6585625	chr10:6584830-6585625	4.000	.	6585160	6585161	0,0,0	2	298,432	0,363
chr10	6600267	6600528	chr10:6600267-6600528	3.000	.	6600438	6600439	0,0,0	2	158,76	0,185
chr10	6634183	6634374	chr10:6634183-6634374	3.000	.	6634214	6634215	0,0,0	2	23,151	0,40
chr10	6666438	6666710	chr10:6666438-6666710	2.000	.	6666550	6666551	0,0,0	2	1,48	0,224
chr10	667530	667870	chr10:667530-667870	17.000	.	667796	667797	0,0,0	2	237,43	0,297
chr10	67281122	67281274	chr10:67281122-67281274	2.000	.	67281198	67281199	0,0,0	2	2,1	0,151
chr10	67387012	67387349	chr10:67387012-67387349	2.000	.	67387102	67387103	0,0,0	2	1,156	0,181
chr10	67439173	67439218	chr10:67439173-67439218	2.000	.	67439192	67439193	0,0,0	2	1,6	0,39
chr10	67553148	67553569	chr10:67553148-67553569	2.000	.	67553243	67553244	0,0,0	2	1,230	0,191
chr10	6770912	6770956	chr10:6770912-6770956	2.000	.	6770926	6770927	0,0,0	2	1,15	0,29
chr10	68019376	68019794	chr10:68019376-68019794	2.000	.	68019750	68019751	0,0,0	2	332,1	0,417
chr10	6822134	6822596	chr10:6822134-6822596	3.000	.	6822467	6822468	0,0,0	2	326,120	0,342
chr10	68476806	68477339	chr10:68476806-68477339	3.000	.	68477163	68477164	0,0,0	2	318,135	0,398
chr10	686898	687217	chr10:686898-687217	6.000	.	687029	687030	0,0,0	2	77,133	0,186
chr10	6880698	6881034	chr10:6880698-6881034	3.000	.	6880982	6880983	0,0,0	2	235,1	0,335
chr10	691700	692145	chr10:691700-692145	3.000	.	691845	691846	0,0,0	2	40,193	0,252
chr10	69235412	69235725	chr10:69235412-69235725	2.000	.	69235512	69235513	0,0,0	2	5,116	0,197
chr10	69523049	69523461	chr10:69523049-69523461	17.000	.	69523403	69523404	0,0,0	2	343,46	0,366
chr10	69543457	69543589	chr10:69543457-69543589	9.000	.	69543527	69543528	0,0,0	2	53,43	0,89
chr10	69579633	69579873	chr10:69579633-69579873	18.000	.	69579710	69579711	0,0,0	2	55,140	0,100
chr10	6961779	6962362	chr10:6961779-6962362	3.000	.	6961847	6961848	0,0,0	2	1,446	0,137
chr10	69686986	69687109	chr10:69686986-69687109	3.000	.	69687082	69687083	0,0,0	2	76,6	0,117
chr10	69719602	69720450	chr10:69719602-69720450	3.000	.	69720264	69720265	0,0,0	2	491,13	0,835
chr10	69856869	69857042	chr10:69856869-69857042	15.000	.	69856943	69856944	0,0,0	2	70,94	0,79
chr10	69904497	69904761	chr10:69904497-69904761	14.000	.	69904650	69904651	0,0,0	2	145,102	0,162
chr10	69923488	69923843	chr10:69923488-69923843	18.000	.	69923588	69923589	0,0,0	2	61,214	0,141
chr10	70038527	70038964	chr10:70038527-70038964	13.000	.	70038788	70038789	0,0,0	2	257,170	0,267
chr10	70059752	70059990	chr10:70059752-70059990	2.000	.	70059872	70059873	0,0,0	2	4,1	0,237
chr10	70087687	70088035	chr10:70087687-70088035	2.000	.	70087825	70087826	0,0,0	2	1,71	0,277
chr10	70088139	70088309	chr10:70088139-70088309	13.000	.	70088241	70088242	0,0,0	2	92,57	0,113
chr10	70534406	70534965	chr10:70534406-70534965	6.000	.	70534422	70534423	0,0,0	2	12,538	0,21
chr10	70620358	70620669	chr10:70620358-70620669	2.000	.	70620488	70620489	0,0,0	2	15,64	0,247
chr10	70664248	70664647	chr10:70664248-70664647	3.000	.	70664309	70664310	0,0,0	2	14,290	0,109
chr10	70698457	70698980	chr10:70698457-70698980	5.000	.	70698577	70698578	0,0,0	2	112,394	0,129
chr10	70712635	70712925	chr10:70712635-70712925	3.000	.	70712790	70712791	0,0,0	2	23,1	0,289
chr10	70783670	70783691	chr10:70783670-70783691	10.000	.	70783680	70783681	0,0,0	2	9,9	0,12
chr10	70804281	70804610	chr10:70804281-70804610	5.000	.	70804523	70804524	0,0,0	2	190,34	0,295
chr10	70805137	70805781	chr10:70805137-70805781	32.000	.	70805435	70805436	0,0,0	2	261,308	0,336
chr10	70807340	70807408	chr10:70807340-70807408	6.000	.	70807365	70807366	0,0,0	2	25,42	0,26
chr10	70807891	70808115	chr10:70807891-70808115	17.000	.	70807968	70807969	0,0,0	2	69,138	0,86
chr10	70809394	70809628	chr10:70809394-70809628	4.000	.	70809529	70809530	0,0,0	2	115,77	0,157
chr10	70811914	70812257	chr10:70811914-70812257	34.000	.	70811988	70811989	0,0,0	2	68,262	0,81
chr10	70815937	70816217	chr10:70815937-70816217	15.000	.	70816019	70816020	0,0,0	2	32,147	0,133
chr10	70825390	70825908	chr10:70825390-70825908	13.000	.	70825674	70825675	0,0,0	2	221,169	0,349
chr10	70848776	70849174	chr10:70848776-70849174	12.000	.	70848866	70848867	0,0,0	2	35,252	0,146
chr10	70849803	70850205	chr10:70849803-70850205	8.000	.	70849943	70849944	0,0,0	2	129,249	0,153
chr10	70850467	70850526	chr10:70850467-70850526	3.000	.	70850482	70850483	0,0,0	2	1,29	0,30
chr10	7088294	7088569	chr10:7088294-7088569	3.000	.	7088423	7088424	0,0,0	2	1,17	0,258
chr10	70969683	70970159	chr10:70969683-70970159	19.000	.	70969744	70969745	0,0,0	2	24,376	0,100
chr10	70975305	70975499	chr10:70975305-70975499	2.000	.	70975413	70975414	0,0,0	2	30,7	0,187
chr10	70976944	70977433	chr10:70976944-70977433	4.000	.	70977118	70977119	0,0,0	2	114,254	0,235
chr10	70982047	70982720	chr10:70982047-70982720	371.000	.	70982593	70982594	0,0,0	2	511,91	0,582
chr10	70987973	70988272	chr10:70987973-70988272	3.000	.	70988098	70988099	0,0,0	2	54,102	0,197
chr10	71013771	71014168	chr10:71013771-71014168	2.000	.	71013967	71013968	0,0,0	2	1,4	0,393
chr10	71094872	71095217	chr10:71094872-71095217	10.000	.	71095028	71095029	0,0,0	2	120,152	0,193
chr10	71120553	71121017	chr10:71120553-71121017	16.000	.	71120680	71120681	0,0,0	2	123,331	0,133
chr10	71133335	71133745	chr10:71133335-71133745	5.000	.	71133488	71133489	0,0,0	2	17,119	0,291
chr10	71144954	71145215	chr10:71144954-71145215	2.000	.	71145039	71145040	0,0,0	2	56,145	0,116
chr10	71156182	71156501	chr10:71156182-71156501	2.000	.	71156350	71156351	0,0,0	2	98,80	0,239
chr10	71183873	71184223	chr10:71183873-71184223	40.000	.	71183991	71183992	0,0,0	2	90,203	0,147
chr10	71202547	71202727	chr10:71202547-71202727	3.000	.	71202643	71202644	0,0,0	2	22,9	0,171
chr10	71219024	71219469	chr10:71219024-71219469	3.000	.	71219123	71219124	0,0,0	2	79,324	0,121
chr10	71220906	71221380	chr10:71220906-71221380	5.000	.	71221092	71221093	0,0,0	2	141,242	0,232
chr10	71224700	71225144	chr10:71224700-71225144	2.000	.	71224715	71224716	0,0,0	2	3,415	0,29
chr10	71225346	71225796	chr10:71225346-71225796	5.000	.	71225462	71225463	0,0,0	2	54,271	0,179
chr10	71231290	71231672	chr10:71231290-71231672	4.000	.	71231355	71231356	0,0,0	2	14,264	0,118
chr10	7131524	7131702	chr10:7131524-7131702	4.000	.	7131609	7131610	0,0,0	2	3,9	0,169
chr10	71337147	71337353	chr10:71337147-71337353	6.000	.	71337227	71337228	0,0,0	2	1,45	0,161
chr10	71493642	71494040	chr10:71493642-71494040	4.000	.	71493883	71493884	0,0,0	2	214,128	0,270
chr10	71587935	71588240	chr10:71587935-71588240	3.000	.	71588192	71588193	0,0,0	2	214,4	0,301
chr10	71606306	71606523	chr10:71606306-71606523	3.000	.	71606411	71606412	0,0,0	2	1,6	0,211
chr10	71615574	71615799	chr10:71615574-71615799	3.000	.	71615710	71615711	0,0,0	2	77,28	0,197
chr10	71629062	71629187	chr10:71629062-71629187	5.000	.	71629144	71629145	0,0,0	2	45,4	0,121
chr10	71814490	71814758	chr10:71814490-71814758	2.000	.	71814518	71814519	0,0,0	2	1,212	0,56
chr10	71934028	71934268	chr10:71934028-71934268	5.000	.	71934108	71934109	0,0,0	2	81,159	0,81
chr10	71987588	71987997	chr10:71987588-71987997	5.000	.	71987971	71987972	0,0,0	2	377,19	0,390
chr10	71991648	71992448	chr10:71991648-71992448	85.000	.	71992372	71992373	0,0,0	2	707,58	0,742
chr10	72027301	72027549	chr10:72027301-72027549	19.000	.	72027447	72027448	0,0,0	2	141,96	0,152
chr10	72035050	72035113	chr10:72035050-72035113	2.000	.	72035081	72035082	0,0,0	2	1,1	0,62
chr10	72090245	72090819	chr10:72090245-72090819	5.000	.	72090607	72090608	0,0,0	2	346,194	0,380
chr10	72114282	72114822	chr10:72114282-72114822	4.000	.	72114526	72114527	0,0,0	2	237,287	0,253
chr10	72114951	72115585	chr10:72114951-72115585	15.000	.	72115396	72115397	0,0,0	2	419,162	0,472
chr10	72124012	72124353	chr10:72124012-72124353	14.000	.	72124309	72124310	0,0,0	2	259,4	0,337
chr10	72239950	72240387	chr10:72239950-72240387	12.000	.	72240079	72240080	0,0,0	2	114,292	0,145
chr10	72253796	72253951	chr10:72253796-72253951	28.000	.	72253873	72253874	0,0,0	2	52,51	0,104
chr10	72266367	72266425	chr10:72266367-72266425	2.000	.	72266395	72266396	0,0,0	2	1,1	0,57
chr10	7226641	7227032	chr10:7226641-7227032	19.000	.	7226817	7226818	0,0,0	2	144,181	0,210
chr10	7227375	7227894	chr10:7227375-7227894	3.000	.	7227522	7227523	0,0,0	2	122,346	0,173
chr10	72295263	72295715	chr10:72295263-72295715	2.000	.	72295539	72295540	0,0,0	2	204,102	0,350
chr10	72312485	72312807	chr10:72312485-72312807	13.000	.	72312609	72312610	0,0,0	2	99,172	0,150
chr10	72322178	72322569	chr10:72322178-72322569	5.000	.	72322241	72322242	0,0,0	2	25,289	0,102
chr10	72336682	72336886	chr10:72336682-72336886	5.000	.	72336768	72336769	0,0,0	2	46,76	0,128
chr10	72363261	72363558	chr10:72363261-72363558	6.000	.	72363444	72363445	0,0,0	2	73,2	0,295
chr10	72422119	72422462	chr10:72422119-72422462	13.000	.	72422279	72422280	0,0,0	2	118,140	0,203
chr10	72435642	72435885	chr10:72435642-72435885	3.000	.	72435672	72435673	0,0,0	2	9,191	0,52
chr10	72502262	72502810	chr10:72502262-72502810	17.000	.	72502517	72502518	0,0,0	2	222,258	0,290
chr10	7252508	7252901	chr10:7252508-7252901	3.000	.	7252835	7252836	0,0,0	2	300,38	0,355
chr10	7253037	7253351	chr10:7253037-7253351	2.000	.	7253308	7253309	0,0,0	2	231,1	0,313
chr10	72593036	72593506	chr10:72593036-72593506	4.000	.	72593138	72593139	0,0,0	2	69,333	0,137
chr10	72730545	72731021	chr10:72730545-72731021	4.000	.	72730798	72730799	0,0,0	2	209,177	0,299
chr10	72843197	72843382	chr10:72843197-72843382	2.000	.	72843290	72843291	0,0,0	2	3,1	0,184
chr10	7293157	7293458	chr10:7293157-7293458	2.000	.	7293316	7293317	0,0,0	2	19,1	0,300
chr10	72973729	72975294	chr10:72973729-72975294	19.000	.	72973989	72973990	0,0,0	2	223,1267	0,298
chr10	72985137	72986166	chr10:72985137-72986166	11.000	.	72985323	72985324	0,0,0	2	124,780	0,249
chr10	72993841	72994048	chr10:72993841-72994048	3.000	.	72993904	72993905	0,0,0	2	17,97	0,110
chr10	73000349	73000638	chr10:73000349-73000638	3.000	.	73000443	73000444	0,0,0	2	89,189	0,100
chr10	73011990	73012596	chr10:73011990-73012596	12.000	.	73012162	73012163	0,0,0	2	159,419	0,187
chr10	73012935	73013662	chr10:73012935-73013662	2.000	.	73013339	73013340	0,0,0	2	387,304	0,423
chr10	73015538	73016213	chr10:73015538-73016213	43.000	.	73016019	73016020	0,0,0	2	446,158	0,517
chr10	73019850	73020524	chr10:73019850-73020524	16.000	.	73020148	73020149	0,0,0	2	280,356	0,318
chr10	73021818	73022257	chr10:73021818-73022257	9.000	.	73021921	73021922	0,0,0	2	98,329	0,110
chr10	73022514	73022813	chr10:73022514-73022813	7.000	.	73022718	73022719	0,0,0	2	157,46	0,253
chr10	73067506	73067901	chr10:73067506-73067901	7.000	.	73067609	73067610	0,0,0	2	33,221	0,174
chr10	73073008	73073214	chr10:73073008-73073214	2.000	.	73073036	73073037	0,0,0	2	11,159	0,47
chr10	73094945	73095259	chr10:73094945-73095259	3.000	.	73095074	73095075	0,0,0	2	16,71	0,243
chr10	73096980	73097273	chr10:73096980-73097273	4.000	.	73097022	73097023	0,0,0	2	3,210	0,83
chr10	73124615	73125015	chr10:73124615-73125015	2.000	.	73124816	73124817	0,0,0	2	9,6	0,394
chr10	73138346	73138740	chr10:73138346-73138740	10.000	.	73138620	73138621	0,0,0	2	240,84	0,310
chr10	73236785	73236858	chr10:73236785-73236858	2.000	.	73236802	73236803	0,0,0	2	4,41	0,32
chr10	73357351	73357833	chr10:73357351-73357833	45.000	.	73357563	73357564	0,0,0	2	106,162	0,320
chr10	73373213	73373494	chr10:73373213-73373494	74.000	.	73373411	73373412	0,0,0	2	176,60	0,221
chr10	73397068	73397366	chr10:73397068-73397366	4.000	.	73397220	73397221	0,0,0	2	8,1	0,297
chr10	73408785	73409004	chr10:73408785-73409004	20.000	.	73408882	73408883	0,0,0	2	71,95	0,124
chr10	73423199	73423597	chr10:73423199-73423597	2.000	.	73423412	73423413	0,0,0	2	31,1	0,397
chr10	73424538	73424929	chr10:73424538-73424929	2.000	.	73424816	73424817	0,0,0	2	167,1	0,390
chr10	73427306	73427379	chr10:73427306-73427379	3.000	.	73427331	73427332	0,0,0	2	8,30	0,43
chr10	73488915	73489489	chr10:73488915-73489489	33.000	.	73489267	73489268	0,0,0	2	323,192	0,382
chr10	73495859	73496293	chr10:73495859-73496293	66.000	.	73495962	73495963	0,0,0	2	90,316	0,118
chr10	73513148	73513681	chr10:73513148-73513681	48.000	.	73513537	73513538	0,0,0	2	361,114	0,419
chr10	73513961	73514181	chr10:73513961-73514181	2.000	.	73514123	73514124	0,0,0	2	107,1	0,219
chr10	73526348	73528252	chr10:73526348-73528252	31.000	.	73527100	73527101	0,0,0	2	740,1138	0,766
chr10	73530522	73531679	chr10:73530522-73531679	26.000	.	73530742	73530743	0,0,0	2	193,909	0,248
chr10	73535182	73535445	chr10:73535182-73535445	5.000	.	73535337	73535338	0,0,0	2	60,12	0,251
chr10	73542992	73543190	chr10:73542992-73543190	3.000	.	73543094	73543095	0,0,0	2	92,85	0,113
chr10	73628037	73628341	chr10:73628037-73628341	9.000	.	73628194	73628195	0,0,0	2	101,90	0,214
chr10	73680309	73681490	chr10:73680309-73681490	23.000	.	73680978	73680979	0,0,0	2	644,486	0,695
chr10	73730138	73730324	chr10:73730138-73730324	19.000	.	73730282	73730283	0,0,0	2	131,27	0,159
chr10	7375652	7376208	chr10:7375652-7376208	8.000	.	7375863	7375864	0,0,0	2	195,327	0,229
chr10	73758337	73758557	chr10:73758337-73758557	4.000	.	73758471	73758472	0,0,0	2	81,31	0,189
chr10	73787362	73787651	chr10:73787362-73787651	17.000	.	73787541	73787542	0,0,0	2	126,56	0,233
chr10	73790185	73790358	chr10:73790185-73790358	2.000	.	73790196	73790197	0,0,0	2	2,152	0,21
chr10	73797727	73797869	chr10:73797727-73797869	11.000	.	73797809	73797810	0,0,0	2	42,18	0,124
chr10	73843748	73844071	chr10:73843748-73844071	2.000	.	73843965	73843966	0,0,0	2	140,28	0,295
chr10	73895393	73895711	chr10:73895393-73895711	2.000	.	73895524	73895525	0,0,0	2	129,183	0,135
chr10	73977993	73978688	chr10:73977993-73978688	5.000	.	73978339	73978340	0,0,0	2	300,302	0,393
chr10	73999743	73999878	chr10:73999743-73999878	2.000	.	73999815	73999816	0,0,0	2	12,1	0,134
chr10	74056957	74057378	chr10:74056957-74057378	171.000	.	74057157	74057158	0,0,0	2	191,211	0,210
chr10	74057446	74058156	chr10:74057446-74058156	89.000	.	74057926	74057927	0,0,0	2	450,198	0,512
chr10	74079060	74080263	chr10:74079060-74080263	65.000	.	74079578	74079579	0,0,0	2	515,680	0,523
chr10	74215145	74215612	chr10:74215145-74215612	3.000	.	74215417	74215418	0,0,0	2	114,36	0,431
chr10	74254588	74255006	chr10:74254588-74255006	8.000	.	74254852	74254853	0,0,0	2	133,22	0,396
chr10	74439489	74439933	chr10:74439489-74439933	197.000	.	74439764	74439765	0,0,0	2	275,167	0,277
chr10	74440094	74440419	chr10:74440094-74440419	2.000	.	74440248	74440249	0,0,0	2	1,16	0,309
chr10	74446732	74447380	chr10:74446732-74447380	24.000	.	74447031	74447032	0,0,0	2	277,325	0,323
chr10	74463697	74464043	chr10:74463697-74464043	8.000	.	74463728	74463729	0,0,0	2	30,312	0,34
chr10	74464125	74464426	chr10:74464125-74464426	6.000	.	74464283	74464284	0,0,0	2	17,1	0,300
chr10	74487135	74488766	chr10:74487135-74488766	17.000	.	74487325	74487326	0,0,0	2	185,1434	0,197
chr10	7449558	7450196	chr10:7449558-7450196	8.000	.	7450031	7450032	0,0,0	2	444,134	0,504
chr10	74513574	74514567	chr10:74513574-74514567	9.000	.	74513864	74513865	0,0,0	2	283,694	0,299
chr10	7454423	7454844	chr10:7454423-7454844	181.000	.	7454560	7454561	0,0,0	2	128,274	0,147
chr10	74552114	74552630	chr10:74552114-74552630	5.000	.	74552495	74552496	0,0,0	2	364,116	0,400
chr10	74582192	74582507	chr10:74582192-74582507	4.000	.	74582250	74582251	0,0,0	2	21,219	0,96
chr10	7459912	7460119	chr10:7459912-7460119	7.000	.	7459962	7459963	0,0,0	2	5,111	0,96
chr10	74622050	74622316	chr10:74622050-74622316	3.000	.	74622115	74622116	0,0,0	2	12,146	0,120
chr10	74686153	74686456	chr10:74686153-74686456	2.000	.	74686301	74686302	0,0,0	2	1,7	0,296
chr10	74760397	74760798	chr10:74760397-74760798	2.000	.	74760597	74760598	0,0,0	2	1,1	0,400
chr10	74778505	74778844	chr10:74778505-74778844	3.000	.	74778672	74778673	0,0,0	2	3,6	0,333
chr10	7478441	7478765	chr10:7478441-7478765	40.000	.	7478631	7478632	0,0,0	2	144,87	0,237
chr10	74787622	74788007	chr10:74787622-74788007	5.000	.	74787635	74787636	0,0,0	2	7,365	0,20
chr10	7480464	7480638	chr10:7480464-7480638	6.000	.	7480558	7480559	0,0,0	2	54,38	0,136
chr10	74988763	74989083	chr10:74988763-74989083	2.000	.	74988886	74988887	0,0,0	2	1,74	0,246
chr10	7499408	7499846	chr10:7499408-7499846	5.000	.	7499579	7499580	0,0,0	2	112,206	0,232
chr10	7506869	7507067	chr10:7506869-7507067	2.000	.	7506913	7506914	0,0,0	2	4,113	0,85
chr10	7515719	7516076	chr10:7515719-7516076	2.000	.	7515822	7515823	0,0,0	2	8,157	0,200
chr10	7517368	7517797	chr10:7517368-7517797	10.000	.	7517625	7517626	0,0,0	2	223,137	0,292
chr10	7518001	7518172	chr10:7518001-7518172	12.000	.	7518068	7518069	0,0,0	2	42,78	0,93
chr10	75229323	75229481	chr10:75229323-75229481	8.000	.	75229470	75229471	0,0,0	2	141,3	0,155
chr10	7523050	7523595	chr10:7523050-7523595	7.000	.	7523222	7523223	0,0,0	2	163,363	0,182
chr10	7524941	7525315	chr10:7524941-7525315	20.000	.	7525109	7525110	0,0,0	2	158,194	0,180
chr10	75263098	75263445	chr10:75263098-75263445	4.000	.	75263293	75263294	0,0,0	2	108,64	0,283
chr10	75265668	75266230	chr10:75265668-75266230	4.000	.	75265771	75265772	0,0,0	2	74,428	0,134
chr10	7526579	7526761	chr10:7526579-7526761	19.000	.	7526671	7526672	0,0,0	2	87,83	0,99
chr10	7526998	7527389	chr10:7526998-7527389	5.000	.	7527365	7527366	0,0,0	2	358,13	0,378
chr10	75282227	75282626	chr10:75282227-75282626	2.000	.	75282468	75282469	0,0,0	2	86,1	0,398
chr10	75291401	75291746	chr10:75291401-75291746	2.000	.	75291573	75291574	0,0,0	2	1,1	0,344
chr10	75315756	75316057	chr10:75315756-75316057	2.000	.	75315844	75315845	0,0,0	2	1,125	0,176
chr10	75512623	75512803	chr10:75512623-75512803	6.000	.	75512745	75512746	0,0,0	2	104,39	0,141
chr10	75595953	75596368	chr10:75595953-75596368	2.000	.	75596282	75596283	0,0,0	2	291,47	0,368
chr10	75597791	75598013	chr10:75597791-75598013	3.000	.	75597897	75597898	0,0,0	2	12,20	0,202
chr10	75611064	75611525	chr10:75611064-75611525	3.000	.	75611409	75611410	0,0,0	2	326,96	0,365
chr10	75616796	75616858	chr10:75616796-75616858	3.000	.	75616825	75616826	0,0,0	2	2,4	0,58
chr10	75647187	75647404	chr10:75647187-75647404	2.000	.	75647249	75647250	0,0,0	2	62,153	0,64
chr10	75648933	75649116	chr10:75648933-75649116	9.000	.	75648984	75648985	0,0,0	2	18,98	0,85
chr10	75652514	75652764	chr10:75652514-75652764	3.000	.	75652710	75652711	0,0,0	2	195,51	0,199
chr10	75666511	75666801	chr10:75666511-75666801	18.000	.	75666553	75666554	0,0,0	2	35,239	0,51
chr10	75667605	75668126	chr10:75667605-75668126	14.000	.	75667869	75667870	0,0,0	2	245,237	0,284
chr10	75692137	75692402	chr10:75692137-75692402	10.000	.	75692280	75692281	0,0,0	2	108,86	0,179
chr10	75700434	75700630	chr10:75700434-75700630	9.000	.	75700517	75700518	0,0,0	2	49,78	0,118
chr10	75812147	75812892	chr10:75812147-75812892	4.000	.	75812246	75812247	0,0,0	2	1,547	0,198
chr10	75838933	75839456	chr10:75838933-75839456	5.000	.	75838949	75838950	0,0,0	2	6,496	0,27
chr10	75957508	75957821	chr10:75957508-75957821	5.000	.	75957587	75957588	0,0,0	2	39,193	0,120
chr10	76064564	76064911	chr10:76064564-76064911	2.000	.	76064727	76064728	0,0,0	2	1,20	0,327
chr10	7608914	7609115	chr10:7608914-7609115	4.000	.	7609037	7609038	0,0,0	2	60,13	0,188
chr10	76110975	76111179	chr10:76110975-76111179	2.000	.	76111039	76111040	0,0,0	2	13,87	0,117
chr10	76183072	76183186	chr10:76183072-76183186	4.000	.	76183129	76183130	0,0,0	2	6,5	0,109
chr10	76208615	76209253	chr10:76208615-76209253	3.000	.	76208750	76208751	0,0,0	2	1,368	0,270
chr10	76216463	76216632	chr10:76216463-76216632	2.000	.	76216600	76216601	0,0,0	2	113,6	0,163
chr10	76253363	76253663	chr10:76253363-76253663	4.000	.	76253492	76253493	0,0,0	2	1,41	0,259
chr10	76311182	76311583	chr10:76311182-76311583	3.000	.	76311312	76311313	0,0,0	2	1,140	0,261
chr10	76449561	76449814	chr10:76449561-76449814	2.000	.	76449701	76449702	0,0,0	2	45,16	0,237
chr10	76471200	76471359	chr10:76471200-76471359	3.000	.	76471227	76471228	0,0,0	2	4,108	0,51
chr10	76475178	76475557	chr10:76475178-76475557	12.000	.	76475195	76475196	0,0,0	2	8,352	0,27
chr10	76507659	76507726	chr10:76507659-76507726	2.000	.	76507692	76507693	0,0,0	2	1,1	0,66
chr10	76520355	76520540	chr10:76520355-76520540	3.000	.	76520447	76520448	0,0,0	2	1,1	0,184
chr10	76634766	76635215	chr10:76634766-76635215	3.000	.	76634824	76634825	0,0,0	2	22,354	0,95
chr10	7676099	7676316	chr10:7676099-7676316	10.000	.	7676251	7676252	0,0,0	2	109,20	0,197
chr10	76917301	76917359	chr10:76917301-76917359	3.000	.	76917330	76917331	0,0,0	2	3,1	0,57
chr10	76961203	76962061	chr10:76961203-76962061	564.000	.	76961813	76961814	0,0,0	2	608,245	0,613
chr10	76975121	76975452	chr10:76975121-76975452	4.000	.	76975258	76975259	0,0,0	2	3,58	0,273
chr10	77005526	77005712	chr10:77005526-77005712	4.000	.	77005613	77005614	0,0,0	2	35,45	0,141
chr10	77049349	77049608	chr10:77049349-77049608	3.000	.	77049432	77049433	0,0,0	2	1,92	0,167
chr10	7707515	7708033	chr10:7707515-7708033	2.000	.	7707807	7707808	0,0,0	2	253,186	0,332
chr10	77198892	77199612	chr10:77198892-77199612	3.000	.	77199025	77199026	0,0,0	2	126,579	0,141
chr10	77241245	77241616	chr10:77241245-77241616	4.000	.	77241255	77241256	0,0,0	2	7,357	0,14
chr10	77260697	77260979	chr10:77260697-77260979	4.000	.	77260738	77260739	0,0,0	2	2,200	0,82
chr10	77265432	77265625	chr10:77265432-77265625	2.000	.	77265567	77265568	0,0,0	2	80,1	0,192
chr10	77294754	77295094	chr10:77294754-77295094	3.000	.	77294796	77294797	0,0,0	2	1,255	0,85
chr10	77358334	77358627	chr10:77358334-77358627	3.000	.	77358446	77358447	0,0,0	2	10,78	0,215
chr10	77381657	77382025	chr10:77381657-77382025	3.000	.	77381766	77381767	0,0,0	2	80,228	0,140
chr10	77453735	77453978	chr10:77453735-77453978	7.000	.	77453772	77453773	0,0,0	2	19,187	0,56
chr10	77493298	77493626	chr10:77493298-77493626	4.000	.	77493311	77493312	0,0,0	2	1,302	0,26
chr10	77506312	77506807	chr10:77506312-77506807	6.000	.	77506662	77506663	0,0,0	2	349,142	0,353
chr10	77608961	77609347	chr10:77608961-77609347	2.000	.	77609147	77609148	0,0,0	2	1,13	0,373
chr10	77629271	77629433	chr10:77629271-77629433	3.000	.	77629359	77629360	0,0,0	2	84,68	0,94
chr10	77657259	77657559	chr10:77657259-77657559	4.000	.	77657389	77657390	0,0,0	2	12,50	0,250
chr10	77721758	77721951	chr10:77721758-77721951	3.000	.	77721838	77721839	0,0,0	2	18,50	0,143
chr10	77794692	77794857	chr10:77794692-77794857	4.000	.	77794721	77794722	0,0,0	2	15,120	0,45
chr10	77811256	77811544	chr10:77811256-77811544	2.000	.	77811382	77811383	0,0,0	2	1,35	0,253
chr10	77842805	77843066	chr10:77842805-77843066	7.000	.	77842922	77842923	0,0,0	2	71,97	0,164
chr10	77872112	77872273	chr10:77872112-77872273	3.000	.	77872171	77872172	0,0,0	2	57,99	0,62
chr10	77879719	77879854	chr10:77879719-77879854	2.000	.	77879833	77879834	0,0,0	2	95,1	0,134
chr10	77911160	77911375	chr10:77911160-77911375	8.000	.	77911230	77911231	0,0,0	2	3,77	0,138
chr10	78049174	78049273	chr10:78049174-78049273	2.000	.	78049223	78049224	0,0,0	2	1,1	0,98
chr10	78628757	78629063	chr10:78628757-78629063	2.000	.	78628917	78628918	0,0,0	2	17,1	0,305
chr10	7867497	7867628	chr10:7867497-7867628	2.000	.	7867562	7867563	0,0,0	2	1,1	0,130
chr10	78747342	78747821	chr10:78747342-78747821	2.000	.	78747654	78747655	0,0,0	2	304,158	0,321
chr10	78786891	78787298	chr10:78786891-78787298	2.000	.	78787087	78787088	0,0,0	2	17,30	0,377
chr10	78825878	78826297	chr10:78825878-78826297	2.000	.	78826056	78826057	0,0,0	2	1,62	0,357
chr10	78925340	78925783	chr10:78925340-78925783	9.000	.	78925689	78925690	0,0,0	2	326,70	0,373
chr10	78936072	78936304	chr10:78936072-78936304	2.000	.	78936266	78936267	0,0,0	2	159,2	0,230
chr10	78938997	78939462	chr10:78938997-78939462	5.000	.	78939285	78939286	0,0,0	2	201,88	0,377
chr10	7895379	7895738	chr10:7895379-7895738	2.000	.	7895569	7895570	0,0,0	2	24,1	0,358
chr10	78973808	78973973	chr10:78973808-78973973	2.000	.	78973901	78973902	0,0,0	2	23,1	0,164
chr10	78980417	78980782	chr10:78980417-78980782	3.000	.	78980740	78980741	0,0,0	2	284,1	0,364
chr10	79006709	79007418	chr10:79006709-79007418	7.000	.	79006970	79006971	0,0,0	2	260,446	0,263
chr10	79062931	79063317	chr10:79062931-79063317	2.000	.	79063255	79063256	0,0,0	2	269,5	0,381
chr10	79067729	79067778	chr10:79067729-79067778	2.000	.	79067759	79067760	0,0,0	2	13,1	0,48
chr10	79132250	79132422	chr10:79132250-79132422	5.000	.	79132376	79132377	0,0,0	2	94,13	0,159
chr10	79141050	79141392	chr10:79141050-79141392	2.000	.	79141220	79141221	0,0,0	2	1,1	0,341
chr10	79177980	79178619	chr10:79177980-79178619	4.000	.	79178269	79178270	0,0,0	2	286,345	0,294
chr10	79182737	79182979	chr10:79182737-79182979	3.000	.	79182872	79182873	0,0,0	2	52,22	0,220
chr10	79196923	79197130	chr10:79196923-79197130	3.000	.	79197000	79197001	0,0,0	2	29,81	0,126
chr10	79199560	79200743	chr10:79199560-79200743	3.000	.	79200456	79200457	0,0,0	2	809,198	0,985
chr10	79202756	79202867	chr10:79202756-79202867	2.000	.	79202840	79202841	0,0,0	2	68,9	0,102
chr10	79232266	79232684	chr10:79232266-79232684	4.000	.	79232551	79232552	0,0,0	2	244,90	0,328
chr10	79265590	79265936	chr10:79265590-79265936	10.000	.	79265933	79265934	0,0,0	2	343,1	0,345
chr10	79266013	79266558	chr10:79266013-79266558	4.000	.	79266301	79266302	0,0,0	2	165,132	0,413
chr10	79292765	79293306	chr10:79292765-79293306	2.000	.	79293212	79293213	0,0,0	2	365,11	0,530
chr10	79311799	79312288	chr10:79311799-79312288	7.000	.	79312136	79312137	0,0,0	2	273,87	0,402
chr10	79312889	79313664	chr10:79312889-79313664	14.000	.	79313573	79313574	0,0,0	2	653,59	0,716
chr10	79314752	79315107	chr10:79314752-79315107	15.000	.	79315016	79315017	0,0,0	2	233,59	0,296
chr10	79323364	79323976	chr10:79323364-79323976	4.000	.	79323813	79323814	0,0,0	2	377,89	0,523
chr10	79346778	79347192	chr10:79346778-79347192	3.000	.	79347078	79347079	0,0,0	2	259,72	0,342
chr10	79362387	79363537	chr10:79362387-79363537	33.000	.	79363411	79363412	0,0,0	2	950,50	0,1100
chr10	79364440	79365110	chr10:79364440-79365110	78.000	.	79364763	79364764	0,0,0	2	305,328	0,342
chr10	79379290	79379677	chr10:79379290-79379677	2.000	.	79379492	79379493	0,0,0	2	69,50	0,337
chr10	79533884	79534494	chr10:79533884-79534494	4.000	.	79534391	79534392	0,0,0	2	491,85	0,525
chr10	79544661	79544747	chr10:79544661-79544747	5.000	.	79544709	79544710	0,0,0	2	20,9	0,77
chr10	79596041	79596390	chr10:79596041-79596390	31.000	.	79596245	79596246	0,0,0	2	199,138	0,211
chr10	79598947	79599267	chr10:79598947-79599267	3.000	.	79599106	79599107	0,0,0	2	1,1	0,319
chr10	79608819	79609148	chr10:79608819-79609148	2.000	.	79609089	79609090	0,0,0	2	214,1	0,328
chr10	79638374	79638907	chr10:79638374-79638907	2.000	.	79638677	79638678	0,0,0	2	275,200	0,333
chr10	7981118	7981492	chr10:7981118-7981492	2.000	.	7981303	7981304	0,0,0	2	1,4	0,370
chr10	80036893	80036990	chr10:80036893-80036990	2.000	.	80036950	80036951	0,0,0	2	19,1	0,96
chr10	8017310	8017855	chr10:8017310-8017855	2.000	.	8017342	8017343	0,0,0	2	4,484	0,61
chr10	80193500	80193720	chr10:80193500-80193720	4.000	.	80193680	80193681	0,0,0	2	148,7	0,213
chr10	80222096	80222411	chr10:80222096-80222411	3.000	.	80222366	80222367	0,0,0	2	228,1	0,314
chr10	80303529	80303954	chr10:80303529-80303954	8.000	.	80303768	80303769	0,0,0	2	193,138	0,287
chr10	80456753	80457146	chr10:80456753-80457146	3.000	.	80457003	80457004	0,0,0	2	112,4	0,389
chr10	8047951	8048348	chr10:8047951-8048348	2.000	.	8048150	8048151	0,0,0	2	7,5	0,392
chr10	80733228	80734170	chr10:80733228-80734170	87.000	.	80733502	80733503	0,0,0	2	232,625	0,317
chr10	8076601	8076986	chr10:8076601-8076986	2.000	.	8076794	8076795	0,0,0	2	4,1	0,384
chr10	80806230	80807104	chr10:80806230-80807104	7.000	.	80806944	80806945	0,0,0	2	687,131	0,743
chr10	80807859	80808649	chr10:80807859-80808649	12.000	.	80808051	80808052	0,0,0	2	137,542	0,248
chr10	80810455	80810990	chr10:80810455-80810990	7.000	.	80810814	80810815	0,0,0	2	309,125	0,410
chr10	80814004	80814268	chr10:80814004-80814268	4.000	.	80814160	80814161	0,0,0	2	101,52	0,212
chr10	80815679	80815963	chr10:80815679-80815963	14.000	.	80815791	80815792	0,0,0	2	60,118	0,166
chr10	80818944	80819357	chr10:80818944-80819357	16.000	.	80819234	80819235	0,0,0	2	254,85	0,328
chr10	80819687	80820325	chr10:80819687-80820325	9.000	.	80819841	80819842	0,0,0	2	55,384	0,254
chr10	80823944	80824306	chr10:80823944-80824306	4.000	.	80824193	80824194	0,0,0	2	211,73	0,289
chr10	80836620	80837292	chr10:80836620-80837292	32.000	.	80836797	80836798	0,0,0	2	176,493	0,179
chr10	80843852	80844301	chr10:80843852-80844301	5.000	.	80844151	80844152	0,0,0	2	214,64	0,385
chr10	80857244	80857544	chr10:80857244-80857544	2.000	.	80857389	80857390	0,0,0	2	1,9	0,291
chr10	80888958	80889523	chr10:80888958-80889523	3.000	.	80888974	80888975	0,0,0	2	10,542	0,23
chr10	80893426	80893893	chr10:80893426-80893893	4.000	.	80893540	80893541	0,0,0	2	88,326	0,141
chr10	80894207	80894587	chr10:80894207-80894587	4.000	.	80894382	80894383	0,0,0	2	82,111	0,269
chr10	80896800	80897100	chr10:80896800-80897100	2.000	.	80896820	80896821	0,0,0	2	17,275	0,25
chr10	80908250	80908887	chr10:80908250-80908887	13.000	.	80908289	80908290	0,0,0	2	29,587	0,50
chr10	80909679	80910428	chr10:80909679-80910428	8.000	.	80909816	80909817	0,0,0	2	133,607	0,142
chr10	80912287	80912878	chr10:80912287-80912878	5.000	.	80912323	80912324	0,0,0	2	6,524	0,67
chr10	80925664	80926584	chr10:80925664-80926584	19.000	.	80926194	80926195	0,0,0	2	520,379	0,541
chr10	80926783	80927213	chr10:80926783-80927213	3.000	.	80926825	80926826	0,0,0	2	1,345	0,85
chr10	81004456	81005294	chr10:81004456-81005294	89.000	.	81004882	81004883	0,0,0	2	419,404	0,434
chr10	81009155	81009783	chr10:81009155-81009783	14.000	.	81009346	81009347	0,0,0	2	177,422	0,206
chr10	81009988	81010623	chr10:81009988-81010623	5.000	.	81010305	81010306	0,0,0	2	273,273	0,362
chr10	81018300	81019357	chr10:81018300-81019357	15.000	.	81018715	81018716	0,0,0	2	382,608	0,449
chr10	81045964	81046867	chr10:81045964-81046867	55.000	.	81046491	81046492	0,0,0	2	524,372	0,531
chr10	81077505	81078050	chr10:81077505-81078050	23.000	.	81077639	81077640	0,0,0	2	63,338	0,207
chr10	81080869	81081239	chr10:81080869-81081239	3.000	.	81081106	81081107	0,0,0	2	133,28	0,342
chr10	81083433	81083660	chr10:81083433-81083660	2.000	.	81083548	81083549	0,0,0	2	39,35	0,192
chr10	81091607	81091886	chr10:81091607-81091886	23.000	.	81091724	81091725	0,0,0	2	94,137	0,142
chr10	81159124	81159590	chr10:81159124-81159590	21.000	.	81159502	81159503	0,0,0	2	353,62	0,404
chr10	81163014	81163708	chr10:81163014-81163708	8.000	.	81163551	81163552	0,0,0	2	467,85	0,609
chr10	81164006	81164267	chr10:81164006-81164267	15.000	.	81164182	81164183	0,0,0	2	149,57	0,204
chr10	81188710	81189049	chr10:81188710-81189049	9.000	.	81188949	81188950	0,0,0	2	142,2	0,337
chr10	81206020	81206483	chr10:81206020-81206483	30.000	.	81206175	81206176	0,0,0	2	115,267	0,196
chr10	81321198	81321527	chr10:81321198-81321527	4.000	.	81321290	81321291	0,0,0	2	50,194	0,135
chr10	8153588	8153747	chr10:8153588-8153747	2.000	.	8153670	8153671	0,0,0	2	20,14	0,145
chr10	8155115	8155356	chr10:8155115-8155356	3.000	.	8155121	8155122	0,0,0	2	1,229	0,12
chr10	81685648	81685694	chr10:81685648-81685694	2.000	.	81685670	81685671	0,0,0	2	1,1	0,45
chr10	81686716	81687352	chr10:81686716-81687352	4.000	.	81687176	81687177	0,0,0	2	292,7	0,629
chr10	81741078	81741618	chr10:81741078-81741618	6.000	.	81741275	81741276	0,0,0	2	191,336	0,204
chr10	81777150	81777303	chr10:81777150-81777303	3.000	.	81777225	81777226	0,0,0	2	1,2	0,151
chr10	81927565	81928060	chr10:81927565-81928060	2.000	.	81928057	81928058	0,0,0	2	491,1	0,494
chr10	81942280	81942718	chr10:81942280-81942718	2.000	.	81942663	81942664	0,0,0	2	333,3	0,435
chr10	81946275	81948095	chr10:81946275-81948095	46.000	.	81947731	81947732	0,0,0	2	1440,346	0,1474
chr10	81951185	81952116	chr10:81951185-81952116	78.000	.	81951492	81951493	0,0,0	2	288,603	0,328
chr10	81956265	81956728	chr10:81956265-81956728	69.000	.	81956604	81956605	0,0,0	2	321,104	0,359
chr10	82166097	82166395	chr10:82166097-82166395	4.000	.	82166215	82166216	0,0,0	2	9,69	0,229
chr10	82169995	82170709	chr10:82169995-82170709	9.000	.	82170069	82170070	0,0,0	2	41,606	0,108
chr10	82172807	82174284	chr10:82172807-82174284	6.000	.	82172902	82172903	0,0,0	2	84,1369	0,108
chr10	82220470	82221314	chr10:82220470-82221314	24.000	.	82220671	82220672	0,0,0	2	160,601	0,243
chr10	82246133	82246503	chr10:82246133-82246503	4.000	.	82246287	82246288	0,0,0	2	140,201	0,169
chr10	82258647	82259112	chr10:82258647-82259112	32.000	.	82258720	82258721	0,0,0	2	50,367	0,98
chr10	82260427	82260850	chr10:82260427-82260850	4.000	.	82260476	82260477	0,0,0	2	15,339	0,84
chr10	82312024	82312381	chr10:82312024-82312381	9.000	.	82312099	82312100	0,0,0	2	42,248	0,109
chr10	82359232	82359482	chr10:82359232-82359482	5.000	.	82359326	82359327	0,0,0	2	25,85	0,165
chr10	82420583	82420853	chr10:82420583-82420853	3.000	.	82420665	82420666	0,0,0	2	34,139	0,131
chr10	82448175	82448519	chr10:82448175-82448519	2.000	.	82448342	82448343	0,0,0	2	1,10	0,334
chr10	82459741	82459846	chr10:82459741-82459846	2.000	.	82459807	82459808	0,0,0	2	35,6	0,99
chr10	82733616	82733729	chr10:82733616-82733729	2.000	.	82733672	82733673	0,0,0	2	1,1	0,112
chr10	82791669	82791824	chr10:82791669-82791824	2.000	.	82791754	82791755	0,0,0	2	17,1	0,154
chr10	82881065	82881213	chr10:82881065-82881213	2.000	.	82881125	82881126	0,0,0	2	1,27	0,121
chr10	83287899	83288220	chr10:83287899-83288220	2.000	.	83288059	83288060	0,0,0	2	1,1	0,320
chr10	8374235	8374825	chr10:8374235-8374825	43.000	.	8374439	8374440	0,0,0	2	174,354	0,236
chr10	83936946	83937330	chr10:83936946-83937330	2.000	.	83937007	83937008	0,0,0	2	31,292	0,92
chr10	8418883	8419275	chr10:8418883-8419275	2.000	.	8418932	8418933	0,0,0	2	1,293	0,99
chr10	8476124	8476473	chr10:8476124-8476473	2.000	.	8476323	8476324	0,0,0	2	52,1	0,348
chr10	8495606	8495905	chr10:8495606-8495905	2.000	.	8495755	8495756	0,0,0	2	1,1	0,298
chr10	85393865	85394011	chr10:85393865-85394011	2.000	.	85393942	85393943	0,0,0	2	12,3	0,143
chr10	8566018	8566404	chr10:8566018-8566404	2.000	.	8566210	8566211	0,0,0	2	1,1	0,385
chr10	85744229	85744478	chr10:85744229-85744478	2.000	.	85744353	85744354	0,0,0	2	1,1	0,248
chr10	85923653	85924389	chr10:85923653-85924389	11.000	.	85924058	85924059	0,0,0	2	386,310	0,426
chr10	859400	859720	chr10:859400-859720	2.000	.	859680	859681	0,0,0	2	273,31	0,289
chr10	86144763	86145218	chr10:86144763-86145218	3.000	.	86144810	86144811	0,0,0	2	43,403	0,52
chr10	86146990	86147276	chr10:86146990-86147276	4.000	.	86147074	86147075	0,0,0	2	71,188	0,98
chr10	86220034	86220374	chr10:86220034-86220374	3.000	.	86220132	86220133	0,0,0	2	2,144	0,196
chr10	86282963	86283300	chr10:86282963-86283300	3.000	.	86282996	86282997	0,0,0	2	18,288	0,49
chr10	86598722	86598973	chr10:86598722-86598973	2.000	.	86598963	86598964	0,0,0	2	234,1	0,250
chr10	87362955	87363382	chr10:87362955-87363382	7.000	.	87363180	87363181	0,0,0	2	99,75	0,352
chr10	87381329	87381739	chr10:87381329-87381739	18.000	.	87381449	87381450	0,0,0	2	71,239	0,171
chr10	87393946	87394271	chr10:87393946-87394271	2.000	.	87394115	87394116	0,0,0	2	16,1	0,324
chr10	87401828	87402103	chr10:87401828-87402103	5.000	.	87401983	87401984	0,0,0	2	116,79	0,196
chr10	87402315	87402989	chr10:87402315-87402989	7.000	.	87402669	87402670	0,0,0	2	324,288	0,386
chr10	87403348	87403938	chr10:87403348-87403938	21.000	.	87403446	87403447	0,0,0	2	76,468	0,122
chr10	87410697	87410834	chr10:87410697-87410834	2.000	.	87410765	87410766	0,0,0	2	1,1	0,136
chr10	8758508	8758684	chr10:8758508-8758684	2.000	.	8758596	8758597	0,0,0	2	6,5	0,171
chr10	87670933	87671154	chr10:87670933-87671154	2.000	.	87671053	87671054	0,0,0	2	28,7	0,214
chr10	87682403	87682591	chr10:87682403-87682591	2.000	.	87682496	87682497	0,0,0	2	1,1	0,187
chr10	88149359	88149469	chr10:88149359-88149469	2.000	.	88149394	88149395	0,0,0	2	3,42	0,68
chr10	88160033	88161937	chr10:88160033-88161937	20.000	.	88160207	88160208	0,0,0	2	165,1720	0,184
chr10	88172880	88173160	chr10:88172880-88173160	6.000	.	88173095	88173096	0,0,0	2	213,62	0,218
chr10	88209583	88209997	chr10:88209583-88209997	4.000	.	88209952	88209953	0,0,0	2	361,35	0,379
chr10	88224627	88224927	chr10:88224627-88224927	6.000	.	88224813	88224814	0,0,0	2	110,37	0,263
chr10	88258286	88258696	chr10:88258286-88258696	3.000	.	88258675	88258676	0,0,0	2	381,12	0,398
chr10	88282090	88282388	chr10:88282090-88282388	9.000	.	88282235	88282236	0,0,0	2	99,105	0,193
chr10	88431074	88431360	chr10:88431074-88431360	6.000	.	88431298	88431299	0,0,0	2	181,17	0,269
chr10	88446151	88446436	chr10:88446151-88446436	2.000	.	88446220	88446221	0,0,0	2	14,160	0,125
chr10	88463947	88464154	chr10:88463947-88464154	2.000	.	88464031	88464032	0,0,0	2	8,46	0,161
chr10	885579	886167	chr10:885579-886167	8.000	.	885974	885975	0,0,0	2	330,126	0,462
chr10	88583622	88583829	chr10:88583622-88583829	2.000	.	88583700	88583701	0,0,0	2	4,53	0,154
chr10	88611864	88612584	chr10:88611864-88612584	2.000	.	88612032	88612033	0,0,0	2	124,506	0,214
chr10	88653601	88653825	chr10:88653601-88653825	2.000	.	88653664	88653665	0,0,0	2	1,97	0,127
chr10	88816711	88816744	chr10:88816711-88816744	2.000	.	88816723	88816724	0,0,0	2	6,14	0,19
chr10	8885255	8885555	chr10:8885255-8885555	2.000	.	8885408	8885409	0,0,0	2	8,1	0,299
chr10	88963090	88963812	chr10:88963090-88963812	2.000	.	88963167	88963168	0,0,0	2	1,567	0,155
chr10	89102699	89102965	chr10:89102699-89102965	13.000	.	89102951	89102952	0,0,0	2	249,10	0,256
chr10	89320490	89320914	chr10:89320490-89320914	6.000	.	89320661	89320662	0,0,0	2	71,152	0,272
chr10	89345457	89346239	chr10:89345457-89346239	8.000	.	89346046	89346047	0,0,0	2	517,119	0,663
chr10	89350888	89351225	chr10:89350888-89351225	12.000	.	89351011	89351012	0,0,0	2	58,148	0,189
chr10	89368564	89368832	chr10:89368564-89368832	3.000	.	89368715	89368716	0,0,0	2	48,13	0,255
chr10	89378537	89378727	chr10:89378537-89378727	5.000	.	89378669	89378670	0,0,0	2	122,46	0,144
chr10	89383026	89383251	chr10:89383026-89383251	2.000	.	89383138	89383139	0,0,0	2	1,1	0,224
chr10	89428214	89429232	chr10:89428214-89429232	16.000	.	89428414	89428415	0,0,0	2	41,657	0,361
chr10	89436972	89437935	chr10:89436972-89437935	4.000	.	89436988	89436989	0,0,0	2	14,944	0,19
chr10	89439109	89439746	chr10:89439109-89439746	5.000	.	89439382	89439383	0,0,0	2	273,362	0,275
chr10	89462452	89462933	chr10:89462452-89462933	8.000	.	89462583	89462584	0,0,0	2	78,295	0,186
chr10	89492310	89492645	chr10:89492310-89492645	2.000	.	89492390	89492391	0,0,0	2	1,175	0,160
chr10	89509992	89510805	chr10:89509992-89510805	2.000	.	89510684	89510685	0,0,0	2	668,96	0,717
chr10	89576450	89576957	chr10:89576450-89576957	3.000	.	89576801	89576802	0,0,0	2	332,135	0,372
chr10	89602884	89603145	chr10:89602884-89603145	15.000	.	89603056	89603057	0,0,0	2	149,65	0,196
chr10	89629319	89629918	chr10:89629319-89629918	4.000	.	89629538	89629539	0,0,0	2	218,377	0,222
chr10	89721293	89722198	chr10:89721293-89722198	20.000	.	89721372	89721373	0,0,0	2	79,825	0,80
chr10	89722370	89722672	chr10:89722370-89722672	3.000	.	89722550	89722551	0,0,0	2	63,3	0,299
chr10	89824342	89824991	chr10:89824342-89824991	3.000	.	89824577	89824578	0,0,0	2	210,388	0,261
chr10	89826758	89827020	chr10:89826758-89827020	32.000	.	89826864	89826865	0,0,0	2	56,105	0,157
chr10	89827579	89827981	chr10:89827579-89827981	12.000	.	89827704	89827705	0,0,0	2	112,262	0,140
chr10	89866188	89866373	chr10:89866188-89866373	5.000	.	89866267	89866268	0,0,0	2	63,89	0,96
chr10	89874144	89874348	chr10:89874144-89874348	2.000	.	89874258	89874259	0,0,0	2	26,1	0,203
chr10	89898287	89898686	chr10:89898287-89898686	6.000	.	89898482	89898483	0,0,0	2	121,128	0,271
chr10	89917806	89917930	chr10:89917806-89917930	2.000	.	89917845	89917846	0,0,0	2	4,48	0,76
chr10	89925366	89925713	chr10:89925366-89925713	2.000	.	89925534	89925535	0,0,0	2	12,22	0,325
chr10	89961368	89961439	chr10:89961368-89961439	2.000	.	89961406	89961407	0,0,0	2	8,1	0,70
chr10	90012056	90012274	chr10:90012056-90012274	3.000	.	90012109	90012110	0,0,0	2	46,157	0,61
chr10	90028598	90028888	chr10:90028598-90028888	3.000	.	90028748	90028749	0,0,0	2	13,1	0,289
chr10	90030722	90031381	chr10:90030722-90031381	2.000	.	90031272	90031273	0,0,0	2	464,21	0,638
chr10	90047775	90047975	chr10:90047775-90047975	2.000	.	90047969	90047970	0,0,0	2	190,1	0,199
chr10	90076550	90076822	chr10:90076550-90076822	2.000	.	90076596	90076597	0,0,0	2	13,192	0,80
chr10	90130484	90130775	chr10:90130484-90130775	11.000	.	90130604	90130605	0,0,0	2	109,159	0,132
chr10	90132709	90133051	chr10:90132709-90133051	8.000	.	90132890	90132891	0,0,0	2	52,30	0,312
chr10	90139764	90140079	chr10:90139764-90140079	10.000	.	90139864	90139865	0,0,0	2	61,175	0,140
chr10	90145256	90146588	chr10:90145256-90146588	42.000	.	90145483	90145484	0,0,0	2	187,1064	0,268
chr10	90146738	90147506	chr10:90146738-90147506	215.000	.	90147118	90147119	0,0,0	2	369,376	0,392
chr10	90202291	90202393	chr10:90202291-90202393	4.000	.	90202390	90202391	0,0,0	2	99,1	0,101
chr10	9024157	9024455	chr10:9024157-9024455	2.000	.	9024225	9024226	0,0,0	2	1,162	0,136
chr10	90255205	90255428	chr10:90255205-90255428	2.000	.	90255316	90255317	0,0,0	2	59,58	0,165
chr10	90487649	90487952	chr10:90487649-90487952	3.000	.	90487926	90487927	0,0,0	2	254,1	0,302
chr10	90598343	90598556	chr10:90598343-90598556	2.000	.	90598394	90598395	0,0,0	2	1,111	0,102
chr10	90608008	90608785	chr10:90608008-90608785	6.000	.	90608448	90608449	0,0,0	2	408,304	0,473
chr10	90620892	90621335	chr10:90620892-90621335	4.000	.	90621026	90621027	0,0,0	2	112,285	0,158
chr10	90643090	90643646	chr10:90643090-90643646	11.000	.	90643325	90643326	0,0,0	2	192,276	0,280
chr10	90663447	90663989	chr10:90663447-90663989	41.000	.	90663644	90663645	0,0,0	2	141,287	0,255
chr10	90685693	90685898	chr10:90685693-90685898	3.000	.	90685719	90685720	0,0,0	2	3,154	0,51
chr10	90710906	90711959	chr10:90710906-90711959	159.000	.	90711545	90711546	0,0,0	2	614,387	0,666
chr10	90717030	90717219	chr10:90717030-90717219	2.000	.	90717079	90717080	0,0,0	2	20,109	0,80
chr10	90728296	90728570	chr10:90728296-90728570	3.000	.	90728374	90728375	0,0,0	2	42,158	0,116
chr10	90740455	90740808	chr10:90740455-90740808	2.000	.	90740727	90740728	0,0,0	2	193,1	0,352
chr10	90742148	90742416	chr10:90742148-90742416	6.000	.	90742279	90742280	0,0,0	2	116,121	0,147
chr10	90752498	90753354	chr10:90752498-90753354	12.000	.	90753095	90753096	0,0,0	2	559,219	0,637
chr10	90755649	90755723	chr10:90755649-90755723	2.000	.	90755678	90755679	0,0,0	2	3,17	0,57
chr10	90841937	90842191	chr10:90841937-90842191	3.000	.	90842105	90842106	0,0,0	2	121,38	0,216
chr10	90923504	90923841	chr10:90923504-90923841	3.000	.	90923645	90923646	0,0,0	2	127,180	0,157
chr10	90936648	90937001	chr10:90936648-90937001	2.000	.	90936824	90936825	0,0,0	2	2,1	0,352
chr10	91002618	91002969	chr10:91002618-91002969	10.000	.	91002807	91002808	0,0,0	2	100,71	0,280
chr10	91009411	91009745	chr10:91009411-91009745	5.000	.	91009605	91009606	0,0,0	2	61,6	0,328
chr10	91044325	91044350	chr10:91044325-91044350	2.000	.	91044344	91044345	0,0,0	2	16,1	0,24
chr10	91092926	91093284	chr10:91092926-91093284	4.000	.	91093240	91093241	0,0,0	2	283,11	0,347
chr10	91111723	91112114	chr10:91111723-91112114	6.000	.	91111869	91111870	0,0,0	2	72,169	0,222
chr10	91134126	91134524	chr10:91134126-91134524	6.000	.	91134172	91134173	0,0,0	2	14,318	0,80
chr10	91362086	91362472	chr10:91362086-91362472	2.000	.	91362303	91362304	0,0,0	2	51,1	0,385
chr10	91424103	91424317	chr10:91424103-91424317	3.000	.	91424244	91424245	0,0,0	2	71,1	0,213
chr10	925154	925433	chr10:925154-925433	2.000	.	925334	925335	0,0,0	2	93,10	0,269
chr10	92693115	92693518	chr10:92693115-92693518	3.000	.	92693206	92693207	0,0,0	2	1,220	0,183
chr10	92923671	92924195	chr10:92923671-92924195	10.000	.	92923955	92923956	0,0,0	2	232,186	0,338
chr10	92958620	92959081	chr10:92958620-92959081	5.000	.	92958783	92958784	0,0,0	2	114,247	0,214
chr10	92962737	92962834	chr10:92962737-92962834	2.000	.	92962766	92962767	0,0,0	2	1,39	0,58
chr10	93146127	93146209	chr10:93146127-93146209	2.000	.	93146166	93146167	0,0,0	2	1,4	0,78
chr10	93172675	93173405	chr10:93172675-93173405	7.000	.	93173008	93173009	0,0,0	2	323,386	0,344
chr10	93195544	93195692	chr10:93195544-93195692	2.000	.	93195632	93195633	0,0,0	2	44,15	0,133
chr10	93312201	93312301	chr10:93312201-93312301	5.000	.	93312236	93312237	0,0,0	2	24,52	0,48
chr10	93762999	93763743	chr10:93762999-93763743	4.000	.	93763041	93763042	0,0,0	2	4,663	0,81
chr10	93771591	93771786	chr10:93771591-93771786	5.000	.	93771656	93771657	0,0,0	2	4,67	0,128
chr10	93851950	93852315	chr10:93851950-93852315	2.000	.	93852132	93852133	0,0,0	2	1,1	0,364
chr10	93907544	93907939	chr10:93907544-93907939	3.000	.	93907885	93907886	0,0,0	2	330,42	0,353
chr10	94028938	94029315	chr10:94028938-94029315	3.000	.	94029283	94029284	0,0,0	2	328,13	0,364
chr10	94058939	94059148	chr10:94058939-94059148	4.000	.	94058988	94058989	0,0,0	2	25,134	0,75
chr10	94101876	94102199	chr10:94101876-94102199	6.000	.	94102048	94102049	0,0,0	2	46,23	0,300
chr10	94139047	94139353	chr10:94139047-94139353	2.000	.	94139198	94139199	0,0,0	2	10,12	0,294
chr10	94142048	94142337	chr10:94142048-94142337	3.000	.	94142200	94142201	0,0,0	2	17,1	0,288
chr10	94167622	94167933	chr10:94167622-94167933	2.000	.	94167694	94167695	0,0,0	2	15,180	0,131
chr10	94325553	94325960	chr10:94325553-94325960	9.000	.	94325887	94325888	0,0,0	2	271,9	0,398
chr10	94459371	94459740	chr10:94459371-94459740	14.000	.	94459606	94459607	0,0,0	2	221,118	0,251
chr10	94516905	94517690	chr10:94516905-94517690	13.000	.	94517089	94517090	0,0,0	2	145,561	0,224
chr10	94520412	94520595	chr10:94520412-94520595	7.000	.	94520503	94520504	0,0,0	2	66,65	0,118
chr10	94550204	94550536	chr10:94550204-94550536	2.000	.	94550424	94550425	0,0,0	2	117,8	0,324
chr10	94633980	94634221	chr10:94633980-94634221	2.000	.	94634109	94634110	0,0,0	2	19,1	0,240
chr10	94777860	94778101	chr10:94777860-94778101	4.000	.	94777921	94777922	0,0,0	2	13,130	0,111
chr10	95094797	95095189	chr10:95094797-95095189	6.000	.	95095008	95095009	0,0,0	2	198,167	0,225
chr10	95184208	95184614	chr10:95184208-95184614	9.000	.	95184438	95184439	0,0,0	2	229,173	0,233
chr10	95195871	95196087	chr10:95195871-95196087	3.000	.	95195991	95195992	0,0,0	2	61,36	0,180
chr10	95196189	95196658	chr10:95196189-95196658	6.000	.	95196476	95196477	0,0,0	2	263,157	0,312
chr10	95196840	95197399	chr10:95196840-95197399	53.000	.	95197016	95197017	0,0,0	2	45,251	0,308
chr10	95198280	95199051	chr10:95198280-95199051	8.000	.	95198703	95198704	0,0,0	2	412,335	0,436
chr10	95205275	95205662	chr10:95205275-95205662	23.000	.	95205467	95205468	0,0,0	2	151,152	0,235
chr10	95218563	95218998	chr10:95218563-95218998	12.000	.	95218681	95218682	0,0,0	2	46,244	0,191
chr10	95222601	95223020	chr10:95222601-95223020	12.000	.	95223002	95223003	0,0,0	2	397,13	0,406
chr10	95226132	95226424	chr10:95226132-95226424	9.000	.	95226305	95226306	0,0,0	2	170,115	0,177
chr10	95301875	95302000	chr10:95301875-95302000	5.000	.	95301936	95301937	0,0,0	2	59,61	0,64
chr10	95302159	95302649	chr10:95302159-95302649	52.000	.	95302343	95302344	0,0,0	2	113,233	0,257
chr10	95310446	95310920	chr10:95310446-95310920	6.000	.	95310583	95310584	0,0,0	2	105,304	0,170
chr10	95322712	95323043	chr10:95322712-95323043	2.000	.	95322877	95322878	0,0,0	2	1,1	0,330
chr10	95328341	95328969	chr10:95328341-95328969	6.000	.	95328526	95328527	0,0,0	2	86,343	0,285
chr10	95329829	95330815	chr10:95329829-95330815	3.000	.	95329891	95329892	0,0,0	2	2,862	0,124
chr10	95341942	95342337	chr10:95341942-95342337	3.000	.	95342129	95342130	0,0,0	2	1,20	0,375
chr10	95355805	95355955	chr10:95355805-95355955	2.000	.	95355877	95355878	0,0,0	2	8,13	0,137
chr10	95424287	95424447	chr10:95424287-95424447	3.000	.	95424402	95424403	0,0,0	2	75,3	0,157
chr10	95510840	95511273	chr10:95510840-95511273	17.000	.	95510987	95510988	0,0,0	2	85,222	0,211
chr10	95572532	95572736	chr10:95572532-95572736	2.000	.	95572636	95572637	0,0,0	2	7,1	0,203
chr10	95654866	95655223	chr10:95654866-95655223	8.000	.	95655034	95655035	0,0,0	2	160,179	0,178
chr10	95656930	95657242	chr10:95656930-95657242	32.000	.	95657071	95657072	0,0,0	2	114,143	0,169
chr10	95658887	95659263	chr10:95658887-95659263	4.000	.	95659066	95659067	0,0,0	2	139,156	0,220
chr10	95670367	95670564	chr10:95670367-95670564	2.000	.	95670464	95670465	0,0,0	2	1,2	0,195
chr10	95686408	95686879	chr10:95686408-95686879	4.000	.	95686568	95686569	0,0,0	2	106,255	0,216
chr10	95755510	95756294	chr10:95755510-95756294	20.000	.	95755974	95755975	0,0,0	2	447,302	0,482
chr10	95756418	95756805	chr10:95756418-95756805	5.000	.	95756573	95756574	0,0,0	2	52,127	0,260
chr10	95758137	95758492	chr10:95758137-95758492	4.000	.	95758244	95758245	0,0,0	2	36,176	0,179
chr10	95766695	95767424	chr10:95766695-95767424	73.000	.	95767083	95767084	0,0,0	2	383,334	0,395
chr10	95777978	95778515	chr10:95777978-95778515	6.000	.	95778046	95778047	0,0,0	2	48,448	0,89
chr10	95802222	95802703	chr10:95802222-95802703	38.000	.	95802367	95802368	0,0,0	2	112,301	0,180
chr10	95823819	95824211	chr10:95823819-95824211	2.000	.	95823931	95823932	0,0,0	2	72,239	0,153
chr10	95825137	95825593	chr10:95825137-95825593	7.000	.	95825322	95825323	0,0,0	2	55,140	0,316
chr10	95832782	95833386	chr10:95832782-95833386	5.000	.	95833048	95833049	0,0,0	2	206,277	0,327
chr10	95834336	95834982	chr10:95834336-95834982	3.000	.	95834377	95834378	0,0,0	2	6,569	0,77
chr10	95839160	95839821	chr10:95839160-95839821	4.000	.	95839640	95839641	0,0,0	2	349,49	0,612
chr10	95913729	95914409	chr10:95913729-95914409	4.000	.	95913877	95913878	0,0,0	2	93,476	0,204
chr10	95937412	95937916	chr10:95937412-95937916	2.000	.	95937560	95937561	0,0,0	2	130,336	0,168
chr10	96015620	96016565	chr10:96015620-96016565	7.000	.	96015833	96015834	0,0,0	2	131,648	0,297
chr10	96019490	96020606	chr10:96019490-96020606	28.000	.	96020191	96020192	0,0,0	2	693,406	0,710
chr10	96036376	96036762	chr10:96036376-96036762	2.000	.	96036552	96036553	0,0,0	2	1,34	0,352
chr10	96077524	96077773	chr10:96077524-96077773	3.000	.	96077652	96077653	0,0,0	2	20,11	0,238
chr10	96140806	96141091	chr10:96140806-96141091	3.000	.	96140977	96140978	0,0,0	2	59,1	0,284
chr10	96164869	96165004	chr10:96164869-96165004	3.000	.	96164935	96164936	0,0,0	2	2,3	0,132
chr10	96165183	96165553	chr10:96165183-96165553	2.000	.	96165291	96165292	0,0,0	2	4,156	0,214
chr10	96197782	96198145	chr10:96197782-96198145	3.000	.	96197824	96197825	0,0,0	2	1,278	0,85
chr10	96259078	96259502	chr10:96259078-96259502	2.000	.	96259216	96259217	0,0,0	2	38,184	0,240
chr10	96440226	96440638	chr10:96440226-96440638	23.000	.	96440427	96440428	0,0,0	2	117,126	0,286
chr10	96442134	96442668	chr10:96442134-96442668	264.000	.	96442545	96442546	0,0,0	2	380,90	0,444
chr10	96465964	96466141	chr10:96465964-96466141	19.000	.	96466063	96466064	0,0,0	2	46,24	0,153
chr10	96680264	96680571	chr10:96680264-96680571	3.000	.	96680407	96680408	0,0,0	2	1,21	0,286
chr10	967527	968145	chr10:967527-968145	43.000	.	967967	967968	0,0,0	2	440,176	0,442
chr10	96881604	96881901	chr10:96881604-96881901	2.000	.	96881729	96881730	0,0,0	2	19,65	0,232
chr10	96942712	96943266	chr10:96942712-96943266	3.000	.	96942883	96942884	0,0,0	2	4,215	0,339
chr10	96968705	96969110	chr10:96968705-96969110	4.000	.	96968851	96968852	0,0,0	2	2,114	0,291
chr10	97006554	97006647	chr10:97006554-97006647	2.000	.	97006554	97006555	0,0,0	2	1,92	0,1
chr10	97041894	97042341	chr10:97041894-97042341	17.000	.	97042175	97042176	0,0,0	2	227,110	0,337
chr10	97046888	97047511	chr10:97046888-97047511	5.000	.	97047320	97047321	0,0,0	2	423,180	0,443
chr10	97093819	97093994	chr10:97093819-97093994	3.000	.	97093841	97093842	0,0,0	2	16,145	0,30
chr10	97094148	97094584	chr10:97094148-97094584	26.000	.	97094477	97094478	0,0,0	2	303,79	0,357
chr10	97164657	97164906	chr10:97164657-97164906	6.000	.	97164786	97164787	0,0,0	2	74,64	0,185
chr10	97277888	97278211	chr10:97277888-97278211	3.000	.	97278062	97278063	0,0,0	2	118,91	0,232
chr10	97308924	97309161	chr10:97308924-97309161	2.000	.	97309047	97309048	0,0,0	2	11,1	0,236
chr10	97441824	97441939	chr10:97441824-97441939	2.000	.	97441850	97441851	0,0,0	2	5,66	0,49
chr10	97450543	97450919	chr10:97450543-97450919	3.000	.	97450799	97450800	0,0,0	2	228,91	0,285
chr10	97518347	97518855	chr10:97518347-97518855	13.000	.	97518524	97518525	0,0,0	2	80,232	0,276
chr10	97530277	97531044	chr10:97530277-97531044	3.000	.	97530428	97530429	0,0,0	2	113,577	0,190
chr10	97543510	97544043	chr10:97543510-97544043	6.000	.	97543582	97543583	0,0,0	2	34,421	0,112
chr10	97545209	97546326	chr10:97545209-97546326	78.000	.	97545346	97545347	0,0,0	2	127,968	0,149
chr10	97546760	97547181	chr10:97546760-97547181	4.000	.	97546824	97546825	0,0,0	2	53,344	0,77
chr10	97547209	97547856	chr10:97547209-97547856	8.000	.	97547429	97547430	0,0,0	2	217,423	0,224
chr10	97552716	97553206	chr10:97552716-97553206	9.000	.	97552918	97552919	0,0,0	2	191,276	0,214
chr10	97573833	97574234	chr10:97573833-97574234	2.000	.	97573902	97573903	0,0,0	2	19,280	0,121
chr10	97591689	97591948	chr10:97591689-97591948	2.000	.	97591815	97591816	0,0,0	2	15,20	0,239
chr10	97591960	97592610	chr10:97591960-97592610	41.000	.	97592245	97592246	0,0,0	2	262,340	0,310
chr10	97594280	97594468	chr10:97594280-97594468	2.000	.	97594408	97594409	0,0,0	2	72,2	0,186
chr10	97596934	97597253	chr10:97596934-97597253	2.000	.	97596973	97596974	0,0,0	2	2,241	0,78
chr10	97599981	97600375	chr10:97599981-97600375	3.000	.	97600009	97600010	0,0,0	2	10,347	0,47
chr10	97640004	97640700	chr10:97640004-97640700	6.000	.	97640432	97640433	0,0,0	2	426,265	0,431
chr10	97648207	97648528	chr10:97648207-97648528	3.000	.	97648378	97648379	0,0,0	2	23,1	0,320
chr10	97658693	97659287	chr10:97658693-97659287	4.000	.	97658993	97658994	0,0,0	2	288,280	0,314
chr10	97812700	97813735	chr10:97812700-97813735	2.000	.	97812894	97812895	0,0,0	2	193,839	0,196
chr10	97888120	97888221	chr10:97888120-97888221	2.000	.	97888176	97888177	0,0,0	2	18,5	0,96
chr10	97948362	97948669	chr10:97948362-97948669	2.000	.	97948565	97948566	0,0,0	2	193,92	0,215
chr10	97989728	97990161	chr10:97989728-97990161	6.000	.	97990126	97990127	0,0,0	2	389,24	0,409
chr10	98019808	98019966	chr10:98019808-98019966	13.000	.	98019892	98019893	0,0,0	2	49,37	0,121
chr10	98021710	98022091	chr10:98021710-98022091	10.000	.	98021821	98021822	0,0,0	2	90,248	0,133
chr10	98022801	98023414	chr10:98022801-98023414	5.000	.	98023306	98023307	0,0,0	2	430,32	0,581
chr10	98048099	98048307	chr10:98048099-98048307	30.000	.	98048167	98048168	0,0,0	2	30,100	0,108
chr10	98382242	98382479	chr10:98382242-98382479	3.000	.	98382455	98382456	0,0,0	2	192,1	0,236
chr10	98417456	98417831	chr10:98417456-98417831	2.000	.	98417642	98417643	0,0,0	2	1,2	0,373
chr10	98427293	98427575	chr10:98427293-98427575	2.000	.	98427548	98427549	0,0,0	2	250,20	0,262
chr10	98452375	98452481	chr10:98452375-98452481	14.000	.	98452445	98452446	0,0,0	2	54,19	0,87
chr10	98478386	98478675	chr10:98478386-98478675	7.000	.	98478520	98478521	0,0,0	2	131,151	0,138
chr10	98507327	98508304	chr10:98507327-98508304	15.000	.	98508037	98508038	0,0,0	2	663,218	0,759
chr10	98527346	98527760	chr10:98527346-98527760	17.000	.	98527571	98527572	0,0,0	2	210,172	0,242
chr10	98554524	98555144	chr10:98554524-98555144	38.000	.	98554687	98554688	0,0,0	2	113,406	0,214
chr10	98590419	98590542	chr10:98590419-98590542	3.000	.	98590480	98590481	0,0,0	2	55,55	0,68
chr10	98595662	98596157	chr10:98595662-98596157	18.000	.	98595820	98595821	0,0,0	2	141,319	0,176
chr10	98616049	98617029	chr10:98616049-98617029	6.000	.	98616365	98616366	0,0,0	2	165,512	0,468
chr10	98731924	98732312	chr10:98731924-98732312	2.000	.	98732054	98732055	0,0,0	2	123,250	0,138
chr10	98753419	98754106	chr10:98753419-98754106	2.000	.	98753579	98753580	0,0,0	2	54,420	0,267
chr10	99113787	99114274	chr10:99113787-99114274	6.000	.	99113956	99113957	0,0,0	2	137,285	0,202
chr10	99115363	99115502	chr10:99115363-99115502	3.000	.	99115419	99115420	0,0,0	2	24,50	0,89
chr10	99151729	99152088	chr10:99151729-99152088	2.000	.	99151736	99151737	0,0,0	2	4,347	0,12
chr10	99165898	99166216	chr10:99165898-99166216	36.000	.	99166058	99166059	0,0,0	2	134,130	0,188
chr10	99178853	99179006	chr10:99178853-99179006	5.000	.	99178948	99178949	0,0,0	2	70,32	0,121
chr10	99206847	99207255	chr10:99206847-99207255	2.000	.	99206941	99206942	0,0,0	2	84,302	0,106
chr10	99239191	99239402	chr10:99239191-99239402	2.000	.	99239295	99239296	0,0,0	2	1,2	0,209
chr10	99408796	99409257	chr10:99408796-99409257	15.000	.	99408896	99408897	0,0,0	2	64,324	0,137
chr10	99423809	99423893	chr10:99423809-99423893	2.000	.	99423850	99423851	0,0,0	2	1,1	0,83
chr10	99478383	99478964	chr10:99478383-99478964	31.000	.	99478723	99478724	0,0,0	2	294,193	0,388
chr10	99481738	99482271	chr10:99481738-99482271	36.000	.	99482067	99482068	0,0,0	2	298,172	0,361
chr10	99511916	99512213	chr10:99511916-99512213	3.000	.	99512048	99512049	0,0,0	2	51,83	0,214
chr10	99585457	99585694	chr10:99585457-99585694	2.000	.	99585574	99585575	0,0,0	2	12,14	0,223
chr10	99722968	99723359	chr10:99722968-99723359	2.000	.	99723163	99723164	0,0,0	2	1,1	0,390
chr10	99888154	99888322	chr10:99888154-99888322	3.000	.	99888247	99888248	0,0,0	2	22,3	0,165
chr11	100140288	100140335	chr11:100140288-100140335	2.000	.	100140311	100140312	0,0,0	2	1,1	0,46
chr11	10033905	10034205	chr11:10033905-10034205	2.000	.	10034054	10034055	0,0,0	2	14,15	0,285
chr11	10047318	10047576	chr11:10047318-10047576	4.000	.	10047408	10047409	0,0,0	2	9,85	0,173
chr11	100509830	100510183	chr11:100509830-100510183	2.000	.	100509937	100509938	0,0,0	2	20,157	0,196
chr11	100606956	100607283	chr11:100606956-100607283	4.000	.	100607065	100607066	0,0,0	2	60,168	0,159
chr11	100634993	100635211	chr11:100634993-100635211	2.000	.	100635051	100635052	0,0,0	2	12,113	0,105
chr11	100645583	100645989	chr11:100645583-100645989	16.000	.	100645729	100645730	0,0,0	2	144,256	0,150
chr11	100647904	100648366	chr11:100647904-100648366	2.000	.	100648027	100648028	0,0,0	2	106,320	0,142
chr11	100692759	100693134	chr11:100692759-100693134	2.000	.	100692906	100692907	0,0,0	2	9,88	0,287
chr11	100958755	100958981	chr11:100958755-100958981	2.000	.	100958890	100958891	0,0,0	2	47,1	0,225
chr11	10128315	10128955	chr11:10128315-10128955	3.000	.	10128909	10128910	0,0,0	2	553,3	0,637
chr11	10138341	10138689	chr11:10138341-10138689	2.000	.	10138524	10138525	0,0,0	2	20,1	0,347
chr11	101597267	101597496	chr11:101597267-101597496	3.000	.	101597354	101597355	0,0,0	2	1,54	0,175
chr11	101741285	101741486	chr11:101741285-101741486	2.000	.	101741411	101741412	0,0,0	2	54,1	0,200
chr11	101993670	101993966	chr11:101993670-101993966	6.000	.	101993681	101993682	0,0,0	2	4,276	0,20
chr11	102001017	102001099	chr11:102001017-102001099	3.000	.	102001028	102001029	0,0,0	2	1,60	0,22
chr11	102033729	102034131	chr11:102033729-102034131	8.000	.	102033764	102033765	0,0,0	2	2,332	0,70
chr11	102049770	102050011	chr11:102049770-102050011	2.000	.	102049890	102049891	0,0,0	2	1,1	0,240
chr11	102096363	102096740	chr11:102096363-102096740	2.000	.	102096596	102096597	0,0,0	2	97,7	0,370
chr11	102138964	102139873	chr11:102138964-102139873	40.000	.	102139535	102139536	0,0,0	2	554,319	0,590
chr11	102143079	102143525	chr11:102143079-102143525	3.000	.	102143425	102143426	0,0,0	2	340,93	0,353
chr11	102150498	102151031	chr11:102150498-102151031	2.000	.	102150603	102150604	0,0,0	2	100,422	0,111
chr11	102177075	102177320	chr11:102177075-102177320	5.000	.	102177191	102177192	0,0,0	2	19,31	0,214
chr11	102216624	102216925	chr11:102216624-102216925	3.000	.	102216815	102216816	0,0,0	2	149,66	0,235
chr11	102296462	102296797	chr11:102296462-102296797	4.000	.	102296760	102296761	0,0,0	2	280,18	0,317
chr11	102301573	102301788	chr11:102301573-102301788	2.000	.	102301637	102301638	0,0,0	2	1,87	0,128
chr11	102329888	102329997	chr11:102329888-102329997	2.000	.	102329932	102329933	0,0,0	2	1,21	0,88
chr11	102347673	102347821	chr11:102347673-102347821	14.000	.	102347771	102347772	0,0,0	2	88,39	0,109
chr11	102628631	102628839	chr11:102628631-102628839	6.000	.	102628744	102628745	0,0,0	2	49,29	0,179
chr11	102634266	102634446	chr11:102634266-102634446	2.000	.	102634362	102634363	0,0,0	2	15,2	0,178
chr11	102750559	102750924	chr11:102750559-102750924	7.000	.	102750767	102750768	0,0,0	2	185,132	0,233
chr11	102753157	102753760	chr11:102753157-102753760	11.000	.	102753584	102753585	0,0,0	2	416,163	0,440
chr11	102795506	102795811	chr11:102795506-102795811	9.000	.	102795648	102795649	0,0,0	2	37,57	0,248
chr11	102800741	102800977	chr11:102800741-102800977	2.000	.	102800868	102800869	0,0,0	2	33,14	0,222
chr11	10286806	10287126	chr11:10286806-10287126	3.000	.	10287041	10287042	0,0,0	2	216,65	0,255
chr11	102906776	102907110	chr11:102906776-102907110	3.000	.	102906989	102906990	0,0,0	2	117,24	0,310
chr11	102940694	102941177	chr11:102940694-102941177	2.000	.	102941055	102941056	0,0,0	2	333,93	0,390
chr11	102951104	102951241	chr11:102951104-102951241	4.000	.	102951211	102951212	0,0,0	2	81,2	0,135
chr11	10313739	10313888	chr11:10313739-10313888	3.000	.	10313812	10313813	0,0,0	2	13,15	0,134
chr11	103275682	103275808	chr11:103275682-103275808	11.000	.	103275793	103275794	0,0,0	2	108,10	0,116
chr11	103281086	103281489	chr11:103281086-103281489	42.000	.	103281273	103281274	0,0,0	2	134,162	0,241
chr11	10347979	10348421	chr11:10347979-10348421	7.000	.	10348149	10348150	0,0,0	2	131,232	0,210
chr11	10348868	10349127	chr11:10348868-10349127	3.000	.	10348994	10348995	0,0,0	2	10,15	0,244
chr11	103574721	103574815	chr11:103574721-103574815	2.000	.	103574769	103574770	0,0,0	2	4,1	0,93
chr11	103697700	103697873	chr11:103697700-103697873	5.000	.	103697771	103697772	0,0,0	2	51,80	0,93
chr11	10372970	10373596	chr11:10372970-10373596	16.000	.	10373417	10373418	0,0,0	2	412,142	0,484
chr11	103775248	103775432	chr11:103775248-103775432	9.000	.	103775353	103775354	0,0,0	2	54,26	0,158
chr11	103864512	103864572	chr11:103864512-103864572	2.000	.	103864533	103864534	0,0,0	2	1,18	0,42
chr11	10386686	10386969	chr11:10386686-10386969	4.000	.	10386769	10386770	0,0,0	2	81,196	0,87
chr11	103967450	103967606	chr11:103967450-103967606	2.000	.	103967525	103967526	0,0,0	2	1,6	0,150
chr11	10415112	10415361	chr11:10415112-10415361	2.000	.	10415240	10415241	0,0,0	2	9,1	0,248
chr11	10436001	10436535	chr11:10436001-10436535	8.000	.	10436360	10436361	0,0,0	2	333,147	0,387
chr11	104405140	104405274	chr11:104405140-104405274	3.000	.	104405198	104405199	0,0,0	2	3,19	0,115
chr11	104559548	104559756	chr11:104559548-104559756	3.000	.	104559684	104559685	0,0,0	2	86,21	0,187
chr11	104576311	104576856	chr11:104576311-104576856	52.000	.	104576660	104576661	0,0,0	2	349,195	0,350
chr11	104620847	104620893	chr11:104620847-104620893	3.000	.	104620867	104620868	0,0,0	2	1,5	0,41
chr11	104787484	104787787	chr11:104787484-104787787	4.000	.	104787658	104787659	0,0,0	2	123,76	0,227
chr11	10480434	10480894	chr11:10480434-10480894	4.000	.	10480573	10480574	0,0,0	2	131,312	0,148
chr11	104886709	104887028	chr11:104886709-104887028	3.000	.	104886963	104886964	0,0,0	2	198,7	0,312
chr11	1048895	1049043	chr11:1048895-1049043	9.000	.	1048960	1048961	0,0,0	2	19,36	0,112
chr11	104903140	104903505	chr11:104903140-104903505	8.000	.	104903406	104903407	0,0,0	2	240,71	0,294
chr11	10509778	10510118	chr11:10509778-10510118	15.000	.	10509898	10509899	0,0,0	2	119,218	0,122
chr11	105377722	105377924	chr11:105377722-105377924	2.000	.	105377815	105377816	0,0,0	2	1,16	0,186
chr11	10543797	10544141	chr11:10543797-10544141	5.000	.	10544111	10544112	0,0,0	2	304,19	0,325
chr11	105669212	105669449	chr11:105669212-105669449	2.000	.	105669330	105669331	0,0,0	2	1,1	0,236
chr11	1060642	1061535	chr11:1060642-1061535	125.000	.	1061066	1061067	0,0,0	2	413,457	0,436
chr11	10613928	10614171	chr11:10613928-10614171	3.000	.	10614085	10614086	0,0,0	2	89,16	0,227
chr11	10616477	10616796	chr11:10616477-10616796	2.000	.	10616641	10616642	0,0,0	2	11,1	0,318
chr11	10621128	10621362	chr11:10621128-10621362	2.000	.	10621170	10621171	0,0,0	2	3,151	0,83
chr11	10628822	10629513	chr11:10628822-10629513	6.000	.	10629163	10629164	0,0,0	2	296,304	0,387
chr11	10629950	10630428	chr11:10629950-10630428	3.000	.	10630321	10630322	0,0,0	2	360,95	0,383
chr11	10633897	10634342	chr11:10633897-10634342	4.000	.	10633956	10633957	0,0,0	2	19,345	0,100
[truncated: 35,231 more rows]
