# Supplementary material for: Characterization of the enhancer and promoter landscape of inflammatory bowel disease from human colon biopsies
Source: Nat Commun. 2018 Apr 25;9:1661. doi: 10.1038/s41467-018-03766-z (PMC5916929; doi:10.1038/s41467-018-03766-z)
Supplement: Supplementary file 13 — Supplementary Data 11 [file 41467_2018_3766_MOESM13_ESM.txt]

chr10	100454734	100455032	chr10:100454734-100455032	12.000	.	100454864	100454865	0,0,0	2	43,79	0,219
chr10	100615636	100615918	chr10:100615636-100615918	9.000	.	100615789	100615790	0,0,0	2	90,65	0,217
chr10	101194317	101194497	chr10:101194317-101194497	8.000	.	101194444	101194445	0,0,0	2	99,23	0,157
chr10	101282565	101284400	chr10:101282565-101284400	39.000	.	101283276	101283277	0,0,0	2	690,1102	0,733
chr10	101285835	101286633	chr10:101285835-101286633	39.000	.	101286268	101286269	0,0,0	2	410,340	0,458
chr10	101355706	101355994	chr10:101355706-101355994	9.000	.	101355784	101355785	0,0,0	2	65,196	0,92
chr10	101466592	101468380	chr10:101466592-101468380	11.000	.	101467985	101467986	0,0,0	2	1376,376	0,1412
chr10	101474895	101475730	chr10:101474895-101475730	21.000	.	101475542	101475543	0,0,0	2	599,138	0,697
chr10	101680212	101680934	chr10:101680212-101680934	17.000	.	101680411	101680412	0,0,0	2	167,489	0,233
chr10	101939605	101940079	chr10:101939605-101940079	7.000	.	101939994	101939995	0,0,0	2	373,68	0,406
chr10	102134839	102135181	chr10:102134839-102135181	14.000	.	102134934	102134935	0,0,0	2	61,212	0,130
chr10	102655194	102655737	chr10:102655194-102655737	103.000	.	102655362	102655363	0,0,0	2	120,325	0,218
chr10	102741854	102742458	chr10:102741854-102742458	25.000	.	102741943	102741944	0,0,0	2	60,484	0,120
chr10	102832714	102833028	chr10:102832714-102833028	8.000	.	102832948	102832949	0,0,0	2	231,75	0,239
chr10	103124598	103124797	chr10:103124598-103124797	35.000	.	103124635	103124636	0,0,0	2	37,161	0,38
chr10	103866257	103866475	chr10:103866257-103866475	14.000	.	103866284	103866285	0,0,0	2	28,190	0,28
chr10	104023972	104024263	chr10:104023972-104024263	10.000	.	104024128	104024129	0,0,0	2	113,91	0,200
chr10	104387503	104388215	chr10:104387503-104388215	24.000	.	104387698	104387699	0,0,0	2	154,475	0,237
chr10	104401742	104402418	chr10:104401742-104402418	480.000	.	104401977	104401978	0,0,0	2	191,395	0,281
chr10	104411765	104412395	chr10:104411765-104412395	18.000	.	104411966	104411967	0,0,0	2	136,363	0,267
chr10	104556205	104556484	chr10:104556205-104556484	65.000	.	104556296	104556297	0,0,0	2	67,162	0,117
chr10	104725155	104725686	chr10:104725155-104725686	63.000	.	104725439	104725440	0,0,0	2	265,226	0,305
chr10	104726952	104727199	chr10:104726952-104727199	12.000	.	104727080	104727081	0,0,0	2	74,64	0,183
chr10	104735253	104736123	chr10:104735253-104736123	170.000	.	104735611	104735612	0,0,0	2	347,499	0,371
chr10	104985873	104986064	chr10:104985873-104986064	10.000	.	104985999	104986000	0,0,0	2	98,35	0,156
chr10	104987178	104987533	chr10:104987178-104987533	25.000	.	104987327	104987328	0,0,0	2	105,161	0,194
chr10	104988105	104988341	chr10:104988105-104988341	26.000	.	104988278	104988279	0,0,0	2	133,22	0,214
chr10	104998685	104999175	chr10:104998685-104999175	135.000	.	104998926	104998927	0,0,0	2	214,220	0,270
chr10	104999965	105000516	chr10:104999965-105000516	14.000	.	105000094	105000095	0,0,0	2	100,391	0,160
chr10	105001119	105001913	chr10:105001119-105001913	92.000	.	105001375	105001376	0,0,0	2	230,511	0,283
chr10	105134124	105134518	chr10:105134124-105134518	9.000	.	105134258	105134259	0,0,0	2	105,229	0,165
chr10	105230649	105231373	chr10:105230649-105231373	36.000	.	105231244	105231245	0,0,0	2	550,82	0,642
chr10	105338482	105338913	chr10:105338482-105338913	5.000	.	105338518	105338519	0,0,0	2	37,394	0,37
chr10	105399421	105399662	chr10:105399421-105399662	12.000	.	105399585	105399586	0,0,0	2	157,68	0,173
chr10	105413502	105413838	chr10:105413502-105413838	20.000	.	105413681	105413682	0,0,0	2	166,142	0,194
chr10	105435412	105436823	chr10:105435412-105436823	11.000	.	105436685	105436686	0,0,0	2	1267,131	0,1280
chr10	105455301	105455729	chr10:105455301-105455729	73.000	.	105455622	105455623	0,0,0	2	318,103	0,325
chr10	105456146	105456543	chr10:105456146-105456543	28.000	.	105456433	105456434	0,0,0	2	271,92	0,305
chr10	105461830	105462390	chr10:105461830-105462390	4.000	.	105462208	105462209	0,0,0	2	324,127	0,433
chr10	105531996	105532217	chr10:105531996-105532217	21.000	.	105532124	105532125	0,0,0	2	110,73	0,148
chr10	105553727	105554572	chr10:105553727-105554572	62.000	.	105554114	105554115	0,0,0	2	370,440	0,405
chr10	105557164	105558030	chr10:105557164-105558030	6.000	.	105557432	105557433	0,0,0	2	237,566	0,300
chr10	105571514	105572026	chr10:105571514-105572026	55.000	.	105571921	105571922	0,0,0	2	394,91	0,421
chr10	105572154	105572438	chr10:105572154-105572438	11.000	.	105572392	105572393	0,0,0	2	232,38	0,246
chr10	105573797	105574707	chr10:105573797-105574707	11.000	.	105574614	105574615	0,0,0	2	776,50	0,860
chr10	105596480	105597354	chr10:105596480-105597354	11.000	.	105597029	105597030	0,0,0	2	519,293	0,581
chr10	105598780	105600240	chr10:105598780-105600240	10.000	.	105600107	105600108	0,0,0	2	1326,130	0,1330
chr10	105653684	105654143	chr10:105653684-105654143	18.000	.	105653746	105653747	0,0,0	2	36,369	0,90
chr10	105654182	105654914	chr10:105654182-105654914	13.000	.	105654552	105654553	0,0,0	2	341,332	0,400
chr10	105869562	105869966	chr10:105869562-105869966	5.000	.	105869880	105869881	0,0,0	2	246,12	0,392
chr10	111459105	111459489	chr10:111459105-111459489	43.000	.	111459180	111459181	0,0,0	2	25,257	0,127
chr10	11149711	11150297	chr10:11149711-11150297	25.000	.	11150084	11150085	0,0,0	2	359,198	0,388
chr10	111737337	111737661	chr10:111737337-111737661	64.000	.	111737463	111737464	0,0,0	2	109,180	0,144
chr10	11187429	11187901	chr10:11187429-11187901	19.000	.	11187545	11187546	0,0,0	2	100,339	0,133
chr10	112114762	112115280	chr10:112114762-112115280	51.000	.	112115155	112115156	0,0,0	2	381,111	0,407
chr10	112115810	112116188	chr10:112115810-112116188	10.000	.	112115887	112115888	0,0,0	2	51,274	0,104
chr10	112118030	112118321	chr10:112118030-112118321	32.000	.	112118227	112118228	0,0,0	2	195,90	0,201
chr10	112123906	112124013	chr10:112123906-112124013	21.000	.	112123962	112123963	0,0,0	2	41,35	0,72
chr10	112152658	112152908	chr10:112152658-112152908	15.000	.	112152774	112152775	0,0,0	2	80,97	0,153
chr10	112155373	112156070	chr10:112155373-112156070	215.000	.	112155810	112155811	0,0,0	2	400,222	0,475
chr10	112158324	112158739	chr10:112158324-112158739	35.000	.	112158559	112158560	0,0,0	2	193,137	0,278
chr10	112167932	112168319	chr10:112167932-112168319	19.000	.	112168194	112168195	0,0,0	2	253,114	0,273
chr10	112169702	112170040	chr10:112169702-112170040	54.000	.	112169813	112169814	0,0,0	2	100,214	0,124
chr10	112176943	112177461	chr10:112176943-112177461	17.000	.	112177005	112177006	0,0,0	2	49,441	0,77
chr10	112201631	112202150	chr10:112201631-112202150	14.000	.	112201764	112201765	0,0,0	2	129,381	0,138
chr10	112490460	112490847	chr10:112490460-112490847	16.000	.	112490585	112490586	0,0,0	2	73,208	0,179
chr10	112516881	112517214	chr10:112516881-112517214	6.000	.	112517067	112517068	0,0,0	2	150,110	0,223
chr10	112517978	112518437	chr10:112517978-112518437	81.000	.	112518124	112518125	0,0,0	2	113,278	0,181
chr10	112533845	112535184	chr10:112533845-112535184	93.000	.	112534068	112534069	0,0,0	2	199,1090	0,249
chr10	112600706	112601091	chr10:112600706-112601091	15.000	.	112600814	112600815	0,0,0	2	92,260	0,125
chr10	112603457	112604274	chr10:112603457-112604274	27.000	.	112603722	112603723	0,0,0	2	241,527	0,290
chr10	112604659	112606614	chr10:112604659-112606614	272.000	.	112605668	112605669	0,0,0	2	997,932	0,1023
chr10	112619571	112620036	chr10:112619571-112620036	59.000	.	112619848	112619849	0,0,0	2	268,178	0,287
chr10	112626874	112627522	chr10:112626874-112627522	22.000	.	112627396	112627397	0,0,0	2	506,109	0,539
chr10	11284466	11284984	chr10:11284466-11284984	16.000	.	11284607	11284608	0,0,0	2	127,361	0,157
chr10	112861737	112862325	chr10:112861737-112862325	19.000	.	112862122	112862123	0,0,0	2	340,157	0,431
chr10	112862743	112863831	chr10:112862743-112863831	101.000	.	112863145	112863146	0,0,0	2	385,667	0,421
chr10	114119727	114119992	chr10:114119727-114119992	7.000	.	114119899	114119900	0,0,0	2	154,74	0,191
chr10	114121350	114122539	chr10:114121350-114122539	59.000	.	114122184	114122185	0,0,0	2	779,298	0,891
chr10	114123599	114124130	chr10:114123599-114124130	27.000	.	114123842	114123843	0,0,0	2	209,252	0,279
chr10	114129252	114129464	chr10:114129252-114129464	8.000	.	114129329	114129330	0,0,0	2	71,127	0,85
chr10	114142992	114143662	chr10:114142992-114143662	51.000	.	114143269	114143270	0,0,0	2	253,368	0,302
chr10	114143971	114144507	chr10:114143971-114144507	12.000	.	114144065	114144066	0,0,0	2	79,426	0,110
chr10	114151106	114151799	chr10:114151106-114151799	7.000	.	114151401	114151402	0,0,0	2	287,388	0,305
chr10	114162595	114163116	chr10:114162595-114163116	17.000	.	114162872	114162873	0,0,0	2	274,239	0,282
chr10	114308088	114308651	chr10:114308088-114308651	15.000	.	114308489	114308490	0,0,0	2	357,116	0,447
chr10	11445215	11445482	chr10:11445215-11445482	14.000	.	11445306	11445307	0,0,0	2	69,152	0,115
chr10	114503048	114503653	chr10:114503048-114503653	75.000	.	114503274	114503275	0,0,0	2	222,373	0,232
chr10	114504607	114505134	chr10:114504607-114505134	20.000	.	114504687	114504688	0,0,0	2	76,441	0,86
chr10	114635289	114635882	chr10:114635289-114635882	14.000	.	114635702	114635703	0,0,0	2	396,161	0,432
chr10	114672286	114672973	chr10:114672286-114672973	121.000	.	114672418	114672419	0,0,0	2	100,521	0,166
chr10	114705510	114705857	chr10:114705510-114705857	16.000	.	114705724	114705725	0,0,0	2	201,118	0,229
chr10	114837200	114837593	chr10:114837200-114837593	13.000	.	114837288	114837289	0,0,0	2	67,283	0,110
chr10	114851192	114852344	chr10:114851192-114852344	153.000	.	114851891	114851892	0,0,0	2	570,322	0,830
chr10	115033308	115034213	chr10:115033308-115034213	24.000	.	115034018	115034019	0,0,0	2	630,114	0,791
chr10	115512880	115513026	chr10:115512880-115513026	12.000	.	115512950	115512951	0,0,0	2	56,60	0,86
chr10	115704890	115705356	chr10:115704890-115705356	5.000	.	115705000	115705001	0,0,0	2	105,350	0,116
chr10	115707171	115707748	chr10:115707171-115707748	7.000	.	115707382	115707383	0,0,0	2	192,345	0,232
chr10	11595923	11596382	chr10:11595923-11596382	9.000	.	11596189	11596190	0,0,0	2	195,121	0,338
chr10	116019599	116019992	chr10:116019599-116019992	28.000	.	116019699	116019700	0,0,0	2	71,263	0,130
chr10	116159356	116159656	chr10:116159356-116159656	9.000	.	116159577	116159578	0,0,0	2	174,30	0,270
chr10	116256448	116256857	chr10:116256448-116256857	10.000	.	116256815	116256816	0,0,0	2	364,37	0,372
chr10	116266815	116267609	chr10:116266815-116267609	29.000	.	116267376	116267377	0,0,0	2	522,193	0,601
chr10	116279748	116280070	chr10:116279748-116280070	18.000	.	116279910	116279911	0,0,0	2	145,141	0,181
chr10	116280587	116281360	chr10:116280587-116281360	13.000	.	116281165	116281166	0,0,0	2	537,152	0,621
chr10	116298035	116298527	chr10:116298035-116298527	18.000	.	116298444	116298445	0,0,0	2	404,76	0,416
chr10	116301224	116301530	chr10:116301224-116301530	24.000	.	116301321	116301322	0,0,0	2	97,208	0,98
chr10	116373492	116373728	chr10:116373492-116373728	28.000	.	116373593	116373594	0,0,0	2	63,95	0,141
chr10	11651513	11651979	chr10:11651513-11651979	22.000	.	11651911	11651912	0,0,0	2	391,59	0,407
chr10	116539617	116539974	chr10:116539617-116539974	8.000	.	116539751	116539752	0,0,0	2	20,107	0,250
chr10	11757976	11758450	chr10:11757976-11758450	15.000	.	11758143	11758144	0,0,0	2	130,269	0,205
chr10	118591011	118591995	chr10:118591011-118591995	23.000	.	118591631	118591632	0,0,0	2	619,362	0,622
chr10	118652308	118652758	chr10:118652308-118652758	11.000	.	118652654	118652655	0,0,0	2	334,91	0,359
chr10	118658404	118659087	chr10:118658404-118659087	8.000	.	118658950	118658951	0,0,0	2	530,119	0,564
chr10	119107717	119108085	chr10:119107717-119108085	9.000	.	119107882	119107883	0,0,0	2	148,185	0,183
chr10	119120681	119121082	chr10:119120681-119121082	16.000	.	119120988	119120989	0,0,0	2	266,52	0,349
chr10	119590466	119590610	chr10:119590466-119590610	22.000	.	119590545	119590546	0,0,0	2	76,61	0,83
chr10	1205545	1205873	chr10:1205545-1205873	4.000	.	1205711	1205712	0,0,0	2	103,97	0,231
chr10	12085894	12086252	chr10:12085894-12086252	30.000	.	12086155	12086156	0,0,0	2	198,32	0,326
chr10	120860289	120860566	chr10:120860289-120860566	16.000	.	120860409	120860410	0,0,0	2	109,144	0,133
chr10	120934926	120935283	chr10:120934926-120935283	17.000	.	120935076	120935077	0,0,0	2	21,76	0,281
chr10	121030373	121031306	chr10:121030373-121031306	44.000	.	121030697	121030698	0,0,0	2	312,595	0,338
chr10	121161174	121161984	chr10:121161174-121161984	27.000	.	121161432	121161433	0,0,0	2	171,463	0,347
chr10	121168967	121169945	chr10:121168967-121169945	25.000	.	121169575	121169576	0,0,0	2	555,315	0,663
chr10	121173193	121174246	chr10:121173193-121174246	40.000	.	121173889	121173890	0,0,0	2	685,344	0,709
chr10	121414166	121414812	chr10:121414166-121414812	31.000	.	121414282	121414283	0,0,0	2	102,514	0,132
chr10	121497522	121497853	chr10:121497522-121497853	12.000	.	121497549	121497550	0,0,0	2	23,299	0,32
chr10	122830254	122830531	chr10:122830254-122830531	10.000	.	122830373	122830374	0,0,0	2	66,103	0,174
chr10	122918695	122919186	chr10:122918695-122919186	69.000	.	122918957	122918958	0,0,0	2	201,167	0,324
chr10	122995204	122995575	chr10:122995204-122995575	103.000	.	122995350	122995351	0,0,0	2	127,205	0,166
chr10	122999580	123000510	chr10:122999580-123000510	50.000	.	122999691	122999692	0,0,0	2	98,804	0,126
chr10	123003469	123003769	chr10:123003469-123003769	10.000	.	123003561	123003562	0,0,0	2	34,149	0,151
chr10	123005344	123005693	chr10:123005344-123005693	43.000	.	123005543	123005544	0,0,0	2	166,116	0,233
chr10	123021854	123022795	chr10:123021854-123022795	51.000	.	123022489	123022490	0,0,0	2	635,304	0,637
chr10	123040982	123041553	chr10:123040982-123041553	31.000	.	123041332	123041333	0,0,0	2	319,189	0,382
chr10	123050843	123052175	chr10:123050843-123052175	55.000	.	123051130	123051131	0,0,0	2	286,1042	0,290
chr10	123084081	123084484	chr10:123084081-123084484	7.000	.	123084204	123084205	0,0,0	2	104,260	0,143
chr10	123178180	123178425	chr10:123178180-123178425	82.000	.	123178270	123178271	0,0,0	2	51,115	0,130
chr10	123332354	123333030	chr10:123332354-123333030	30.000	.	123332686	123332687	0,0,0	2	273,283	0,393
chr10	123594586	123595294	chr10:123594586-123595294	7.000	.	123594971	123594972	0,0,0	2	369,305	0,403
chr10	123689732	123689915	chr10:123689732-123689915	15.000	.	123689841	123689842	0,0,0	2	76,40	0,143
chr10	123822639	123823144	chr10:123822639-123823144	206.000	.	123822877	123822878	0,0,0	2	209,236	0,269
chr10	124069946	124070717	chr10:124069946-124070717	20.000	.	124070350	124070351	0,0,0	2	374,336	0,435
chr10	124104227	124104538	chr10:124104227-124104538	5.000	.	124104357	124104358	0,0,0	2	130,180	0,131
chr10	124176576	124176870	chr10:124176576-124176870	19.000	.	124176800	124176801	0,0,0	2	205,50	0,244
chr10	124291453	124291825	chr10:124291453-124291825	5.000	.	124291576	124291577	0,0,0	2	71,196	0,176
chr10	124303140	124303666	chr10:124303140-124303666	30.000	.	124303470	124303471	0,0,0	2	296,160	0,366
chr10	12434331	12434906	chr10:12434331-12434906	10.000	.	12434386	12434387	0,0,0	2	56,519	0,56
chr10	124613720	124614107	chr10:124613720-124614107	11.000	.	124614025	124614026	0,0,0	2	282,58	0,329
chr10	12481005	12481697	chr10:12481005-12481697	13.000	.	12481189	12481190	0,0,0	2	174,497	0,195
chr10	124899025	124899402	chr10:124899025-124899402	19.000	.	124899178	124899179	0,0,0	2	110,180	0,197
chr10	125151566	125152688	chr10:125151566-125152688	186.000	.	125151712	125151713	0,0,0	2	121,949	0,173
chr10	125157736	125158174	chr10:125157736-125158174	14.000	.	125157868	125157869	0,0,0	2	125,297	0,141
chr10	125162140	125162435	chr10:125162140-125162435	22.000	.	125162320	125162321	0,0,0	2	100,33	0,262
chr10	125296961	125297457	chr10:125296961-125297457	5.000	.	125297227	125297228	0,0,0	2	222,185	0,311
chr10	12542543	12542947	chr10:12542543-12542947	9.000	.	12542611	12542612	0,0,0	2	21,288	0,116
chr10	125754722	125755226	chr10:125754722-125755226	6.000	.	125755143	125755144	0,0,0	2	416,76	0,428
chr10	125795265	125795867	chr10:125795265-125795867	52.000	.	125795568	125795569	0,0,0	2	298,292	0,310
chr10	125822920	125824444	chr10:125822920-125824444	17.000	.	125824410	125824411	0,0,0	2	1487,29	0,1495
chr10	125838650	125839887	chr10:125838650-125839887	19.000	.	125839548	125839549	0,0,0	2	895,335	0,902
chr10	125864227	125864709	chr10:125864227-125864709	8.000	.	125864366	125864367	0,0,0	2	110,313	0,169
chr10	125865826	125866536	chr10:125865826-125866536	65.000	.	125866192	125866193	0,0,0	2	344,320	0,390
chr10	125979056	125979294	chr10:125979056-125979294	10.000	.	125979156	125979157	0,0,0	2	79,116	0,122
chr10	126222916	126223286	chr10:126222916-126223286	17.000	.	126223172	126223173	0,0,0	2	240,97	0,273
chr10	126329008	126330434	chr10:126329008-126330434	40.000	.	126330083	126330084	0,0,0	2	1062,337	0,1089
chr10	126339211	126339725	chr10:126339211-126339725	33.000	.	126339553	126339554	0,0,0	2	285,114	0,400
chr10	126346309	126347538	chr10:126346309-126347538	24.000	.	126346640	126346641	0,0,0	2	300,865	0,364
chr10	126366452	126366685	chr10:126366452-126366685	10.000	.	126366598	126366599	0,0,0	2	124,63	0,170
chr10	126396561	126397051	chr10:126396561-126397051	20.000	.	126396944	126396945	0,0,0	2	382,104	0,386
chr10	126398289	126398690	chr10:126398289-126398690	24.000	.	126398614	126398615	0,0,0	2	294,44	0,357
chr10	126407585	126408277	chr10:126407585-126408277	15.000	.	126407904	126407905	0,0,0	2	295,347	0,345
chr10	126410825	126412639	chr10:126410825-126412639	19.000	.	126412171	126412172	0,0,0	2	1317,438	0,1376
chr10	126435623	126435944	chr10:126435623-126435944	20.000	.	126435757	126435758	0,0,0	2	70,122	0,199
chr10	12647714	12648032	chr10:12647714-12648032	27.000	.	12647831	12647832	0,0,0	2	96,179	0,139
chr10	126683513	126684669	chr10:126683513-126684669	42.000	.	126684544	126684545	0,0,0	2	1024,116	0,1040
chr10	126687539	126688657	chr10:126687539-126688657	10.000	.	126688368	126688369	0,0,0	2	819,278	0,840
chr10	12672139	12672558	chr10:12672139-12672558	8.000	.	12672406	12672407	0,0,0	2	229,112	0,307
chr10	126781879	126782234	chr10:126781879-126782234	13.000	.	126782201	126782202	0,0,0	2	308,18	0,337
chr10	12679680	12680454	chr10:12679680-12680454	8.000	.	12680173	12680174	0,0,0	2	483,270	0,504
chr10	12717093	12717928	chr10:12717093-12717928	21.000	.	12717670	12717671	0,0,0	2	576,256	0,579
chr10	12741293	12742023	chr10:12741293-12742023	18.000	.	12741544	12741545	0,0,0	2	223,449	0,281
chr10	127596264	127596501	chr10:127596264-127596501	45.000	.	127596378	127596379	0,0,0	2	64,71	0,166
chr10	127618332	127618566	chr10:127618332-127618566	37.000	.	127618429	127618430	0,0,0	2	68,106	0,128
chr10	128527734	128528127	chr10:128527734-128528127	114.000	.	128528001	128528002	0,0,0	2	267,125	0,268
chr10	128528807	128529583	chr10:128528807-128529583	52.000	.	128529339	128529340	0,0,0	2	437,148	0,628
chr10	128532033	128532561	chr10:128532033-128532561	33.000	.	128532134	128532135	0,0,0	2	86,411	0,117
chr10	128811590	128812295	chr10:128811590-128812295	7.000	.	128811756	128811757	0,0,0	2	90,461	0,244
chr10	129098254	129098636	chr10:129098254-129098636	16.000	.	129098377	129098378	0,0,0	2	95,230	0,152
chr10	129682705	129683519	chr10:129682705-129683519	6.000	.	129683117	129683118	0,0,0	2	407,396	0,418
chr10	129684521	129686520	chr10:129684521-129686520	13.000	.	129684781	129684782	0,0,0	2	219,1697	0,302
chr10	129686983	129687747	chr10:129686983-129687747	35.000	.	129687335	129687336	0,0,0	2	342,401	0,363
chr10	129775758	129776333	chr10:129775758-129776333	19.000	.	129775913	129775914	0,0,0	2	150,414	0,161
chr10	129789032	129790099	chr10:129789032-129790099	15.000	.	129789130	129789131	0,0,0	2	37,906	0,161
chr10	129800356	129801371	chr10:129800356-129801371	7.000	.	129800539	129800540	0,0,0	2	172,820	0,195
chr10	129805109	129806057	chr10:129805109-129806057	52.000	.	129805459	129805460	0,0,0	2	327,573	0,375
chr10	130402395	130402676	chr10:130402395-130402676	23.000	.	130402520	130402521	0,0,0	2	38,68	0,213
chr10	131974696	131975387	chr10:131974696-131975387	8.000	.	131974905	131974906	0,0,0	2	207,478	0,213
chr10	132098741	132100193	chr10:132098741-132100193	85.000	.	132099991	132099992	0,0,0	2	1233,184	0,1268
chr10	134121981	134122361	chr10:134121981-134122361	22.000	.	134122097	134122098	0,0,0	2	104,251	0,129
chr10	134214726	134215780	chr10:134214726-134215780	88.000	.	134215455	134215456	0,0,0	2	722,317	0,737
chr10	134232005	134232807	chr10:134232005-134232807	57.000	.	134232600	134232601	0,0,0	2	576,186	0,616
chr10	134266590	134267087	chr10:134266590-134267087	30.000	.	134266749	134266750	0,0,0	2	144,321	0,176
chr10	134271074	134272206	chr10:134271074-134272206	9.000	.	134271329	134271330	0,0,0	2	145,765	0,367
chr10	134274705	134275685	chr10:134274705-134275685	192.000	.	134275090	134275091	0,0,0	2	376,584	0,396
chr10	134349444	134349999	chr10:134349444-134349999	16.000	.	134349657	134349658	0,0,0	2	204,331	0,224
chr10	134368827	134369163	chr10:134368827-134369163	24.000	.	134368927	134368928	0,0,0	2	93,228	0,108
chr10	134385413	134386036	chr10:134385413-134386036	32.000	.	134385645	134385646	0,0,0	2	224,382	0,241
chr10	134406301	134406983	chr10:134406301-134406983	25.000	.	134406645	134406646	0,0,0	2	338,331	0,351
chr10	134553812	134554773	chr10:134553812-134554773	154.000	.	134554238	134554239	0,0,0	2	416,524	0,437
chr10	134587754	134588174	chr10:134587754-134588174	13.000	.	134587859	134587860	0,0,0	2	52,260	0,160
chr10	135091968	135092818	chr10:135091968-135092818	79.000	.	135092611	135092612	0,0,0	2	638,200	0,650
chr10	135161757	135161968	chr10:135161757-135161968	4.000	.	135161917	135161918	0,0,0	2	137,27	0,184
chr10	135192008	135192185	chr10:135192008-135192185	46.000	.	135192103	135192104	0,0,0	2	92,78	0,99
chr10	14592197	14592826	chr10:14592197-14592826	10.000	.	14592723	14592724	0,0,0	2	481,56	0,573
chr10	14609003	14611038	chr10:14609003-14611038	58.000	.	14610342	14610343	0,0,0	2	1311,667	0,1368
chr10	14637312	14637802	chr10:14637312-14637802	7.000	.	14637693	14637694	0,0,0	2	381,108	0,382
chr10	14689838	14690898	chr10:14689838-14690898	19.000	.	14690697	14690698	0,0,0	2	838,178	0,882
chr10	14716526	14716720	chr10:14716526-14716720	15.000	.	14716605	14716606	0,0,0	2	34,68	0,126
chr10	1477826	1478286	chr10:1477826-1478286	11.000	.	1478136	1478137	0,0,0	2	259,97	0,363
chr10	15194072	15194388	chr10:15194072-15194388	26.000	.	15194259	15194260	0,0,0	2	109,49	0,267
chr10	15194565	15194862	chr10:15194565-15194862	3.000	.	15194775	15194776	0,0,0	2	207,83	0,214
chr10	15211781	15212183	chr10:15211781-15212183	10.000	.	15211864	15211865	0,0,0	2	56,290	0,112
chr10	15279199	15279604	chr10:15279199-15279604	10.000	.	15279362	15279363	0,0,0	2	115,192	0,213
chr10	15376274	15376567	chr10:15376274-15376567	46.000	.	15376434	15376435	0,0,0	2	113,85	0,208
chr10	15387315	15388086	chr10:15387315-15388086	7.000	.	15388037	15388038	0,0,0	2	705,31	0,740
chr10	15390967	15391663	chr10:15390967-15391663	80.000	.	15391357	15391358	0,0,0	2	365,279	0,417
chr10	15790193	15790463	chr10:15790193-15790463	11.000	.	15790380	15790381	0,0,0	2	160,54	0,216
chr10	15829257	15830078	chr10:15829257-15830078	107.000	.	15829702	15829703	0,0,0	2	439,369	0,452
chr10	16798843	16798998	chr10:16798843-16798998	16.000	.	16798877	16798878	0,0,0	2	16,102	0,53
chr10	17010276	17010674	chr10:17010276-17010674	10.000	.	17010589	17010590	0,0,0	2	290,61	0,337
chr10	17430236	17430544	chr10:17430236-17430544	7.000	.	17430384	17430385	0,0,0	2	116,127	0,181
chr10	17447980	17448494	chr10:17447980-17448494	22.000	.	17448315	17448316	0,0,0	2	318,161	0,353
chr10	18899375	18899739	chr10:18899375-18899739	79.000	.	18899623	18899624	0,0,0	2	247,113	0,251
chr10	18939223	18939513	chr10:18939223-18939513	7.000	.	18939447	18939448	0,0,0	2	194,35	0,255
chr10	19583249	19583467	chr10:19583249-19583467	12.000	.	19583353	19583354	0,0,0	2	27,35	0,183
chr10	20110064	20110759	chr10:20110064-20110759	14.000	.	20110290	20110291	0,0,0	2	224,465	0,230
chr10	20376516	20377727	chr10:20376516-20377727	4.000	.	20377388	20377389	0,0,0	2	832,297	0,914
chr10	21914045	21914364	chr10:21914045-21914364	39.000	.	21914271	21914272	0,0,0	2	203,69	0,250
chr10	21956307	21956621	chr10:21956307-21956621	13.000	.	21956314	21956315	0,0,0	2	2,300	0,14
chr10	22083244	22083431	chr10:22083244-22083431	18.000	.	22083356	22083357	0,0,0	2	82,43	0,144
chr10	22518048	22518201	chr10:22518048-22518201	7.000	.	22518123	22518124	0,0,0	2	59,60	0,93
chr10	22622231	22622432	chr10:22622231-22622432	23.000	.	22622326	22622327	0,0,0	2	57,66	0,135
chr10	22919242	22919994	chr10:22919242-22919994	40.000	.	22919714	22919715	0,0,0	2	456,263	0,489
chr10	22955287	22955684	chr10:22955287-22955684	20.000	.	22955613	22955614	0,0,0	2	317,61	0,336
chr10	22992624	22994082	chr10:22992624-22994082	5.000	.	22993899	22993900	0,0,0	2	1231,137	0,1321
chr10	23697452	23697820	chr10:23697452-23697820	16.000	.	23697626	23697627	0,0,0	2	50,68	0,300
chr10	23721171	23721671	chr10:23721171-23721671	33.000	.	23721225	23721226	0,0,0	2	19,410	0,90
chr10	24672597	24673142	chr10:24672597-24673142	20.000	.	24672784	24672785	0,0,0	2	178,348	0,197
chr10	24753016	24753361	chr10:24753016-24753361	15.000	.	24753258	24753259	0,0,0	2	243,102	0,243
chr10	24772233	24773122	chr10:24772233-24773122	58.000	.	24772813	24772814	0,0,0	2	562,289	0,600
chr10	25009201	25010284	chr10:25009201-25010284	10.000	.	25010136	25010137	0,0,0	2	921,133	0,950
chr10	25348874	25349305	chr10:25348874-25349305	170.000	.	25349106	25349107	0,0,0	2	223,188	0,243
chr10	25367699	25368262	chr10:25367699-25368262	17.000	.	25368048	25368049	0,0,0	2	314,177	0,386
chr10	27010247	27010691	chr10:27010247-27010691	10.000	.	27010447	27010448	0,0,0	2	115,157	0,287
chr10	27444880	27445245	chr10:27444880-27445245	29.000	.	27444994	27444995	0,0,0	2	73,208	0,157
chr10	28654660	28655196	chr10:28654660-28655196	16.000	.	28654952	28654953	0,0,0	2	216,166	0,370
chr10	28657199	28657396	chr10:28657199-28657396	10.000	.	28657294	28657295	0,0,0	2	63,68	0,129
chr10	28817768	28819462	chr10:28817768-28819462	53.000	.	28819183	28819184	0,0,0	2	1391,254	0,1440
chr10	28836873	28837250	chr10:28836873-28837250	46.000	.	28837005	28837006	0,0,0	2	1,113	0,264
chr10	29919057	29919847	chr10:29919057-29919847	30.000	.	29919253	29919254	0,0,0	2	165,562	0,228
chr10	30100697	30100989	chr10:30100697-30100989	8.000	.	30100801	30100802	0,0,0	2	38,120	0,172
chr10	3027717	3028944	chr10:3027717-3028944	216.000	.	3028746	3028747	0,0,0	2	1004,171	0,1056
chr10	30707437	30708258	chr10:30707437-30708258	51.000	.	30707799	30707800	0,0,0	2	362,457	0,364
chr10	30842777	30843615	chr10:30842777-30843615	130.000	.	30842959	30842960	0,0,0	2	177,649	0,189
chr10	30993948	30995000	chr10:30993948-30995000	51.000	.	30994446	30994447	0,0,0	2	466,521	0,531
chr10	31073381	31073956	chr10:31073381-31073956	17.000	.	31073689	31073690	0,0,0	2	259,216	0,359
chr10	31388067	31388414	chr10:31388067-31388414	6.000	.	31388262	31388263	0,0,0	2	146,102	0,245
chr10	31422337	31423018	chr10:31422337-31423018	121.000	.	31422752	31422753	0,0,0	2	405,254	0,427
chr10	31423475	31423893	chr10:31423475-31423893	46.000	.	31423803	31423804	0,0,0	2	286,46	0,372
chr10	31435452	31436284	chr10:31435452-31436284	53.000	.	31435692	31435693	0,0,0	2	206,556	0,276
chr10	31938890	31939154	chr10:31938890-31939154	9.000	.	31939053	31939054	0,0,0	2	142,78	0,186
chr10	31985996	31987412	chr10:31985996-31987412	62.000	.	31986379	31986380	0,0,0	2	376,1024	0,392
chr10	31995778	31996977	chr10:31995778-31996977	44.000	.	31996769	31996770	0,0,0	2	952,167	0,1032
chr10	32040321	32040793	chr10:32040321-32040793	8.000	.	32040505	32040506	0,0,0	2	84,186	0,286
chr10	32225993	32226261	chr10:32225993-32226261	9.000	.	32226059	32226060	0,0,0	2	61,196	0,72
chr10	32428323	32428726	chr10:32428323-32428726	12.000	.	32428461	32428462	0,0,0	2	108,233	0,170
chr10	32460179	32460480	chr10:32460179-32460480	55.000	.	32460326	32460327	0,0,0	2	122,127	0,174
chr10	32673036	32673550	chr10:32673036-32673550	10.000	.	32673197	32673198	0,0,0	2	127,317	0,197
chr10	33232150	33233566	chr10:33232150-33233566	58.000	.	33233402	33233403	0,0,0	2	1213,124	0,1292
chr10	33250683	33251168	chr10:33250683-33251168	8.000	.	33251020	33251021	0,0,0	2	321,131	0,354
chr10	33270793	33271095	chr10:33270793-33271095	183.000	.	33270918	33270919	0,0,0	2	120,171	0,131
chr10	33422933	33423429	chr10:33422933-33423429	9.000	.	33423166	33423167	0,0,0	2	196,225	0,271
chr10	33855457	33855597	chr10:33855457-33855597	9.000	.	33855536	33855537	0,0,0	2	53,34	0,106
chr10	34102525	34102791	chr10:34102525-34102791	10.000	.	34102692	34102693	0,0,0	2	97,27	0,239
chr10	34632847	34633169	chr10:34632847-34633169	9.000	.	34632966	34632967	0,0,0	2	31,114	0,208
chr10	3471055	3471330	chr10:3471055-3471330	3.000	.	3471191	3471192	0,0,0	2	91,92	0,183
chr10	35047377	35047944	chr10:35047377-35047944	20.000	.	35047504	35047505	0,0,0	2	122,433	0,134
chr10	3510375	3510769	chr10:3510375-3510769	11.000	.	3510552	3510553	0,0,0	2	177,215	0,179
chr10	3528491	3528892	chr10:3528491-3528892	8.000	.	3528734	3528735	0,0,0	2	204,117	0,284
chr10	36179204	36179629	chr10:36179204-36179629	30.000	.	36179413	36179414	0,0,0	2	140,145	0,280
chr10	3797182	3797503	chr10:3797182-3797503	17.000	.	3797367	3797368	0,0,0	2	173,123	0,198
chr10	3804185	3804528	chr10:3804185-3804528	22.000	.	3804418	3804419	0,0,0	2	192,67	0,276
chr10	3804954	3806009	chr10:3804954-3806009	13.000	.	3805220	3805221	0,0,0	2	165,686	0,369
chr10	38264342	38264695	chr10:38264342-38264695	8.000	.	38264564	38264565	0,0,0	2	201,108	0,245
chr10	3847893	3853018	chr10:3847893-3853018	2736.000	.	3848872	3848873	0,0,0	2	970,4136	0,989
chr10	3853250	3854357	chr10:3853250-3854357	36.000	.	3853803	3853804	0,0,0	2	541,541	0,566
chr10	3892680	3893298	chr10:3892680-3893298	15.000	.	3893118	3893119	0,0,0	2	389,129	0,489
chr10	3911074	3911778	chr10:3911074-3911778	35.000	.	3911419	3911420	0,0,0	2	336,348	0,356
chr10	3917894	3918120	chr10:3917894-3918120	7.000	.	3917995	3917996	0,0,0	2	96,118	0,108
chr10	3971557	3972140	chr10:3971557-3972140	27.000	.	3971879	3971880	0,0,0	2	296,234	0,349
chr10	3978122	3978999	chr10:3978122-3978999	57.000	.	3978458	3978459	0,0,0	2	326,530	0,347
chr10	3988184	3988451	chr10:3988184-3988451	26.000	.	3988295	3988296	0,0,0	2	82,126	0,141
chr10	4019037	4019193	chr10:4019037-4019193	10.000	.	4019138	4019139	0,0,0	2	77,29	0,127
chr10	4020190	4021500	chr10:4020190-4021500	177.000	.	4020569	4020570	0,0,0	2	365,915	0,395
chr10	4109094	4111031	chr10:4109094-4111031	368.000	.	4110317	4110318	0,0,0	2	1217,707	0,1230
chr10	4170244	4170442	chr10:4170244-4170442	4.000	.	4170325	4170326	0,0,0	2	69,103	0,95
chr10	4247388	4247983	chr10:4247388-4247983	55.000	.	4247677	4247678	0,0,0	2	254,270	0,325
chr10	42529602	42531058	chr10:42529602-42531058	28.000	.	42530073	42530074	0,0,0	2	346,858	0,598
chr10	4255448	4255800	chr10:4255448-4255800	14.000	.	4255487	4255488	0,0,0	2	32,305	0,47
chr10	4322709	4323051	chr10:4322709-4323051	54.000	.	4322897	4322898	0,0,0	2	170,135	0,207
chr10	4323084	4323691	chr10:4323084-4323691	22.000	.	4323270	4323271	0,0,0	2	158,392	0,215
chr10	43950916	43951367	chr10:43950916-43951367	102.000	.	43951158	43951159	0,0,0	2	236,202	0,249
chr10	44185590	44186011	chr10:44185590-44186011	59.000	.	44185676	44185677	0,0,0	2	81,328	0,93
chr10	44789162	44789603	chr10:44789162-44789603	37.000	.	44789505	44789506	0,0,0	2	287,40	0,401
chr10	45384273	45384915	chr10:45384273-45384915	283.000	.	45384553	45384554	0,0,0	2	271,351	0,291
chr10	45386524	45386785	chr10:45386524-45386785	12.000	.	45386701	45386702	0,0,0	2	168,74	0,187
chr10	45418741	45419409	chr10:45418741-45419409	12.000	.	45418854	45418855	0,0,0	2	95,535	0,133
chr10	45470128	45470690	chr10:45470128-45470690	16.000	.	45470551	45470552	0,0,0	2	407,121	0,441
chr10	45470699	45471265	chr10:45470699-45471265	6.000	.	45471024	45471025	0,0,0	2	265,179	0,387
chr10	4556661	4557036	chr10:4556661-4557036	39.000	.	4556885	4556886	0,0,0	2	221,147	0,228
chr10	46996524	46997039	chr10:46996524-46997039	17.000	.	46996603	46996604	0,0,0	2	79,434	0,81
chr10	47008056	47008469	chr10:47008056-47008469	13.000	.	47008315	47008316	0,0,0	2	260,153	0,260
chr10	47022656	47023024	chr10:47022656-47023024	20.000	.	47022760	47022761	0,0,0	2	59,218	0,150
chr10	47045706	47046137	chr10:47045706-47046137	16.000	.	47045974	47045975	0,0,0	2	227,120	0,311
chr10	4705176	4706048	chr10:4705176-4706048	39.000	.	4705477	4705478	0,0,0	2	250,518	0,354
chr10	47075173	47075533	chr10:47075173-47075533	88.000	.	47075369	47075370	0,0,0	2	142,108	0,252
chr10	47105575	47106321	chr10:47105575-47106321	15.000	.	47106201	47106202	0,0,0	2	573,65	0,681
chr10	4719613	4720065	chr10:4719613-4720065	18.000	.	4719884	4719885	0,0,0	2	240,148	0,304
chr10	4720953	4721815	chr10:4720953-4721815	46.000	.	4721663	4721664	0,0,0	2	675,116	0,746
chr10	47588015	47589838	chr10:47588015-47589838	6.000	.	47589192	47589193	0,0,0	2	1148,615	0,1208
chr10	47655760	47656425	chr10:47655760-47656425	39.000	.	47655887	47655888	0,0,0	2	103,512	0,153
chr10	49725493	49725744	chr10:49725493-49725744	8.000	.	49725639	49725640	0,0,0	2	140,98	0,153
chr10	49879266	49879888	chr10:49879266-49879888	30.000	.	49879731	49879732	0,0,0	2	450,140	0,482
chr10	49880138	49880678	chr10:49880138-49880678	93.000	.	49880587	49880588	0,0,0	2	425,65	0,475
chr10	50008394	50008708	chr10:50008394-50008708	8.000	.	50008574	50008575	0,0,0	2	170,122	0,192
chr10	50385430	50385819	chr10:50385430-50385819	9.000	.	50385610	50385611	0,0,0	2	164,191	0,198
chr10	5062385	5062849	chr10:5062385-5062849	11.000	.	5062609	5062610	0,0,0	2	191,206	0,258
chr10	5065315	5065929	chr10:5065315-5065929	137.000	.	5065706	5065707	0,0,0	2	363,193	0,421
chr10	5113896	5114544	chr10:5113896-5114544	15.000	.	5114225	5114226	0,0,0	2	322,311	0,337
chr10	5189455	5189783	chr10:5189455-5189783	19.000	.	5189691	5189692	0,0,0	2	195,49	0,279
chr10	52230246	52231095	chr10:52230246-52231095	45.000	.	52230673	52230674	0,0,0	2	419,412	0,437
chr10	52381621	52382465	chr10:52381621-52382465	58.000	.	52382072	52382073	0,0,0	2	422,362	0,482
chr10	52753310	52754301	chr10:52753310-52754301	10.000	.	52753972	52753973	0,0,0	2	610,275	0,716
chr10	52843180	52843517	chr10:52843180-52843517	40.000	.	52843285	52843286	0,0,0	2	97,222	0,115
chr10	53316757	53317451	chr10:53316757-53317451	4.000	.	53316925	53316926	0,0,0	2	152,509	0,185
chr10	5335882	5336086	chr10:5335882-5336086	15.000	.	5336022	5336023	0,0,0	2	125,48	0,156
chr10	5545452	5545712	chr10:5545452-5545712	9.000	.	5545574	5545575	0,0,0	2	101,116	0,144
chr10	5582910	5583222	chr10:5582910-5583222	12.000	.	5583091	5583092	0,0,0	2	113,62	0,250
chr10	5591654	5591891	chr10:5591654-5591891	76.000	.	5591794	5591795	0,0,0	2	113,68	0,169
chr10	5596184	5596661	chr10:5596184-5596661	8.000	.	5596319	5596320	0,0,0	2	123,329	0,148
chr10	5651016	5652560	chr10:5651016-5652560	108.000	.	5652087	5652088	0,0,0	2	1061,462	0,1082
chr10	5934240	5934807	chr10:5934240-5934807	25.000	.	5934448	5934449	0,0,0	2	199,349	0,218
chr10	5937729	5938551	chr10:5937729-5938551	41.000	.	5937995	5937996	0,0,0	2	266,555	0,267
chr10	59658073	59658543	chr10:59658073-59658543	16.000	.	59658237	59658238	0,0,0	2	106,246	0,224
chr10	5986317	5986827	chr10:5986317-5986827	23.000	.	5986562	5986563	0,0,0	2	185,203	0,307
chr10	60011923	60012352	chr10:60011923-60012352	8.000	.	60012128	60012129	0,0,0	2	144,162	0,267
chr10	6013001	6013922	chr10:6013001-6013922	16.000	.	6013363	6013364	0,0,0	2	348,544	0,377
chr10	6014629	6015073	chr10:6014629-6015073	5.000	.	6015022	6015023	0,0,0	2	384,41	0,403
chr10	6051091	6051464	chr10:6051091-6051464	13.000	.	6051341	6051342	0,0,0	2	230,101	0,272
chr10	6095769	6096278	chr10:6095769-6096278	7.000	.	6096042	6096043	0,0,0	2	261,222	0,287
chr10	6114255	6114871	chr10:6114255-6114871	21.000	.	6114552	6114553	0,0,0	2	272,292	0,324
chr10	6116758	6117094	chr10:6116758-6117094	36.000	.	6116917	6116918	0,0,0	2	149,165	0,171
chr10	61466940	61467929	chr10:61466940-61467929	37.000	.	61467660	61467661	0,0,0	2	710,257	0,732
chr10	61483301	61483606	chr10:61483301-61483606	7.000	.	61483453	61483454	0,0,0	2	86,86	0,219
chr10	61483689	61484336	chr10:61483689-61484336	143.000	.	61483926	61483927	0,0,0	2	197,369	0,278
chr10	61632261	61633231	chr10:61632261-61633231	71.000	.	61633039	61633040	0,0,0	2	728,141	0,829
chr10	61908670	61909412	chr10:61908670-61909412	24.000	.	61908845	61908846	0,0,0	2	138,529	0,213
chr10	62291999	62293302	chr10:62291999-62293302	34.000	.	62292617	62292618	0,0,0	2	574,639	0,664
chr10	6243064	6243772	chr10:6243064-6243772	25.000	.	6243682	6243683	0,0,0	2	616,87	0,621
chr10	62698422	62699478	chr10:62698422-62699478	17.000	.	62699353	62699354	0,0,0	2	864,57	0,999
chr10	6308980	6309622	chr10:6308980-6309622	9.000	.	6309380	6309381	0,0,0	2	400,241	0,401
chr10	6312197	6312709	chr10:6312197-6312709	22.000	.	6312385	6312386	0,0,0	2	188,322	0,190
chr10	6339021	6339221	chr10:6339021-6339221	27.000	.	6339070	6339071	0,0,0	2	49,150	0,50
chr10	6341238	6341538	chr10:6341238-6341538	7.000	.	6341320	6341321	0,0,0	2	43,178	0,122
chr10	6341752	6342741	chr10:6341752-6342741	7.000	.	6342296	6342297	0,0,0	2	487,387	0,602
chr10	63511861	63512143	chr10:63511861-63512143	6.000	.	63511922	63511923	0,0,0	2	42,201	0,81
chr10	63541822	63542184	chr10:63541822-63542184	5.000	.	63541986	63541987	0,0,0	2	81,114	0,248
chr10	63748463	63748677	chr10:63748463-63748677	3.000	.	63748594	63748595	0,0,0	2	117,67	0,147
chr10	63752032	63753006	chr10:63752032-63753006	44.000	.	63752657	63752658	0,0,0	2	613,336	0,638
chr10	63779807	63780614	chr10:63779807-63780614	15.000	.	63780380	63780381	0,0,0	2	526,186	0,621
chr10	63804886	63805236	chr10:63804886-63805236	8.000	.	63805073	63805074	0,0,0	2	154,128	0,222
chr10	63806913	63807304	chr10:63806913-63807304	7.000	.	63807096	63807097	0,0,0	2	47,70	0,321
chr10	6389828	6390547	chr10:6389828-6390547	7.000	.	6390280	6390281	0,0,0	2	447,261	0,458
chr10	64287141	64287311	chr10:64287141-64287311	8.000	.	64287189	64287190	0,0,0	2	22,94	0,76
chr10	64996001	64996416	chr10:64996001-64996416	8.000	.	64996368	64996369	0,0,0	2	359,39	0,376
chr10	65138990	65139691	chr10:65138990-65139691	13.000	.	65139489	65139490	0,0,0	2	482,183	0,518
chr10	65191792	65192305	chr10:65191792-65192305	10.000	.	65192124	65192125	0,0,0	2	257,104	0,409
chr10	65388140	65390989	chr10:65388140-65390989	120.000	.	65390019	65390020	0,0,0	2	1876,965	0,1884
chr10	65839158	65839462	chr10:65839158-65839462	8.000	.	65839288	65839289	0,0,0	2	130,172	0,132
chr10	6600267	6600528	chr10:6600267-6600528	3.000	.	6600438	6600439	0,0,0	2	158,76	0,185
chr10	667530	667870	chr10:667530-667870	17.000	.	667796	667797	0,0,0	2	237,43	0,297
chr10	69579633	69579873	chr10:69579633-69579873	18.000	.	69579710	69579711	0,0,0	2	55,140	0,100
chr10	69856869	69857042	chr10:69856869-69857042	15.000	.	69856943	69856944	0,0,0	2	70,94	0,79
chr10	69904497	69904761	chr10:69904497-69904761	14.000	.	69904650	69904651	0,0,0	2	145,102	0,162
chr10	69923488	69923843	chr10:69923488-69923843	18.000	.	69923588	69923589	0,0,0	2	61,214	0,141
chr10	70038527	70038964	chr10:70038527-70038964	13.000	.	70038788	70038789	0,0,0	2	257,170	0,267
chr10	70088139	70088309	chr10:70088139-70088309	13.000	.	70088241	70088242	0,0,0	2	92,57	0,113
chr10	70534406	70534965	chr10:70534406-70534965	6.000	.	70534422	70534423	0,0,0	2	12,538	0,21
chr10	70805137	70805781	chr10:70805137-70805781	32.000	.	70805435	70805436	0,0,0	2	261,308	0,336
chr10	70807340	70807408	chr10:70807340-70807408	6.000	.	70807365	70807366	0,0,0	2	25,42	0,26
chr10	70807891	70808115	chr10:70807891-70808115	17.000	.	70807968	70807969	0,0,0	2	69,138	0,86
chr10	70811914	70812257	chr10:70811914-70812257	34.000	.	70811988	70811989	0,0,0	2	68,262	0,81
chr10	70815937	70816217	chr10:70815937-70816217	15.000	.	70816019	70816020	0,0,0	2	32,147	0,133
chr10	70848776	70849174	chr10:70848776-70849174	12.000	.	70848866	70848867	0,0,0	2	35,252	0,146
chr10	70849803	70850205	chr10:70849803-70850205	8.000	.	70849943	70849944	0,0,0	2	129,249	0,153
chr10	70969683	70970159	chr10:70969683-70970159	19.000	.	70969744	70969745	0,0,0	2	24,376	0,100
chr10	70976944	70977433	chr10:70976944-70977433	4.000	.	70977118	70977119	0,0,0	2	114,254	0,235
chr10	70982047	70982720	chr10:70982047-70982720	371.000	.	70982593	70982594	0,0,0	2	511,91	0,582
chr10	71094872	71095217	chr10:71094872-71095217	10.000	.	71095028	71095029	0,0,0	2	120,152	0,193
chr10	71120553	71121017	chr10:71120553-71121017	16.000	.	71120680	71120681	0,0,0	2	123,331	0,133
chr10	71183873	71184223	chr10:71183873-71184223	40.000	.	71183991	71183992	0,0,0	2	90,203	0,147
chr10	71493642	71494040	chr10:71493642-71494040	4.000	.	71493883	71493884	0,0,0	2	214,128	0,270
chr10	71991648	71992448	chr10:71991648-71992448	85.000	.	71992372	71992373	0,0,0	2	707,58	0,742
chr10	72027301	72027549	chr10:72027301-72027549	19.000	.	72027447	72027448	0,0,0	2	141,96	0,152
chr10	72090245	72090819	chr10:72090245-72090819	5.000	.	72090607	72090608	0,0,0	2	346,194	0,380
chr10	72114951	72115585	chr10:72114951-72115585	15.000	.	72115396	72115397	0,0,0	2	419,162	0,472
chr10	72124012	72124353	chr10:72124012-72124353	14.000	.	72124309	72124310	0,0,0	2	259,4	0,337
chr10	72239950	72240387	chr10:72239950-72240387	12.000	.	72240079	72240080	0,0,0	2	114,292	0,145
chr10	72253796	72253951	chr10:72253796-72253951	28.000	.	72253873	72253874	0,0,0	2	52,51	0,104
chr10	7226641	7227032	chr10:7226641-7227032	19.000	.	7226817	7226818	0,0,0	2	144,181	0,210
chr10	72312485	72312807	chr10:72312485-72312807	13.000	.	72312609	72312610	0,0,0	2	99,172	0,150
chr10	72363261	72363558	chr10:72363261-72363558	6.000	.	72363444	72363445	0,0,0	2	73,2	0,295
chr10	72422119	72422462	chr10:72422119-72422462	13.000	.	72422279	72422280	0,0,0	2	118,140	0,203
chr10	72502262	72502810	chr10:72502262-72502810	17.000	.	72502517	72502518	0,0,0	2	222,258	0,290
chr10	72593036	72593506	chr10:72593036-72593506	4.000	.	72593138	72593139	0,0,0	2	69,333	0,137
chr10	72973729	72975294	chr10:72973729-72975294	19.000	.	72973989	72973990	0,0,0	2	223,1267	0,298
chr10	73011990	73012596	chr10:73011990-73012596	12.000	.	73012162	73012163	0,0,0	2	159,419	0,187
chr10	73015538	73016213	chr10:73015538-73016213	43.000	.	73016019	73016020	0,0,0	2	446,158	0,517
chr10	73019850	73020524	chr10:73019850-73020524	16.000	.	73020148	73020149	0,0,0	2	280,356	0,318
chr10	73022514	73022813	chr10:73022514-73022813	7.000	.	73022718	73022719	0,0,0	2	157,46	0,253
chr10	73138346	73138740	chr10:73138346-73138740	10.000	.	73138620	73138621	0,0,0	2	240,84	0,310
chr10	73357351	73357833	chr10:73357351-73357833	45.000	.	73357563	73357564	0,0,0	2	106,162	0,320
chr10	73373213	73373494	chr10:73373213-73373494	74.000	.	73373411	73373412	0,0,0	2	176,60	0,221
chr10	73488915	73489489	chr10:73488915-73489489	33.000	.	73489267	73489268	0,0,0	2	323,192	0,382
chr10	73495859	73496293	chr10:73495859-73496293	66.000	.	73495962	73495963	0,0,0	2	90,316	0,118
chr10	73513148	73513681	chr10:73513148-73513681	48.000	.	73513537	73513538	0,0,0	2	361,114	0,419
chr10	73526348	73528252	chr10:73526348-73528252	31.000	.	73527100	73527101	0,0,0	2	740,1138	0,766
chr10	73530522	73531679	chr10:73530522-73531679	26.000	.	73530742	73530743	0,0,0	2	193,909	0,248
chr10	73628037	73628341	chr10:73628037-73628341	9.000	.	73628194	73628195	0,0,0	2	101,90	0,214
chr10	73680309	73681490	chr10:73680309-73681490	23.000	.	73680978	73680979	0,0,0	2	644,486	0,695
chr10	73730138	73730324	chr10:73730138-73730324	19.000	.	73730282	73730283	0,0,0	2	131,27	0,159
chr10	7375652	7376208	chr10:7375652-7376208	8.000	.	7375863	7375864	0,0,0	2	195,327	0,229
chr10	73758337	73758557	chr10:73758337-73758557	4.000	.	73758471	73758472	0,0,0	2	81,31	0,189
chr10	74056957	74057378	chr10:74056957-74057378	171.000	.	74057157	74057158	0,0,0	2	191,211	0,210
chr10	74057446	74058156	chr10:74057446-74058156	89.000	.	74057926	74057927	0,0,0	2	450,198	0,512
chr10	74079060	74080263	chr10:74079060-74080263	65.000	.	74079578	74079579	0,0,0	2	515,680	0,523
chr10	74254588	74255006	chr10:74254588-74255006	8.000	.	74254852	74254853	0,0,0	2	133,22	0,396
chr10	74439489	74439933	chr10:74439489-74439933	197.000	.	74439764	74439765	0,0,0	2	275,167	0,277
chr10	74446732	74447380	chr10:74446732-74447380	24.000	.	74447031	74447032	0,0,0	2	277,325	0,323
chr10	74463697	74464043	chr10:74463697-74464043	8.000	.	74463728	74463729	0,0,0	2	30,312	0,34
chr10	74464125	74464426	chr10:74464125-74464426	6.000	.	74464283	74464284	0,0,0	2	17,1	0,300
chr10	74487135	74488766	chr10:74487135-74488766	17.000	.	74487325	74487326	0,0,0	2	185,1434	0,197
chr10	7449558	7450196	chr10:7449558-7450196	8.000	.	7450031	7450032	0,0,0	2	444,134	0,504
chr10	74513574	74514567	chr10:74513574-74514567	9.000	.	74513864	74513865	0,0,0	2	283,694	0,299
chr10	7454423	7454844	chr10:7454423-7454844	181.000	.	7454560	7454561	0,0,0	2	128,274	0,147
chr10	7459912	7460119	chr10:7459912-7460119	7.000	.	7459962	7459963	0,0,0	2	5,111	0,96
chr10	7478441	7478765	chr10:7478441-7478765	40.000	.	7478631	7478632	0,0,0	2	144,87	0,237
chr10	7499408	7499846	chr10:7499408-7499846	5.000	.	7499579	7499580	0,0,0	2	112,206	0,232
chr10	7517368	7517797	chr10:7517368-7517797	10.000	.	7517625	7517626	0,0,0	2	223,137	0,292
chr10	7518001	7518172	chr10:7518001-7518172	12.000	.	7518068	7518069	0,0,0	2	42,78	0,93
chr10	75229323	75229481	chr10:75229323-75229481	8.000	.	75229470	75229471	0,0,0	2	141,3	0,155
chr10	7524941	7525315	chr10:7524941-7525315	20.000	.	7525109	7525110	0,0,0	2	158,194	0,180
chr10	7526579	7526761	chr10:7526579-7526761	19.000	.	7526671	7526672	0,0,0	2	87,83	0,99
chr10	75648933	75649116	chr10:75648933-75649116	9.000	.	75648984	75648985	0,0,0	2	18,98	0,85
chr10	75666511	75666801	chr10:75666511-75666801	18.000	.	75666553	75666554	0,0,0	2	35,239	0,51
chr10	75667605	75668126	chr10:75667605-75668126	14.000	.	75667869	75667870	0,0,0	2	245,237	0,284
chr10	75692137	75692402	chr10:75692137-75692402	10.000	.	75692280	75692281	0,0,0	2	108,86	0,179
chr10	76475178	76475557	chr10:76475178-76475557	12.000	.	76475195	76475196	0,0,0	2	8,352	0,27
chr10	76961203	76962061	chr10:76961203-76962061	564.000	.	76961813	76961814	0,0,0	2	608,245	0,613
chr10	79006709	79007418	chr10:79006709-79007418	7.000	.	79006970	79006971	0,0,0	2	260,446	0,263
chr10	79265590	79265936	chr10:79265590-79265936	10.000	.	79265933	79265934	0,0,0	2	343,1	0,345
chr10	79312889	79313664	chr10:79312889-79313664	14.000	.	79313573	79313574	0,0,0	2	653,59	0,716
chr10	79314752	79315107	chr10:79314752-79315107	15.000	.	79315016	79315017	0,0,0	2	233,59	0,296
chr10	79362387	79363537	chr10:79362387-79363537	33.000	.	79363411	79363412	0,0,0	2	950,50	0,1100
chr10	79364440	79365110	chr10:79364440-79365110	78.000	.	79364763	79364764	0,0,0	2	305,328	0,342
chr10	79596041	79596390	chr10:79596041-79596390	31.000	.	79596245	79596246	0,0,0	2	199,138	0,211
chr10	80733228	80734170	chr10:80733228-80734170	87.000	.	80733502	80733503	0,0,0	2	232,625	0,317
chr10	80807859	80808649	chr10:80807859-80808649	12.000	.	80808051	80808052	0,0,0	2	137,542	0,248
chr10	80815679	80815963	chr10:80815679-80815963	14.000	.	80815791	80815792	0,0,0	2	60,118	0,166
chr10	80818944	80819357	chr10:80818944-80819357	16.000	.	80819234	80819235	0,0,0	2	254,85	0,328
chr10	80836620	80837292	chr10:80836620-80837292	32.000	.	80836797	80836798	0,0,0	2	176,493	0,179
chr10	80908250	80908887	chr10:80908250-80908887	13.000	.	80908289	80908290	0,0,0	2	29,587	0,50
chr10	80909679	80910428	chr10:80909679-80910428	8.000	.	80909816	80909817	0,0,0	2	133,607	0,142
chr10	80925664	80926584	chr10:80925664-80926584	19.000	.	80926194	80926195	0,0,0	2	520,379	0,541
chr10	81004456	81005294	chr10:81004456-81005294	89.000	.	81004882	81004883	0,0,0	2	419,404	0,434
chr10	81009155	81009783	chr10:81009155-81009783	14.000	.	81009346	81009347	0,0,0	2	177,422	0,206
chr10	81009988	81010623	chr10:81009988-81010623	5.000	.	81010305	81010306	0,0,0	2	273,273	0,362
chr10	81045964	81046867	chr10:81045964-81046867	55.000	.	81046491	81046492	0,0,0	2	524,372	0,531
chr10	81077505	81078050	chr10:81077505-81078050	23.000	.	81077639	81077640	0,0,0	2	63,338	0,207
chr10	81091607	81091886	chr10:81091607-81091886	23.000	.	81091724	81091725	0,0,0	2	94,137	0,142
chr10	81159124	81159590	chr10:81159124-81159590	21.000	.	81159502	81159503	0,0,0	2	353,62	0,404
chr10	81164006	81164267	chr10:81164006-81164267	15.000	.	81164182	81164183	0,0,0	2	149,57	0,204
chr10	81188710	81189049	chr10:81188710-81189049	9.000	.	81188949	81188950	0,0,0	2	142,2	0,337
chr10	81206020	81206483	chr10:81206020-81206483	30.000	.	81206175	81206176	0,0,0	2	115,267	0,196
chr10	81946275	81948095	chr10:81946275-81948095	46.000	.	81947731	81947732	0,0,0	2	1440,346	0,1474
chr10	81951185	81952116	chr10:81951185-81952116	78.000	.	81951492	81951493	0,0,0	2	288,603	0,328
chr10	81956265	81956728	chr10:81956265-81956728	69.000	.	81956604	81956605	0,0,0	2	321,104	0,359
chr10	82169995	82170709	chr10:82169995-82170709	9.000	.	82170069	82170070	0,0,0	2	41,606	0,108
chr10	82220470	82221314	chr10:82220470-82221314	24.000	.	82220671	82220672	0,0,0	2	160,601	0,243
chr10	82246133	82246503	chr10:82246133-82246503	4.000	.	82246287	82246288	0,0,0	2	140,201	0,169
chr10	82258647	82259112	chr10:82258647-82259112	32.000	.	82258720	82258721	0,0,0	2	50,367	0,98
chr10	8374235	8374825	chr10:8374235-8374825	43.000	.	8374439	8374440	0,0,0	2	174,354	0,236
chr10	87381329	87381739	chr10:87381329-87381739	18.000	.	87381449	87381450	0,0,0	2	71,239	0,171
chr10	87401828	87402103	chr10:87401828-87402103	5.000	.	87401983	87401984	0,0,0	2	116,79	0,196
chr10	87402315	87402989	chr10:87402315-87402989	7.000	.	87402669	87402670	0,0,0	2	324,288	0,386
chr10	87403348	87403938	chr10:87403348-87403938	21.000	.	87403446	87403447	0,0,0	2	76,468	0,122
chr10	88160033	88161937	chr10:88160033-88161937	20.000	.	88160207	88160208	0,0,0	2	165,1720	0,184
chr10	88282090	88282388	chr10:88282090-88282388	9.000	.	88282235	88282236	0,0,0	2	99,105	0,193
chr10	89102699	89102965	chr10:89102699-89102965	13.000	.	89102951	89102952	0,0,0	2	249,10	0,256
chr10	89378537	89378727	chr10:89378537-89378727	5.000	.	89378669	89378670	0,0,0	2	122,46	0,144
chr10	89428214	89429232	chr10:89428214-89429232	16.000	.	89428414	89428415	0,0,0	2	41,657	0,361
chr10	89602884	89603145	chr10:89602884-89603145	15.000	.	89603056	89603057	0,0,0	2	149,65	0,196
chr10	89721293	89722198	chr10:89721293-89722198	20.000	.	89721372	89721373	0,0,0	2	79,825	0,80
chr10	89826758	89827020	chr10:89826758-89827020	32.000	.	89826864	89826865	0,0,0	2	56,105	0,157
chr10	89827579	89827981	chr10:89827579-89827981	12.000	.	89827704	89827705	0,0,0	2	112,262	0,140
chr10	89898287	89898686	chr10:89898287-89898686	6.000	.	89898482	89898483	0,0,0	2	121,128	0,271
chr10	90130484	90130775	chr10:90130484-90130775	11.000	.	90130604	90130605	0,0,0	2	109,159	0,132
chr10	90145256	90146588	chr10:90145256-90146588	42.000	.	90145483	90145484	0,0,0	2	187,1064	0,268
chr10	90146738	90147506	chr10:90146738-90147506	215.000	.	90147118	90147119	0,0,0	2	369,376	0,392
chr10	90608008	90608785	chr10:90608008-90608785	6.000	.	90608448	90608449	0,0,0	2	408,304	0,473
chr10	90643090	90643646	chr10:90643090-90643646	11.000	.	90643325	90643326	0,0,0	2	192,276	0,280
chr10	90663447	90663989	chr10:90663447-90663989	41.000	.	90663644	90663645	0,0,0	2	141,287	0,255
chr10	90710906	90711959	chr10:90710906-90711959	159.000	.	90711545	90711546	0,0,0	2	614,387	0,666
chr10	90752498	90753354	chr10:90752498-90753354	12.000	.	90753095	90753096	0,0,0	2	559,219	0,637
chr10	91002618	91002969	chr10:91002618-91002969	10.000	.	91002807	91002808	0,0,0	2	100,71	0,280
chr10	94459371	94459740	chr10:94459371-94459740	14.000	.	94459606	94459607	0,0,0	2	221,118	0,251
chr10	94516905	94517690	chr10:94516905-94517690	13.000	.	94517089	94517090	0,0,0	2	145,561	0,224
chr10	95094797	95095189	chr10:95094797-95095189	6.000	.	95095008	95095009	0,0,0	2	198,167	0,225
chr10	95184208	95184614	chr10:95184208-95184614	9.000	.	95184438	95184439	0,0,0	2	229,173	0,233
chr10	95196840	95197399	chr10:95196840-95197399	53.000	.	95197016	95197017	0,0,0	2	45,251	0,308
chr10	95205275	95205662	chr10:95205275-95205662	23.000	.	95205467	95205468	0,0,0	2	151,152	0,235
chr10	95218563	95218998	chr10:95218563-95218998	12.000	.	95218681	95218682	0,0,0	2	46,244	0,191
chr10	95226132	95226424	chr10:95226132-95226424	9.000	.	95226305	95226306	0,0,0	2	170,115	0,177
chr10	95302159	95302649	chr10:95302159-95302649	52.000	.	95302343	95302344	0,0,0	2	113,233	0,257
chr10	95310446	95310920	chr10:95310446-95310920	6.000	.	95310583	95310584	0,0,0	2	105,304	0,170
chr10	95656930	95657242	chr10:95656930-95657242	32.000	.	95657071	95657072	0,0,0	2	114,143	0,169
chr10	95755510	95756294	chr10:95755510-95756294	20.000	.	95755974	95755975	0,0,0	2	447,302	0,482
chr10	95766695	95767424	chr10:95766695-95767424	73.000	.	95767083	95767084	0,0,0	2	383,334	0,395
chr10	95802222	95802703	chr10:95802222-95802703	38.000	.	95802367	95802368	0,0,0	2	112,301	0,180
chr10	95832782	95833386	chr10:95832782-95833386	5.000	.	95833048	95833049	0,0,0	2	206,277	0,327
chr10	96019490	96020606	chr10:96019490-96020606	28.000	.	96020191	96020192	0,0,0	2	693,406	0,710
chr10	96440226	96440638	chr10:96440226-96440638	23.000	.	96440427	96440428	0,0,0	2	117,126	0,286
chr10	96442134	96442668	chr10:96442134-96442668	264.000	.	96442545	96442546	0,0,0	2	380,90	0,444
chr10	96465964	96466141	chr10:96465964-96466141	19.000	.	96466063	96466064	0,0,0	2	46,24	0,153
chr10	967527	968145	chr10:967527-968145	43.000	.	967967	967968	0,0,0	2	440,176	0,442
chr10	97041894	97042341	chr10:97041894-97042341	17.000	.	97042175	97042176	0,0,0	2	227,110	0,337
chr10	97094148	97094584	chr10:97094148-97094584	26.000	.	97094477	97094478	0,0,0	2	303,79	0,357
chr10	97518347	97518855	chr10:97518347-97518855	13.000	.	97518524	97518525	0,0,0	2	80,232	0,276
chr10	97543510	97544043	chr10:97543510-97544043	6.000	.	97543582	97543583	0,0,0	2	34,421	0,112
chr10	97545209	97546326	chr10:97545209-97546326	78.000	.	97545346	97545347	0,0,0	2	127,968	0,149
chr10	97547209	97547856	chr10:97547209-97547856	8.000	.	97547429	97547430	0,0,0	2	217,423	0,224
chr10	97552716	97553206	chr10:97552716-97553206	9.000	.	97552918	97552919	0,0,0	2	191,276	0,214
chr10	97591960	97592610	chr10:97591960-97592610	41.000	.	97592245	97592246	0,0,0	2	262,340	0,310
chr10	97640004	97640700	chr10:97640004-97640700	6.000	.	97640432	97640433	0,0,0	2	426,265	0,431
chr10	98021710	98022091	chr10:98021710-98022091	10.000	.	98021821	98021822	0,0,0	2	90,248	0,133
chr10	98048099	98048307	chr10:98048099-98048307	30.000	.	98048167	98048168	0,0,0	2	30,100	0,108
chr10	98452375	98452481	chr10:98452375-98452481	14.000	.	98452445	98452446	0,0,0	2	54,19	0,87
chr10	98478386	98478675	chr10:98478386-98478675	7.000	.	98478520	98478521	0,0,0	2	131,151	0,138
chr10	98527346	98527760	chr10:98527346-98527760	17.000	.	98527571	98527572	0,0,0	2	210,172	0,242
chr10	98554524	98555144	chr10:98554524-98555144	38.000	.	98554687	98554688	0,0,0	2	113,406	0,214
chr10	98595662	98596157	chr10:98595662-98596157	18.000	.	98595820	98595821	0,0,0	2	141,319	0,176
chr10	99113787	99114274	chr10:99113787-99114274	6.000	.	99113956	99113957	0,0,0	2	137,285	0,202
chr10	99165898	99166216	chr10:99165898-99166216	36.000	.	99166058	99166059	0,0,0	2	134,130	0,188
chr10	99408796	99409257	chr10:99408796-99409257	15.000	.	99408896	99408897	0,0,0	2	64,324	0,137
chr10	99478383	99478964	chr10:99478383-99478964	31.000	.	99478723	99478724	0,0,0	2	294,193	0,388
chr10	99481738	99482271	chr10:99481738-99482271	36.000	.	99482067	99482068	0,0,0	2	298,172	0,361
chr11	100645583	100645989	chr11:100645583-100645989	16.000	.	100645729	100645730	0,0,0	2	144,256	0,150
chr11	102138964	102139873	chr11:102138964-102139873	40.000	.	102139535	102139536	0,0,0	2	554,319	0,590
chr11	102347673	102347821	chr11:102347673-102347821	14.000	.	102347771	102347772	0,0,0	2	88,39	0,109
chr11	102750559	102750924	chr11:102750559-102750924	7.000	.	102750767	102750768	0,0,0	2	185,132	0,233
chr11	102795506	102795811	chr11:102795506-102795811	9.000	.	102795648	102795649	0,0,0	2	37,57	0,248
chr11	103281086	103281489	chr11:103281086-103281489	42.000	.	103281273	103281274	0,0,0	2	134,162	0,241
chr11	10347979	10348421	chr11:10347979-10348421	7.000	.	10348149	10348150	0,0,0	2	131,232	0,210
chr11	10372970	10373596	chr11:10372970-10373596	16.000	.	10373417	10373418	0,0,0	2	412,142	0,484
chr11	104576311	104576856	chr11:104576311-104576856	52.000	.	104576660	104576661	0,0,0	2	349,195	0,350
chr11	10480434	10480894	chr11:10480434-10480894	4.000	.	10480573	10480574	0,0,0	2	131,312	0,148
chr11	104903140	104903505	chr11:104903140-104903505	8.000	.	104903406	104903407	0,0,0	2	240,71	0,294
chr11	10509778	10510118	chr11:10509778-10510118	15.000	.	10509898	10509899	0,0,0	2	119,218	0,122
chr11	1060642	1061535	chr11:1060642-1061535	125.000	.	1061066	1061067	0,0,0	2	413,457	0,436
chr11	10628822	10629513	chr11:10628822-10629513	6.000	.	10629163	10629164	0,0,0	2	296,304	0,387
chr11	108441592	108442138	chr11:108441592-108442138	10.000	.	108441960	108441961	0,0,0	2	314,122	0,424
chr11	108494852	108495284	chr11:108494852-108495284	8.000	.	108494995	108494996	0,0,0	2	96,240	0,192
chr11	108604424	108605282	chr11:108604424-108605282	3.000	.	108604477	108604478	0,0,0	2	45,796	0,62
chr11	109947095	109947600	chr11:109947095-109947600	9.000	.	109947319	109947320	0,0,0	2	179,234	0,271
chr11	111136138	111136654	chr11:111136138-111136654	32.000	.	111136343	111136344	0,0,0	2	122,227	0,289
chr11	111230703	111231494	chr11:111230703-111231494	83.000	.	111231073	111231074	0,0,0	2	357,406	0,385
chr11	111241771	111244771	chr11:111241771-111244771	51.000	.	111242052	111242053	0,0,0	2	253,2690	0,310
chr11	111307435	111307869	chr11:111307435-111307869	73.000	.	111307646	111307647	0,0,0	2	204,214	0,220
chr11	111494417	111494824	chr11:111494417-111494824	19.000	.	111494506	111494507	0,0,0	2	53,281	0,126
chr11	111853731	111854422	chr11:111853731-111854422	30.000	.	111854042	111854043	0,0,0	2	288,356	0,335
chr11	112214068	112214406	chr11:112214068-112214406	15.000	.	112214257	112214258	0,0,0	2	138,96	0,242
chr11	112394239	112394509	chr11:112394239-112394509	10.000	.	112394285	112394286	0,0,0	2	15,192	0,78
chr11	113535826	113536092	chr11:113535826-113536092	13.000	.	113536035	113536036	0,0,0	2	205,51	0,215
chr11	113552437	113552686	chr11:113552437-113552686	30.000	.	113552613	113552614	0,0,0	2	156,52	0,197
chr11	113911564	113911923	chr11:113911564-113911923	8.000	.	113911712	113911713	0,0,0	2	89,150	0,209
chr11	114030786	114031078	chr11:114030786-114031078	18.000	.	114030932	114030933	0,0,0	2	58,56	0,236
chr11	114033542	114034180	chr11:114033542-114034180	17.000	.	114033643	114033644	0,0,0	2	88,522	0,116
chr11	114036196	114036540	chr11:114036196-114036540	12.000	.	114036357	114036358	0,0,0	2	130,151	0,193
chr11	114037722	114038095	chr11:114037722-114038095	6.000	.	114037961	114037962	0,0,0	2	225,119	0,254
chr11	114039429	114039674	chr11:114039429-114039674	9.000	.	114039547	114039548	0,0,0	2	69,76	0,169
chr11	114178215	114178926	chr11:114178215-114178926	16.000	.	114178486	114178487	0,0,0	2	235,403	0,308
chr11	114432617	114433570	chr11:114432617-114433570	59.000	.	114433426	114433427	0,0,0	2	760,93	0,860
chr11	114433608	114435293	chr11:114433608-114435293	9.000	.	114434079	114434080	0,0,0	2	433,1175	0,510
chr11	1144659	1145309	chr11:1144659-1145309	27.000	.	1144903	1144904	0,0,0	2	196,357	0,293
chr11	114537347	114537865	chr11:114537347-114537865	38.000	.	114537693	114537694	0,0,0	2	342,167	0,351
chr11	114595464	114596590	chr11:114595464-114596590	108.000	.	114595908	114595909	0,0,0	2	438,675	0,451
chr11	114597439	114597769	chr11:114597439-114597769	59.000	.	114597549	114597550	0,0,0	2	105,214	0,116
chr11	1147883	1148186	chr11:1147883-1148186	12.000	.	1148012	1148013	0,0,0	2	87,130	0,173
chr11	115093060	115093762	chr11:115093060-115093762	34.000	.	115093353	115093354	0,0,0	2	275,389	0,313
chr11	115093901	115094106	chr11:115093901-115094106	25.000	.	115094009	115094010	0,0,0	2	106,94	0,111
chr11	117588414	117588997	chr11:117588414-117588997	9.000	.	117588657	117588658	0,0,0	2	219,314	0,269
chr11	117847802	117848133	chr11:117847802-117848133	9.000	.	117847974	117847975	0,0,0	2	148,133	0,198
chr11	117850335	117850776	chr11:117850335-117850776	6.000	.	117850669	117850670	0,0,0	2	333,105	0,336
chr11	117873594	117873917	chr11:117873594-117873917	9.000	.	117873666	117873667	0,0,0	2	49,227	0,96
chr11	117877739	117878555	chr11:117877739-117878555	11.000	.	117878465	117878466	0,0,0	2	722,84	0,732
chr11	117881519	117882054	chr11:117881519-117882054	39.000	.	117881845	117881846	0,0,0	2	301,182	0,353
chr11	117882741	117883109	chr11:117882741-117883109	22.000	.	117882789	117882790	0,0,0	2	31,301	0,67
chr11	118090234	118090735	chr11:118090234-118090735	17.000	.	118090600	118090601	0,0,0	2	327,95	0,406
chr11	118109709	118110056	chr11:118109709-118110056	46.000	.	118109923	118109924	0,0,0	2	181,99	0,248
chr11	118176543	118176827	chr11:118176543-118176827	7.000	.	118176689	118176690	0,0,0	2	138,129	0,155
chr11	118187325	118188255	chr11:118187325-118188255	251.000	.	118187492	118187493	0,0,0	2	151,746	0,184
chr11	118490129	118490782	chr11:118490129-118490782	17.000	.	118490350	118490351	0,0,0	2	221,430	0,223
chr11	118691211	118691429	chr11:118691211-118691429	32.000	.	118691337	118691338	0,0,0	2	124,88	0,130
chr11	118740875	118741820	chr11:118740875-118741820	85.000	.	118740959	118740960	0,0,0	2	85,860	0,85
chr11	118747402	118747846	chr11:118747402-118747846	9.000	.	118747742	118747743	0,0,0	2	304,67	0,377
chr11	118756256	118757290	chr11:118756256-118757290	16.000	.	118757011	118757012	0,0,0	2	755,278	0,756
chr11	118791862	118792353	chr11:118791862-118792353	5.000	.	118792204	118792205	0,0,0	2	318,124	0,367
chr11	119235454	119235872	chr11:119235454-119235872	21.000	.	119235552	119235553	0,0,0	2	97,318	0,100
chr11	119238357	119239797	chr11:119238357-119239797	1157.000	.	119239223	119239224	0,0,0	2	862,569	0,871
chr11	119240968	119241925	chr11:119240968-119241925	95.000	.	119241321	119241322	0,0,0	2	353,603	0,354
chr11	11932443	11932870	chr11:11932443-11932870	7.000	.	11932480	11932481	0,0,0	2	17,368	0,59
chr11	119380824	119381161	chr11:119380824-119381161	18.000	.	119381068	119381069	0,0,0	2	156,3	0,334
chr11	119591021	119591527	chr11:119591021-119591527	3.000	.	119591398	119591399	0,0,0	2	364,115	0,391
chr11	119613356	119614154	chr11:119613356-119614154	52.000	.	119613902	119613903	0,0,0	2	526,231	0,567
chr11	119703348	119703634	chr11:119703348-119703634	60.000	.	119703449	119703450	0,0,0	2	99,181	0,105
chr11	119756244	119756842	chr11:119756244-119756842	13.000	.	119756695	119756696	0,0,0	2	385,80	0,518
chr11	119792062	119794173	chr11:119792062-119794173	21.000	.	119793112	119793113	0,0,0	2	1046,1055	0,1056
chr11	120053084	120054065	chr11:120053084-120054065	4.000	.	120053438	120053439	0,0,0	2	328,600	0,381
chr11	120058530	120058999	chr11:120058530-120058999	16.000	.	120058626	120058627	0,0,0	2	46,321	0,148
chr11	120067842	120068427	chr11:120067842-120068427	62.000	.	120067961	120067962	0,0,0	2	108,453	0,132
chr11	120069845	120070248	chr11:120069845-120070248	12.000	.	120069940	120069941	0,0,0	2	65,276	0,127
chr11	120091921	120092298	chr11:120091921-120092298	34.000	.	120091993	120091994	0,0,0	2	24,256	0,121
chr11	120102234	120102739	chr11:120102234-120102739	12.000	.	120102421	120102422	0,0,0	2	111,240	0,265
chr11	120104044	120104483	chr11:120104044-120104483	62.000	.	120104263	120104264	0,0,0	2	202,202	0,237
chr11	12107794	12109970	chr11:12107794-12109970	395.000	.	12108148	12108149	0,0,0	2	198,1664	0,512
chr11	12111655	12111859	chr11:12111655-12111859	26.000	.	12111762	12111763	0,0,0	2	95,83	0,121
chr11	12111955	12112952	chr11:12111955-12112952	75.000	.	12112560	12112561	0,0,0	2	583,368	0,629
chr11	121288007	121288279	chr11:121288007-121288279	11.000	.	121288165	121288166	0,0,0	2	134,89	0,183
chr11	121319088	121319645	chr11:121319088-121319645	15.000	.	121319519	121319520	0,0,0	2	398,92	0,465
chr11	12133107	12135588	chr11:12133107-12135588	40.000	.	12133288	12133289	0,0,0	2	155,2273	0,208
chr11	121336757	121337695	chr11:121336757-121337695	34.000	.	121337469	121337470	0,0,0	2	708,221	0,717
chr11	12141060	12142118	chr11:12141060-12142118	61.000	.	12141205	12141206	0,0,0	2	105,871	0,187
chr11	12147986	12149394	chr11:12147986-12149394	16.000	.	12148140	12148141	0,0,0	2	52,1150	0,258
chr11	12162946	12164477	chr11:12162946-12164477	30.000	.	12163869	12163870	0,0,0	2	923,606	0,925
chr11	12185678	12186395	chr11:12185678-12186395	18.000	.	12185830	12185831	0,0,0	2	133,545	0,172
chr11	12207415	12207799	chr11:12207415-12207799	4.000	.	12207600	12207601	0,0,0	2	179,192	0,192
chr11	122312025	122312611	chr11:122312025-122312611	8.000	.	122312348	122312349	0,0,0	2	257,196	0,390
chr11	122587921	122588569	chr11:122587921-122588569	14.000	.	122588026	122588027	0,0,0	2	70,506	0,142
chr11	122612398	122612943	chr11:122612398-122612943	12.000	.	122612546	122612547	0,0,0	2	135,383	0,162
chr11	122614721	122615159	chr11:122614721-122615159	102.000	.	122614848	122614849	0,0,0	2	116,298	0,140
chr11	123458242	123459229	chr11:123458242-123459229	29.000	.	123458485	123458486	0,0,0	2	225,724	0,263
chr11	1240977	1242677	chr11:1240977-1242677	164.000	.	1241395	1241396	0,0,0	2	393,1256	0,444
chr11	124522897	124523710	chr11:124522897-124523710	15.000	.	124523335	124523336	0,0,0	2	410,346	0,467
chr11	12452439	12453520	chr11:12452439-12453520	11.000	.	12452552	12452553	0,0,0	2	95,949	0,132
chr11	124594812	124595199	chr11:124594812-124595199	25.000	.	124595066	124595067	0,0,0	2	248,126	0,261
chr11	124629457	124630046	chr11:124629457-124630046	22.000	.	124629666	124629667	0,0,0	2	206,376	0,213
chr11	124940087	124941226	chr11:124940087-124941226	14.000	.	124940796	124940797	0,0,0	2	682,401	0,738
chr11	126058497	126059371	chr11:126058497-126059371	26.000	.	126058686	126058687	0,0,0	2	168,662	0,212
chr11	126089620	126090143	chr11:126089620-126090143	4.000	.	126089770	126089771	0,0,0	2	148,370	0,153
chr11	126188572	126188953	chr11:126188572-126188953	8.000	.	126188663	126188664	0,0,0	2	53,250	0,131
chr11	126209263	126209575	chr11:126209263-126209575	10.000	.	126209413	126209414	0,0,0	2	107,117	0,195
chr11	126255824	126257485	chr11:126255824-126257485	25.000	.	126256474	126256475	0,0,0	2	612,972	0,689
chr11	126296968	126297399	chr11:126296968-126297399	41.000	.	126297095	126297096	0,0,0	2	98,273	0,158
chr11	126306150	126306505	chr11:126306150-126306505	7.000	.	126306274	126306275	0,0,0	2	77,182	0,173
chr11	126336317	126336667	chr11:126336317-126336667	33.000	.	126336573	126336574	0,0,0	2	235,72	0,278
chr11	12701908	12702225	chr11:12701908-12702225	23.000	.	12702011	12702012	0,0,0	2	80,189	0,128
chr11	128172391	128173001	chr11:128172391-128173001	11.000	.	128172662	128172663	0,0,0	2	247,313	0,297
chr11	128194317	128195073	chr11:128194317-128195073	22.000	.	128194715	128194716	0,0,0	2	365,324	0,432
chr11	128212280	128212888	chr11:128212280-128212888	28.000	.	128212579	128212580	0,0,0	2	266,275	0,333
chr11	128231348	128231599	chr11:128231348-128231599	7.000	.	128231496	128231497	0,0,0	2	104,58	0,193
chr11	128233471	128233956	chr11:128233471-128233956	11.000	.	128233778	128233779	0,0,0	2	252,122	0,363
chr11	128281134	128281671	chr11:128281134-128281671	23.000	.	128281295	128281296	0,0,0	2	151,364	0,173
chr11	128294499	128295221	chr11:128294499-128295221	208.000	.	128294825	128294826	0,0,0	2	314,383	0,339
chr11	128321651	128322013	chr11:128321651-128322013	32.000	.	128321894	128321895	0,0,0	2	244,118	0,244
chr11	128340636	128342583	chr11:128340636-128342583	37.000	.	128341353	128341354	0,0,0	2	672,1184	0,763
chr11	128418078	128419555	chr11:128418078-128419555	16.000	.	128418601	128418602	0,0,0	2	517,946	0,531
chr11	128480819	128481471	chr11:128480819-128481471	82.000	.	128480984	128480985	0,0,0	2	129,449	0,203
chr11	128494158	128494878	chr11:128494158-128494878	47.000	.	128494433	128494434	0,0,0	2	258,426	0,294
chr11	128498626	128498896	chr11:128498626-128498896	12.000	.	128498802	128498803	0,0,0	2	131,48	0,222
chr11	128566878	128567493	chr11:128566878-128567493	22.000	.	128567045	128567046	0,0,0	2	143,423	0,192
chr11	128586605	128587320	chr11:128586605-128587320	7.000	.	128586781	128586782	0,0,0	2	151,512	0,203
chr11	128588752	128591290	chr11:128588752-128591290	326.000	.	128590585	128590586	0,0,0	2	1819,689	0,1849
chr11	128596756	128596988	chr11:128596756-128596988	22.000	.	128596806	128596807	0,0,0	2	42,172	0,60
chr11	128602322	128602595	chr11:128602322-128602595	21.000	.	128602380	128602381	0,0,0	2	31,186	0,87
chr11	128603640	128604280	chr11:128603640-128604280	14.000	.	128603789	128603790	0,0,0	2	148,489	0,151
chr11	128608729	128609565	chr11:128608729-128609565	13.000	.	128609149	128609150	0,0,0	2	420,415	0,421
chr11	128883866	128884407	chr11:128883866-128884407	9.000	.	128884248	128884249	0,0,0	2	341,117	0,424
chr11	129185704	129186246	chr11:129185704-129186246	36.000	.	129186062	129186063	0,0,0	2	356,180	0,362
chr11	129283953	129284805	chr11:129283953-129284805	37.000	.	129284255	129284256	0,0,0	2	263,509	0,343
chr11	129286050	129286761	chr11:129286050-129286761	15.000	.	129286157	129286158	0,0,0	2	100,596	0,115
chr11	129287906	129288423	chr11:129287906-129288423	99.000	.	129288128	129288129	0,0,0	2	211,283	0,234
chr11	129297357	129297564	chr11:129297357-129297564	22.000	.	129297464	129297465	0,0,0	2	41,32	0,175
chr11	129673244	129673846	chr11:129673244-129673846	69.000	.	129673669	129673670	0,0,0	2	356,106	0,496
chr11	130016034	130016573	chr11:130016034-130016573	16.000	.	130016455	130016456	0,0,0	2	383,79	0,460
chr11	130048426	130049316	chr11:130048426-130049316	12.000	.	130048981	130048982	0,0,0	2	547,326	0,564
chr11	130050978	130052363	chr11:130050978-130052363	162.000	.	130051601	130051602	0,0,0	2	588,725	0,660
chr11	130125493	130125806	chr11:130125493-130125806	10.000	.	130125741	130125742	0,0,0	2	224,40	0,273
chr11	130360583	130361013	chr11:130360583-130361013	13.000	.	130360780	130360781	0,0,0	2	136,171	0,259
chr11	13073988	13074157	chr11:13073988-13074157	10.000	.	13074053	13074054	0,0,0	2	25,63	0,106
chr11	131056573	131056884	chr11:131056573-131056884	21.000	.	131056801	131056802	0,0,0	2	224,77	0,234
chr11	132227610	132228654	chr11:132227610-132228654	48.000	.	132227872	132227873	0,0,0	2	219,738	0,306
chr11	132934466	132934596	chr11:132934466-132934596	11.000	.	132934533	132934534	0,0,0	2	28,23	0,107
chr11	133798136	133798312	chr11:133798136-133798312	13.000	.	133798238	133798239	0,0,0	2	68,38	0,138
chr11	133825502	133825882	chr11:133825502-133825882	10.000	.	133825576	133825577	0,0,0	2	26,256	0,124
chr11	133910669	133911220	chr11:133910669-133911220	5.000	.	133911077	133911078	0,0,0	2	400,134	0,417
chr11	134227224	134227392	chr11:134227224-134227392	47.000	.	134227305	134227306	0,0,0	2	74,78	0,90
chr11	134339851	134341273	chr11:134339851-134341273	17.000	.	134340101	134340102	0,0,0	2	242,1163	0,259
chr11	134632171	134632532	chr11:134632171-134632532	19.000	.	134632422	134632423	0,0,0	2	225,82	0,279
chr11	1404414	1404800	chr11:1404414-1404800	17.000	.	1404659	1404660	0,0,0	2	217,111	0,275
chr11	14111308	14111756	chr11:14111308-14111756	4.000	.	14111439	14111440	0,0,0	2	98,282	0,166
chr11	14556342	14556702	chr11:14556342-14556702	4.000	.	14556522	14556523	0,0,0	2	2,1	0,359
chr11	14599810	14600413	chr11:14599810-14600413	27.000	.	14600205	14600206	0,0,0	2	390,201	0,402
chr11	14604805	14605226	chr11:14604805-14605226	40.000	.	14605133	14605134	0,0,0	2	308,72	0,349
chr11	15128142	15128603	chr11:15128142-15128603	14.000	.	15128305	15128306	0,0,0	2	153,286	0,175
chr11	15129372	15129505	chr11:15129372-15129505	13.000	.	15129434	15129435	0,0,0	2	39,47	0,86
chr11	15601677	15602020	chr11:15601677-15602020	4.000	.	15601789	15601790	0,0,0	2	29,146	0,197
chr11	15647310	15647635	chr11:15647310-15647635	10.000	.	15647498	15647499	0,0,0	2	167,115	0,210
chr11	1567273	1567696	chr11:1567273-1567696	43.000	.	1567448	1567449	0,0,0	2	165,236	0,187
chr11	1569492	1570035	chr11:1569492-1570035	41.000	.	1569750	1569751	0,0,0	2	249,275	0,268
chr11	15742029	15742317	chr11:15742029-15742317	29.000	.	15742211	15742212	0,0,0	2	179,102	0,186
chr11	15790703	15791076	chr11:15790703-15791076	33.000	.	15790955	15790956	0,0,0	2	241,109	0,264
chr11	15839713	15840304	chr11:15839713-15840304	27.000	.	15840080	15840081	0,0,0	2	290,145	0,446
chr11	16814169	16814714	chr11:16814169-16814714	7.000	.	16814631	16814632	0,0,0	2	433,52	0,493
chr11	16944806	16946084	chr11:16944806-16946084	95.000	.	16945679	16945680	0,0,0	2	848,378	0,900
chr11	17014562	17015442	chr11:17014562-17015442	18.000	.	17015308	17015309	0,0,0	2	726,113	0,767
chr11	17230676	17231115	chr11:17230676-17231115	10.000	.	17230836	17230837	0,0,0	2	152,269	0,170
chr11	1750377	1750657	chr11:1750377-1750657	3.000	.	1750470	1750471	0,0,0	2	88,181	0,99
chr11	1763592	1764354	chr11:1763592-1764354	17.000	.	1763854	1763855	0,0,0	2	233,469	0,293
chr11	17915630	17915833	chr11:17915630-17915833	11.000	.	17915805	17915806	0,0,0	2	150,1	0,202
chr11	1802376	1802734	chr11:1802376-1802734	37.000	.	1802564	1802565	0,0,0	2	159,140	0,218
chr11	1803306	1803702	chr11:1803306-1803702	9.000	.	1803390	1803391	0,0,0	2	66,293	0,103
chr11	1804200	1804526	chr11:1804200-1804526	16.000	.	1804348	1804349	0,0,0	2	148,176	0,150
chr11	1894357	1895102	chr11:1894357-1895102	14.000	.	1894741	1894742	0,0,0	2	378,354	0,391
chr11	19094043	19094471	chr11:19094043-19094471	45.000	.	19094188	19094189	0,0,0	2	99,235	0,193
chr11	19450084	19450355	chr11:19450084-19450355	7.000	.	19450265	19450266	0,0,0	2	126,33	0,238
chr11	19453989	19454631	chr11:19453989-19454631	37.000	.	19454351	19454352	0,0,0	2	341,257	0,385
chr11	19454948	19455215	chr11:19454948-19455215	25.000	.	19455071	19455072	0,0,0	2	102,121	0,146
chr11	19599588	19599726	chr11:19599588-19599726	11.000	.	19599634	19599635	0,0,0	2	6,50	0,88
chr11	19775220	19775586	chr11:19775220-19775586	8.000	.	19775402	19775403	0,0,0	2	112,113	0,253
chr11	20272333	20272573	chr11:20272333-20272573	11.000	.	20272422	20272423	0,0,0	2	46,107	0,133
chr11	21137631	21137824	chr11:21137631-21137824	14.000	.	21137754	21137755	0,0,0	2	104,50	0,143
chr11	21774188	21774785	chr11:21774188-21774785	25.000	.	21774465	21774466	0,0,0	2	216,258	0,339
chr11	2224449	2224831	chr11:2224449-2224831	7.000	.	2224590	2224591	0,0,0	2	103,201	0,181
chr11	2229822	2230452	chr11:2229822-2230452	12.000	.	2230376	2230377	0,0,0	2	530,51	0,579
chr11	2230462	2230772	chr11:2230462-2230772	20.000	.	2230742	2230743	0,0,0	2	256,5	0,305
chr11	2231260	2231665	chr11:2231260-2231665	96.000	.	2231538	2231539	0,0,0	2	273,120	0,285
chr11	2232086	2232858	chr11:2232086-2232858	62.000	.	2232565	2232566	0,0,0	2	450,263	0,509
chr11	2278195	2278444	chr11:2278195-2278444	6.000	.	2278351	2278352	0,0,0	2	150,86	0,163
chr11	2286739	2287464	chr11:2286739-2287464	19.000	.	2286831	2286832	0,0,0	2	69,608	0,117
chr11	2402081	2402631	chr11:2402081-2402631	15.000	.	2402265	2402266	0,0,0	2	153,333	0,217
chr11	2468178	2468747	chr11:2468178-2468747	26.000	.	2468380	2468381	0,0,0	2	199,363	0,206
chr11	2484576	2484976	chr11:2484576-2484976	11.000	.	2484699	2484700	0,0,0	2	124,276	0,124
chr11	2541781	2542260	chr11:2541781-2542260	6.000	.	2542118	2542119	0,0,0	2	294,97	0,382
chr11	2549661	2550717	chr11:2549661-2550717	13.000	.	2550080	2550081	0,0,0	2	410,627	0,429
chr11	25609917	25610114	chr11:25609917-25610114	15.000	.	25609971	25609972	0,0,0	2	25,113	0,84
chr11	26725843	26726271	chr11:26725843-26726271	124.000	.	26726106	26726107	0,0,0	2	255,156	0,272
chr11	268803	269828	chr11:268803-269828	83.000	.	269539	269540	0,0,0	2	723,275	0,750
chr11	2698084	2701415	chr11:2698084-2701415	15.000	.	2699323	2699324	0,0,0	2	1224,2075	0,1256
chr11	2701467	2701780	chr11:2701467-2701780	11.000	.	2701547	2701548	0,0,0	2	52,204	0,109
chr11	2720259	2721010	chr11:2720259-2721010	7.000	.	2720625	2720626	0,0,0	2	362,380	0,371
chr11	2721193	2721576	chr11:2721193-2721576	721.000	.	2721342	2721343	0,0,0	2	105,189	0,194
chr11	27222584	27224018	chr11:27222584-27224018	51.000	.	27223192	27223193	0,0,0	2	601,818	0,616
chr11	27230922	27231506	chr11:27230922-27231506	42.000	.	27231259	27231260	0,0,0	2	298,207	0,377
chr11	27232181	27232311	chr11:27232181-27232311	23.000	.	27232254	27232255	0,0,0	2	39,21	0,109
chr11	27255513	27256158	chr11:27255513-27256158	239.000	.	27255891	27255892	0,0,0	2	373,260	0,385
chr11	27256528	27256950	chr11:27256528-27256950	6.000	.	27256771	27256772	0,0,0	2	233,168	0,254
chr11	27312920	27313165	chr11:27312920-27313165	33.000	.	27312978	27312979	0,0,0	2	23,150	0,95
chr11	27313637	27314563	chr11:27313637-27314563	18.000	.	27314030	27314031	0,0,0	2	393,531	0,395
chr11	27416947	27417970	chr11:27416947-27417970	47.000	.	27417793	27417794	0,0,0	2	808,137	0,886
chr11	27479393	27480089	chr11:27479393-27480089	7.000	.	27479740	27479741	0,0,0	2	334,334	0,362
chr11	27489147	27490920	chr11:27489147-27490920	45.000	.	27490658	27490659	0,0,0	2	1386,136	0,1637
chr11	27817846	27818385	chr11:27817846-27818385	74.000	.	27818129	27818130	0,0,0	2	208,180	0,359
chr11	2926927	2927273	chr11:2926927-2927273	8.000	.	2926992	2926993	0,0,0	2	65,280	0,66
chr11	2933761	2936109	chr11:2933761-2936109	48.000	.	2933865	2933866	0,0,0	2	90,2229	0,119
chr11	30364104	30364512	chr11:30364104-30364512	12.000	.	30364352	30364353	0,0,0	2	210,121	0,287
chr11	3117891	3118405	chr11:3117891-3118405	24.000	.	3118132	3118133	0,0,0	2	231,262	0,252
chr11	312259	312653	chr11:312259-312653	18.000	.	312349	312350	0,0,0	2	58,271	0,123
chr11	3176913	3177846	chr11:3176913-3177846	37.000	.	3177688	3177689	0,0,0	2	751,133	0,800
chr11	329360	329733	chr11:329360-329733	36.000	.	329619	329620	0,0,0	2	171,24	0,349
chr11	33209705	33210293	chr11:33209705-33210293	36.000	.	33210171	33210172	0,0,0	2	436,91	0,497
chr11	33711740	33712943	chr11:33711740-33712943	24.000	.	33712287	33712288	0,0,0	2	522,630	0,573
chr11	33713554	33714033	chr11:33713554-33714033	101.000	.	33713908	33713909	0,0,0	2	336,106	0,373
chr11	33755850	33756395	chr11:33755850-33756395	10.000	.	33756143	33756144	0,0,0	2	280,238	0,307
chr11	34646475	34648301	chr11:34646475-34648301	46.000	.	34647216	34647217	0,0,0	2	696,1038	0,788
chr11	34768918	34769135	chr11:34768918-34769135	8.000	.	34769008	34769009	0,0,0	2	41,76	0,141
chr11	34778383	34778832	chr11:34778383-34778832	7.000	.	34778672	34778673	0,0,0	2	245,114	0,335
chr11	34833280	34833718	chr11:34833280-34833718	30.000	.	34833519	34833520	0,0,0	2	104,63	0,375
chr11	34847208	34848168	chr11:34847208-34848168	272.000	.	34847448	34847449	0,0,0	2	220,698	0,262
chr11	34871649	34872235	chr11:34871649-34872235	43.000	.	34872081	34872082	0,0,0	2	405,125	0,461
chr11	350502	351135	chr11:350502-351135	19.000	.	350882	350883	0,0,0	2	345,217	0,416
chr11	35066798	35067264	chr11:35066798-35067264	12.000	.	35066952	35066953	0,0,0	2	147,304	0,162
chr11	35068851	35069137	chr11:35068851-35069137	21.000	.	35069057	35069058	0,0,0	2	161,33	0,253
chr11	35103801	35104425	chr11:35103801-35104425	233.000	.	35104309	35104310	0,0,0	2	472,79	0,545
chr11	35147433	35147653	chr11:35147433-35147653	15.000	.	35147568	35147569	0,0,0	2	122,70	0,150
chr11	35147898	35148296	chr11:35147898-35148296	17.000	.	35148214	35148215	0,0,0	2	280,44	0,354
chr11	35186946	35187333	chr11:35186946-35187333	5.000	.	35187000	35187001	0,0,0	2	46,324	0,63
chr11	35187488	35187943	chr11:35187488-35187943	21.000	.	35187673	35187674	0,0,0	2	181,265	0,190
chr11	35194509	35194755	chr11:35194509-35194755	11.000	.	35194652	35194653	0,0,0	2	121,79	0,167
chr11	35830692	35832794	chr11:35830692-35832794	19.000	.	35831129	35831130	0,0,0	2	419,1646	0,456
chr11	36366682	36367544	chr11:36366682-36367544	122.000	.	36366853	36366854	0,0,0	2	169,687	0,175
chr11	36377692	36378117	chr11:36377692-36378117	24.000	.	36377898	36377899	0,0,0	2	163,174	0,251
chr11	36379847	36380580	chr11:36379847-36380580	128.000	.	36380165	36380166	0,0,0	2	264,360	0,373
chr11	36386232	36386751	chr11:36386232-36386751	372.000	.	36386411	36386412	0,0,0	2	159,319	0,200
chr11	36392748	36393188	chr11:36392748-36393188	36.000	.	36392970	36392971	0,0,0	2	201,195	0,245
chr11	36393969	36395539	chr11:36393969-36395539	438.000	.	36394789	36394790	0,0,0	2	814,742	0,828
chr11	3802268	3802814	chr11:3802268-3802814	10.000	.	3802664	3802665	0,0,0	2	349,101	0,445
chr11	3835808	3835946	chr11:3835808-3835946	37.000	.	3835864	3835865	0,0,0	2	2,26	0,112
chr11	3856290	3856605	chr11:3856290-3856605	19.000	.	3856495	3856496	0,0,0	2	170,73	0,242
chr11	3925563	3926022	chr11:3925563-3926022	15.000	.	3925691	3925692	0,0,0	2	90,292	0,167
chr11	3955259	3955434	chr11:3955259-3955434	15.000	.	3955285	3955286	0,0,0	2	4,126	0,49
chr11	43888046	43888463	chr11:43888046-43888463	5.000	.	43888101	43888102	0,0,0	2	50,356	0,61
chr11	445734	446484	chr11:445734-446484	42.000	.	445875	445876	0,0,0	2	120,587	0,163
chr11	45288218	45288824	chr11:45288218-45288824	33.000	.	45288407	45288408	0,0,0	2	175,401	0,205
chr11	45412794	45413272	chr11:45412794-45413272	16.000	.	45413093	45413094	0,0,0	2	259,138	0,340
chr11	45415909	45416412	chr11:45415909-45416412	13.000	.	45416142	45416143	0,0,0	2	168,203	0,300
chr11	45845434	45845784	chr11:45845434-45845784	24.000	.	45845626	45845627	0,0,0	2	132,96	0,254
chr11	45865303	45865464	chr11:45865303-45865464	11.000	.	45865384	45865385	0,0,0	2	52,49	0,112
chr11	46237587	46237793	chr11:46237587-46237793	20.000	.	46237716	46237717	0,0,0	2	123,70	0,136
chr11	46259338	46259556	chr11:46259338-46259556	28.000	.	46259408	46259409	0,0,0	2	52,129	0,89
chr11	46275775	46276013	chr11:46275775-46276013	32.000	.	46275927	46275928	0,0,0	2	138,71	0,167
chr11	46297583	46298478	chr11:46297583-46298478	45.000	.	46297709	46297710	0,0,0	2	117,759	0,136
chr11	46302916	46303657	chr11:46302916-46303657	87.000	.	46303042	46303043	0,0,0	2	104,592	0,149
chr11	46435386	46435653	chr11:46435386-46435653	9.000	.	46435513	46435514	0,0,0	2	70,82	0,185
chr11	46513313	46513650	chr11:46513313-46513650	7.000	.	46513488	46513489	0,0,0	2	164,150	0,187
chr11	46513930	46514608	chr11:46513930-46514608	9.000	.	46514299	46514300	0,0,0	2	299,237	0,441
chr11	46541718	46542106	chr11:46541718-46542106	5.000	.	46542029	46542030	0,0,0	2	273,37	0,351
chr11	46963800	46964135	chr11:46963800-46964135	29.000	.	46963905	46963906	0,0,0	2	88,212	0,123
chr11	46969933	46970732	chr11:46969933-46970732	15.000	.	46970134	46970135	0,0,0	2	187,583	0,216
chr11	47020119	47020246	chr11:47020119-47020246	5.000	.	47020134	47020135	0,0,0	2	10,105	0,22
chr11	47276373	47276840	chr11:47276373-47276840	10.000	.	47276493	47276494	0,0,0	2	108,333	0,134
chr11	47398068	47399395	chr11:47398068-47399395	7.000	.	47399166	47399167	0,0,0	2	1093,222	0,1105
chr11	47412670	47412911	chr11:47412670-47412911	31.000	.	47412785	47412786	0,0,0	2	103,112	0,129
chr11	47414423	47415815	chr11:47414423-47415815	143.000	.	47415521	47415522	0,0,0	2	1084,279	0,1113
chr11	47570775	47571354	chr11:47570775-47571354	7.000	.	47571179	47571180	0,0,0	2	387,156	0,423
chr11	48008235	48008832	chr11:48008235-48008832	9.000	.	48008456	48008457	0,0,0	2	208,362	0,235
chr11	48020207	48021285	chr11:48020207-48021285	77.000	.	48020532	48020533	0,0,0	2	303,730	0,348
chr11	48022983	48023674	chr11:48022983-48023674	86.000	.	48023400	48023401	0,0,0	2	414,270	0,421
chr11	48026801	48028639	chr11:48026801-48028639	5.000	.	48026914	48026915	0,0,0	2	64,1675	0,163
chr11	48034784	48035610	chr11:48034784-48035610	30.000	.	48035030	48035031	0,0,0	2	236,568	0,258
chr11	48041710	48042176	chr11:48041710-48042176	18.000	.	48041872	48041873	0,0,0	2	142,282	0,184
chr11	48053602	48054012	chr11:48053602-48054012	4.000	.	48053752	48053753	0,0,0	2	113,222	0,188
chr11	48115831	48116546	chr11:48115831-48116546	5.000	.	48116005	48116006	0,0,0	2	134,499	0,216
chr11	48125653	48126210	chr11:48125653-48126210	64.000	.	48125823	48125824	0,0,0	2	137,352	0,205
chr11	5642452	5642748	chr11:5642452-5642748	9.000	.	5642648	5642649	0,0,0	2	121,23	0,273
chr11	56622745	56622989	chr11:56622745-56622989	21.000	.	56622867	56622868	0,0,0	2	71,69	0,175
chr11	56677191	56677983	chr11:56677191-56677983	115.000	.	56677756	56677757	0,0,0	2	542,202	0,590
chr11	57568055	57568437	chr11:57568055-57568437	6.000	.	57568168	57568169	0,0,0	2	89,243	0,139
chr11	57666925	57667162	chr11:57666925-57667162	92.000	.	57667062	57667063	0,0,0	2	111,72	0,165
chr11	57667700	57668178	chr11:57667700-57668178	34.000	.	57667932	57667933	0,0,0	2	227,240	0,238
chr11	57669220	57669578	chr11:57669220-57669578	11.000	.	57669388	57669389	0,0,0	2	153,174	0,184
chr11	57670982	57671488	chr11:57670982-57671488	23.000	.	57671395	57671396	0,0,0	2	399,77	0,429
chr11	57933136	57933291	chr11:57933136-57933291	6.000	.	57933202	57933203	0,0,0	2	8,30	0,125
chr11	57960964	57961208	chr11:57960964-57961208	25.000	.	57961091	57961092	0,0,0	2	108,96	0,148
chr11	58360354	58361679	chr11:58360354-58361679	70.000	.	58360433	58360434	0,0,0	2	79,1244	0,81
chr11	58408816	58409125	chr11:58408816-58409125	5.000	.	58408960	58408961	0,0,0	2	136,156	0,153
chr11	58409697	58410116	chr11:58409697-58410116	29.000	.	58409915	58409916	0,0,0	2	172,154	0,265
chr11	587931	588756	chr11:587931-588756	24.000	.	588325	588326	0,0,0	2	374,410	0,415
chr11	58865451	58865667	chr11:58865451-58865667	30.000	.	58865585	58865586	0,0,0	2	58,4	0,212
chr11	58990067	58990762	chr11:58990067-58990762	13.000	.	58990251	58990252	0,0,0	2	167,492	0,203
chr11	58991721	58992569	chr11:58991721-58992569	29.000	.	58991882	58991883	0,0,0	2	128,653	0,195
chr11	59378891	59379532	chr11:59378891-59379532	13.000	.	59379439	59379440	0,0,0	2	504,47	0,594
chr11	59524451	59524760	chr11:59524451-59524760	28.000	.	59524548	59524549	0,0,0	2	90,204	0,105
chr11	59616706	59617098	chr11:59616706-59617098	41.000	.	59616878	59616879	0,0,0	2	96,142	0,250
chr11	59727967	59728302	chr11:59727967-59728302	6.000	.	59728073	59728074	0,0,0	2	82,203	0,132
chr11	60078072	60078724	chr11:60078072-60078724	10.000	.	60078360	60078361	0,0,0	2	281,356	0,296
chr11	60138670	60139314	chr11:60138670-60139314	5.000	.	60139013	60139014	0,0,0	2	301,258	0,386
chr11	60271721	60272172	chr11:60271721-60272172	22.000	.	60271807	60271808	0,0,0	2	71,349	0,102
chr11	60485892	60486518	chr11:60485892-60486518	77.000	.	60486141	60486142	0,0,0	2	249,375	0,251
chr11	60679753	60680021	chr11:60679753-60680021	20.000	.	60679942	60679943	0,0,0	2	181,69	0,199
chr11	60740875	60741163	chr11:60740875-60741163	13.000	.	60740976	60740977	0,0,0	2	58,143	0,145
chr11	60809631	60810326	chr11:60809631-60810326	132.000	.	60809838	60809839	0,0,0	2	205,485	0,210
chr11	60916810	60917455	chr11:60916810-60917455	5.000	.	60917250	60917251	0,0,0	2	407,171	0,474
chr11	60923631	60923964	chr11:60923631-60923964	7.000	.	60923899	60923900	0,0,0	2	206,1	0,332
chr11	60931678	60931992	chr11:60931678-60931992	6.000	.	60931792	60931793	0,0,0	2	75,159	0,155
chr11	61266293	61266630	chr11:61266293-61266630	14.000	.	61266391	61266392	0,0,0	2	76,215	0,122
chr11	61302047	61302825	chr11:61302047-61302825	102.000	.	61302203	61302204	0,0,0	2	140,605	0,173
chr11	61357297	61357561	chr11:61357297-61357561	19.000	.	61357471	61357472	0,0,0	2	125,40	0,224
chr11	61370526	61371080	chr11:61370526-61371080	7.000	.	61370746	61370747	0,0,0	2	172,285	0,269
chr11	61376864	61377372	chr11:61376864-61377372	18.000	.	61376944	61376945	0,0,0	2	56,403	0,105
chr11	61394292	61394503	chr11:61394292-61394503	14.000	.	61394397	61394398	0,0,0	2	75,74	0,137
chr11	61419447	61419991	chr11:61419447-61419991	15.000	.	61419732	61419733	0,0,0	2	227,200	0,344
chr11	61456344	61456671	chr11:61456344-61456671	39.000	.	61456573	61456574	0,0,0	2	197,64	0,263
chr11	61458592	61459060	chr11:61458592-61459060	71.000	.	61458732	61458733	0,0,0	2	128,314	0,154
chr11	61466699	61467671	chr11:61466699-61467671	50.000	.	61467373	61467374	0,0,0	2	655,277	0,695
chr11	61467792	61468140	chr11:61467792-61468140	105.000	.	61467905	61467906	0,0,0	2	105,226	0,122
chr11	61602132	61602827	chr11:61602132-61602827	38.000	.	61602232	61602233	0,0,0	2	78,572	0,123
chr11	61690100	61690277	chr11:61690100-61690277	21.000	.	61690178	61690179	0,0,0	2	59,78	0,99
chr11	61769270	61769497	chr11:61769270-61769497	13.000	.	61769339	61769340	0,0,0	2	24,112	0,115
chr11	61792626	61793553	chr11:61792626-61793553	137.000	.	61793188	61793189	0,0,0	2	536,338	0,589
chr11	61809533	61810307	chr11:61809533-61810307	136.000	.	61809973	61809974	0,0,0	2	439,332	0,442
chr11	61820105	61820585	chr11:61820105-61820585	67.000	.	61820373	61820374	0,0,0	2	204,146	0,334
chr11	61872475	61873153	chr11:61872475-61873153	23.000	.	61872809	61872810	0,0,0	2	284,293	0,385
chr11	61879812	61880160	chr11:61879812-61880160	7.000	.	61880119	61880120	0,0,0	2	303,36	0,312
chr11	62169734	62169986	chr11:62169734-62169986	20.000	.	62169926	62169927	0,0,0	2	186,52	0,200
chr11	62213795	62214186	chr11:62213795-62214186	43.000	.	62213892	62213893	0,0,0	2	69,264	0,127
chr11	62264727	62265140	chr11:62264727-62265140	15.000	.	62265002	62265003	0,0,0	2	223,85	0,328
chr11	62267066	62267298	chr11:62267066-62267298	25.000	.	62267112	62267113	0,0,0	2	43,181	0,51
chr11	62272701	62273503	chr11:62272701-62273503	48.000	.	62272799	62272800	0,0,0	2	71,675	0,127
chr11	62275773	62276255	chr11:62275773-62276255	26.000	.	62275875	62275876	0,0,0	2	95,372	0,110
chr11	62316202	62316653	chr11:62316202-62316653	15.000	.	62316504	62316505	0,0,0	2	248,93	0,358
chr11	63639397	63640201	chr11:63639397-63640201	82.000	.	63639726	63639727	0,0,0	2	306,450	0,354
chr11	63685361	63685949	chr11:63685361-63685949	45.000	.	63685605	63685606	0,0,0	2	225,324	0,264
chr11	63712618	63712836	chr11:63712618-63712836	17.000	.	63712674	63712675	0,0,0	2	25,129	0,89
chr11	64140440	64140719	chr11:64140440-64140719	43.000	.	64140554	64140555	0,0,0	2	55,104	0,175
chr11	64628796	64629333	chr11:64628796-64629333	13.000	.	64629263	64629264	0,0,0	2	446,47	0,490
chr11	64631908	64632660	chr11:64631908-64632660	24.000	.	64632127	64632128	0,0,0	2	194,506	0,246
chr11	64635596	64637490	chr11:64635596-64637490	9.000	.	64636965	64636966	0,0,0	2	1348,502	0,1392
chr11	64652920	64653438	chr11:64652920-64653438	7.000	.	64653278	64653279	0,0,0	2	350,150	0,368
chr11	64683474	64684170	chr11:64683474-64684170	21.000	.	64683866	64683867	0,0,0	2	387,297	0,399
chr11	64736597	64737138	chr11:64736597-64737138	72.000	.	64736840	64736841	0,0,0	2	214,268	0,273
chr11	64766213	64767303	chr11:64766213-64767303	228.000	.	64767024	64767025	0,0,0	2	771,237	0,853
chr11	6489491	6490628	chr11:6489491-6490628	7.000	.	6489783	6489784	0,0,0	2	260,812	0,325
chr11	65068788	65070188	chr11:65068788-65070188	17.000	.	65069472	65069473	0,0,0	2	680,710	0,690
chr11	65138633	65139041	chr11:65138633-65139041	60.000	.	65138841	65138842	0,0,0	2	159,149	0,259
chr11	65223609	65224062	chr11:65223609-65224062	16.000	.	65223757	65223758	0,0,0	2	142,297	0,156
chr11	65235207	65235481	chr11:65235207-65235481	30.000	.	65235299	65235300	0,0,0	2	84,173	0,101
chr11	65259212	65259592	chr11:65259212-65259592	40.000	.	65259307	65259308	0,0,0	2	62,251	0,129
chr11	65260122	65260850	chr11:65260122-65260850	55.000	.	65260541	65260542	0,0,0	2	408,296	0,432
chr11	65261986	65262329	chr11:65261986-65262329	15.000	.	65262101	65262102	0,0,0	2	107,218	0,125
chr11	65355458	65356155	chr11:65355458-65356155	33.000	.	65355770	65355771	0,0,0	2	300,371	0,326
chr11	65558238	65558767	chr11:65558238-65558767	6.000	.	65558509	65558510	0,0,0	2	251,236	0,293
chr11	65894245	65895543	chr11:65894245-65895543	17.000	.	65894384	65894385	0,0,0	2	134,1153	0,145
chr11	66511041	66511327	chr11:66511041-66511327	9.000	.	66511277	66511278	0,0,0	2	235,48	0,238
chr11	6656633	6657196	chr11:6656633-6657196	6.000	.	6657014	6657015	0,0,0	2	374,174	0,389
chr11	665781	666000	chr11:665781-666000	4.000	.	665950	665951	0,0,0	2	167,47	0,172
chr11	66735148	66735489	chr11:66735148-66735489	15.000	.	66735209	66735210	0,0,0	2	37,254	0,87
chr11	66737961	66738778	chr11:66737961-66738778	57.000	.	66738518	66738519	0,0,0	2	519,220	0,597
chr11	66751483	66751775	chr11:66751483-66751775	10.000	.	66751677	66751678	0,0,0	2	187,90	0,202
chr11	66844934	66846106	chr11:66844934-66846106	93.000	.	66845961	66845962	0,0,0	2	985,102	0,1070
chr11	67039102	67039695	chr11:67039102-67039695	5.000	.	67039346	67039347	0,0,0	2	214,318	0,275
chr11	67054324	67055031	chr11:67054324-67055031	22.000	.	67054622	67054623	0,0,0	2	294,404	0,303
chr11	67085643	67085867	chr11:67085643-67085867	11.000	.	67085721	67085722	0,0,0	2	71,138	0,86
chr11	67112763	67114319	chr11:67112763-67114319	49.000	.	67113650	67113651	0,0,0	2	882,662	0,894
chr11	67116073	67117063	chr11:67116073-67117063	16.000	.	67116819	67116820	0,0,0	2	741,237	0,753
chr11	67325529	67325765	chr11:67325529-67325765	9.000	.	67325659	67325660	0,0,0	2	116,91	0,145
chr11	67525454	67525638	chr11:67525454-67525638	29.000	.	67525512	67525513	0,0,0	2	1,68	0,116
chr11	67769480	67769925	chr11:67769480-67769925	7.000	.	67769754	67769755	0,0,0	2	260,155	0,290
chr11	67967771	67968442	chr11:67967771-67968442	6.000	.	67968393	67968394	0,0,0	2	585,11	0,660
chr11	68147875	68148245	chr11:68147875-68148245	20.000	.	68148127	68148128	0,0,0	2	223,87	0,283
chr11	68209126	68209742	chr11:68209126-68209742	11.000	.	68209259	68209260	0,0,0	2	108,456	0,160
chr11	68378008	68378521	chr11:68378008-68378521	3.000	.	68378344	68378345	0,0,0	2	332,172	0,341
chr11	68605108	68605724	chr11:68605108-68605724	14.000	.	68605624	68605625	0,0,0	2	499,82	0,534
chr11	68622976	68623412	chr11:68622976-68623412	19.000	.	68623186	68623187	0,0,0	2	195,209	0,227
chr11	68823433	68823986	chr11:68823433-68823986	14.000	.	68823726	68823727	0,0,0	2	266,231	0,322
chr11	69041872	69042481	chr11:69041872-69042481	13.000	.	69042185	69042186	0,0,0	2	275,257	0,352
chr11	69056138	69056668	chr11:69056138-69056668	7.000	.	69056344	69056345	0,0,0	2	167,284	0,246
chr11	69058470	69058678	chr11:69058470-69058678	51.000	.	69058616	69058617	0,0,0	2	100,15	0,193
chr11	69067543	69067928	chr11:69067543-69067928	9.000	.	69067616	69067617	0,0,0	2	16,254	0,131
chr11	69190697	69191117	chr11:69190697-69191117	4.000	.	69190896	69190897	0,0,0	2	159,180	0,240
chr11	69196917	69197342	chr11:69196917-69197342	21.000	.	69197251	69197252	0,0,0	2	314,69	0,356
chr11	69258082	69258623	chr11:69258082-69258623	47.000	.	69258283	69258284	0,0,0	2	182,320	0,221
chr11	69259209	69259637	chr11:69259209-69259637	40.000	.	69259573	69259574	0,0,0	2	342,40	0,388
chr11	69354655	69354838	chr11:69354655-69354838	11.000	.	69354700	69354701	0,0,0	2	18,109	0,74
chr11	69795519	69795839	chr11:69795519-69795839	12.000	.	69795635	69795636	0,0,0	2	64,150	0,170
chr11	69818402	69818958	chr11:69818402-69818958	30.000	.	69818595	69818596	0,0,0	2	181,350	0,206
chr11	69836923	69837619	chr11:69836923-69837619	23.000	.	69837387	69837388	0,0,0	2	390,156	0,540
chr11	69867023	69867968	chr11:69867023-69867968	19.000	.	69867187	69867188	0,0,0	2	142,758	0,187
chr11	70056130	70056455	chr11:70056130-70056455	12.000	.	70056351	70056352	0,0,0	2	126,8	0,317
chr11	70071820	70072274	chr11:70071820-70072274	40.000	.	70072032	70072033	0,0,0	2	165,194	0,260
chr11	70464439	70465318	chr11:70464439-70465318	38.000	.	70464711	70464712	0,0,0	2	269,602	0,277
chr11	70473223	70473734	chr11:70473223-70473734	9.000	.	70473498	70473499	0,0,0	2	258,217	0,294
chr11	70474996	70475507	chr11:70474996-70475507	17.000	.	70475295	70475296	0,0,0	2	239,150	0,361
chr11	70708110	70708552	chr11:70708110-70708552	11.000	.	70708351	70708352	0,0,0	2	225,183	0,259
chr11	70759888	70760428	chr11:70759888-70760428	24.000	.	70760272	70760273	0,0,0	2	360,130	0,410
chr11	70977430	70977614	chr11:70977430-70977614	19.000	.	70977532	70977533	0,0,0	2	75,53	0,131
chr11	70995690	70996171	chr11:70995690-70996171	13.000	.	70995781	70995782	0,0,0	2	80,378	0,103
chr11	71792847	71793710	chr11:71792847-71793710	23.000	.	71793455	71793456	0,0,0	2	556,202	0,661
chr11	72194872	72195144	chr11:72194872-72195144	10.000	.	72194946	72194947	0,0,0	2	38,160	0,112
chr11	72865040	72865701	chr11:72865040-72865701	62.000	.	72865376	72865377	0,0,0	2	305,293	0,368
chr11	72868121	72868409	chr11:72868121-72868409	22.000	.	72868273	72868274	0,0,0	2	117,99	0,189
chr11	72884832	72885370	chr11:72884832-72885370	15.000	.	72885158	72885159	0,0,0	2	301,186	0,352
chr11	72926764	72927143	chr11:72926764-72927143	26.000	.	72927030	72927031	0,0,0	2	257,103	0,276
chr11	72950562	72952324	chr11:72950562-72952324	18.000	.	72951530	72951531	0,0,0	2	929,754	0,1008
chr11	73034442	73035124	chr11:73034442-73035124	29.000	.	73034734	73034735	0,0,0	2	250,347	0,335
chr11	73036129	73036497	chr11:73036129-73036497	16.000	.	73036173	73036174	0,0,0	2	22,300	0,68
chr11	73097140	73097708	chr11:73097140-73097708	103.000	.	73097268	73097269	0,0,0	2	124,434	0,134
chr11	73490297	73490938	chr11:73490297-73490938	135.000	.	73490604	73490605	0,0,0	2	284,310	0,331
chr11	73731695	73731996	chr11:73731695-73731996	20.000	.	73731906	73731907	0,0,0	2	172,49	0,252
chr11	73732907	73734805	chr11:73732907-73734805	65.000	.	73733732	73733733	0,0,0	2	813,1059	0,839
chr11	73736705	73737358	chr11:73736705-73737358	15.000	.	73737031	73737032	0,0,0	2	284,283	0,370
chr11	73951008	73951424	chr11:73951008-73951424	6.000	.	73951088	73951089	0,0,0	2	19,274	0,142
chr11	74050077	74050340	chr11:74050077-74050340	15.000	.	74050239	74050240	0,0,0	2	161,99	0,164
chr11	74171174	74172525	chr11:74171174-74172525	24.000	.	74171946	74171947	0,0,0	2	746,551	0,800
chr11	74282205	74282403	chr11:74282205-74282403	8.000	.	74282319	74282320	0,0,0	2	63,31	0,167
chr11	74283425	74283823	chr11:74283425-74283823	245.000	.	74283640	74283641	0,0,0	2	191,157	0,241
chr11	74290430	74291180	chr11:74290430-74291180	163.000	.	74290833	74290834	0,0,0	2	331,274	0,476
chr11	74294076	74294401	chr11:74294076-74294401	5.000	.	74294252	74294253	0,0,0	2	153,124	0,201
chr11	74355118	74355485	chr11:74355118-74355485	11.000	.	74355215	74355216	0,0,0	2	74,246	0,121
chr11	74534814	74535486	chr11:74534814-74535486	14.000	.	74534949	74534950	0,0,0	2	126,526	0,146
chr11	74661292	74662157	chr11:74661292-74662157	88.000	.	74661991	74661992	0,0,0	2	668,134	0,731
chr11	74664560	74665056	chr11:74664560-74665056	19.000	.	74664687	74664688	0,0,0	2	39,280	0,216
chr11	74859040	74859293	chr11:74859040-74859293	12.000	.	74859180	74859181	0,0,0	2	82,53	0,200
chr11	74902461	74902868	chr11:74902461-74902868	16.000	.	74902519	74902520	0,0,0	2	45,334	0,73
chr11	74905146	74905979	chr11:74905146-74905979	26.000	.	74905666	74905667	0,0,0	2	483,274	0,559
chr11	75029909	75030275	chr11:75029909-75030275	28.000	.	75030068	75030069	0,0,0	2	102,149	0,217
chr11	75041178	75041639	chr11:75041178-75041639	11.000	.	75041506	75041507	0,0,0	2	305,109	0,352
chr11	75053878	75055166	chr11:75053878-75055166	7.000	.	75054725	75054726	0,0,0	2	821,413	0,875
chr11	75083004	75083815	chr11:75083004-75083815	16.000	.	75083485	75083486	0,0,0	2	432,279	0,532
chr11	75425297	75425558	chr11:75425297-75425558	7.000	.	75425366	75425367	0,0,0	2	23,144	0,117
chr11	75860060	75861061	chr11:75860060-75861061	114.000	.	75860380	75860381	0,0,0	2	280,639	0,362
chr11	76205112	76205634	chr11:76205112-76205634	106.000	.	76205410	76205411	0,0,0	2	264,188	0,334
chr11	76302331	76302806	chr11:76302331-76302806	63.000	.	76302643	76302644	0,0,0	2	267,116	0,359
chr11	76303576	76303964	chr11:76303576-76303964	10.000	.	76303686	76303687	0,0,0	2	86,252	0,136
chr11	76364080	76366287	chr11:76364080-76366287	23.000	.	76364825	76364826	0,0,0	2	737,1452	0,755
chr11	76479324	76480257	chr11:76479324-76480257	74.000	.	76479974	76479975	0,0,0	2	628,259	0,674
chr11	76481309	76482081	chr11:76481309-76482081	36.000	.	76481677	76481678	0,0,0	2	352,387	0,385
chr11	76550488	76550705	chr11:76550488-76550705	27.000	.	76550588	76550589	0,0,0	2	67,83	0,134
chr11	76674413	76674905	chr11:76674413-76674905	754.000	.	76674671	76674672	0,0,0	2	247,221	0,271
chr11	76691372	76693243	chr11:76691372-76693243	11.000	.	76691977	76691978	0,0,0	2	598,1257	0,614
chr11	76712612	76713080	chr11:76712612-76713080	28.000	.	76712869	76712870	0,0,0	2	241,194	0,274
chr11	76713598	76716067	chr11:76713598-76716067	10.000	.	76715171	76715172	0,0,0	2	1547,868	0,1601
chr11	76719417	76720024	chr11:76719417-76720024	18.000	.	76719834	76719835	0,0,0	2	359,131	0,476
chr11	76760196	76760470	chr11:76760196-76760470	34.000	.	76760316	76760317	0,0,0	2	86,119	0,155
chr11	76774390	76774756	chr11:76774390-76774756	20.000	.	76774572	76774573	0,0,0	2	144,145	0,221
chr11	76793481	76793909	chr11:76793481-76793909	9.000	.	76793528	76793529	0,0,0	2	41,373	0,55
chr11	76801605	76802953	chr11:76801605-76802953	12.000	.	76801869	76801870	0,0,0	2	258,1077	0,271
chr11	76822090	76823368	chr11:76822090-76823368	30.000	.	76822522	76822523	0,0,0	2	427,839	0,439
chr11	76964018	76964248	chr11:76964018-76964248	8.000	.	76964086	76964087	0,0,0	2	24,116	0,114
chr11	77489192	77489358	chr11:77489192-77489358	11.000	.	77489255	77489256	0,0,0	2	4,43	0,123
chr11	77751127	77751354	chr11:77751127-77751354	37.000	.	77751180	77751181	0,0,0	2	43,163	0,64
chr11	77801664	77802163	chr11:77801664-77802163	15.000	.	77801874	77801875	0,0,0	2	181,259	0,240
chr11	77913856	77914286	chr11:77913856-77914286	9.000	.	77913919	77913920	0,0,0	2	44,346	0,84
chr11	78001052	78001605	chr11:78001052-78001605	5.000	.	78001504	78001505	0,0,0	2	430,78	0,475
chr11	78048166	78048584	chr11:78048166-78048584	8.000	.	78048494	78048495	0,0,0	2	308,68	0,350
chr11	78138437	78139180	chr11:78138437-78139180	17.000	.	78138746	78138747	0,0,0	2	255,379	0,364
chr11	78512291	78512698	chr11:78512291-78512698	13.000	.	78512550	78512551	0,0,0	2	220,108	0,299
chr11	78544304	78544631	chr11:78544304-78544631	12.000	.	78544430	78544431	0,0,0	2	25,98	0,229
chr11	7915366	7916089	chr11:7915366-7916089	14.000	.	7915537	7915538	0,0,0	2	159,538	0,185
chr11	8228309	8228585	chr11:8228309-8228585	8.000	.	8228434	8228435	0,0,0	2	47,72	0,204
chr11	84431358	84432004	chr11:84431358-84432004	17.000	.	84431800	84431801	0,0,0	2	443,203	0,443
chr11	85401734	85402969	chr11:85401734-85402969	8.000	.	85402590	85402591	0,0,0	2	828,350	0,885
chr11	85432716	85433201	chr11:85432716-85433201	16.000	.	85433114	85433115	0,0,0	2	366,54	0,431
chr11	85463731	85464267	chr11:85463731-85464267	9.000	.	85463997	85463998	0,0,0	2	228,231	0,305
chr11	85497963	85499273	chr11:85497963-85499273	13.000	.	85498485	85498486	0,0,0	2	498,762	0,548
chr11	85518679	85519044	chr11:85518679-85519044	9.000	.	85518985	85518986	0,0,0	2	303,55	0,310
chr11	85634512	85634796	chr11:85634512-85634796	5.000	.	85634659	85634660	0,0,0	2	146,134	0,150
chr11	858238	859510	chr11:858238-859510	4.000	.	859357	859358	0,0,0	2	1073,106	0,1166
chr11	86213978	86215386	chr11:86213978-86215386	30.000	.	86215032	86215033	0,0,0	2	1027,326	0,1082
chr11	86221382	86221729	chr11:86221382-86221729	11.000	.	86221637	86221638	0,0,0	2	202,37	0,310
chr11	86262209	86262680	chr11:86262209-86262680	29.000	.	86262565	86262566	0,0,0	2	298,55	0,416
chr11	86269023	86269517	chr11:86269023-86269517	20.000	.	86269344	86269345	0,0,0	2	265,116	0,378
chr11	86270032	86270245	chr11:86270032-86270245	8.000	.	86270103	86270104	0,0,0	2	54,124	0,89
chr11	86278358	86278973	chr11:86278358-86278973	8.000	.	86278613	86278614	0,0,0	2	226,329	0,286
chr11	86280405	86280765	chr11:86280405-86280765	11.000	.	86280615	86280616	0,0,0	2	195,134	0,226
chr11	86281608	86281939	chr11:86281608-86281939	19.000	.	86281696	86281697	0,0,0	2	45,199	0,132
chr11	86288627	86289047	chr11:86288627-86289047	14.000	.	86288874	86288875	0,0,0	2	226,151	0,269
chr11	86289058	86289757	chr11:86289058-86289757	40.000	.	86289523	86289524	0,0,0	2	441,208	0,491
chr11	86297220	86298240	chr11:86297220-86298240	25.000	.	86297627	86297628	0,0,0	2	387,591	0,429
chr11	86527342	86527807	chr11:86527342-86527807	10.000	.	86527670	86527671	0,0,0	2	276,84	0,381
chr11	87003078	87003524	chr11:87003078-87003524	6.000	.	87003189	87003190	0,0,0	2	110,332	0,114
chr11	8701528	8702669	chr11:8701528-8702669	9.000	.	8702274	8702275	0,0,0	2	723,371	0,770
chr11	87067650	87067853	chr11:87067650-87067853	56.000	.	87067747	87067748	0,0,0	2	72,79	0,124
chr11	88017960	88018494	chr11:88017960-88018494	5.000	.	88018362	88018363	0,0,0	2	367,95	0,439
chr11	88049024	88050041	chr11:88049024-88050041	13.000	.	88049454	88049455	0,0,0	2	427,583	0,434
chr11	88154830	88155040	chr11:88154830-88155040	16.000	.	88154907	88154908	0,0,0	2	59,113	0,97
chr11	8835237	8835460	chr11:8835237-8835460	8.000	.	8835298	8835299	0,0,0	2	41,141	0,82
chr11	88422821	88423012	chr11:88422821-88423012	75.000	.	88422896	88422897	0,0,0	2	72,111	0,80
chr11	8988809	8989608	chr11:8988809-8989608	12.000	.	8988909	8988910	0,0,0	2	83,681	0,118
chr11	90848926	90849318	chr11:90848926-90849318	15.000	.	90849121	90849122	0,0,0	2	131,132	0,260
chr11	9110504	9110926	chr11:9110504-9110926	22.000	.	9110817	9110818	0,0,0	2	278,72	0,350
chr11	92950132	92950508	chr11:92950132-92950508	15.000	.	92950289	92950290	0,0,0	2	63,123	0,253
chr11	93322612	93322871	chr11:93322612-93322871	13.000	.	93322720	93322721	0,0,0	2	70,111	0,148
chr11	93345077	93345358	chr11:93345077-93345358	10.000	.	93345232	93345233	0,0,0	2	54,23	0,258
chr11	94272603	94273153	chr11:94272603-94273153	42.000	.	94272786	94272787	0,0,0	2	181,363	0,187
chr11	94473473	94473882	chr11:94473473-94473882	71.000	.	94473521	94473522	0,0,0	2	39,351	0,58
chr11	94825898	94826474	chr11:94825898-94826474	41.000	.	94826311	94826312	0,0,0	2	403,151	0,425
chr11	94975556	94976176	chr11:94975556-94976176	11.000	.	94975781	94975782	0,0,0	2	194,363	0,257
chr11	94987523	94987720	chr11:94987523-94987720	15.000	.	94987648	94987649	0,0,0	2	86,32	0,165
chr11	94989504	94989655	chr11:94989504-94989655	32.000	.	94989600	94989601	0,0,0	2	64,22	0,129
chr11	95415702	95416057	chr11:95415702-95416057	3.000	.	95415897	95415898	0,0,0	2	189,152	0,203
chr11	95422056	95422388	chr11:95422056-95422388	9.000	.	95422204	95422205	0,0,0	2	41,75	0,257
chr11	95449054	95449352	chr11:95449054-95449352	16.000	.	95449172	95449173	0,0,0	2	64,124	0,174
chr11	95603419	95603831	chr11:95603419-95603831	6.000	.	95603812	95603813	0,0,0	2	383,7	0,405
chr11	95745343	95745624	chr11:95745343-95745624	29.000	.	95745523	95745524	0,0,0	2	157,77	0,204
chr11	95829034	95829687	chr11:95829034-95829687	8.000	.	95829355	95829356	0,0,0	2	304,313	0,340
chr11	9587448	9588028	chr11:9587448-9588028	36.000	.	9587735	9587736	0,0,0	2	211,216	0,364
chr11	9590901	9591058	chr11:9590901-9591058	31.000	.	9590992	9590993	0,0,0	2	68,41	0,116
chr11	95936693	95937267	chr11:95936693-95937267	6.000	.	95937062	95937063	0,0,0	2	370,204	0,370
chr11	95956171	95956710	chr11:95956171-95956710	7.000	.	95956559	95956560	0,0,0	2	383,145	0,394
chr11	95974181	95975005	chr11:95974181-95975005	17.000	.	95974777	95974778	0,0,0	2	551,181	0,643
chr11	95991137	95992257	chr11:95991137-95992257	16.000	.	95991602	95991603	0,0,0	2	459,647	0,473
chr11	96011786	96013336	chr11:96011786-96013336	13.000	.	96012266	96012267	0,0,0	2	471,1059	0,491
chr11	96046818	96048217	chr11:96046818-96048217	8.000	.	96048000	96048001	0,0,0	2	1137,170	0,1229
chr11	9635018	9636045	chr11:9635018-9636045	70.000	.	9635835	9635836	0,0,0	2	807,198	0,829
chr11	9781781	9782018	chr11:9781781-9782018	12.000	.	9781812	9781813	0,0,0	2	7,181	0,56
chr11	9786823	9787555	chr11:9786823-9787555	6.000	.	9787195	9787196	0,0,0	2	369,355	0,377
chr12	10017766	10018172	chr12:10017766-10018172	20.000	.	10017939	10017940	0,0,0	2	128,186	0,220
chr12	100662356	100663388	chr12:100662356-100663388	8.000	.	100663193	100663194	0,0,0	2	717,73	0,959
chr12	100791861	100792676	chr12:100791861-100792676	94.000	.	100792263	100792264	0,0,0	2	376,385	0,430
chr12	100898522	100899073	chr12:100898522-100899073	18.000	.	100898796	100898797	0,0,0	2	259,260	0,291
chr12	101774119	101774344	chr12:101774119-101774344	3.000	.	101774272	101774273	0,0,0	2	152,69	0,156
chr12	102176823	102177449	chr12:102176823-102177449	37.000	.	102177303	102177304	0,0,0	2	438,103	0,523
chr12	102178135	102178469	chr12:102178135-102178469	9.000	.	102178282	102178283	0,0,0	2	104,142	0,192
chr12	10220546	10220906	chr12:10220546-10220906	5.000	.	10220720	10220721	0,0,0	2	135,146	0,214
chr12	102325561	102326153	chr12:102325561-102326153	60.000	.	102325710	102325711	0,0,0	2	145,438	0,154
chr12	102330023	102330588	chr12:102330023-102330588	14.000	.	102330151	102330152	0,0,0	2	100,407	0,158
chr12	10280936	10281717	chr12:10280936-10281717	103.000	.	10281435	10281436	0,0,0	2	465,247	0,534
chr12	104343138	104343656	chr12:104343138-104343656	8.000	.	104343239	104343240	0,0,0	2	101,415	0,103
chr12	10441646	10441958	chr12:10441646-10441958	14.000	.	10441789	10441790	0,0,0	2	112,136	0,176
chr12	104671205	104671789	chr12:104671205-104671789	19.000	.	104671336	104671337	0,0,0	2	78,399	0,185
chr12	104872177	104872453	chr12:104872177-104872453	29.000	.	104872326	104872327	0,0,0	2	149,125	0,151
chr12	105031538	105032374	chr12:105031538-105032374	22.000	.	105031591	105031592	0,0,0	2	42,770	0,66
chr12	105035742	105036146	chr12:105035742-105036146	11.000	.	105035825	105035826	0,0,0	2	73,309	0,95
chr12	105042704	105043108	chr12:105042704-105043108	10.000	.	105042810	105042811	0,0,0	2	101,292	0,112
chr12	105114227	105114651	chr12:105114227-105114651	6.000	.	105114371	105114372	0,0,0	2	136,270	0,154
chr12	105347130	105347637	chr12:105347130-105347637	86.000	.	105347275	105347276	0,0,0	2	114,330	0,177
chr12	105477408	105477570	chr12:105477408-105477570	10.000	.	105477504	105477505	0,0,0	2	75,43	0,119
chr12	105615457	105618175	chr12:105615457-105618175	25.000	.	105617283	105617284	0,0,0	2	1819,883	0,1835
chr12	106052118	106052411	chr12:106052118-106052411	7.000	.	106052270	106052271	0,0,0	2	94,82	0,211
chr12	106668215	106668925	chr12:106668215-106668925	97.000	.	106668805	106668806	0,0,0	2	561,90	0,620
chr12	106694580	106694808	chr12:106694580-106694808	21.000	.	106694701	106694702	0,0,0	2	103,88	0,140
chr12	10706805	10707616	chr12:10706805-10707616	16.000	.	10707471	10707472	0,0,0	2	639,116	0,695
chr12	10794047	10794773	chr12:10794047-10794773	12.000	.	10794574	10794575	0,0,0	2	488,158	0,568
chr12	10802360	10803041	chr12:10802360-10803041	5.000	.	10802923	10802924	0,0,0	2	540,93	0,588
chr12	108699252	108699851	chr12:108699252-108699851	27.000	.	108699499	108699500	0,0,0	2	226,329	0,270
chr12	108700511	108701130	chr12:108700511-108701130	39.000	.	108700889	108700890	0,0,0	2	331,192	0,427
chr12	109085294	109085707	chr12:109085294-109085707	29.000	.	109085466	109085467	0,0,0	2	150,218	0,195
chr12	109128068	109128505	chr12:109128068-109128505	15.000	.	109128411	109128412	0,0,0	2	316,66	0,371
chr12	109232060	109232501	chr12:109232060-109232501	37.000	.	109232381	109232382	0,0,0	2	290,88	0,353
chr12	109248894	109250712	chr12:109248894-109250712	23.000	.	109249850	109249851	0,0,0	2	949,854	0,964
chr12	109486584	109486804	chr12:109486584-109486804	9.000	.	109486696	109486697	0,0,0	2	71,66	0,154
chr12	109503520	109503624	chr12:109503520-109503624	9.000	.	109503561	109503562	0,0,0	2	26,46	0,58
chr12	109507086	109508508	chr12:109507086-109508508	454.000	.	109507231	109507232	0,0,0	2	118,1249	0,173
chr12	109898966	109900004	chr12:109898966-109900004	129.000	.	109899493	109899494	0,0,0	2	509,492	0,546
chr12	109900073	109900524	chr12:109900073-109900524	32.000	.	109900439	109900440	0,0,0	2	337,54	0,397
chr12	109900830	109901775	chr12:109900830-109901775	78.000	.	109901132	109901133	0,0,0	2	261,600	0,345
chr12	110156101	110156644	chr12:110156101-110156644	15.000	.	110156424	110156425	0,0,0	2	284,180	0,363
chr12	110302084	110303015	chr12:110302084-110303015	136.000	.	110302392	110302393	0,0,0	2	303,617	0,314
chr12	110517346	110517879	chr12:110517346-110517879	177.000	.	110517738	110517739	0,0,0	2	383,131	0,402
chr12	110683307	110683608	chr12:110683307-110683608	8.000	.	110683425	110683426	0,0,0	2	31,95	0,206
chr12	110686808	110687230	chr12:110686808-110687230	14.000	.	110686870	110686871	0,0,0	2	47,344	0,78
chr12	110707442	110707715	chr12:110707442-110707715	16.000	.	110707597	110707598	0,0,0	2	119,81	0,192
chr12	111015315	111015783	chr12:111015315-111015783	10.000	.	111015680	111015681	0,0,0	2	325,62	0,406
chr12	111868607	111869268	chr12:111868607-111869268	38.000	.	111868809	111868810	0,0,0	2	183,438	0,223
chr12	111869321	111870563	chr12:111869321-111870563	73.000	.	111869697	111869698	0,0,0	2	365,853	0,389
chr12	111875349	111876760	chr12:111875349-111876760	19.000	.	111875711	111875712	0,0,0	2	358,1044	0,367
chr12	112018250	112019438	chr12:112018250-112019438	14.000	.	112019065	112019066	0,0,0	2	811,368	0,820
chr12	112265697	112266027	chr12:112265697-112266027	22.000	.	112265894	112265895	0,0,0	2	119,53	0,277
chr12	112564698	112565457	chr12:112564698-112565457	11.000	.	112564993	112564994	0,0,0	2	293,461	0,298
chr12	113362754	113363036	chr12:113362754-113363036	105.000	.	113362869	113362870	0,0,0	2	93,144	0,138
chr12	113574637	113575600	chr12:113574637-113575600	113.000	.	113574860	113574861	0,0,0	2	224,739	0,224
chr12	113580074	113580802	chr12:113580074-113580802	15.000	.	113580381	113580382	0,0,0	2	297,409	0,319
chr12	113652445	113653041	chr12:113652445-113653041	7.000	.	113652901	113652902	0,0,0	2	424,106	0,490
chr12	113670479	113671466	chr12:113670479-113671466	41.000	.	113671058	113671059	0,0,0	2	576,404	0,583
chr12	113802712	113803102	chr12:113802712-113803102	15.000	.	113802861	113802862	0,0,0	2	132,222	0,168
chr12	115182620	115182838	chr12:115182620-115182838	12.000	.	115182694	115182695	0,0,0	2	33,101	0,117
chr12	115250564	115251464	chr12:115250564-115251464	11.000	.	115251166	115251167	0,0,0	2	510,205	0,695
chr12	115340729	115342008	chr12:115340729-115342008	20.000	.	115341267	115341268	0,0,0	2	409,611	0,668
chr12	115889694	115890232	chr12:115889694-115890232	11.000	.	115889986	115889987	0,0,0	2	227,180	0,358
chr12	116098301	116098558	chr12:116098301-116098558	11.000	.	116098466	116098467	0,0,0	2	125,51	0,206
chr12	116109618	116110196	chr12:116109618-116110196	16.000	.	116109970	116109971	0,0,0	2	306,178	0,400
chr12	116771840	116771972	chr12:116771840-116771972	18.000	.	116771892	116771893	0,0,0	2	25,52	0,80
chr12	116773996	116774208	chr12:116773996-116774208	9.000	.	116774114	116774115	0,0,0	2	61,36	0,176
chr12	116806385	116806619	chr12:116806385-116806619	24.000	.	116806487	116806488	0,0,0	2	36,64	0,170
chr12	116893390	116894069	chr12:116893390-116894069	21.000	.	116893644	116893645	0,0,0	2	216,385	0,294
chr12	117131128	117131423	chr12:117131128-117131423	16.000	.	117131285	117131286	0,0,0	2	101,81	0,214
chr12	117528606	117529048	chr12:117528606-117529048	8.000	.	117528955	117528956	0,0,0	2	334,76	0,366
chr12	11810087	11810478	chr12:11810087-11810478	21.000	.	11810154	11810155	0,0,0	2	5,261	0,130
chr12	118535882	118536532	chr12:118535882-118536532	10.000	.	118536434	118536435	0,0,0	2	522,67	0,583
chr12	118684172	118684425	chr12:118684172-118684425	49.000	.	118684297	118684298	0,0,0	2	1,3	0,250
chr12	11882722	11884033	chr12:11882722-11884033	119.000	.	11883272	11883273	0,0,0	2	548,757	0,554
chr12	11902935	11904192	chr12:11902935-11904192	36.000	.	11903483	11903484	0,0,0	2	533,692	0,565
chr12	11918791	11920368	chr12:11918791-11920368	150.000	.	11919229	11919230	0,0,0	2	401,1101	0,476
chr12	11966137	11966865	chr12:11966137-11966865	34.000	.	11966207	11966208	0,0,0	2	42,629	0,99
chr12	11983026	11983973	chr12:11983026-11983973	7.000	.	11983264	11983265	0,0,0	2	221,691	0,256
chr12	11989252	11989963	chr12:11989252-11989963	35.000	.	11989383	11989384	0,0,0	2	113,561	0,150
chr12	120120123	120120716	chr12:120120123-120120716	26.000	.	120120342	120120343	0,0,0	2	205,359	0,234
chr12	120122411	120122892	chr12:120122411-120122892	40.000	.	120122521	120122522	0,0,0	2	96,355	0,126
chr12	120130648	120131200	chr12:120130648-120131200	97.000	.	120131037	120131038	0,0,0	2	367,140	0,412
chr12	12034677	12036189	chr12:12034677-12036189	43.000	.	12035431	12035432	0,0,0	2	746,748	0,764
chr12	12062498	12062701	chr12:12062498-12062701	39.000	.	12062616	12062617	0,0,0	2	56,22	0,181
chr12	120669025	120669761	chr12:120669025-120669761	13.000	.	120669301	120669302	0,0,0	2	260,443	0,293
chr12	120672566	120673276	chr12:120672566-120673276	23.000	.	120672935	120672936	0,0,0	2	363,333	0,377
chr12	120976469	120976702	chr12:120976469-120976702	10.000	.	120976529	120976530	0,0,0	2	35,147	0,86
chr12	121129995	121130717	chr12:121129995-121130717	27.000	.	121130091	121130092	0,0,0	2	49,577	0,145
chr12	121194390	121194799	chr12:121194390-121194799	10.000	.	121194617	121194618	0,0,0	2	204,158	0,251
chr12	121394571	121395138	chr12:121394571-121395138	15.000	.	121394938	121394939	0,0,0	2	335,167	0,400
chr12	121419160	121419713	chr12:121419160-121419713	52.000	.	121419543	121419544	0,0,0	2	377,163	0,390
chr12	121422237	121422692	chr12:121422237-121422692	54.000	.	121422426	121422427	0,0,0	2	166,241	0,214
chr12	121463598	121463905	chr12:121463598-121463905	30.000	.	121463697	121463698	0,0,0	2	82,189	0,118
chr12	121566724	121567462	chr12:121566724-121567462	66.000	.	121566914	121566915	0,0,0	2	166,522	0,216
chr12	12164305	12164575	chr12:12164305-12164575	18.000	.	12164487	12164488	0,0,0	2	155,59	0,211
chr12	121655608	121655893	chr12:121655608-121655893	74.000	.	121655771	121655772	0,0,0	2	154,111	0,174
chr12	12177963	12178334	chr12:12177963-12178334	18.000	.	12178225	12178226	0,0,0	2	222,67	0,304
chr12	121782419	121782889	chr12:121782419-121782889	4.000	.	121782455	121782456	0,0,0	2	34,431	0,39
chr12	121951545	121951843	chr12:121951545-121951843	12.000	.	121951743	121951744	0,0,0	2	134,34	0,264
chr12	121968264	121968764	chr12:121968264-121968764	15.000	.	121968580	121968581	0,0,0	2	303,169	0,331
chr12	12200699	12200873	chr12:12200699-12200873	4.000	.	12200700	12200701	0,0,0	2	1,171	0,3
chr12	122028601	122028917	chr12:122028601-122028917	19.000	.	122028812	122028813	0,0,0	2	164,57	0,259
chr12	122075521	122076261	chr12:122075521-122076261	5.000	.	122075602	122075603	0,0,0	2	78,655	0,85
chr12	122207928	122208070	chr12:122207928-122208070	6.000	.	122207998	122207999	0,0,0	2	27,27	0,115
chr12	12235051	12235433	chr12:12235051-12235433	7.000	.	12235226	12235227	0,0,0	2	137,167	0,215
chr12	122478476	122478924	chr12:122478476-122478924	22.000	.	122478723	122478724	0,0,0	2	154,107	0,341
chr12	122589893	122591126	chr12:122589893-122591126	43.000	.	122590671	122590672	0,0,0	2	769,445	0,788
chr12	122595660	122596625	chr12:122595660-122596625	165.000	.	122595940	122595941	0,0,0	2	246,649	0,316
chr12	123216801	123217073	chr12:123216801-123217073	4.000	.	123216946	123216947	0,0,0	2	138,119	0,153
chr12	123320677	123321774	chr12:123320677-123321774	24.000	.	123320913	123320914	0,0,0	2	186,810	0,287
chr12	123389274	123389536	chr12:123389274-123389536	12.000	.	123389350	123389351	0,0,0	2	26,134	0,128
chr12	123402225	123402663	chr12:123402225-123402663	9.000	.	123402327	123402328	0,0,0	2	92,324	0,114
chr12	123419257	123419397	chr12:123419257-123419397	16.000	.	123419344	123419345	0,0,0	2	56,21	0,119
chr12	123528154	123528467	chr12:123528154-123528467	12.000	.	123528264	123528265	0,0,0	2	106,198	0,115
chr12	123591251	123591881	chr12:123591251-123591881	8.000	.	123591749	123591750	0,0,0	2	491,124	0,506
chr12	123883063	123884264	chr12:123883063-123884264	15.000	.	123883302	123883303	0,0,0	2	236,958	0,243
chr12	124450666	124451058	chr12:124450666-124451058	4.000	.	124450867	124450868	0,0,0	2	184,172	0,220
chr12	12461513	12461732	chr12:12461513-12461732	17.000	.	12461643	12461644	0,0,0	2	91,49	0,170
chr12	12466933	12467287	chr12:12466933-12467287	6.000	.	12467166	12467167	0,0,0	2	206,92	0,262
chr12	124679295	124679845	chr12:124679295-124679845	29.000	.	124679605	124679606	0,0,0	2	273,201	0,349
chr12	124723477	124723893	chr12:124723477-124723893	87.000	.	124723633	124723634	0,0,0	2	149,252	0,164
chr12	124730060	124730632	chr12:124730060-124730632	16.000	.	124730373	124730374	0,0,0	2	287,231	0,341
chr12	124844659	124844982	chr12:124844659-124844982	16.000	.	124844846	124844847	0,0,0	2	186,133	0,190
chr12	124925898	124926658	chr12:124925898-124926658	12.000	.	124926271	124926272	0,0,0	2	361,373	0,387
chr12	125053309	125053413	chr12:125053309-125053413	17.000	.	125053341	125053342	0,0,0	2	25,63	0,41
chr12	125089836	125090012	chr12:125089836-125090012	13.000	.	125089942	125089943	0,0,0	2	95,58	0,118
chr12	125093439	125094015	chr12:125093439-125094015	88.000	.	125093790	125093791	0,0,0	2	311,183	0,393
chr12	125110407	125111201	chr12:125110407-125111201	87.000	.	125110968	125110969	0,0,0	2	521,192	0,602
chr12	12511141	12511691	chr12:12511141-12511691	13.000	.	12511310	12511311	0,0,0	2	159,370	0,180
chr12	125117879	125118405	chr12:125117879-125118405	26.000	.	125118056	125118057	0,0,0	2	152,323	0,203
chr12	125120837	125121187	chr12:125120837-125121187	7.000	.	125120950	125120951	0,0,0	2	56,178	0,172
chr12	125167244	125167661	chr12:125167244-125167661	16.000	.	125167345	125167346	0,0,0	2	88,301	0,116
chr12	125198292	125198600	chr12:125198292-125198600	17.000	.	125198413	125198414	0,0,0	2	93,157	0,151
chr12	125237197	125237428	chr12:125237197-125237428	20.000	.	125237350	125237351	0,0,0	2	107,31	0,200
chr12	125312244	125312589	chr12:125312244-125312589	8.000	.	125312434	125312435	0,0,0	2	159,123	0,222
chr12	125313244	125313528	chr12:125313244-125313528	42.000	.	125313323	125313324	0,0,0	2	43,168	0,116
chr12	125326370	125327106	chr12:125326370-125327106	15.000	.	125326740	125326741	0,0,0	2	335,330	0,406
chr12	125400899	125401367	chr12:125400899-125401367	117.000	.	125401164	125401165	0,0,0	2	197,134	0,334
chr12	125403548	125404933	chr12:125403548-125404933	34.000	.	125403925	125403926	0,0,0	2	374,1004	0,381
chr12	125405721	125405942	chr12:125405721-125405942	12.000	.	125405808	125405809	0,0,0	2	36,81	0,140
chr12	125425254	125425471	chr12:125425254-125425471	17.000	.	125425388	125425389	0,0,0	2	123,71	0,146
chr12	125533881	125534503	chr12:125533881-125534503	49.000	.	125534225	125534226	0,0,0	2	301,233	0,389
chr12	12558879	12559369	chr12:12558879-12559369	8.000	.	12558977	12558978	0,0,0	2	88,381	0,109
chr12	12670495	12671321	chr12:12670495-12671321	43.000	.	12670860	12670861	0,0,0	2	331,425	0,401
chr12	12735777	12736213	chr12:12735777-12736213	21.000	.	12736015	12736016	0,0,0	2	200,158	0,278
chr12	128499836	128500372	chr12:128499836-128500372	18.000	.	128500036	128500037	0,0,0	2	186,320	0,216
chr12	128501228	128501491	chr12:128501228-128501491	5.000	.	128501365	128501366	0,0,0	2	113,101	0,162
chr12	129088213	129088577	chr12:129088213-129088577	19.000	.	129088302	129088303	0,0,0	2	85,269	0,95
chr12	129305461	129305681	chr12:129305461-129305681	8.000	.	129305563	129305564	0,0,0	2	67,81	0,139
chr12	12956155	12956572	chr12:12956155-12956572	189.000	.	12956391	12956392	0,0,0	2	226,170	0,247
chr12	12956748	12957759	chr12:12956748-12957759	42.000	.	12957171	12957172	0,0,0	2	414,578	0,433
chr12	12960774	12961439	chr12:12960774-12961439	84.000	.	12961077	12961078	0,0,0	2	272,330	0,335
chr12	13029956	13030700	chr12:13029956-13030700	423.000	.	13030350	13030351	0,0,0	2	392,346	0,398
chr12	13034474	13034810	chr12:13034474-13034810	244.000	.	13034612	13034613	0,0,0	2	121,179	0,157
chr12	13048976	13049585	chr12:13048976-13049585	11.000	.	13049291	13049292	0,0,0	2	254,232	0,377
chr12	13053350	13055276	chr12:13053350-13055276	22.000	.	13054167	13054168	0,0,0	2	790,1081	0,845
chr12	13056649	13057176	chr12:13056649-13057176	21.000	.	13056893	13056894	0,0,0	2	235,272	0,255
chr12	132314763	132315240	chr12:132314763-132315240	48.000	.	132315107	132315108	0,0,0	2	330,118	0,359
chr12	13251573	13251906	chr12:13251573-13251906	18.000	.	13251689	13251690	0,0,0	2	96,196	0,137
chr12	132674075	132674927	chr12:132674075-132674927	167.000	.	132674414	132674415	0,0,0	2	322,494	0,358
chr12	132855494	132856125	chr12:132855494-132856125	8.000	.	132855868	132855869	0,0,0	2	306,188	0,443
chr12	133005180	133005502	chr12:133005180-133005502	6.000	.	133005322	133005323	0,0,0	2	32,68	0,254
chr12	133091678	133092241	chr12:133091678-133092241	4.000	.	133091977	133091978	0,0,0	2	274,237	0,326
chr12	133179542	133179882	chr12:133179542-133179882	16.000	.	133179666	133179667	0,0,0	2	96,187	0,153
chr12	133221850	133222403	chr12:133221850-133222403	6.000	.	133222185	133222186	0,0,0	2	329,211	0,342
chr12	133396753	133397053	chr12:133396753-133397053	7.000	.	133396960	133396961	0,0,0	2	179,63	0,237
chr12	133402985	133403781	chr12:133402985-133403781	13.000	.	133403398	133403399	0,0,0	2	399,368	0,428
chr12	133712110	133713401	chr12:133712110-133713401	19.000	.	133712404	133712405	0,0,0	2	292,994	0,297
chr12	13536159	13536801	chr12:13536159-13536801	21.000	.	13536490	13536491	0,0,0	2	305,283	0,359
chr12	13543253	13543754	chr12:13543253-13543754	26.000	.	13543586	13543587	0,0,0	2	311,144	0,357
chr12	14133720	14133965	chr12:14133720-14133965	39.000	.	14133861	14133862	0,0,0	2	127,89	0,156
chr12	14341827	14341953	chr12:14341827-14341953	11.000	.	14341907	14341908	0,0,0	2	72,36	0,90
chr12	14360863	14361430	chr12:14360863-14361430	90.000	.	14361086	14361087	0,0,0	2	171,290	0,277
chr12	14392927	14393604	chr12:14392927-14393604	10.000	.	14393207	14393208	0,0,0	2	267,383	0,294
chr12	14413355	14413969	chr12:14413355-14413969	58.000	.	14413691	14413692	0,0,0	2	334,275	0,339
chr12	1457216	1457419	chr12:1457216-1457419	26.000	.	1457329	1457330	0,0,0	2	71,46	0,157
chr12	1459443	1460032	chr12:1459443-1460032	27.000	.	1459648	1459649	0,0,0	2	191,368	0,221
chr12	14711402	14711742	chr12:14711402-14711742	27.000	.	14711480	14711481	0,0,0	2	56,238	0,102
chr12	14764590	14765058	chr12:14764590-14765058	27.000	.	14764738	14764739	0,0,0	2	124,295	0,173
chr12	15063752	15064487	chr12:15063752-15064487	63.000	.	15064202	15064203	0,0,0	2	425,258	0,477
chr12	15105246	15106225	chr12:15105246-15106225	15.000	.	15105415	15105416	0,0,0	2	104,744	0,235
chr12	1544606	1545122	chr12:1544606-1545122	15.000	.	1544743	1544744	0,0,0	2	100,341	0,175
chr12	15686298	15686702	chr12:15686298-15686702	6.000	.	15686505	15686506	0,0,0	2	166,154	0,250
chr12	15775308	15775709	chr12:15775308-15775709	5.000	.	15775579	15775580	0,0,0	2	144,1	0,400
chr12	15842659	15843657	chr12:15842659-15843657	19.000	.	15842986	15842987	0,0,0	2	275,618	0,380
chr12	15846080	15846474	chr12:15846080-15846474	19.000	.	15846389	15846390	0,0,0	2	280,55	0,339
chr12	15924081	15925428	chr12:15924081-15925428	34.000	.	15925052	15925053	0,0,0	2	932,336	0,1011
chr12	1663582	1664162	chr12:1663582-1664162	47.000	.	1663755	1663756	0,0,0	2	124,357	0,223
chr12	1769206	1770092	chr12:1769206-1770092	18.000	.	1769586	1769587	0,0,0	2	369,494	0,392
chr12	1771985	1772979	chr12:1771985-1772979	16.000	.	1772070	1772071	0,0,0	2	85,907	0,87
chr12	1790345	1790592	chr12:1790345-1790592	19.000	.	1790442	1790443	0,0,0	2	43,95	0,152
chr12	1921936	1922405	chr12:1921936-1922405	38.000	.	1922304	1922305	0,0,0	2	358,89	0,380
chr12	1974101	1974684	chr12:1974101-1974684	20.000	.	1974588	1974589	0,0,0	2	394,1	0,582
chr12	20094598	20094969	chr12:20094598-20094969	24.000	.	20094819	20094820	0,0,0	2	212,140	0,231
chr12	22196787	22197214	chr12:22196787-22197214	47.000	.	22197063	22197064	0,0,0	2	276,149	0,278
chr12	22486048	22486460	chr12:22486048-22486460	6.000	.	22486309	22486310	0,0,0	2	206,95	0,317
chr12	22715563	22715922	chr12:22715563-22715922	20.000	.	22715761	22715762	0,0,0	2	156,117	0,242
chr12	23934218	23934601	chr12:23934218-23934601	21.000	.	23934407	23934408	0,0,0	2	1,5	0,378
chr12	25053964	25054213	chr12:25053964-25054213	11.000	.	25054092	25054093	0,0,0	2	72,63	0,186
chr12	25211678	25212083	chr12:25211678-25212083	11.000	.	25211832	25211833	0,0,0	2	104,199	0,206
chr12	253226	253350	chr12:253226-253350	11.000	.	253278	253279	0,0,0	2	36,54	0,70
chr12	26271386	26271612	chr12:26271386-26271612	20.000	.	26271540	26271541	0,0,0	2	139,55	0,171
chr12	26309131	26310490	chr12:26309131-26310490	40.000	.	26309355	26309356	0,0,0	2	196,1105	0,254
chr12	26329756	26330205	chr12:26329756-26330205	36.000	.	26329904	26329905	0,0,0	2	80,231	0,218
chr12	26394025	26394304	chr12:26394025-26394304	25.000	.	26394225	26394226	0,0,0	2	177,54	0,225
chr12	26399448	26400186	chr12:26399448-26400186	59.000	.	26399945	26399946	0,0,0	2	469,212	0,526
chr12	26427425	26428091	chr12:26427425-26428091	47.000	.	26427812	26427813	0,0,0	2	376,267	0,399
chr12	27399395	27400296	chr12:27399395-27400296	11.000	.	27399925	27399926	0,0,0	2	510,349	0,552
chr12	27904483	27905106	chr12:27904483-27905106	158.000	.	27904792	27904793	0,0,0	2	236,240	0,383
chr12	27976998	27977301	chr12:27976998-27977301	25.000	.	27977107	27977108	0,0,0	2	77,161	0,142
chr12	2878948	2879390	chr12:2878948-2879390	9.000	.	2879169	2879170	0,0,0	2	210,209	0,233
chr12	289741	289941	chr12:289741-289941	8.000	.	289779	289780	0,0,0	2	5,127	0,73
chr12	29312560	29313635	chr12:29312560-29313635	10.000	.	29312756	29312757	0,0,0	2	187,869	0,206
chr12	29317762	29318076	chr12:29317762-29318076	57.000	.	29317906	29317907	0,0,0	2	101,126	0,188
chr12	29361964	29362594	chr12:29361964-29362594	14.000	.	29362036	29362037	0,0,0	2	60,545	0,85
chr12	29516610	29517399	chr12:29516610-29517399	6.000	.	29516992	29516993	0,0,0	2	373,396	0,393
chr12	29712225	29712936	chr12:29712225-29712936	60.000	.	29712321	29712322	0,0,0	2	55,572	0,139
chr12	29716726	29717701	chr12:29716726-29717701	10.000	.	29716927	29716928	0,0,0	2	158,729	0,246
chr12	29727104	29727845	chr12:29727104-29727845	16.000	.	29727665	29727666	0,0,0	2	527,144	0,597
chr12	30626522	30626818	chr12:30626522-30626818	41.000	.	30626690	30626691	0,0,0	2	43,1	0,295
chr12	31225943	31226205	chr12:31225943-31226205	51.000	.	31226144	31226145	0,0,0	2	166,24	0,238
chr12	31523522	31524427	chr12:31523522-31524427	53.000	.	31523966	31523967	0,0,0	2	421,437	0,468
chr12	31897254	31898220	chr12:31897254-31898220	23.000	.	31897472	31897473	0,0,0	2	141,669	0,297
chr12	31901863	31902586	chr12:31901863-31902586	6.000	.	31902149	31902150	0,0,0	2	164,313	0,410
chr12	31909358	31910449	chr12:31909358-31910449	188.000	.	31910277	31910278	0,0,0	2	888,139	0,952
chr12	32059535	32060024	chr12:32059535-32060024	24.000	.	32059715	32059716	0,0,0	2	100,227	0,262
chr12	32555375	32556070	chr12:32555375-32556070	60.000	.	32555444	32555445	0,0,0	2	3,558	0,137
chr12	32631897	32632121	chr12:32631897-32632121	11.000	.	32631979	32631980	0,0,0	2	31,89	0,135
chr12	32719981	32720981	chr12:32719981-32720981	22.000	.	32720383	32720384	0,0,0	2	378,572	0,428
chr12	32741837	32742949	chr12:32741837-32742949	7.000	.	32742620	32742621	0,0,0	2	775,320	0,792
chr12	32925858	32927374	chr12:32925858-32927374	143.000	.	32926894	32926895	0,0,0	2	978,420	0,1096
chr12	32929050	32929629	chr12:32929050-32929629	24.000	.	32929525	32929526	0,0,0	2	426,53	0,526
chr12	34372122	34372330	chr12:34372122-34372330	43.000	.	34372274	34372275	0,0,0	2	104,6	0,202
chr12	3850069	3850324	chr12:3850069-3850324	23.000	.	3850248	3850249	0,0,0	2	168,63	0,192
chr12	3856597	3857011	chr12:3856597-3857011	10.000	.	3856893	3856894	0,0,0	2	294,114	0,300
chr12	3857201	3857917	chr12:3857201-3857917	22.000	.	3857544	3857545	0,0,0	2	318,347	0,369
chr12	3858705	3859024	chr12:3858705-3859024	9.000	.	3858869	3858870	0,0,0	2	133,122	0,197
chr12	39521082	39521575	chr12:39521082-39521575	10.000	.	39521311	39521312	0,0,0	2	173,207	0,286
chr12	40409178	40409597	chr12:40409178-40409597	4.000	.	40409402	40409403	0,0,0	2	219,189	0,230
chr12	40410546	40411111	chr12:40410546-40411111	18.000	.	40410968	40410969	0,0,0	2	419,139	0,426
chr12	40492421	40492781	chr12:40492421-40492781	8.000	.	40492643	40492644	0,0,0	2	139,54	0,306
chr12	4139865	4140836	chr12:4139865-4140836	47.000	.	4140555	4140556	0,0,0	2	650,240	0,731
chr12	4225171	4225701	chr12:4225171-4225701	8.000	.	4225589	4225590	0,0,0	2	373,66	0,464
chr12	42326235	42326687	chr12:42326235-42326687	8.000	.	42326589	42326590	0,0,0	2	349,91	0,361
chr12	4252020	4252448	chr12:4252020-4252448	33.000	.	4252205	4252206	0,0,0	2	185,241	0,187
chr12	4273733	4274257	chr12:4273733-4274257	24.000	.	4274158	4274159	0,0,0	2	426,98	0,426
chr12	4467540	4467941	chr12:4467540-4467941	5.000	.	4467681	4467682	0,0,0	2	117,234	0,167
chr12	4543849	4544507	chr12:4543849-4544507	17.000	.	4544165	4544166	0,0,0	2	306,330	0,328
chr12	46154879	46155637	chr12:46154879-46155637	4.000	.	46155013	46155014	0,0,0	2	125,613	0,145
chr12	46272516	46272885	chr12:46272516-46272885	10.000	.	46272551	46272552	0,0,0	2	28,326	0,43
chr12	46608529	46609120	chr12:46608529-46609120	10.000	.	46608958	46608959	0,0,0	2	426,157	0,434
chr12	46843464	46843769	chr12:46843464-46843769	4.000	.	46843584	46843585	0,0,0	2	50,113	0,192
chr12	46917756	46918432	chr12:46917756-46918432	9.000	.	46918145	46918146	0,0,0	2	388,285	0,391
chr12	48201699	48203021	chr12:48201699-48203021	10.000	.	48202946	48202947	0,0,0	2	1230,57	0,1265
chr12	48204966	48205847	chr12:48204966-48205847	12.000	.	48205723	48205724	0,0,0	2	661,27	0,854
chr12	48222616	48223382	chr12:48222616-48223382	21.000	.	48222877	48222878	0,0,0	2	233,475	0,291
chr12	48228609	48228975	chr12:48228609-48228975	5.000	.	48228897	48228898	0,0,0	2	224,13	0,353
chr12	48230463	48230741	chr12:48230463-48230741	23.000	.	48230630	48230631	0,0,0	2	127,70	0,208
chr12	48257000	48257568	chr12:48257000-48257568	3.000	.	48257433	48257434	0,0,0	2	411,111	0,457
chr12	48282617	48283049	chr12:48282617-48283049	70.000	.	48282965	48282966	0,0,0	2	324,58	0,374
chr12	48337471	48337779	chr12:48337471-48337779	21.000	.	48337638	48337639	0,0,0	2	139,111	0,197
chr12	48731335	48732333	chr12:48731335-48732333	8.000	.	48731999	48732000	0,0,0	2	572,241	0,757
chr12	4883892	4884566	chr12:4883892-4884566	18.000	.	4884177	4884178	0,0,0	2	278,381	0,293
chr12	49204694	49205167	chr12:49204694-49205167	6.000	.	49205089	49205090	0,0,0	2	360,41	0,432
chr12	49260736	49261098	chr12:49260736-49261098	26.000	.	49261047	49261048	0,0,0	2	301,40	0,322
chr12	49576111	49576252	chr12:49576111-49576252	10.000	.	49576181	49576182	0,0,0	2	1,1	0,140
chr12	50056772	50057091	chr12:50056772-50057091	104.000	.	50056993	50056994	0,0,0	2	217,93	0,226
chr12	50067340	50067866	chr12:50067340-50067866	31.000	.	50067548	50067549	0,0,0	2	183,292	0,234
chr12	50097308	50097787	chr12:50097308-50097787	6.000	.	50097598	50097599	0,0,0	2	261,158	0,321
chr12	50353624	50353969	chr12:50353624-50353969	12.000	.	50353788	50353789	0,0,0	2	111,126	0,219
chr12	50634755	50635344	chr12:50634755-50635344	147.000	.	50635153	50635154	0,0,0	2	365,157	0,432
chr12	50640045	50641334	chr12:50640045-50641334	30.000	.	50641069	50641070	0,0,0	2	999,238	0,1051
chr12	50647452	50648834	chr12:50647452-50648834	41.000	.	50648382	50648383	0,0,0	2	897,417	0,965
chr12	50936100	50936658	chr12:50936100-50936658	15.000	.	50936369	50936370	0,0,0	2	242,261	0,297
chr12	50942720	50943099	chr12:50942720-50943099	36.000	.	50942804	50942805	0,0,0	2	58,267	0,112
chr12	50948496	50949118	chr12:50948496-50949118	14.000	.	50948623	50948624	0,0,0	2	70,437	0,185
chr12	51022362	51022957	chr12:51022362-51022957	13.000	.	51022688	51022689	0,0,0	2	300,241	0,354
chr12	51172599	51173310	chr12:51172599-51173310	32.000	.	51172784	51172785	0,0,0	2	177,516	0,195
chr12	51701889	51702603	chr12:51701889-51702603	112.000	.	51702199	51702200	0,0,0	2	307,400	0,314
chr12	51728741	51728931	chr12:51728741-51728931	8.000	.	51728800	51728801	0,0,0	2	50,121	0,69
chr12	52221752	52222138	chr12:52221752-52222138	7.000	.	52222007	52222008	0,0,0	2	222,96	0,290
chr12	52291085	52291330	chr12:52291085-52291330	9.000	.	52291177	52291178	0,0,0	2	53,112	0,133
chr12	52426660	52427188	chr12:52426660-52427188	111.000	.	52426821	52426822	0,0,0	2	121,326	0,202
chr12	52439559	52440225	chr12:52439559-52440225	9.000	.	52439861	52439862	0,0,0	2	247,307	0,359
chr12	52540265	52541590	chr12:52540265-52541590	308.000	.	52541223	52541224	0,0,0	2	950,357	0,968
chr12	53264141	53264606	chr12:53264141-53264606	16.000	.	53264213	53264214	0,0,0	2	52,372	0,93
chr12	53265043	53265519	chr12:53265043-53265519	13.000	.	53265246	53265247	0,0,0	2	141,210	0,266
chr12	53270308	53270694	chr12:53270308-53270694	17.000	.	53270359	53270360	0,0,0	2	30,312	0,74
chr12	53289029	53289439	chr12:53289029-53289439	10.000	.	53289289	53289290	0,0,0	2	203,92	0,318
chr12	53289909	53290594	chr12:53289909-53290594	16.000	.	53290257	53290258	0,0,0	2	340,327	0,358
chr12	53301483	53302205	chr12:53301483-53302205	18.000	.	53301826	53301827	0,0,0	2	336,371	0,351
chr12	53309475	53310033	chr12:53309475-53310033	42.000	.	53309689	53309690	0,0,0	2	185,314	0,244
chr12	53318625	53319659	chr12:53318625-53319659	131.000	.	53319047	53319048	0,0,0	2	408,596	0,438
chr12	53572126	53572285	chr12:53572126-53572285	9.000	.	53572248	53572249	0,0,0	2	111,24	0,135
chr12	53890155	53890376	chr12:53890155-53890376	35.000	.	53890268	53890269	0,0,0	2	81,74	0,147
chr12	53957420	53957614	chr12:53957420-53957614	10.000	.	53957515	53957516	0,0,0	2	50,52	0,142
chr12	54145124	54145619	chr12:54145124-54145619	18.000	.	54145271	54145272	0,0,0	2	143,343	0,152
chr12	54149641	54149994	chr12:54149641-54149994	28.000	.	54149870	54149871	0,0,0	2	199,92	0,261
chr12	54697973	54698437	chr12:54697973-54698437	20.000	.	54698158	54698159	0,0,0	2	159,252	0,212
chr12	54700888	54701211	chr12:54700888-54701211	21.000	.	54701066	54701067	0,0,0	2	69,34	0,289
chr12	54752059	54753474	chr12:54752059-54753474	187.000	.	54753070	54753071	0,0,0	2	947,339	0,1076
chr12	54810993	54811586	chr12:54810993-54811586	7.000	.	54811247	54811248	0,0,0	2	227,310	0,283
chr12	54811651	54812058	chr12:54811651-54812058	6.000	.	54811980	54811981	0,0,0	2	306,53	0,354
chr12	54821820	54822213	chr12:54821820-54822213	18.000	.	54822014	54822015	0,0,0	2	169,172	0,221
chr12	54825788	54826535	chr12:54825788-54826535	12.000	.	54826208	54826209	0,0,0	2	381,287	0,460
chr12	559766	559925	chr12:559766-559925	12.000	.	559840	559841	0,0,0	2	42,51	0,108
chr12	5608781	5609708	chr12:5608781-5609708	395.000	.	5609340	5609341	0,0,0	2	542,350	0,577
chr12	56131727	56132393	chr12:56131727-56132393	9.000	.	56132299	56132300	0,0,0	2	557,77	0,589
chr12	56148815	56149498	chr12:56148815-56149498	6.000	.	56149362	56149363	0,0,0	2	498,86	0,597
chr12	56241572	56242137	chr12:56241572-56242137	63.000	.	56241892	56241893	0,0,0	2	299,222	0,343
chr12	56322907	56323597	chr12:56322907-56323597	33.000	.	56323318	56323319	0,0,0	2	390,257	0,433
chr12	56617023	56617158	chr12:56617023-56617158	39.000	.	56617085	56617086	0,0,0	2	24,33	0,102
chr12	56920144	56920948	chr12:56920144-56920948	23.000	.	56920605	56920606	0,0,0	2	431,312	0,492
chr12	56959396	56959630	chr12:56959396-56959630	15.000	.	56959482	56959483	0,0,0	2	63,123	0,111
chr12	57077791	57079040	chr12:57077791-57079040	59.000	.	57078132	57078133	0,0,0	2	336,901	0,348
chr12	57540741	57541949	chr12:57540741-57541949	85.000	.	57540843	57540844	0,0,0	2	87,1090	0,118
chr12	57855069	57855637	chr12:57855069-57855637	17.000	.	57855450	57855451	0,0,0	2	329,134	0,434
chr12	58091029	58091921	chr12:58091029-58091921	8.000	.	58091547	58091548	0,0,0	2	513,367	0,525
chr12	5819007	5819189	chr12:5819007-5819189	12.000	.	5819102	5819103	0,0,0	2	95,86	0,96
chr12	58230588	58230881	chr12:58230588-58230881	19.000	.	58230833	58230834	0,0,0	2	211,13	0,280
chr12	58268161	58268848	chr12:58268161-58268848	114.000	.	58268515	58268516	0,0,0	2	336,314	0,373
chr12	58275243	58275818	chr12:58275243-58275818	115.000	.	58275533	58275534	0,0,0	2	251,245	0,330
chr12	58284052	58284706	chr12:58284052-58284706	6.000	.	58284402	58284403	0,0,0	2	262,214	0,440
chr12	58286073	58286777	chr12:58286073-58286777	23.000	.	58286212	58286213	0,0,0	2	118,543	0,161
chr12	58287584	58288230	chr12:58287584-58288230	123.000	.	58287945	58287946	0,0,0	2	349,271	0,375
chr12	58289612	58290984	chr12:58289612-58290984	91.000	.	58290703	58290704	0,0,0	2	986,175	0,1197
chr12	59318922	59319692	chr12:59318922-59319692	56.000	.	59319068	59319069	0,0,0	2	120,596	0,174
chr12	59322093	59322505	chr12:59322093-59322505	12.000	.	59322348	59322349	0,0,0	2	208,109	0,303
chr12	59333127	59333713	chr12:59333127-59333713	14.000	.	59333392	59333393	0,0,0	2	229,284	0,302
chr12	59343686	59344765	chr12:59343686-59344765	16.000	.	59344158	59344159	0,0,0	2	442,575	0,504
chr12	59355125	59355370	chr12:59355125-59355370	6.000	.	59355196	59355197	0,0,0	2	63,165	0,80
chr12	59449242	59449513	chr12:59449242-59449513	11.000	.	59449375	59449376	0,0,0	2	71,75	0,196
chr12	60205903	60206135	chr12:60205903-60206135	20.000	.	60206016	60206017	0,0,0	2	16,20	0,212
chr12	612169	613201	chr12:612169-613201	52.000	.	612337	612338	0,0,0	2	99,793	0,239
chr12	619371	620527	chr12:619371-620527	510.000	.	619782	619783	0,0,0	2	386,718	0,438
chr12	6248007	6248348	chr12:6248007-6248348	8.000	.	6248209	6248210	0,0,0	2	172,108	0,233
chr12	6250238	6250538	chr12:6250238-6250538	14.000	.	6250428	6250429	0,0,0	2	159,78	0,222
chr12	63157143	63157539	chr12:63157143-63157539	20.000	.	63157380	63157381	0,0,0	2	222,143	0,253
chr12	6325132	6325810	chr12:6325132-6325810	23.000	.	6325328	6325329	0,0,0	2	147,432	0,246
chr12	6389024	6389721	chr12:6389024-6389721	32.000	.	6389377	6389378	0,0,0	2	324,313	0,384
chr12	639541	639909	chr12:639541-639909	17.000	.	639745	639746	0,0,0	2	186,144	0,224
chr12	6401814	6402280	chr12:6401814-6402280	25.000	.	6401945	6401946	0,0,0	2	103,305	0,161
chr12	6408484	6408712	chr12:6408484-6408712	11.000	.	6408618	6408619	0,0,0	2	81,39	0,189
chr12	64311676	64312157	chr12:64311676-64312157	10.000	.	64311851	64311852	0,0,0	2	156,285	0,196
chr12	646890	647309	chr12:646890-647309	308.000	.	647156	647157	0,0,0	2	236,121	0,298
chr12	6477255	6477656	chr12:6477255-6477656	11.000	.	6477561	6477562	0,0,0	2	259,46	0,355
chr12	650536	651544	chr12:650536-651544	8.000	.	651057	651058	0,0,0	2	504,469	0,539
chr12	65066600	65067105	chr12:65066600-65067105	17.000	.	65066831	65066832	0,0,0	2	220,262	0,243
chr12	65068383	65069240	chr12:65068383-65069240	12.000	.	65068522	65068523	0,0,0	2	119,696	0,161
chr12	65070857	65071207	chr12:65070857-65071207	5.000	.	65070891	65070892	0,0,0	2	32,313	0,37
chr12	65073844	65074374	chr12:65073844-65074374	16.000	.	65074198	65074199	0,0,0	2	325,145	0,385
chr12	65175858	65176192	chr12:65175858-65176192	4.000	.	65176152	65176153	0,0,0	2	282,26	0,308
chr12	66024337	66024678	chr12:66024337-66024678	28.000	.	66024536	66024537	0,0,0	2	63,4	0,337
chr12	66216539	66217261	chr12:66216539-66217261	15.000	.	66216889	66216890	0,0,0	2	335,356	0,366
chr12	66289572	66290090	chr12:66289572-66290090	128.000	.	66289782	66289783	0,0,0	2	197,294	0,224
chr12	66320261	66320773	chr12:66320261-66320773	43.000	.	66320405	66320406	0,0,0	2	94,317	0,195
chr12	6651531	6651799	chr12:6651531-6651799	78.000	.	6651637	6651638	0,0,0	2	81,135	0,133
chr12	66628320	66629261	chr12:66628320-66629261	19.000	.	66628784	66628785	0,0,0	2	460,472	0,469
chr12	66662093	66662619	chr12:66662093-66662619	46.000	.	66662479	66662480	0,0,0	2	368,120	0,406
chr12	66697482	66697932	chr12:66697482-66697932	8.000	.	66697560	66697561	0,0,0	2	47,339	0,111
chr12	6722074	6722429	chr12:6722074-6722429	33.000	.	6722160	6722161	0,0,0	2	76,258	0,97
chr12	6741510	6742071	chr12:6741510-6742071	28.000	.	6741598	6741599	0,0,0	2	67,450	0,111
chr12	67462228	67464187	chr12:67462228-67464187	6.000	.	67463882	67463883	0,0,0	2	1511,160	0,1799
chr12	67687578	67688152	chr12:67687578-67688152	6.000	.	67687643	67687644	0,0,0	2	54,497	0,77
chr12	67820697	67821658	chr12:67820697-67821658	12.000	.	67821318	67821319	0,0,0	2	588,306	0,655
chr12	67822240	67822738	chr12:67822240-67822738	167.000	.	67822489	67822490	0,0,0	2	237,236	0,262
chr12	67823773	67824349	chr12:67823773-67824349	15.000	.	67824157	67824158	0,0,0	2	370,177	0,399
chr12	67826982	67827876	chr12:67826982-67827876	92.000	.	67827722	67827723	0,0,0	2	707,120	0,774
chr12	67828099	67829104	chr12:67828099-67829104	47.000	.	67828911	67828912	0,0,0	2	770,149	0,856
chr12	67830097	67830416	chr12:67830097-67830416	63.000	.	67830236	67830237	0,0,0	2	60,99	0,220
chr12	67909471	67909892	chr12:67909471-67909892	4.000	.	67909646	67909647	0,0,0	2	153,223	0,198
chr12	67956716	67956943	chr12:67956716-67956943	15.000	.	67956866	67956867	0,0,0	2	114,40	0,187
chr12	68024586	68024792	chr12:68024586-68024792	10.000	.	68024727	68024728	0,0,0	2	100,23	0,183
chr12	68083297	68083738	chr12:68083297-68083738	22.000	.	68083433	68083434	0,0,0	2	99,267	0,174
chr12	68141455	68143214	chr12:68141455-68143214	472.000	.	68142105	68142106	0,0,0	2	591,1048	0,711
chr12	68188907	68189467	chr12:68188907-68189467	36.000	.	68189243	68189244	0,0,0	2	316,202	0,358
chr12	68382524	68382941	chr12:68382524-68382941	10.000	.	68382617	68382618	0,0,0	2	49,279	0,138
chr12	68494555	68495323	chr12:68494555-68495323	12.000	.	68494927	68494928	0,0,0	2	362,385	0,383
chr12	6873149	6873906	chr12:6873149-6873906	72.000	.	6873508	6873509	0,0,0	2	316,353	0,404
chr12	68752957	68753312	chr12:68752957-68753312	10.000	.	68753170	68753171	0,0,0	2	183,111	0,244
chr12	68758808	68759427	chr12:68758808-68759427	47.000	.	68759182	68759183	0,0,0	2	370,239	0,380
chr12	68799945	68800551	chr12:68799945-68800551	12.000	.	68800076	68800077	0,0,0	2	123,466	0,140
chr12	68881630	68882119	chr12:68881630-68882119	12.000	.	68881877	68881878	0,0,0	2	227,221	0,268
chr12	69007140	69008317	chr12:69007140-69008317	61.000	.	69007339	69007340	0,0,0	2	178,955	0,222
chr12	6901718	6902142	chr12:6901718-6902142	35.000	.	6901895	6901896	0,0,0	2	177,245	0,179
chr12	69036428	69037115	chr12:69036428-69037115	14.000	.	69036690	69036691	0,0,0	2	240,402	0,285
chr12	69462156	69462556	chr12:69462156-69462556	35.000	.	69462389	69462390	0,0,0	2	189,122	0,278
chr12	69517614	69517995	chr12:69517614-69517995	8.000	.	69517885	69517886	0,0,0	2	167,5	0,376
chr12	69544763	69545488	chr12:69544763-69545488	29.000	.	69545437	69545438	0,0,0	2	656,32	0,693
chr12	69722195	69722600	chr12:69722195-69722600	4.000	.	69722424	69722425	0,0,0	2	201,147	0,258
chr12	69723540	69724040	chr12:69723540-69724040	16.000	.	69723881	69723882	0,0,0	2	312,129	0,371
chr12	69724348	69725784	chr12:69724348-69725784	204.000	.	69725021	69725022	0,0,0	2	645,734	0,702
chr12	7000123	7000663	chr12:7000123-7000663	152.000	.	7000342	7000343	0,0,0	2	195,296	0,244
chr12	70381577	70381809	chr12:70381577-70381809	8.000	.	70381721	70381722	0,0,0	2	124,67	0,165
chr12	7038996	7039407	chr12:7038996-7039407	10.000	.	7039125	7039126	0,0,0	2	118,270	0,141
chr12	70922365	70922881	chr12:70922365-70922881	10.000	.	70922622	70922623	0,0,0	2	249,250	0,266
chr12	71115427	71116249	chr12:71115427-71116249	4.000	.	71116116	71116117	0,0,0	2	658,101	0,721
chr12	71129197	71129701	chr12:71129197-71129701	10.000	.	71129593	71129594	0,0,0	2	359,69	0,435
chr12	7121767	7122623	chr12:7121767-7122623	8.000	.	7122403	7122404	0,0,0	2	637,219	0,637
chr12	71224025	71224551	chr12:71224025-71224551	6.000	.	71224410	71224411	0,0,0	2	273,27	0,499
chr12	71239202	71239331	chr12:71239202-71239331	11.000	.	71239268	71239269	0,0,0	2	17,13	0,116
chr12	71548402	71549353	chr12:71548402-71549353	18.000	.	71549192	71549193	0,0,0	2	738,108	0,843
chr12	71553605	71553986	chr12:71553605-71553986	3.000	.	71553707	71553708	0,0,0	2	19,194	0,187
chr12	71554412	71554795	chr12:71554412-71554795	14.000	.	71554557	71554558	0,0,0	2	142,233	0,150
chr12	71555303	71556140	chr12:71555303-71556140	188.000	.	71555517	71555518	0,0,0	2	173,581	0,256
chr12	71556528	71557538	chr12:71556528-71557538	61.000	.	71557191	71557192	0,0,0	2	655,338	0,672
chr12	71558028	71558905	chr12:71558028-71558905	558.000	.	71558741	71558742	0,0,0	2	711,160	0,717
chr12	71606973	71607598	chr12:71606973-71607598	8.000	.	71607217	71607218	0,0,0	2	223,359	0,266
chr12	71608185	71608789	chr12:71608185-71608789	88.000	.	71608533	71608534	0,0,0	2	332,238	0,366
chr12	731621	731871	chr12:731621-731871	34.000	.	731785	731786	0,0,0	2	141,62	0,188
chr12	76337898	76338780	chr12:76337898-76338780	14.000	.	76338146	76338147	0,0,0	2	248,633	0,249
chr12	7792857	7793255	chr12:7792857-7793255	20.000	.	7793056	7793057	0,0,0	2	75,73	0,325
chr12	783582	783933	chr12:783582-783933	9.000	.	783870	783871	0,0,0	2	239,12	0,339
chr12	79994280	79994971	chr12:79994280-79994971	6.000	.	79994849	79994850	0,0,0	2	534,85	0,606
chr12	80219557	80220105	chr12:80219557-80220105	10.000	.	80219928	80219929	0,0,0	2	356,161	0,387
chr12	8178717	8179473	chr12:8178717-8179473	302.000	.	8179319	8179320	0,0,0	2	555,105	0,651
chr12	8236651	8237024	chr12:8236651-8237024	7.000	.	8236837	8236838	0,0,0	2	103,102	0,271
chr12	89169579	89169930	chr12:89169579-89169930	11.000	.	89169730	89169731	0,0,0	2	82,130	0,221
chr12	89554357	89554825	chr12:89554357-89554825	23.000	.	89554530	89554531	0,0,0	2	103,224	0,244
chr12	89555416	89555626	chr12:89555416-89555626	17.000	.	89555559	89555560	0,0,0	2	138,60	0,150
chr12	89556481	89556956	chr12:89556481-89556956	25.000	.	89556798	89556799	0,0,0	2	307,147	0,328
chr12	89619582	89619929	chr12:89619582-89619929	43.000	.	89619818	89619819	0,0,0	2	215,89	0,258
chr12	89764057	89764581	chr12:89764057-89764581	23.000	.	89764380	89764381	0,0,0	2	297,174	0,350
chr12	89771845	89772095	chr12:89771845-89772095	40.000	.	89771999	89772000	0,0,0	2	152,93	0,157
chr12	89773119	89773874	chr12:89773119-89773874	93.000	.	89773458	89773459	0,0,0	2	305,380	0,375
chr12	89779460	89780291	chr12:89779460-89780291	149.000	.	89779779	89779780	0,0,0	2	297,488	0,343
chr12	89791974	89792361	chr12:89791974-89792361	4.000	.	89792144	89792145	0,0,0	2	158,203	0,184
chr12	89887870	89888435	chr12:89887870-89888435	6.000	.	89888273	89888274	0,0,0	2	388,145	0,420
chr12	90274599	90274793	chr12:90274599-90274793	13.000	.	90274707	90274708	0,0,0	2	70,46	0,148
chr12	90345016	90345976	chr12:90345016-90345976	46.000	.	90345781	90345782	0,0,0	2	746,174	0,786
chr12	90357975	90358338	chr12:90357975-90358338	26.000	.	90358110	90358111	0,0,0	2	38,130	0,233
chr12	90484721	90485447	chr12:90484721-90485447	114.000	.	90485204	90485205	0,0,0	2	435,193	0,533
chr12	91803048	91803345	chr12:91803048-91803345	18.000	.	91803240	91803241	0,0,0	2	179,90	0,207
chr12	91807158	91807596	chr12:91807158-91807596	20.000	.	91807509	91807510	0,0,0	2	312,47	0,391
chr12	91890175	91890485	chr12:91890175-91890485	15.000	.	91890302	91890303	0,0,0	2	100,154	0,156
chr12	92305954	92306454	chr12:92305954-92306454	15.000	.	92306199	92306200	0,0,0	2	124,133	0,367
chr12	92348609	92348958	chr12:92348609-92348958	15.000	.	92348721	92348722	0,0,0	2	75,199	0,150
chr12	92464714	92465308	chr12:92464714-92465308	8.000	.	92465053	92465054	0,0,0	2	287,201	0,393
chr12	92474229	92474886	chr12:92474229-92474886	16.000	.	92474522	92474523	0,0,0	2	284,353	0,304
chr12	92566318	92566667	chr12:92566318-92566667	59.000	.	92566448	92566449	0,0,0	2	82,169	0,180
chr12	92602276	92602704	chr12:92602276-92602704	5.000	.	92602607	92602608	0,0,0	2	309,74	0,354
chr12	92839101	92839559	chr12:92839101-92839559	12.000	.	92839218	92839219	0,0,0	2	102,325	0,133
chr12	92861796	92862127	chr12:92861796-92862127	5.000	.	92861870	92861871	0,0,0	2	58,239	0,92
chr12	9287160	9288099	chr12:9287160-9288099	31.000	.	9287776	9287777	0,0,0	2	606,311	0,628
chr12	92897313	92897690	chr12:92897313-92897690	10.000	.	92897629	92897630	0,0,0	2	279,22	0,355
chr12	92899267	92899572	chr12:92899267-92899572	17.000	.	92899523	92899524	0,0,0	2	246,37	0,268
chr12	92955380	92955588	chr12:92955380-92955588	6.000	.	92955433	92955434	0,0,0	2	29,130	0,78
chr12	92987544	92988315	chr12:92987544-92988315	120.000	.	92987835	92987836	0,0,0	2	283,470	0,301
chr12	93608715	93609155	chr12:93608715-93609155	22.000	.	93609049	93609050	0,0,0	2	325,96	0,344
chr12	93637684	93638268	chr12:93637684-93638268	56.000	.	93638140	93638141	0,0,0	2	439,109	0,475
chr12	93710970	93711340	chr12:93710970-93711340	10.000	.	93711292	93711293	0,0,0	2	296,20	0,350
chr12	93770254	93770755	chr12:93770254-93770755	6.000	.	93770450	93770451	0,0,0	2	187,295	0,206
chr12	93809708	93810444	chr12:93809708-93810444	14.000	.	93810116	93810117	0,0,0	2	389,308	0,428
chr12	94135867	94136678	chr12:94135867-94136678	16.000	.	94136291	94136292	0,0,0	2	405,367	0,444
chr12	94187637	94188863	chr12:94187637-94188863	14.000	.	94187944	94187945	0,0,0	2	256,867	0,359
chr12	94245033	94245630	chr12:94245033-94245630	77.000	.	94245147	94245148	0,0,0	2	95,462	0,135
chr12	94447337	94447851	chr12:94447337-94447851	27.000	.	94447608	94447609	0,0,0	2	248,219	0,295
chr12	94464359	94464593	chr12:94464359-94464593	17.000	.	94464493	94464494	0,0,0	2	104,69	0,165
chr12	94566746	94567076	chr12:94566746-94567076	14.000	.	94566928	94566929	0,0,0	2	97,61	0,269
chr12	94602055	94602416	chr12:94602055-94602416	36.000	.	94602131	94602132	0,0,0	2	56,264	0,97
chr12	94944581	94945143	chr12:94944581-94945143	38.000	.	94944914	94944915	0,0,0	2	325,220	0,342
chr12	94946847	94947539	chr12:94946847-94947539	22.000	.	94947002	94947003	0,0,0	2	35,416	0,276
chr12	94951559	94952136	chr12:94951559-94952136	237.000	.	94951847	94951848	0,0,0	2	288,287	0,290
chr12	94953536	94953895	chr12:94953536-94953895	17.000	.	94953679	94953680	0,0,0	2	80,151	0,208
chr12	94954071	94954980	chr12:94954071-94954980	899.000	.	94954856	94954857	0,0,0	2	778,116	0,793
chr12	94979491	94979823	chr12:94979491-94979823	53.000	.	94979676	94979677	0,0,0	2	150,111	0,221
chr12	94980115	94981212	chr12:94980115-94981212	16.000	.	94980920	94980921	0,0,0	2	802,288	0,809
chr12	95012687	95013203	chr12:95012687-95013203	40.000	.	95012924	95012925	0,0,0	2	216,257	0,259
chr12	95209772	95210070	chr12:95209772-95210070	6.000	.	95209867	95209868	0,0,0	2	53,160	0,138
chr12	95347790	95348333	chr12:95347790-95348333	8.000	.	95348179	95348180	0,0,0	2	370,134	0,409
chr12	95493828	95494524	chr12:95493828-95494524	5.000	.	95494162	95494163	0,0,0	2	305,332	0,364
chr12	96027110	96027328	chr12:96027110-96027328	9.000	.	96027206	96027207	0,0,0	2	75,99	0,119
chr12	96559019	96559648	chr12:96559019-96559648	11.000	.	96559549	96559550	0,0,0	2	522,90	0,539
chr12	96635468	96636049	chr12:96635468-96636049	23.000	.	96635841	96635842	0,0,0	2	302,136	0,445
chr12	9803343	9804336	chr12:9803343-9804336	113.000	.	9803537	9803538	0,0,0	2	182,785	0,208
chr12	9892451	9892557	chr12:9892451-9892557	28.000	.	9892515	9892516	0,0,0	2	46,22	0,84
chr12	9917370	9918015	chr12:9917370-9918015	22.000	.	9917470	9917471	0,0,0	2	50,493	0,152
chr13	100009251	100009883	chr13:100009251-100009883	30.000	.	100009677	100009678	0,0,0	2	421,199	0,433
chr13	100027756	100028255	chr13:100027756-100028255	32.000	.	100027855	100027856	0,0,0	2	98,397	0,102
chr13	100058934	100059548	chr13:100058934-100059548	29.000	.	100059371	100059372	0,0,0	2	404,143	0,471
chr13	100077870	100078224	chr13:100077870-100078224	9.000	.	100078062	100078063	0,0,0	2	183,152	0,202
chr13	100084803	100085507	chr13:100084803-100085507	84.000	.	100085083	100085084	0,0,0	2	279,421	0,283
chr13	100150437	100152156	chr13:100150437-100152156	218.000	.	100150848	100150849	0,0,0	2	352,1248	0,471
chr13	101086369	101086693	chr13:101086369-101086693	9.000	.	101086438	101086439	0,0,0	2	26,211	0,113
chr13	101158483	101158922	chr13:101158483-101158922	8.000	.	101158606	101158607	0,0,0	2	92,284	0,155
chr13	103046528	103047017	chr13:103046528-103047017	477.000	.	103046917	103046918	0,0,0	2	380,89	0,400
chr13	106572740	106573096	chr13:106572740-106573096	48.000	.	106572920	106572921	0,0,0	2	168,163	0,193
chr13	106736125	106736906	chr13:106736125-106736906	13.000	.	106736509	106736510	0,0,0	2	375,387	0,394
chr13	106739637	106739993	chr13:106739637-106739993	23.000	.	106739846	106739847	0,0,0	2	173,110	0,246
chr13	106747730	106748603	chr13:106747730-106748603	307.000	.	106748462	106748463	0,0,0	2	721,128	0,745
chr13	106748708	106749558	chr13:106748708-106749558	109.000	.	106749143	106749144	0,0,0	2	393,372	0,478
chr13	106751283	106751656	chr13:106751283-106751656	8.000	.	106751477	106751478	0,0,0	2	195,178	0,195
chr13	106751721	106753465	chr13:106751721-106753465	171.000	.	106753168	106753169	0,0,0	2	1427,276	0,1468
chr13	106756124	106756873	chr13:106756124-106756873	61.000	.	106756340	106756341	0,0,0	2	208,524	0,225
chr13	106797536	106797824	chr13:106797536-106797824	16.000	.	106797641	106797642	0,0,0	2	67,143	0,145
chr13	106803697	106804011	chr13:106803697-106804011	27.000	.	106803846	106803847	0,0,0	2	133,147	0,167
chr13	106804499	106804695	chr13:106804499-106804695	58.000	.	106804583	106804584	0,0,0	2	75,102	0,94
chr13	106806762	106807151	chr13:106806762-106807151	6.000	.	106806808	106806809	0,0,0	2	42,338	0,51
chr13	106836196	106836440	chr13:106836196-106836440	26.000	.	106836310	106836311	0,0,0	2	108,122	0,122
chr13	106996485	106996896	chr13:106996485-106996896	22.000	.	106996778	106996779	0,0,0	2	229,52	0,359
chr13	107343165	107343549	chr13:107343165-107343549	7.000	.	107343458	107343459	0,0,0	2	236,33	0,351
chr13	107571623	107572587	chr13:107571623-107572587	8.000	.	107571983	107571984	0,0,0	2	291,533	0,431
chr13	108806784	108807303	chr13:108806784-108807303	50.000	.	108806950	108806951	0,0,0	2	138,324	0,195
chr13	109984999	109985170	chr13:109984999-109985170	15.000	.	109985041	109985042	0,0,0	2	33,118	0,53
chr13	110228649	110229144	chr13:110228649-110229144	18.000	.	110228933	110228934	0,0,0	2	186,111	0,384
chr13	110239497	110240301	chr13:110239497-110240301	104.000	.	110239580	110239581	0,0,0	2	69,706	0,98
chr13	110244196	110244613	chr13:110244196-110244613	49.000	.	110244386	110244387	0,0,0	2	175,211	0,206
chr13	110336601	110338187	chr13:110336601-110338187	155.000	.	110337426	110337427	0,0,0	2	810,745	0,841
chr13	110339766	110340562	chr13:110339766-110340562	35.000	.	110340149	110340150	0,0,0	2	368,396	0,400
chr13	110488982	110489374	chr13:110488982-110489374	14.000	.	110489153	110489154	0,0,0	2	112,160	0,232
chr13	110982775	110983391	chr13:110982775-110983391	11.000	.	110983147	110983148	0,0,0	2	370,240	0,376
chr13	110991030	110991603	chr13:110991030-110991603	7.000	.	110991250	110991251	0,0,0	2	217,348	0,225
chr13	110993159	110993792	chr13:110993159-110993792	15.000	.	110993373	110993374	0,0,0	2	201,405	0,228
chr13	110994007	110994529	chr13:110994007-110994529	16.000	.	110994222	110994223	0,0,0	2	161,252	0,270
chr13	111039981	111040470	chr13:111039981-111040470	8.000	.	111040090	111040091	0,0,0	2	107,376	0,113
chr13	111071424	111071756	chr13:111071424-111071756	7.000	.	111071513	111071514	0,0,0	2	46,198	0,134
chr13	111170966	111171343	chr13:111170966-111171343	9.000	.	111171114	111171115	0,0,0	2	67,147	0,230
chr13	111174292	111174586	chr13:111174292-111174586	6.000	.	111174403	111174404	0,0,0	2	109,180	0,114
chr13	111179437	111180220	chr13:111179437-111180220	40.000	.	111179861	111179862	0,0,0	2	415,349	0,434
chr13	111180803	111181023	chr13:111180803-111181023	17.000	.	111180924	111180925	0,0,0	2	72,49	0,171
chr13	112720985	112721290	chr13:112720985-112721290	25.000	.	112721041	112721042	0,0,0	2	14,205	0,100
chr13	112788098	112788620	chr13:112788098-112788620	59.000	.	112788248	112788249	0,0,0	2	122,343	0,179
chr13	113394966	113395426	chr13:113394966-113395426	18.000	.	113395196	113395197	0,0,0	2	229,227	0,233
chr13	113547326	113547702	chr13:113547326-113547702	14.000	.	113547436	113547437	0,0,0	2	93,248	0,128
chr13	113619294	113619542	chr13:113619294-113619542	10.000	.	113619432	113619433	0,0,0	2	106,77	0,171
chr13	113645108	113645894	chr13:113645108-113645894	53.000	.	113645287	113645288	0,0,0	2	165,592	0,194
chr13	113928681	113929165	chr13:113928681-113929165	8.000	.	113928810	113928811	0,0,0	2	126,350	0,134
chr13	114005556	114006395	chr13:114005556-114006395	12.000	.	114005937	114005938	0,0,0	2	364,440	0,399
chr13	114125881	114126466	chr13:114125881-114126466	14.000	.	114126364	114126365	0,0,0	2	467,85	0,500
chr13	114189561	114190179	chr13:114189561-114190179	36.000	.	114189861	114189862	0,0,0	2	267,283	0,335
chr13	114270881	114271363	chr13:114270881-114271363	18.000	.	114271005	114271006	0,0,0	2	93,325	0,157
chr13	114544352	114546074	chr13:114544352-114546074	27.000	.	114545614	114545615	0,0,0	2	1226,422	0,1300
chr13	114832809	114834073	chr13:114832809-114834073	90.000	.	114833154	114833155	0,0,0	2	328,900	0,364
chr13	114834346	114834761	chr13:114834346-114834761	17.000	.	114834691	114834692	0,0,0	2	338,61	0,354
chr13	114864730	114864931	chr13:114864730-114864931	11.000	.	114864808	114864809	0,0,0	2	67,110	0,91
chr13	114893985	114894773	chr13:114893985-114894773	18.000	.	114894531	114894532	0,0,0	2	508,202	0,586
chr13	114908069	114908930	chr13:114908069-114908930	11.000	.	114908565	114908566	0,0,0	2	473,340	0,521
chr13	114927302	114927753	chr13:114927302-114927753	60.000	.	114927605	114927606	0,0,0	2	301,144	0,307
chr13	20137802	20138228	chr13:20137802-20138228	20.000	.	20137969	20137970	0,0,0	2	17,107	0,319
chr13	20694570	20695064	chr13:20694570-20695064	119.000	.	20694856	20694857	0,0,0	2	266,186	0,308
chr13	20701907	20702095	chr13:20701907-20702095	25.000	.	20701973	20701974	0,0,0	2	61,115	0,73
chr13	21003027	21003417	chr13:21003027-21003417	6.000	.	21003401	21003402	0,0,0	2	361,2	0,388
chr13	21049959	21050516	chr13:21049959-21050516	61.000	.	21050166	21050167	0,0,0	2	180,322	0,235
chr13	22243199	22244222	chr13:22243199-22244222	14.000	.	22243493	22243494	0,0,0	2	277,710	0,313
chr13	22468973	22469512	chr13:22468973-22469512	33.000	.	22469415	22469416	0,0,0	2	401,55	0,484
chr13	22636279	22636733	chr13:22636279-22636733	11.000	.	22636374	22636375	0,0,0	2	39,301	0,153
chr13	23500323	23500857	chr13:23500323-23500857	21.000	.	23500553	23500554	0,0,0	2	115,188	0,346
chr13	24839238	24839519	chr13:24839238-24839519	8.000	.	24839316	24839317	0,0,0	2	55,178	0,103
chr13	24913169	24913808	chr13:24913169-24913808	9.000	.	24913434	24913435	0,0,0	2	149,257	0,382
chr13	24922172	24922636	chr13:24922172-24922636	16.000	.	24922565	24922566	0,0,0	2	381,57	0,407
chr13	24922645	24923629	chr13:24922645-24923629	665.000	.	24923050	24923051	0,0,0	2	405,577	0,407
chr13	25225867	25226235	chr13:25225867-25226235	10.000	.	25226101	25226102	0,0,0	2	226,124	0,244
chr13	25234277	25234738	chr13:25234277-25234738	29.000	.	25234556	25234557	0,0,0	2	123,24	0,437
chr13	25236418	25237131	chr13:25236418-25237131	31.000	.	25236818	25236819	0,0,0	2	345,257	0,456
chr13	25243134	25243397	chr13:25243134-25243397	42.000	.	25243244	25243245	0,0,0	2	106,148	0,115
chr13	26986447	26986826	chr13:26986447-26986826	13.000	.	26986605	26986606	0,0,0	2	100,161	0,218
chr13	27031372	27031667	chr13:27031372-27031667	27.000	.	27031504	27031505	0,0,0	2	130,159	0,136
chr13	27033373	27033861	chr13:27033373-27033861	19.000	.	27033536	27033537	0,0,0	2	77,237	0,251
chr13	27054430	27055061	chr13:27054430-27055061	4.000	.	27054960	27054961	0,0,0	2	488,57	0,574
chr13	27523771	27526381	chr13:27523771-27526381	1082.000	.	27526048	27526049	0,0,0	2	2275,329	0,2281
chr13	27530314	27532163	chr13:27530314-27532163	263.000	.	27530860	27530861	0,0,0	2	536,1292	0,557
chr13	27535885	27537048	chr13:27535885-27537048	80.000	.	27536639	27536640	0,0,0	2	750,404	0,759
chr13	27540113	27540650	chr13:27540113-27540650	33.000	.	27540329	27540330	0,0,0	2	204,308	0,229
chr13	27553524	27554997	chr13:27553524-27554997	153.000	.	27554786	27554787	0,0,0	2	1235,183	0,1290
chr13	27946658	27947625	chr13:27946658-27947625	513.000	.	27947233	27947234	0,0,0	2	551,367	0,600
chr13	27977488	27979436	chr13:27977488-27979436	75.000	.	27977636	27977637	0,0,0	2	126,1776	0,172
chr13	28157075	28157292	chr13:28157075-28157292	9.000	.	28157194	28157195	0,0,0	2	117,94	0,123
chr13	29105241	29106472	chr13:29105241-29106472	20.000	.	29105514	29105515	0,0,0	2	259,942	0,289
chr13	30156194	30156769	chr13:30156194-30156769	26.000	.	30156524	30156525	0,0,0	2	303,217	0,358
chr13	30156943	30157704	chr13:30156943-30157704	7.000	.	30157359	30157360	0,0,0	2	406,333	0,428
chr13	30386017	30386368	chr13:30386017-30386368	8.000	.	30386351	30386352	0,0,0	2	321,2	0,349
chr13	30415388	30416029	chr13:30415388-30416029	4.000	.	30415769	30415770	0,0,0	2	378,255	0,386
chr13	30476047	30476317	chr13:30476047-30476317	10.000	.	30476202	30476203	0,0,0	2	87,46	0,224
chr13	30477819	30477950	chr13:30477819-30477950	4.000	.	30477880	30477881	0,0,0	2	44,52	0,79
chr13	30509713	30510327	chr13:30509713-30510327	5.000	.	30509884	30509885	0,0,0	2	93,363	0,251
chr13	30574606	30575073	chr13:30574606-30575073	14.000	.	30574647	30574648	0,0,0	2	31,414	0,53
chr13	30617132	30617593	chr13:30617132-30617593	11.000	.	30617494	30617495	0,0,0	2	360,96	0,365
chr13	30722213	30722425	chr13:30722213-30722425	20.000	.	30722349	30722350	0,0,0	2	100,38	0,174
chr13	30945555	30946414	chr13:30945555-30946414	19.000	.	30945932	30945933	0,0,0	2	372,475	0,384
chr13	30995540	30996150	chr13:30995540-30996150	46.000	.	30996005	30996006	0,0,0	2	448,126	0,484
chr13	30996327	30996629	chr13:30996327-30996629	323.000	.	30996454	30996455	0,0,0	2	103,150	0,152
chr13	31184901	31185386	chr13:31184901-31185386	4.000	.	31185192	31185193	0,0,0	2	290,191	0,294
chr13	31248177	31248484	chr13:31248177-31248484	11.000	.	31248218	31248219	0,0,0	2	2,226	0,81
chr13	31422052	31422471	chr13:31422052-31422471	6.000	.	31422302	31422303	0,0,0	2	227,145	0,274
chr13	31619963	31620303	chr13:31619963-31620303	26.000	.	31620071	31620072	0,0,0	2	87,210	0,130
chr13	33607500	33607922	chr13:33607500-33607922	5.000	.	33607825	33607826	0,0,0	2	318,88	0,334
chr13	33778601	33779114	chr13:33778601-33779114	13.000	.	33779015	33779016	0,0,0	2	407,91	0,422
chr13	33794863	33795263	chr13:33794863-33795263	5.000	.	33795168	33795169	0,0,0	2	273,62	0,338
chr13	34083893	34084138	chr13:34083893-34084138	12.000	.	34084000	34084001	0,0,0	2	79,109	0,136
chr13	34184374	34185274	chr13:34184374-34185274	58.000	.	34185140	34185141	0,0,0	2	755,121	0,779
chr13	34249717	34250417	chr13:34249717-34250417	23.000	.	34250355	34250356	0,0,0	2	628,51	0,649
chr13	37666220	37666370	chr13:37666220-37666370	13.000	.	37666270	37666271	0,0,0	2	46,95	0,55
chr13	40266811	40267487	chr13:40266811-40267487	11.000	.	40267202	40267203	0,0,0	2	377,269	0,407
chr13	40342211	40342657	chr13:40342211-40342657	10.000	.	40342421	40342422	0,0,0	2	144,168	0,278
chr13	40668116	40668509	chr13:40668116-40668509	15.000	.	40668423	40668424	0,0,0	2	269,47	0,346
chr13	40675786	40676099	chr13:40675786-40676099	4.000	.	40675965	40675966	0,0,0	2	136,90	0,223
chr13	40676704	40677346	chr13:40676704-40677346	11.000	.	40677171	40677172	0,0,0	2	392,98	0,544
chr13	40689763	40690534	chr13:40689763-40690534	111.000	.	40690300	40690301	0,0,0	2	497,192	0,579
chr13	40761335	40761848	chr13:40761335-40761848	33.000	.	40761455	40761456	0,0,0	2	113,385	0,128
chr13	40762159	40762406	chr13:40762159-40762406	12.000	.	40762333	40762334	0,0,0	2	159,57	0,190
chr13	40962761	40963136	chr13:40962761-40963136	17.000	.	40962983	40962984	0,0,0	2	212,142	0,233
chr13	40976520	40976859	chr13:40976520-40976859	8.000	.	40976723	40976724	0,0,0	2	153,85	0,254
chr13	41138169	41138716	chr13:41138169-41138716	13.000	.	41138609	41138610	0,0,0	2	431,96	0,451
chr13	41204817	41205363	chr13:41204817-41205363	10.000	.	41205228	41205229	0,0,0	2	402,125	0,421
chr13	41223931	41224331	chr13:41223931-41224331	94.000	.	41224227	41224228	0,0,0	2	210,16	0,384
chr13	41350943	41351145	chr13:41350943-41351145	21.000	.	41351025	41351026	0,0,0	2	56,92	0,110
chr13	41568140	41568401	chr13:41568140-41568401	12.000	.	41568338	41568339	0,0,0	2	176,39	0,222
chr13	42039216	42039867	chr13:42039216-42039867	17.000	.	42039468	42039469	0,0,0	2	213,358	0,293
chr13	42602604	42602867	chr13:42602604-42602867	62.000	.	42602712	42602713	0,0,0	2	81,127	0,136
chr13	43487264	43487985	chr13:43487264-43487985	8.000	.	43487786	43487787	0,0,0	2	511,186	0,535
chr13	43619137	43619321	chr13:43619137-43619321	18.000	.	43619254	43619255	0,0,0	2	107,55	0,129
chr13	44675451	44675754	chr13:44675451-44675754	38.000	.	44675619	44675620	0,0,0	2	110,75	0,228
chr13	44677428	44678843	chr13:44677428-44678843	228.000	.	44678265	44678266	0,0,0	2	830,569	0,846
chr13	44678859	44679833	chr13:44678859-44679833	25.000	.	44679300	44679301	0,0,0	2	423,514	0,460
chr13	44681621	44683244	chr13:44681621-44683244	169.000	.	44682850	44682851	0,0,0	2	1215,379	0,1244
chr13	44685138	44686864	chr13:44685138-44686864	104.000	.	44685299	44685300	0,0,0	2	99,1502	0,224
chr13	44730044	44730651	chr13:44730044-44730651	10.000	.	44730293	44730294	0,0,0	2	214,322	0,285
chr13	44833014	44833486	chr13:44833014-44833486	8.000	.	44833162	44833163	0,0,0	2	117,291	0,181
chr13	44848386	44848900	chr13:44848386-44848900	12.000	.	44848709	44848710	0,0,0	2	312,179	0,335
chr13	44883785	44884229	chr13:44883785-44884229	117.000	.	44884103	44884104	0,0,0	2	311,117	0,327
chr13	44942231	44942622	chr13:44942231-44942622	11.000	.	44942520	44942521	0,0,0	2	257,68	0,323
chr13	45120337	45120971	chr13:45120337-45120971	8.000	.	45120734	45120735	0,0,0	2	393,232	0,402
chr13	45330477	45331376	chr13:45330477-45331376	64.000	.	45330718	45330719	0,0,0	2	198,614	0,285
chr13	45332793	45333752	chr13:45332793-45333752	40.000	.	45333472	45333473	0,0,0	2	669,268	0,691
chr13	45428553	45429104	chr13:45428553-45429104	89.000	.	45428806	45428807	0,0,0	2	222,266	0,285
chr13	45444654	45445059	chr13:45444654-45445059	42.000	.	45444953	45444954	0,0,0	2	288,94	0,311
chr13	45496396	45496893	chr13:45496396-45496893	26.000	.	45496765	45496766	0,0,0	2	339,96	0,401
chr13	45829840	45830203	chr13:45829840-45830203	7.000	.	45829947	45829948	0,0,0	2	50,198	0,165
chr13	45941489	45941784	chr13:45941489-45941784	25.000	.	45941673	45941674	0,0,0	2	133,59	0,236
chr13	46750804	46751225	chr13:46750804-46751225	11.000	.	46751144	46751145	0,0,0	2	338,77	0,344
chr13	46753486	46754075	chr13:46753486-46754075	29.000	.	46753912	46753913	0,0,0	2	412,147	0,442
chr13	47164047	47164379	chr13:47164047-47164379	7.000	.	47164068	47164069	0,0,0	2	12,300	0,32
chr13	47241905	47242375	chr13:47241905-47242375	21.000	.	47242261	47242262	0,0,0	2	333,90	0,380
chr13	47331221	47331614	chr13:47331221-47331614	17.000	.	47331345	47331346	0,0,0	2	64,207	0,186
chr13	48613438	48614099	chr13:48613438-48614099	9.000	.	48613633	48613634	0,0,0	2	155,424	0,237
chr13	48617070	48617416	chr13:48617070-48617416	42.000	.	48617223	48617224	0,0,0	2	141,180	0,166
chr13	48725617	48725848	chr13:48725617-48725848	14.000	.	48725705	48725706	0,0,0	2	36,89	0,142
chr13	48809796	48810614	chr13:48809796-48810614	11.000	.	48809975	48809976	0,0,0	2	168,626	0,192
chr13	49079495	49080571	chr13:49079495-49080571	17.000	.	49079985	49079986	0,0,0	2	483,577	0,499
chr13	49145737	49146360	chr13:49145737-49146360	25.000	.	49145929	49145930	0,0,0	2	175,412	0,211
chr13	49153259	49153798	chr13:49153259-49153798	45.000	.	49153565	49153566	0,0,0	2	238,163	0,376
chr13	49433578	49433879	chr13:49433578-49433879	5.000	.	49433731	49433732	0,0,0	2	98,92	0,209
chr13	49553180	49553666	chr13:49553180-49553666	5.000	.	49553260	49553261	0,0,0	2	70,395	0,91
chr13	50528927	50530483	chr13:50528927-50530483	103.000	.	50529461	50529462	0,0,0	2	503,989	0,567
chr13	50609831	50610204	chr13:50609831-50610204	5.000	.	50610063	50610064	0,0,0	2	205,112	0,261
chr13	50701574	50701732	chr13:50701574-50701732	17.000	.	50701660	50701661	0,0,0	2	78,62	0,96
chr13	50939258	50939730	chr13:50939258-50939730	5.000	.	50939618	50939619	0,0,0	2	345,95	0,377
chr13	51288087	51288460	chr13:51288087-51288460	27.000	.	51288207	51288208	0,0,0	2	88,220	0,153
chr13	51374329	51374580	chr13:51374329-51374580	8.000	.	51374446	51374447	0,0,0	2	85,100	0,151
chr13	51467759	51467992	chr13:51467759-51467992	18.000	.	51467899	51467900	0,0,0	2	72,23	0,210
chr13	51485688	51486519	chr13:51485688-51486519	24.000	.	51486209	51486210	0,0,0	2	501,288	0,543
chr13	52357701	52358289	chr13:52357701-52358289	23.000	.	52358053	52358054	0,0,0	2	331,214	0,374
chr13	52376029	52376720	chr13:52376029-52376720	51.000	.	52376110	52376111	0,0,0	2	72,599	0,92
chr13	52401212	52401776	chr13:52401212-52401776	26.000	.	52401542	52401543	0,0,0	2	312,214	0,350
chr13	52529391	52529975	chr13:52529391-52529975	37.000	.	52529506	52529507	0,0,0	2	95,447	0,137
chr13	53570166	53570399	chr13:53570166-53570399	17.000	.	53570242	53570243	0,0,0	2	36,115	0,118
chr13	53605620	53606120	chr13:53605620-53606120	10.000	.	53605815	53605816	0,0,0	2	107,215	0,285
chr13	59930841	59931185	chr13:59930841-59931185	8.000	.	59931008	59931009	0,0,0	2	159,168	0,176
chr13	60105611	60106124	chr13:60105611-60106124	10.000	.	60105844	60105845	0,0,0	2	184,230	0,283
chr13	61157769	61158221	chr13:61157769-61158221	8.000	.	61158094	61158095	0,0,0	2	239,39	0,413
chr13	71423411	71423902	chr13:71423411-71423902	30.000	.	71423593	71423594	0,0,0	2	172,297	0,194
chr13	73534787	73535144	chr13:73534787-73535144	9.000	.	73534941	73534942	0,0,0	2	34,82	0,275
chr13	73631537	73632292	chr13:73631537-73632292	134.000	.	73631929	73631930	0,0,0	2	356,326	0,429
chr13	73743222	73743863	chr13:73743222-73743863	24.000	.	73743281	73743282	0,0,0	2	53,574	0,67
chr13	73744156	73744398	chr13:73744156-73744398	20.000	.	73744211	73744212	0,0,0	2	45,176	0,66
chr13	73752161	73752648	chr13:73752161-73752648	61.000	.	73752480	73752481	0,0,0	2	276,123	0,364
chr13	73772505	73773349	chr13:73772505-73773349	16.000	.	73773236	73773237	0,0,0	2	650,30	0,814
chr13	73839748	73840402	chr13:73839748-73840402	17.000	.	73840099	73840100	0,0,0	2	317,267	0,387
chr13	73840709	73841440	chr13:73840709-73841440	32.000	.	73841169	73841170	0,0,0	2	377,187	0,544
chr13	73842270	73843659	chr13:73842270-73843659	41.000	.	73842961	73842962	0,0,0	2	673,678	0,711
chr13	73881674	73882127	chr13:73881674-73882127	41.000	.	73881846	73881847	0,0,0	2	172,279	0,174
chr13	73899694	73900840	chr13:73899694-73900840	195.000	.	73900241	73900242	0,0,0	2	544,595	0,551
chr13	73939327	73939712	chr13:73939327-73939712	73.000	.	73939507	73939508	0,0,0	2	176,200	0,185
chr13	73940025	73940443	chr13:73940025-73940443	36.000	.	73940130	73940131	0,0,0	2	75,281	0,137
chr13	73942156	73942371	chr13:73942156-73942371	10.000	.	73942290	73942291	0,0,0	2	86,32	0,183
chr13	73942492	73943012	chr13:73942492-73943012	20.000	.	73942842	73942843	0,0,0	2	333,152	0,368
chr13	73943843	73944348	chr13:73943843-73944348	23.000	.	73943975	73943976	0,0,0	2	122,361	0,144
chr13	73973195	73974052	chr13:73973195-73974052	79.000	.	73973630	73973631	0,0,0	2	432,418	0,439
chr13	73975186	73975704	chr13:73975186-73975704	25.000	.	73975553	73975554	0,0,0	2	340,123	0,395
chr13	73978781	73979172	chr13:73978781-73979172	3.000	.	73978929	73978930	0,0,0	2	111,204	0,187
chr13	74039615	74040044	chr13:74039615-74040044	61.000	.	74039944	74039945	0,0,0	2	286,56	0,373
chr13	74041324	74041849	chr13:74041324-74041849	21.000	.	74041502	74041503	0,0,0	2	165,333	0,192
chr13	74227888	74228230	chr13:74227888-74228230	21.000	.	74228043	74228044	0,0,0	2	118,149	0,193
chr13	74232613	74233101	chr13:74232613-74233101	20.000	.	74232919	74232920	0,0,0	2	298,173	0,315
chr13	74248178	74248501	chr13:74248178-74248501	28.000	.	74248300	74248301	0,0,0	2	101,179	0,144
chr13	74250115	74251703	chr13:74250115-74251703	22.000	.	74251019	74251020	0,0,0	2	894,673	0,915
chr13	74339759	74340262	chr13:74339759-74340262	25.000	.	74339873	74339874	0,0,0	2	109,382	0,121
chr13	74706112	74706617	chr13:74706112-74706617	43.000	.	74706503	74706504	0,0,0	2	373,95	0,410
chr13	74706617	74707209	chr13:74706617-74707209	9.000	.	74706971	74706972	0,0,0	2	338,221	0,371
chr13	76279037	76280392	chr13:76279037-76280392	113.000	.	76279700	76279701	0,0,0	2	564,592	0,763
chr13	76298120	76298372	chr13:76298120-76298372	11.000	.	76298205	76298206	0,0,0	2	32,113	0,139
chr13	76298822	76299597	chr13:76298822-76299597	15.000	.	76299366	76299367	0,0,0	2	474,159	0,616
chr13	76336219	76338587	chr13:76336219-76338587	20.000	.	76336391	76336392	0,0,0	2	162,2185	0,183
chr13	76366726	76367322	chr13:76366726-76367322	9.000	.	76366959	76366960	0,0,0	2	212,341	0,255
chr13	77820201	77820599	chr13:77820201-77820599	15.000	.	77820583	77820584	0,0,0	2	369,1	0,397
chr13	78410601	78410779	chr13:78410601-78410779	14.000	.	78410725	78410726	0,0,0	2	87,15	0,163
chr13	78450258	78450711	chr13:78450258-78450711	17.000	.	78450550	78450551	0,0,0	2	235,102	0,351
chr13	79815990	79816213	chr13:79815990-79816213	6.000	.	79816093	79816094	0,0,0	2	46,61	0,162
chr13	79983799	79984306	chr13:79983799-79984306	15.000	.	79984163	79984164	0,0,0	2	333,110	0,397
chr13	80015164	80015564	chr13:80015164-80015564	16.000	.	80015483	80015484	0,0,0	2	308,69	0,331
chr13	80015650	80016177	chr13:80015650-80016177	44.000	.	80015971	80015972	0,0,0	2	246,130	0,397
chr13	80298469	80299101	chr13:80298469-80299101	10.000	.	80298688	80298689	0,0,0	2	216,408	0,224
chr13	80350746	80350956	chr13:80350746-80350956	8.000	.	80350847	80350848	0,0,0	2	88,94	0,116
chr13	80561478	80561923	chr13:80561478-80561923	24.000	.	80561649	80561650	0,0,0	2	129,231	0,214
chr13	80563212	80563845	chr13:80563212-80563845	52.000	.	80563630	80563631	0,0,0	2	415,211	0,422
chr13	80604248	80604889	chr13:80604248-80604889	11.000	.	80604766	80604767	0,0,0	2	487,91	0,550
chr13	88323123	88324230	chr13:88323123-88324230	16.000	.	88323274	88323275	0,0,0	2	116,920	0,187
chr13	94142586	94142733	chr13:94142586-94142733	4.000	.	94142590	94142591	0,0,0	2	1,139	0,8
chr13	95843873	95844341	chr13:95843873-95844341	10.000	.	95844189	95844190	0,0,0	2	268,102	0,366
chr13	95874023	95874579	chr13:95874023-95874579	18.000	.	95874446	95874447	0,0,0	2	412,121	0,435
chr13	97886580	97887447	chr13:97886580-97887447	5.000	.	97887186	97887187	0,0,0	2	529,183	0,684
chr13	97888075	97888758	chr13:97888075-97888758	20.000	.	97888263	97888264	0,0,0	2	175,481	0,202
chr13	97930581	97930964	chr13:97930581-97930964	12.000	.	97930655	97930656	0,0,0	2	61,295	0,88
chr13	99237717	99238083	chr13:99237717-99238083	16.000	.	99237945	99237946	0,0,0	2	183,91	0,275
chr13	99244596	99245168	chr13:99244596-99245168	16.000	.	99244824	99244825	0,0,0	2	219,334	0,238
chr13	99300283	99300771	chr13:99300283-99300771	136.000	.	99300560	99300561	0,0,0	2	237,169	0,319
chr13	99436947	99437301	chr13:99436947-99437301	18.000	.	99437056	99437057	0,0,0	2	70,205	0,149
chr13	99444638	99445109	chr13:99444638-99445109	12.000	.	99444723	99444724	0,0,0	2	35,335	0,136
chr13	99950034	99950615	chr13:99950034-99950615	11.000	.	99950475	99950476	0,0,0	2	389,87	0,494
chr13	99952978	99954851	chr13:99952978-99954851	21.000	.	99953808	99953809	0,0,0	2	825,1037	0,836
chr13	99956192	99958294	chr13:99956192-99958294	18.000	.	99956328	99956329	0,0,0	2	86,1914	0,188
chr13	99984375	99984976	chr13:99984375-99984976	19.000	.	99984576	99984577	0,0,0	2	148,346	0,255
chr13	99994697	99995958	chr13:99994697-99995958	12.000	.	99995043	99995044	0,0,0	2	343,910	0,351
chr14	100041209	100041697	chr14:100041209-100041697	13.000	.	100041522	100041523	0,0,0	2	250,111	0,377
chr14	100074590	100075159	chr14:100074590-100075159	8.000	.	100074719	100074720	0,0,0	2	125,434	0,135
chr14	100218279	100218863	chr14:100218279-100218863	14.000	.	100218677	100218678	0,0,0	2	360,147	0,437
chr14	100597493	100598048	chr14:100597493-100598048	37.000	.	100597641	100597642	0,0,0	2	132,390	0,165
chr14	100659013	100659638	chr14:100659013-100659638	221.000	.	100659465	100659466	0,0,0	2	437,156	0,469
chr14	100784660	100784817	chr14:100784660-100784817	15.000	.	100784720	100784721	0,0,0	2	50,85	0,72
chr14	100854906	100855816	chr14:100854906-100855816	60.000	.	100855158	100855159	0,0,0	2	250,654	0,256
chr14	100856672	100857443	chr14:100856672-100857443	23.000	.	100856764	100856765	0,0,0	2	70,656	0,115
chr14	100905617	100905939	chr14:100905617-100905939	37.000	.	100905771	100905772	0,0,0	2	143,155	0,167
chr14	101020484	101020833	chr14:101020484-101020833	15.000	.	101020600	101020601	0,0,0	2	86,201	0,148
chr14	101142531	101142791	chr14:101142531-101142791	18.000	.	101142636	101142637	0,0,0	2	37,85	0,175
chr14	101755622	101755850	chr14:101755622-101755850	6.000	.	101755768	101755769	0,0,0	2	119,53	0,175
chr14	102008544	102009608	chr14:102008544-102009608	38.000	.	102009116	102009117	0,0,0	2	570,489	0,575
chr14	102176346	102176810	chr14:102176346-102176810	19.000	.	102176664	102176665	0,0,0	2	244,70	0,394
chr14	102188134	102188965	chr14:102188134-102188965	163.000	.	102188641	102188642	0,0,0	2	507,323	0,508
chr14	102226622	102227176	chr14:102226622-102227176	13.000	.	102226854	102226855	0,0,0	2	178,266	0,288
chr14	102279296	102280485	chr14:102279296-102280485	12.000	.	102279883	102279884	0,0,0	2	582,595	0,594
chr14	102281374	102281784	chr14:102281374-102281784	13.000	.	102281478	102281479	0,0,0	2	75,275	0,135
chr14	102309641	102311141	chr14:102309641-102311141	11.000	.	102310120	102310121	0,0,0	2	471,1011	0,489
chr14	102342253	102342785	chr14:102342253-102342785	21.000	.	102342403	102342404	0,0,0	2	95,326	0,206
chr14	102414234	102415209	chr14:102414234-102415209	925.000	.	102414570	102414571	0,0,0	2	305,606	0,369
chr14	102908787	102909463	chr14:102908787-102909463	172.000	.	102909065	102909066	0,0,0	2	274,393	0,283
chr14	102945981	102946570	chr14:102945981-102946570	59.000	.	102946396	102946397	0,0,0	2	406,164	0,425
chr14	102976731	102977665	chr14:102976731-102977665	96.000	.	102977320	102977321	0,0,0	2	590,344	0,590
chr14	102989897	102990603	chr14:102989897-102990603	80.000	.	102990254	102990255	0,0,0	2	350,340	0,366
chr14	102993793	102994250	chr14:102993793-102994250	61.000	.	102994047	102994048	0,0,0	2	221,169	0,288
chr14	102997226	102997629	chr14:102997226-102997629	50.000	.	102997373	102997374	0,0,0	2	123,230	0,173
chr14	103095633	103095897	chr14:103095633-103095897	7.000	.	103095810	103095811	0,0,0	2	172,81	0,183
chr14	103242544	103242870	chr14:103242544-103242870	62.000	.	103242673	103242674	0,0,0	2	122,188	0,138
chr14	103459977	103460145	chr14:103459977-103460145	10.000	.	103460090	103460091	0,0,0	2	97,38	0,130
chr14	103507617	103508055	chr14:103507617-103508055	10.000	.	103507937	103507938	0,0,0	2	226,23	0,415
chr14	103524591	103525034	chr14:103524591-103525034	17.000	.	103524682	103524683	0,0,0	2	83,342	0,101
chr14	103541276	103541575	chr14:103541276-103541575	9.000	.	103541459	103541460	0,0,0	2	111,42	0,257
chr14	103557858	103558216	chr14:103557858-103558216	23.000	.	103557978	103557979	0,0,0	2	94,211	0,147
chr14	103577155	103577764	chr14:103577155-103577764	65.000	.	103577420	103577421	0,0,0	2	229,306	0,303
chr14	103587958	103588331	chr14:103587958-103588331	7.000	.	103588196	103588197	0,0,0	2	207,102	0,271
chr14	103673367	103674117	chr14:103673367-103674117	144.000	.	103673594	103673595	0,0,0	2	207,501	0,249
chr14	103785425	103786156	chr14:103785425-103786156	145.000	.	103785867	103785868	0,0,0	2	437,283	0,448
chr14	103901173	103901467	chr14:103901173-103901467	95.000	.	103901237	103901238	0,0,0	2	49,214	0,80
chr14	103944679	103944871	chr14:103944679-103944871	15.000	.	103944766	103944767	0,0,0	2	37,53	0,139
chr14	104006919	104007141	chr14:104006919-104007141	31.000	.	104007053	104007054	0,0,0	2	118,70	0,152
chr14	104042939	104043292	chr14:104042939-104043292	34.000	.	104043176	104043177	0,0,0	2	183,61	0,292
chr14	104228763	104229336	chr14:104228763-104229336	24.000	.	104229142	104229143	0,0,0	2	377,191	0,382
chr14	104355968	104356365	chr14:104355968-104356365	52.000	.	104356175	104356176	0,0,0	2	175,156	0,241
chr14	104363074	104363852	chr14:104363074-104363852	396.000	.	104363499	104363500	0,0,0	2	412,339	0,439
chr14	104552728	104553033	chr14:104552728-104553033	30.000	.	104552828	104552829	0,0,0	2	83,186	0,119
chr14	104734487	104734922	chr14:104734487-104734922	9.000	.	104734546	104734547	0,0,0	2	59,375	0,60
chr14	104742078	104742341	chr14:104742078-104742341	8.000	.	104742265	104742266	0,0,0	2	175,62	0,201
chr14	104749801	104750453	chr14:104749801-104750453	76.000	.	104750206	104750207	0,0,0	2	376,217	0,435
chr14	105124201	105124634	chr14:105124201-105124634	11.000	.	105124338	105124339	0,0,0	2	131,288	0,145
chr14	105146367	105146768	chr14:105146367-105146768	7.000	.	105146596	105146597	0,0,0	2	212,154	0,247
chr14	105146909	105147833	chr14:105146909-105147833	35.000	.	105147026	105147027	0,0,0	2	89,777	0,147
chr14	105166623	105167120	chr14:105166623-105167120	25.000	.	105166754	105166755	0,0,0	2	110,344	0,153
chr14	105198801	105199173	chr14:105198801-105199173	42.000	.	105198960	105198961	0,0,0	2	137,189	0,183
chr14	105292811	105293113	chr14:105292811-105293113	17.000	.	105293006	105293007	0,0,0	2	134,45	0,257
chr14	105439554	105439878	chr14:105439554-105439878	8.000	.	105439744	105439745	0,0,0	2	181,123	0,201
chr14	105527736	105528259	chr14:105527736-105528259	12.000	.	105528086	105528087	0,0,0	2	312,134	0,389
chr14	105533778	105533921	chr14:105533778-105533921	13.000	.	105533847	105533848	0,0,0	2	62,65	0,78
chr14	105536195	105536389	chr14:105536195-105536389	18.000	.	105536286	105536287	0,0,0	2	64,74	0,120
chr14	105590698	105591055	chr14:105590698-105591055	14.000	.	105590859	105590860	0,0,0	2	58,91	0,266
chr14	105644612	105646499	chr14:105644612-105646499	7.000	.	105646133	105646134	0,0,0	2	1505,348	0,1539
chr14	105723750	105724180	chr14:105723750-105724180	12.000	.	105724041	105724042	0,0,0	2	268,114	0,316
chr14	105947062	105948873	chr14:105947062-105948873	256.000	.	105948420	105948421	0,0,0	2	1333,427	0,1384
chr14	106034781	106035163	chr14:106034781-106035163	56.000	.	106034882	106034883	0,0,0	2	60,239	0,143
chr14	106047646	106049038	chr14:106047646-106049038	40.000	.	106047973	106047974	0,0,0	2	328,1064	0,328
chr14	106095021	106095389	chr14:106095021-106095389	41.000	.	106095253	106095254	0,0,0	2	206,109	0,259
chr14	106112204	106114037	chr14:106112204-106114037	55.000	.	106113027	106113028	0,0,0	2	819,1005	0,828
chr14	106154245	106154480	chr14:106154245-106154480	114.000	.	106154386	106154387	0,0,0	2	116,67	0,168
chr14	106160734	106161730	chr14:106160734-106161730	54.000	.	106161377	106161378	0,0,0	2	627,336	0,660
chr14	106166982	106167540	chr14:106166982-106167540	103.000	.	106167502	106167503	0,0,0	2	516,33	0,525
chr14	106337980	106338205	chr14:106337980-106338205	20.000	.	106338031	106338032	0,0,0	2	6,128	0,97
chr14	106338341	106338467	chr14:106338341-106338467	25.000	.	106338405	106338406	0,0,0	2	13,10	0,116
chr14	106349734	106350166	chr14:106349734-106350166	157.000	.	106349840	106349841	0,0,0	2	80,298	0,134
chr14	106354431	106356634	chr14:106354431-106356634	629.000	.	106355849	106355850	0,0,0	2	1416,782	0,1421
chr14	106356974	106357518	chr14:106356974-106357518	30.000	.	106357178	106357179	0,0,0	2	198,333	0,211
chr14	106360079	106363491	chr14:106360079-106363491	153.000	.	106361771	106361772	0,0,0	2	1651,1678	0,1734
chr14	106363836	106366064	chr14:106363836-106366064	671.000	.	106364737	106364738	0,0,0	2	898,1322	0,906
chr14	106372890	106375027	chr14:106372890-106375027	152.000	.	106374596	106374597	0,0,0	2	1697,420	0,1717
chr14	106379012	106381365	chr14:106379012-106381365	1468.000	.	106380561	106380562	0,0,0	2	1545,798	0,1555
chr14	106398659	106399273	chr14:106398659-106399273	34.000	.	106399106	106399107	0,0,0	2	421,140	0,474
chr14	107252487	107254948	chr14:107252487-107254948	7.000	.	107252969	107252970	0,0,0	2	410,1905	0,556
chr14	20885584	20886060	chr14:20885584-20886060	30.000	.	20885890	20885891	0,0,0	2	227,90	0,386
chr14	20959735	20960141	chr14:20959735-20960141	14.000	.	20959992	20959993	0,0,0	2	185,76	0,330
chr14	21188031	21188301	chr14:21188031-21188301	8.000	.	21188230	21188231	0,0,0	2	172,42	0,228
chr14	21280103	21280838	chr14:21280103-21280838	20.000	.	21280457	21280458	0,0,0	2	354,379	0,356
chr14	21522531	21522982	chr14:21522531-21522982	19.000	.	21522627	21522628	0,0,0	2	77,334	0,117
chr14	21523545	21524252	chr14:21523545-21524252	137.000	.	21524047	21524048	0,0,0	2	483,185	0,522
chr14	21524562	21524985	chr14:21524562-21524985	115.000	.	21524889	21524890	0,0,0	2	304,72	0,351
chr14	21776891	21777267	chr14:21776891-21777267	65.000	.	21777081	21777082	0,0,0	2	165,160	0,216
chr14	22120769	22120936	chr14:22120769-22120936	10.000	.	22120848	22120849	0,0,0	2	67,74	0,93
chr14	22171618	22171993	chr14:22171618-22171993	7.000	.	22171724	22171725	0,0,0	2	65,226	0,149
chr14	22444797	22445265	chr14:22444797-22445265	7.000	.	22444869	22444870	0,0,0	2	38,360	0,108
chr14	22619069	22619625	chr14:22619069-22619625	15.000	.	22619229	22619230	0,0,0	2	148,382	0,174
chr14	22807532	22808018	chr14:22807532-22808018	23.000	.	22807912	22807913	0,0,0	2	352,76	0,410
chr14	22929578	22930061	chr14:22929578-22930061	17.000	.	22929699	22929700	0,0,0	2	114,354	0,129
chr14	22944922	22945298	chr14:22944922-22945298	13.000	.	22945260	22945261	0,0,0	2	324,23	0,353
chr14	22957669	22958836	chr14:22957669-22958836	42.000	.	22957891	22957892	0,0,0	2	215,937	0,230
chr14	22960625	22961592	chr14:22960625-22961592	55.000	.	22961235	22961236	0,0,0	2	598,343	0,624
chr14	22974574	22975925	chr14:22974574-22975925	40.000	.	22974824	22974825	0,0,0	2	210,1059	0,292
chr14	22975975	22976728	chr14:22975975-22976728	27.000	.	22976288	22976289	0,0,0	2	309,434	0,319
chr14	22979585	22979966	chr14:22979585-22979966	11.000	.	22979630	22979631	0,0,0	2	30,320	0,61
chr14	23017094	23017999	chr14:23017094-23017999	13.000	.	23017184	23017185	0,0,0	2	74,798	0,107
chr14	23030518	23031104	chr14:23030518-23031104	67.000	.	23031000	23031001	0,0,0	2	452,73	0,513
chr14	23032935	23033229	chr14:23032935-23033229	22.000	.	23033130	23033131	0,0,0	2	190,92	0,202
chr14	23036431	23036684	chr14:23036431-23036684	10.000	.	23036603	23036604	0,0,0	2	132,40	0,213
chr14	23056126	23056602	chr14:23056126-23056602	3.000	.	23056326	23056327	0,0,0	2	194,269	0,207
chr14	23062275	23062691	chr14:23062275-23062691	14.000	.	23062340	23062341	0,0,0	2	44,329	0,87
chr14	23158472	23158658	chr14:23158472-23158658	17.000	.	23158584	23158585	0,0,0	2	82,42	0,144
chr14	23308621	23309586	chr14:23308621-23309586	9.000	.	23308891	23308892	0,0,0	2	256,680	0,285
chr14	23449736	23450169	chr14:23449736-23450169	5.000	.	23450054	23450055	0,0,0	2	310,106	0,327
chr14	23631165	23631431	chr14:23631165-23631431	7.000	.	23631345	23631346	0,0,0	2	166,71	0,195
chr14	23646342	23646683	chr14:23646342-23646683	23.000	.	23646518	23646519	0,0,0	2	135,122	0,219
chr14	23916930	23917516	chr14:23916930-23917516	118.000	.	23917376	23917377	0,0,0	2	445,138	0,448
chr14	24894450	24894873	chr14:24894450-24894873	7.000	.	24894672	24894673	0,0,0	2	217,194	0,229
chr14	25142329	25143169	chr14:25142329-25143169	19.000	.	25142980	25142981	0,0,0	2	638,175	0,665
chr14	25143376	25143802	chr14:25143376-25143802	45.000	.	25143733	25143734	0,0,0	2	353,63	0,363
chr14	31475236	31475751	chr14:31475236-31475751	152.000	.	31475492	31475493	0,0,0	2	254,255	0,260
chr14	31698820	31699337	chr14:31698820-31699337	51.000	.	31699044	31699045	0,0,0	2	173,240	0,277
chr14	31713126	31713528	chr14:31713126-31713528	7.000	.	31713269	31713270	0,0,0	2	130,244	0,158
chr14	31864829	31865271	chr14:31864829-31865271	11.000	.	31865207	31865208	0,0,0	2	364,48	0,394
chr14	32406931	32407431	chr14:32406931-32407431	9.000	.	32407125	32407126	0,0,0	2	167,278	0,222
chr14	32597789	32598644	chr14:32597789-32598644	22.000	.	32597881	32597882	0,0,0	2	44,713	0,142
chr14	32670894	32671111	chr14:32670894-32671111	12.000	.	32671008	32671009	0,0,0	2	80,68	0,149
chr14	32672230	32672907	chr14:32672230-32672907	8.000	.	32672397	32672398	0,0,0	2	114,455	0,222
chr14	33041499	33041845	chr14:33041499-33041845	165.000	.	33041731	33041732	0,0,0	2	232,112	0,234
chr14	34493183	34493736	chr14:34493183-34493736	26.000	.	34493593	34493594	0,0,0	2	382,114	0,439
chr14	34504870	34505246	chr14:34504870-34505246	53.000	.	34505005	34505006	0,0,0	2	107,212	0,164
chr14	34512982	34513373	chr14:34512982-34513373	42.000	.	34513087	34513088	0,0,0	2	73,253	0,138
chr14	34523059	34523250	chr14:34523059-34523250	11.000	.	34523127	34523128	0,0,0	2	43,97	0,94
chr14	34529257	34530134	chr14:34529257-34530134	93.000	.	34529589	34529590	0,0,0	2	266,477	0,400
chr14	34801414	34801680	chr14:34801414-34801680	67.000	.	34801528	34801529	0,0,0	2	86,122	0,144
chr14	34896059	34896432	chr14:34896059-34896432	23.000	.	34896190	34896191	0,0,0	2	127,237	0,136
chr14	35400212	35400753	chr14:35400212-35400753	10.000	.	35400568	35400569	0,0,0	2	347,175	0,366
chr14	35801435	35801709	chr14:35801435-35801709	13.000	.	35801494	35801495	0,0,0	2	47,201	0,73
chr14	35802269	35802734	chr14:35802269-35802734	63.000	.	35802385	35802386	0,0,0	2	116,347	0,118
chr14	35805252	35806533	chr14:35805252-35806533	42.000	.	35806233	35806234	0,0,0	2	900,217	0,1064
chr14	35809106	35809288	chr14:35809106-35809288	12.000	.	35809227	35809228	0,0,0	2	86,25	0,157
chr14	35810179	35811626	chr14:35810179-35811626	335.000	.	35811004	35811005	0,0,0	2	778,574	0,873
chr14	35825266	35825819	chr14:35825266-35825819	21.000	.	35825514	35825515	0,0,0	2	220,276	0,277
chr14	35835435	35835972	chr14:35835435-35835972	3.000	.	35835561	35835562	0,0,0	2	103,386	0,151
chr14	35867448	35867828	chr14:35867448-35867828	11.000	.	35867607	35867608	0,0,0	2	156,217	0,163
chr14	36765419	36765820	chr14:36765419-36765820	16.000	.	36765666	36765667	0,0,0	2	242,147	0,254
chr14	38031971	38033070	chr14:38031971-38033070	32.000	.	38032652	38032653	0,0,0	2	639,374	0,725
chr14	38052563	38053540	chr14:38052563-38053540	27.000	.	38053166	38053167	0,0,0	2	597,366	0,611
chr14	38053612	38055699	chr14:38053612-38055699	389.000	.	38055546	38055547	0,0,0	2	1892,109	0,1978
chr14	38072072	38072660	chr14:38072072-38072660	20.000	.	38072221	38072222	0,0,0	2	108,396	0,192
chr14	39308842	39309362	chr14:39308842-39309362	20.000	.	39309144	39309145	0,0,0	2	285,199	0,321
chr14	43399328	43399574	chr14:43399328-43399574	6.000	.	43399448	43399449	0,0,0	2	102,107	0,139
chr14	46360738	46361369	chr14:46360738-46361369	29.000	.	46361126	46361127	0,0,0	2	313,166	0,465
chr14	47195192	47195652	chr14:47195192-47195652	7.000	.	47195575	47195576	0,0,0	2	352,45	0,415
chr14	47202573	47203153	chr14:47202573-47203153	6.000	.	47202968	47202969	0,0,0	2	377,166	0,414
chr14	50061380	50061772	chr14:50061380-50061772	62.000	.	50061631	50061632	0,0,0	2	242,131	0,261
chr14	50255025	50255573	chr14:50255025-50255573	10.000	.	50255216	50255217	0,0,0	2	177,342	0,206
chr14	50416991	50418188	chr14:50416991-50418188	76.000	.	50417804	50417805	0,0,0	2	768,337	0,860
chr14	50418708	50419298	chr14:50418708-50419298	133.000	.	50418906	50418907	0,0,0	2	174,366	0,224
chr14	50426811	50427034	chr14:50426811-50427034	18.000	.	50426945	50426946	0,0,0	2	119,72	0,151
chr14	50440378	50440846	chr14:50440378-50440846	32.000	.	50440678	50440679	0,0,0	2	287,154	0,314
chr14	50442057	50443214	chr14:50442057-50443214	15.000	.	50442596	50442597	0,0,0	2	505,582	0,575
chr14	50527571	50528027	chr14:50527571-50528027	20.000	.	50527920	50527921	0,0,0	2	325,82	0,374
chr14	50528210	50529275	chr14:50528210-50529275	47.000	.	50529061	50529062	0,0,0	2	833,194	0,871
chr14	50548999	50549298	chr14:50548999-50549298	44.000	.	50549150	50549151	0,0,0	2	135,130	0,169
chr14	50832708	50833329	chr14:50832708-50833329	23.000	.	50833017	50833018	0,0,0	2	291,292	0,329
chr14	51863017	51863391	chr14:51863017-51863391	28.000	.	51863070	51863071	0,0,0	2	2,268	0,106
chr14	52088366	52088792	chr14:52088366-52088792	24.000	.	52088623	52088624	0,0,0	2	234,144	0,282
chr14	52119881	52120062	chr14:52119881-52120062	20.000	.	52119997	52119998	0,0,0	2	105,53	0,128
chr14	53421259	53421586	chr14:53421259-53421586	42.000	.	53421486	53421487	0,0,0	2	217,88	0,239
chr14	53575787	53575947	chr14:53575787-53575947	21.000	.	53575837	53575838	0,0,0	2	46,104	0,56
chr14	54810652	54810851	chr14:54810652-54810851	17.000	.	54810782	54810783	0,0,0	2	105,43	0,156
chr14	54914008	54914239	chr14:54914008-54914239	2.000	.	54914063	54914064	0,0,0	2	3,122	0,109
chr14	55106005	55106416	chr14:55106005-55106416	14.000	.	55106102	55106103	0,0,0	2	13,228	0,183
chr14	55330191	55330558	chr14:55330191-55330558	6.000	.	55330475	55330476	0,0,0	2	273,70	0,297
chr14	55541494	55541938	chr14:55541494-55541938	34.000	.	55541725	55541726	0,0,0	2	225,206	0,238
chr14	55544446	55544872	chr14:55544446-55544872	27.000	.	55544525	55544526	0,0,0	2	43,310	0,116
chr14	55565044	55565327	chr14:55565044-55565327	39.000	.	55565196	55565197	0,0,0	2	153,130	0,153
chr14	55570677	55571108	chr14:55570677-55571108	39.000	.	55570892	55570893	0,0,0	2	192,191	0,240
chr14	55592077	55592494	chr14:55592077-55592494	401.000	.	55592277	55592278	0,0,0	2	193,209	0,208
chr14	55812891	55814207	chr14:55812891-55814207	8.000	.	55813879	55813880	0,0,0	2	961,299	0,1017
chr14	55841485	55841805	chr14:55841485-55841805	4.000	.	55841615	55841616	0,0,0	2	59,118	0,202
chr14	55914840	55915263	chr14:55914840-55915263	18.000	.	55915047	55915048	0,0,0	2	191,198	0,225
chr14	55920856	55921749	chr14:55920856-55921749	167.000	.	55921096	55921097	0,0,0	2	229,641	0,252
[truncated: 8,670 more rows]
