# Supplementary material for: Characterization of the enhancer and promoter landscape of inflammatory bowel disease from human colon biopsies
Source: Nat Commun. 2018 Apr 25;9:1661. doi: 10.1038/s41467-018-03766-z (PMC5916929; doi:10.1038/s41467-018-03766-z)
Supplement: Supplementary file 14 — Supplementary Data 12 [file 41467_2018_3766_MOESM14_ESM.xlsx]

## Sheet: README
Enhancer DE via EBSeq
DE statistics for permissive enhancers obtained via EBSeq (See methods section for details)
Column Name	Description
id	Genomic position of enhancer
_Over_	Log fold changes between the three conditions
Pattern_	Posterior Probability of each of the 5 patterns
Map_pattern	Maximum A Posteriori pattern
MAP_confidence	Posterior probability of MAP pattern.

## Sheet: Enhancer DE
id	CDaOverUCa	CDaOverCtrl	UCaOvercon	Pattern1	Pattern2	Pattern3	Pattern4	Pattern5	MAP_pattern	MAP_confidence
chr1:100065362-100065639	0.0772668	-0.0416665	-0.118933	1	3.45691e-13	3.02378e-14	7.96781e-14	2.60522e-27	1	1
chr1:100113742-100114031	0.0379991	0.0150743	-0.0229248	0.840257	0.0996811	0.0115513	0.0479875	0.000523202	1	0.840257
chr1:100115674-100115932	0.0217035	-0.132828	-0.154532	0.493955	0.402853	0.0271305	0.0717886	0.004273	1	0.493955
chr1:100169930-100170280	0.332371	0.121873	-0.210498	0.571592	0.157099	0.0938089	0.167099	0.0104011	1	0.571592
chr1:100204663-100204943	0.0486764	-0.350147	-0.398823	0.232632	0.684726	0.0234802	0.0512524	0.00790981	2	0.684726
chr1:10021376-10021695	0.010623	0.0261723	0.0155493	1	2.07178e-13	2.46604e-14	1.25261e-13	2.48162e-27	1	1
chr1:100274254-100274570	0.0309122	0.255619	0.224706	0.360656	0.548589	0.0181446	0.0665825	0.00602742	2	0.548589
chr1:10033020-10033149	-0.0981443	0	0.0981443	1	3.47193e-13	1.22808e-13	1.22149e-13	8.26236e-27	1	1
chr1:100337280-100337671	-0.0199678	0.0255306	0.0454984	0.700011	0.194198	0.0246011	0.0790152	0.00217487	1	0.700011
chr1:100443089-100443283	-0.159736	0.0985988	0.258335	0.696527	0.221843	0.0327315	0.0469963	0.00190286	1	0.696527
chr1:100452275-100453064	-0.0174534	0.133346	0.1508	0.474045	0.426943	0.0236893	0.070553	0.00476896	1	0.474045
chr1:10053044-10053241	0.0811349	0.0966482	0.0155134	0.639711	0.227205	0.0234198	0.106551	0.00311328	1	0.639711
chr1:100537136-100538647	0.281256	-0.129838	-0.411094	0.346696	0.395941	0.198557	0.04101	0.017796	2	0.395941
chr1:10053773-10054114	0	-0.0803681	-0.0803681	1	7.28179e-13	3.59946e-14	1.2634e-13	6.26796e-27	1	1
chr1:100554450-100554572	0	-0.0322202	-0.0322202	1	1.12865e-12	8.82544e-14	3.60723e-13	3.65004e-26	1	1
chr1:100554905-100555210	0	-0.0327952	-0.0327952	1	1.1003e-12	8.60378e-14	3.51663e-13	3.46899e-26	1	1
chr1:100814785-100815144	0.112879	-0.956318	-1.0692	3.76503e-06	0.99184	0.000154679	4.61386e-06	0.00799649	2	0.99184
chr1:100822702-100822939	-0.118977	-0.263135	-0.144158	1	2.71234e-13	1.03531e-14	9.43431e-14	1.23397e-27	1	1
chr1:100833142-100833360	0	-0.127271	-0.127271	1	8.96825e-13	2.80238e-14	8.44696e-14	3.92224e-27	1	1
chr1:100845890-100846705	-0.0479045	-0.303331	-0.255427	0.333281	0.550802	0.0192679	0.0898164	0.00683258	2	0.550802
chr1:100861398-100861787	0.011889	-0.0038441	-0.0157331	0.663847	0.214981	0.0248666	0.0935456	0.00276021	1	0.663847
chr1:100866019-100866414	-0.240296	0.366438	0.606734	0.0198241	0.95049	0.0151305	0.00225313	0.0123022	2	0.95049
chr1:100907227-100907643	0.0407165	0.127499	0.0867827	1	4.36296e-13	2.84626e-14	2.09218e-13	6.13728e-27	1	1
chr1:10094881-10095767	0.114192	0.187478	0.0732866	0.552703	0.279351	0.0195191	0.143998	0.00442829	1	0.552703
chr1:100977076-100977486	-0.156104	-0.0545309	0.101573	0.615662	0.221563	0.0430659	0.114909	0.00479937	1	0.615662
chr1:10121846-10121922	-0.0443036	0	0.0443036	1	6.49185e-13	1.35792e-13	2.95456e-13	2.90787e-26	1	1
chr1:101447676-101448299	0.285875	0.369401	0.0835261	0.285766	0.304394	0.0126345	0.385495	0.0117106	4	0.385495
chr1:101462532-101462834	-0.0631148	-0.126646	-0.0635308	0.616568	0.253251	0.0218755	0.105061	0.00324393	1	0.616568
chr1:101525834-101526015	0.0415542	-0.0826381	-0.124192	0.576327	0.310092	0.0294828	0.0802855	0.00381263	1	0.576327
chr1:101529824-101529961	0.385777	0.301573	-0.0842046	1	1.28106e-13	6.11496e-14	4.77335e-12	3.10779e-26	1	1
chr1:101577613-101578199	0.385832	0.402299	0.0164662	0.0813078	0.0880312	0.00607806	0.810869	0.0137143	4	0.810869
chr1:101728139-101728567	0.0459319	0.0596098	0.0136779	1	1.22106e-13	1.39859e-14	7.58145e-14	8.27133e-28	1	1
chr1:101775067-101775659	-0.0253657	0.108213	0.133578	0.60982	0.291462	0.0299741	0.0656001	0.00314326	1	0.60982
chr1:102289184-102289454	0.191822	0.191822	0	1	3.61099e-13	3.25814e-14	3.1155e-12	2.69073e-26	1	1
chr1:10269784-10270169	0.0679835	0.116669	0.048686	0.6082	0.254838	0.022084	0.111399	0.00347812	1	0.6082
chr1:10277727-10278357	-0.05695	-0.169659	-0.112709	0.566828	0.301769	0.0227638	0.10471	0.00393019	1	0.566828
chr1:103163553-103163602	0.218313	0.185657	-0.0326557	0.539021	0.165152	0.0248418	0.265493	0.00549255	1	0.539021
chr1:10317385-10317534	-0.0745659	-0.0135693	0.0609966	1	1.28751e-13	2.1438e-14	5.65309e-14	8.9783e-28	1	1
chr1:10340808-10341454	0.131183	0.0595184	-0.0716645	0.628304	0.194662	0.0339614	0.138661	0.00441184	1	0.628304
chr1:1036524-1036908	-0.125773	-0.118323	0.00745051	1	1.52805e-13	2.30888e-14	8.68575e-14	1.45833e-27	1	1
chr1:10399025-10399398	0.113326	0.169895	0.0565696	0.568562	0.255742	0.0179391	0.153767	0.0039895	1	0.568562
chr1:104057536-104057935	0.0135315	0.286505	0.272974	0.417871	0.505083	0.0198878	0.0527755	0.00438276	2	0.505083
chr1:104062816-104063027	-0.062205	0.0924937	0.154699	0.491836	0.398922	0.034977	0.0689265	0.00533856	1	0.491836
chr1:104072709-104073275	-0.0898329	-0.200591	-0.110758	0.53948	0.321964	0.0158552	0.118967	0.0037339	1	0.53948
chr1:10423794-10424208	0	-0.155208	-0.155208	1	1.61661e-12	3.19334e-14	8.26585e-14	5.25774e-27	1	1
chr1:105507800-105508013	0.31977	0.268991	-0.0507788	1	1.85811e-13	3.87844e-14	5.21168e-12	2.74324e-26	1	1
chr1:10557281-10557453	0.0979148	0.243301	0.145386	1	8.9586e-13	1.60461e-14	3.98476e-13	1.06444e-26	1	1
chr1:105781880-105782017	0.255782	0.255782	0	1	3.95271e-13	3.21045e-14	8.34553e-12	4.63491e-26	1	1
chr1:10598524-10598920	-0.0986477	0.0213655	0.120013	0.647912	0.237488	0.0475244	0.0638627	0.00321242	1	0.647912
chr1:10601770-10602179	-0.0778023	-0.0712535	0.00654877	0.715166	0.175704	0.0228483	0.0842744	0.0020077	1	0.715166
chr1:10602836-10602961	0.120526	0.232089	0.111563	0.448699	0.371978	0.0154814	0.157867	0.00597414	1	0.448699
chr1:10603833-10604119	0.156848	-0.0635997	-0.220448	0.497172	0.359028	0.0666121	0.0694858	0.00770231	1	0.497172
chr1:106243115-106243267	0.0671361	0.0166037	-0.0505324	0.67131	0.207169	0.0243144	0.0945522	0.00265404	1	0.67131
chr1:10628399-10628766	0.186143	0.110184	-0.0759583	1	1.53462e-13	3.85196e-14	3.90192e-13	5.75774e-27	1	1
chr1:10658376-10658834	0.195662	0.0899878	-0.105674	1	1.53692e-13	4.57661e-14	2.12139e-13	4.4711e-27	1	1
chr1:10677397-10678013	0.0520374	-0.0116786	-0.063716	0.690098	0.190729	0.0255086	0.0911787	0.00248577	1	0.690098
chr1:106778877-106778911	0	-0.0450444	-0.0450444	1	6.96433e-13	5.44575e-14	2.22584e-13	1.38976e-26	1	1
chr1:10692463-10692788	-0.160441	0.283009	0.44345	0.157948	0.795295	0.0258323	0.0140502	0.006875	2	0.795295
chr1:10732096-10732530	-0.294045	-0.0694665	0.224579	0.652429	0.197891	0.0425368	0.103181	0.0039618	1	0.652429
chr1:10734920-10735659	-0.0590454	-0.139691	-0.080646	0.665921	0.211131	0.0223241	0.0979886	0.00263489	1	0.665921
chr1:107365504-107365800	0.0772668	0.0772668	0	1	4.80887e-13	5.35463e-14	6.92832e-13	2.30905e-26	1	1
chr1:10747475-10747841	0.137229	0.213241	0.0760123	0.739768	0.170169	0.0154287	0.0732936	0.00134033	1	0.739768
chr1:10759433-10762101	-0.0521041	0.178358	0.230462	0.6719	0.247307	0.0190828	0.0598752	0.00183523	1	0.6719
chr1:107644464-107644657	0.232401	0.14995	-0.0824515	1	1.39409e-13	4.5746e-14	8.67419e-13	9.92023e-27	1	1
chr1:107644755-107645133	0.034194	0.0772668	0.0430729	1	3.58565e-13	3.96398e-14	2.34465e-13	7.48751e-27	1	1
chr1:10788773-10789188	0.125655	0.125655	0	1	4.00199e-13	4.01135e-14	1.41097e-12	2.29898e-26	1	1
chr1:107993603-107994093	0.190256	0.112502	-0.0777543	0.639266	0.20095	0.0356773	0.11993	0.00417648	1	0.639266
chr1:108002052-108002172	0.152913	0.391837	0.238924	0.1246	0.783705	0.00526457	0.0750699	0.0113599	2	0.783705
chr1:10803782-10804394	0.350633	0.0161694	-0.334464	0.582303	0.207876	0.118635	0.0825028	0.00868311	1	0.582303
chr1:10809614-10810297	0.264834	0.0496687	-0.215165	0.728594	0.12664	0.0608856	0.0805671	0.0033135	1	0.728594
chr1:108123011-108123349	-0.0848552	-0.13493	-0.0500745	1	1.89575e-13	1.69394e-14	7.42788e-14	1.204e-27	1	1
chr1:108136471-108137320	0.229411	0.0420592	-0.187352	0.70134	0.17508	0.0388235	0.0818656	0.00289052	1	0.70134
chr1:10814849-10815272	0	-0.0507788	-0.0507788	1	5.85653e-13	4.57951e-14	1.87178e-13	9.82793e-27	1	1
chr1:108191709-108191938	-0.190322	-0.0880373	0.102285	0.648659	0.214929	0.0243176	0.108972	0.00312136	1	0.648659
chr1:10819476-10820438	0.0488996	-0.424188	-0.473088	0.453854	0.509654	0.017353	0.0177256	0.00141393	2	0.509654
chr1:108208552-108208838	-0.0267318	-0.0415083	-0.0147765	0.677307	0.21198	0.0224867	0.0858612	0.00236552	1	0.677307
chr1:10821920-10822611	-0.0858564	-0.0496483	0.0362082	0.730637	0.173996	0.0209314	0.0727747	0.00166043	1	0.730637
chr1:108223023-108224237	-0.0904348	-0.254037	-0.163602	0.558403	0.316191	0.0215007	0.100088	0.003818	1	0.558403
chr1:108249571-108249972	0.0391639	0.0936559	0.054492	0.629219	0.23816	0.0217433	0.107753	0.00312512	1	0.629219
chr1:108274916-108275255	-0.410013	0.251757	0.661769	0.00485141	0.921324	0.043823	0.000626167	0.0293756	2	0.921324
chr1:108318238-108318530	-0.0443036	-0.0951298	-0.0508261	1	4.76728e-13	2.51906e-14	1.07938e-13	3.42373e-27	1	1
chr1:10837688-10839741	0.645925	0.0305049	-0.61542	0.198266	0.0818547	0.687223	0.01494	0.0177162	3	0.687223
chr1:10839776-10840252	-0.017495	0.0818552	0.0993502	0.816031	0.119424	0.0130136	0.0508577	0.000674006	1	0.816031
chr1:108413940-108414305	0.103081	0.272436	0.169355	1	1.24854e-12	1.98556e-14	2.25405e-13	1.07838e-26	1	1
chr1:108478062-108478291	-0.222434	0.0412568	0.26369	0.483603	0.372084	0.071137	0.0659412	0.00723433	1	0.483603
chr1:10850753-10852117	0.386982	0.391892	0.0049096	0.30033	0.242279	0.017561	0.427209	0.0126202	4	0.427209
chr1:108584491-108584917	-0.0400351	0.170675	0.21071	0.404393	0.504277	0.0285788	0.0568135	0.00593752	2	0.504277
chr1:108600301-108600481	-0.192414	0.0611428	0.253557	0.535519	0.323942	0.0567446	0.0777195	0.00607474	1	0.535519
chr1:1087502-1087721	0.195869	-0.0685799	-0.264449	1	4.35325e-13	1.11185e-13	5.21839e-14	5.58047e-27	1	1
chr1:10878717-10879072	0.11264	0.214615	0.101974	0.545231	0.297143	0.0205047	0.132577	0.00454423	1	0.545231
chr1:10899516-10899776	0.245582	-0.181742	-0.427325	1	7.14063e-13	9.96473e-14	2.51113e-14	3.5911e-27	1	1
chr1:109099141-109099421	0.946077	1.10794	0.16186	0.0308697	0.130544	0.00115163	0.82118	0.0162546	4	0.82118
chr1:109100040-109100192	0.0505718	0.386098	0.335526	0.144441	0.813819	0.01004	0.0247464	0.00695373	2	0.813819
chr1:109127029-109127617	0.0975014	0.180583	0.0830813	0.608834	0.263017	0.0193825	0.105608	0.0031587	1	0.608834
chr1:109129506-109129749	-0.0517366	0.13463	0.186366	1	6.31629e-13	5.12063e-14	7.86582e-14	5.51645e-27	1	1
chr1:109133595-109134111	0.399677	0.411265	0.011588	0.153132	0.166213	0.0113849	0.652433	0.0168374	4	0.652433
chr1:109188932-109189770	0.236235	0.45413	0.217895	0.835193	0.131607	0.00467113	0.0282851	0.000243682	1	0.835193
chr1:109499348-109499739	-0.0763439	0.00306356	0.0794075	0.62232	0.248603	0.0340474	0.091256	0.00377334	1	0.62232
chr1:109673814-109674002	0.0047937	0.000430548	-0.00436316	0.665422	0.212211	0.0256819	0.0938911	0.00279422	1	0.665422
chr1:109680681-109681469	0.102521	0.100269	-0.00225189	0.702373	0.193438	0.0213507	0.0808276	0.00201129	1	0.702373
chr1:109695045-109695556	-0.258822	-0.666862	-0.408041	0.099598	0.714514	0.00326804	0.168971	0.0136489	2	0.714514
chr1:109710183-109710990	-0.237673	-0.209283	0.0283903	0.658651	0.169601	0.0195883	0.149117	0.0030427	1	0.658651
chr1:109723619-109724329	0.159859	0.243578	0.0837188	0.798621	0.135769	0.0120266	0.0528514	0.000731459	1	0.798621
chr1:10975857-10976218	-0.302924	-0.038479	0.264445	1	2.04369e-13	3.73667e-13	7.27489e-14	6.00312e-27	1	1
chr1:109819925-109820425	0.0803625	0.0474002	-0.0329623	0.690984	0.191358	0.0226135	0.0927234	0.00232052	1	0.690984
chr1:109894182-109894425	0.230243	0.237571	0.00732788	0.429387	0.193024	0.0172064	0.3537	0.00668202	1	0.429387
chr1:109938886-109939352	0	-0.316235	-0.316235	1	1.86978e-11	5.89808e-14	8.30282e-14	2.03723e-26	1	1
chr1:109949341-109949583	0.197176	0.0978366	-0.0993398	1	1.59318e-13	4.74414e-14	2.19904e-13	4.80443e-27	1	1
chr1:109958640-109958922	0.167832	0.210905	0.0430729	1	3.7657e-13	1.84767e-14	8.07661e-13	9.34802e-27	1	1
chr1:109963367-109963721	0.0726822	0.0502833	-0.022399	1	1.74813e-13	2.16183e-14	1.40408e-13	2.14543e-27	1	1
chr1:11002989-11003167	0.209203	0.341901	0.132698	0.27171	0.50396	0.00795256	0.20694	0.00943746	2	0.50396
chr1:11004100-11004445	0.0109334	-0.0221675	-0.0331009	1	6.87204e-14	8.10239e-15	3.1699e-14	2.09175e-28	1	1
chr1:11004537-11004955	0.0584582	0.179098	0.12064	0.514525	0.345253	0.0204479	0.114934	0.00483967	1	0.514525
chr1:110160047-110160316	0.669821	0.773817	0.103995	0.00144424	0.0480313	0.000181622	0.915199	0.0351439	4	0.915199
chr1:110181894-110182043	-0.0286037	0.146991	0.175594	0.697345	0.246113	0.016412	0.0389155	0.00121473	1	0.697345
chr1:110329229-110329498	0.823169	0.796314	-0.0268551	0.6988	0.0878192	0.0121989	0.199741	0.00144098	1	0.6988
chr1:110332380-110332746	0.189482	0.241237	0.0517558	1	5.14755e-13	1.85424e-14	2.20344e-12	2.04797e-26	1	1
chr1:110334851-110335721	-0.185664	-0.105379	0.0802847	1	7.30217e-14	1.16748e-14	4.31884e-14	3.47155e-28	1	1
chr1:110337499-110338037	0.0241097	-0.246934	-0.271044	0.665288	0.245364	0.0216447	0.065651	0.00205179	1	0.665288
chr1:110364850-110365065	0.0944241	0.168357	0.0739328	0.529387	0.332383	0.0198268	0.113911	0.00449182	1	0.529387
chr1:110365228-110365299	0.135602	0.187358	0.0517558	1	4.04511e-13	1.98476e-14	8.67589e-13	1.07867e-26	1	1
chr1:110365929-110366099	-0.134206	0.144307	0.278513	1	1.14735e-12	1.48166e-13	4.75626e-14	1.00063e-26	1	1
chr1:110366479-110366934	-0.00494857	-0.197729	-0.19278	1	3.06756e-13	1.19001e-14	3.68679e-14	6.66877e-28	1	1
chr1:110387190-110387541	-0.093411	-0.0755423	0.0178687	1	1.91155e-13	2.70198e-14	8.70769e-14	1.8728e-27	1	1
chr1:110406867-110407237	0.106602	0.0307361	-0.0758661	0.798774	0.117124	0.0156698	0.0674841	0.000948907	1	0.798774
chr1:110438524-110438816	-0.154014	0.350725	0.504739	0.0938273	0.868636	0.0191159	0.0101404	0.0082805	2	0.868636
chr1:110470464-110470851	0.307352	0.274557	-0.0327952	1	2.17775e-13	4.54563e-14	6.10822e-12	3.76823e-26	1	1
chr1:110477974-110478388	0.414029	-0.0100976	-0.424127	0.821328	0.084329	0.06729	0.0259546	0.00109861	1	0.821328
chr1:110771106-110772008	-0.0433743	-0.114309	-0.0709343	0.634515	0.23164	0.0224679	0.108236	0.00314126	1	0.634515
chr1:110772146-110772543	-0.193461	-0.225493	-0.0320322	1	1.79668e-13	1.1597e-14	1.13858e-13	1.26768e-27	1	1
chr1:110778437-110779328	0.112914	0.674387	0.561472	0.00873467	0.984108	0.000415275	0.00236201	0.00437958	2	0.984108
chr1:110783039-110783781	-0.0191041	-0.267365	-0.248261	0.261694	0.654439	0.0172099	0.0605196	0.00613773	2	0.654439
chr1:110783899-110784290	0.0618381	0.0350382	-0.0267999	0.702314	0.183862	0.0217074	0.0899883	0.0021281	1	0.702314
chr1:110835055-110835326	-0.11041	-0.0499228	0.060487	0.962309	0.0227078	0.0041682	0.0107827	3.19767e-05	1	0.962309
chr1:110878967-110879564	1.06926	0.368857	-0.7004	0.959163	0.0031088	0.0349466	0.00275993	2.16305e-05	1	0.959163
chr1:110912313-110912655	0.197279	0.384675	0.187396	1	2.47579e-12	1.13134e-14	9.49141e-13	3.10746e-26	1	1
chr1:110927805-110928043	0.312629	0.42661	0.113981	0.672307	0.137893	0.00408251	0.184687	0.00103089	1	0.672307
chr1:111018130-111018526	-0.26503	-0.0380228	0.227007	1	2.45768e-13	4.49361e-13	8.74859e-14	8.6816e-27	1	1
chr1:111159807-111160176	0.186374	0.0976489	-0.0887249	1	1.39292e-13	3.4963e-14	3.54164e-13	4.74356e-27	1	1
chr1:111162288-111162544	0.204441	-0.209403	-0.413843	0.625868	0.298172	0.0357047	0.037964	0.00229155	1	0.625868
chr1:111171717-111171820	0.115374	0.190707	0.0753332	1	3.35033e-13	1.64386e-14	7.18573e-13	7.39951e-27	1	1
chr1:111177458-111177928	0.318089	0.655415	0.337326	0.789029	0.180499	0.00224068	0.0280384	0.00019291	1	0.789029
chr1:111189750-111190123	0.269709	0.232289	-0.03742	1	1.74578e-13	3.41773e-14	2.00096e-12	1.42218e-26	1	1
chr1:111199328-111199647	-0.0398762	0.0811818	0.121058	0.594207	0.292267	0.0321709	0.0775807	0.00377378	1	0.594207
chr1:111211717-111211951	0.133161	0.519749	0.386588	0.0961599	0.867686	0.00365733	0.0262962	0.00620061	2	0.867686
chr1:11123402-11123617	0.0180982	0.0589729	0.0408747	0.64431	0.227166	0.0208501	0.104834	0.00283994	1	0.64431
chr1:111330319-111330654	-0.393618	0.145595	0.539213	0.615231	0.31294	0.0353271	0.0343408	0.0021607	1	0.615231
chr1:111671173-111671489	0.197102	0.212612	0.0155102	0.428172	0.194209	0.0173168	0.353552	0.00674933	1	0.428172
chr1:111756923-111757861	0.241237	0.685078	0.443841	0.024735	0.959148	0.000772941	0.00997065	0.00537331	2	0.959148
chr1:111758439-111759107	-0.134385	0.460405	0.59479	0.319181	0.664226	0.0092305	0.00643054	0.00093195	2	0.664226
chr1:111764335-111764873	0.215572	0.730016	0.514444	0.930181	0.0672134	0.00033565	0.00226485	4.66395e-06	1	0.930181
chr1:111976731-111977063	0	-0.131122	-0.131122	1	8.57957e-13	2.68093e-14	8.08088e-14	3.58963e-27	1	1
chr1:112057827-112058057	-0.0666503	0.202592	0.269242	0.593455	0.32593	0.0222961	0.0557406	0.0025785	1	0.593455
chr1:112078532-112078793	-0.0420871	0.160498	0.202585	0.610571	0.30508	0.0209658	0.0609111	0.00247137	1	0.610571
chr1:112135157-112135872	0.260331	0.205847	-0.0544837	0.69161	0.163576	0.0280517	0.113945	0.00281724	1	0.69161
chr1:112143510-112143803	-0.130132	-0.131073	-0.000940367	0.661881	0.192645	0.0231636	0.119304	0.00300615	1	0.661881
chr1:112146668-112146998	0.044315	0.166091	0.121776	0.688006	0.217215	0.0188318	0.0740327	0.0019148	1	0.688006
chr1:112161101-112161895	-0.310998	0	0.310998	1	8.64515e-13	4.22835e-12	8.39609e-14	4.95605e-26	1	1
chr1:112202690-112203759	0.432084	-0.415008	-0.847092	0.145804	0.620926	0.219187	0.00427089	0.00981291	2	0.620926
chr1:112222122-112222570	0.0252992	-0.0149491	-0.0402484	1	1.90948e-13	2.03e-14	8.85482e-14	1.58778e-27	1	1
chr1:112260044-112260692	0.172934	0.259899	0.0869648	0.471945	0.359731	0.0166926	0.146066	0.00556543	1	0.471945
chr1:112275769-112276450	0.243157	0.296375	0.0532174	0.505255	0.284413	0.0167953	0.188231	0.00530484	1	0.505255
chr1:112363697-112363882	0.163063	0.118514	-0.0445488	0.602655	0.192449	0.0272803	0.173153	0.00446236	1	0.602655
chr1:112366794-112366932	-0.0157394	0.0819595	0.0976989	0.527815	0.35688	0.033956	0.0764471	0.00490104	1	0.527815
chr1:112416148-112416546	0.118504	0.165392	0.0468881	0.545261	0.274629	0.0191838	0.15636	0.00456619	1	0.545261
chr1:112435816-112436321	-0.0660497	0.0658684	0.131918	1	4.27763e-13	7.40664e-14	9.15513e-14	5.75992e-27	1	1
chr1:112437917-112438064	-0.344171	-0.0407436	0.303427	1	2.5391e-13	7.85052e-13	7.92835e-14	1.04455e-26	1	1
chr1:112463826-112464188	-0.126836	0.0529459	0.179782	1	5.38179e-13	1.28515e-13	7.2618e-14	7.38665e-27	1	1
chr1:112517018-112517461	-0.262473	-0.0507788	0.211694	1	2.33165e-13	4.26319e-13	8.29998e-14	7.81408e-27	1	1
chr1:112535560-112535670	-0.142136	0.0864239	0.22856	0.427493	0.452879	0.0607901	0.0516446	0.00719358	2	0.452879
chr1:112552822-112553004	-0.105879	-0.0407436	0.0651359	1	2.42565e-13	9.17176e-14	1.11365e-13	5.1396e-27	1	1
chr1:112937914-112938044	-0.197812	-0.475116	-0.277304	1	3.76911e-12	9.81425e-15	3.44042e-13	1.17622e-26	1	1
chr1:112941029-112941299	0.23169	0.23169	0	1	4.60565e-13	3.74079e-14	9.72412e-12	6.29265e-26	1	1
chr1:112941472-112941540	0.144381	0.080082	-0.0642991	1	1.97595e-13	3.47738e-14	2.05304e-13	4.19075e-27	1	1
chr1:112985058-112985291	-0.0501893	-0.00752391	0.0426654	0.733339	0.16918	0.0209668	0.07485	0.00166404	1	0.733339
chr1:113014340-113014857	0.00719529	0.206159	0.198964	1	1.35156e-12	4.95085e-14	9.45101e-14	1.07071e-26	1	1
chr1:113016376-113016753	-0.0528323	-0.0768524	-0.0240201	1	2.90032e-13	2.42434e-14	9.36104e-14	2.37709e-27	1	1
chr1:11306259-11306662	0.0962443	0.0255696	-0.0706747	1	1.4411e-13	1.78501e-14	8.11966e-14	1.12878e-27	1	1
chr1:113110619-113110879	-0.185529	0.0432089	0.228737	0.433161	0.374644	0.11558	0.0666173	0.00999701	1	0.433161
chr1:113123638-113123871	0.333558	0.0581484	-0.27541	1	1.52424e-13	1.86679e-13	1.09419e-13	8.36701e-27	1	1
chr1:113128390-113128600	-0.0443036	0	0.0443036	1	6.49185e-13	1.35792e-13	2.95456e-13	2.90787e-26	1	1
chr1:113137454-113137704	-0.318419	0.029463	0.347882	0.28395	0.403148	0.249497	0.0463864	0.0170189	2	0.403148
chr1:113164899-113165113	0.206026	0.0705687	-0.135457	0.603918	0.201278	0.0593334	0.12875	0.00672051	1	0.603918
chr1:113179661-113179982	0.00671252	0.0442499	0.0375374	0.737866	0.169835	0.0192774	0.0714983	0.00152378	1	0.737866
chr1:113192929-113193703	0.0058064	0.150751	0.144945	1	7.6693e-14	7.09291e-15	3.03576e-14	1.96965e-28	1	1
chr1:11340517-11341558	-0.0123658	-0.157083	-0.144717	0.686856	0.21428	0.0192105	0.0776889	0.00196468	1	0.686856
chr1:113411811-113411982	0.119733	0.171808	0.0520751	0.552243	0.268822	0.018803	0.155744	0.00438813	1	0.552243
chr1:113412047-113412295	0.34785	0.270202	-0.0776472	0.506824	0.171195	0.045	0.267649	0.00933152	1	0.506824
chr1:113420079-113420444	0.143304	-0.171683	-0.314986	1	8.42596e-13	6.80749e-14	3.22647e-14	3.52163e-27	1	1
chr1:113424370-113424673	-0.0313641	0.0256944	0.0570586	0.880707	0.0761294	0.00876004	0.0341283	0.000275591	1	0.880707
chr1:113446779-113446886	-0.00199022	0.148303	0.150294	1	4.31507e-13	3.00435e-14	1.00954e-13	3.76389e-27	1	1
chr1:113511397-113511659	-0.0907937	0	0.0907937	1	3.89259e-13	1.37687e-13	1.36949e-13	1.03858e-26	1	1
chr1:113569683-113570132	0.324597	-0.29431	-0.618907	1	1.5922e-11	3.58561e-12	2.21913e-14	2.26604e-25	1	1
chr1:113598221-113598521	0.0295814	-0.0754817	-0.105063	1	2.6463e-13	1.78131e-14	5.73007e-14	1.19427e-27	1	1
chr1:1136073-1136552	0.398136	0.397401	-0.00073592	0.488483	0.222004	0.0189828	0.264155	0.00637474	1	0.488483
chr1:1136748-1137158	0.11943	0.392798	0.273368	0.409644	0.496245	0.0110836	0.0789359	0.00409132	2	0.496245
chr1:113723441-113723945	0.0500082	-0.00995753	-0.0599657	0.803166	0.129342	0.0141522	0.0525586	0.000780795	1	0.803166
chr1:113749665-113749956	-0.0978156	0.087715	0.185531	0.514201	0.379981	0.0345241	0.0664875	0.00480667	1	0.514201
chr1:113752770-113753197	0.0737843	-0.340756	-0.41454	0.715564	0.244591	0.0166117	0.0225243	0.000709265	1	0.715564
chr1:113787188-113787233	0.0734096	-0.00628081	-0.0796905	1	2.83228e-13	3.03278e-14	1.20254e-13	3.28046e-27	1	1
chr1:113795794-113796210	0.261931	-0.0402409	-0.302171	0.756407	0.158925	0.0358333	0.0472266	0.00160752	1	0.756407
chr1:113798025-113798844	-0.0670919	-0.445387	-0.378295	0.432939	0.510799	0.010392	0.043751	0.00211902	2	0.510799
chr1:114003455-114004047	0.254556	0.0564762	-0.19808	1	1.39845e-13	8.32122e-14	1.39203e-13	5.031e-27	1	1
chr1:114204827-114205296	0.163985	0.11947	-0.0445149	0.624872	0.177404	0.0250224	0.168875	0.003826	1	0.624872
chr1:114212660-114213060	0.0209406	-0.0360031	-0.0569437	1	2.11179e-13	1.83396e-14	6.86976e-14	1.26942e-27	1	1
chr1:114231694-114232407	0.0863886	0.0273618	-0.0590268	0.717912	0.172973	0.0228992	0.0842223	0.00199372	1	0.717912
chr1:114235893-114237498	0.162037	0.301258	0.13922	0.385646	0.504947	0.0135069	0.0904649	0.00543554	2	0.504947
chr1:114237535-114238385	0.151554	0.157379	0.00582462	1	1.8981e-13	1.83076e-14	3.76412e-13	3.73586e-27	1	1
chr1:114347954-114348281	-0.0927681	0	0.0927681	1	3.7716e-13	1.33408e-13	1.32692e-13	9.75024e-27	1	1
chr1:1143505-1144219	-0.214892	0.380197	0.595089	0.380215	0.582436	0.0254828	0.0100956	0.00177098	2	0.582436
chr1:114381595-114381701	0.256913	0.259142	0.00222913	0.281627	0.180342	0.0148294	0.512903	0.0102996	4	0.512903
chr1:114399650-114400065	0.0288427	-0.0591261	-0.0879687	0.617022	0.288514	0.0228901	0.068997	0.00257677	1	0.617022
chr1:114426939-114427379	0.201034	-0.0448609	-0.245895	1	2.26789e-13	5.56923e-14	4.85145e-14	2.20707e-27	1	1
chr1:114434409-114434638	0.239286	0.0337433	-0.205543	0.524871	0.227117	0.120631	0.114478	0.0129016	1	0.524871
chr1:114953227-114953593	-0.0753332	-0.0327952	0.042538	1	2.36955e-13	3.13323e-14	9.97125e-14	2.72214e-27	1	1
chr1:114989682-114990525	0.159404	0.188396	0.0289919	1	1.32205e-13	1.22704e-14	2.13623e-13	1.56329e-27	1	1
chr1:115024229-115024340	-0.0833934	0.0706399	0.154033	1	5.96421e-13	1.42423e-13	8.04768e-14	9.07194e-27	1	1
chr1:11510164-11510491	0	-0.0855939	-0.0855939	1	6.64054e-13	3.28248e-14	1.15215e-13	5.21263e-27	1	1
chr1:115641441-115642355	0.148212	0.0575867	-0.0906255	0.995029	0.00309916	0.000437172	0.0014338	5.14145e-07	1	0.995029
chr1:115645064-115645328	-0.168715	-0.208452	-0.0397369	1	1.75917e-13	1.06222e-14	7.68266e-14	8.57609e-28	1	1
chr1:115650582-115650842	0.304266	0.34043	0.0361635	1	6.09197e-13	1.66779e-14	5.38774e-12	3.48146e-26	1	1
chr1:115696856-115697047	0	-0.156494	-0.156494	1	1.59672e-12	3.15406e-14	8.16416e-14	5.12917e-27	1	1
chr1:115773062-115773167	0.444669	0.411874	-0.0327952	1	2.84711e-13	6.31529e-14	4.7822e-11	1.7456e-25	1	1
chr1:115779730-115780126	0.304659	0.721301	0.416642	0.00280009	0.975894	0.000100028	0.00809412	0.0131122	2	0.975894
chr1:115780157-115780499	0.0358643	0.325295	0.289431	0.131686	0.81038	0.00769108	0.0407536	0.00948944	2	0.81038
chr1:115819834-115820026	0.0772668	0.0772668	0	1	4.80887e-13	5.35463e-14	6.92832e-13	2.30905e-26	1	1
chr1:115866020-115866551	0.162013	0.423529	0.261516	0.177016	0.744053	0.00695068	0.0638194	0.00816075	2	0.744053
chr1:116107429-116107676	0.0772668	0.0772668	0	1	4.80887e-13	5.35463e-14	6.92832e-13	2.30905e-26	1	1
chr1:116171788-116172127	0.104017	0.104017	0	1	5.29273e-13	5.30512e-14	1.86605e-12	4.02108e-26	1	1
chr1:116188528-116188987	0.0751709	0.0522705	-0.0229004	0.675712	0.201599	0.0238598	0.096233	0.00259682	1	0.675712
chr1:116189586-116190501	0.171955	-0.00263503	-0.17459	0.732664	0.169159	0.0275828	0.0687079	0.00188701	1	0.732664
chr1:116465161-116465352	0	-0.099831	-0.099831	1	5.29786e-13	2.61878e-14	9.19189e-14	3.31781e-27	1	1
chr1:116550111-116550208	0.0018519	0.0529459	0.051094	1	4.13851e-13	4.57517e-14	2.70616e-13	9.97446e-27	1	1
chr1:116586123-116586263	-0.199697	0.0772668	0.276964	1	1.39206e-12	1.03485e-12	5.58613e-14	3.11912e-26	1	1
chr1:116653060-116653651	0.239225	-0.128527	-0.367752	0.395286	0.381663	0.160447	0.0479014	0.014702	1	0.395286
chr1:116689433-116689440	-0.249173	-0.29177	-0.042597	1	7.55721e-14	5.6671e-15	5.09083e-14	2.52338e-28	1	1
chr1:116695265-116695400	0.013243	-0.0494286	-0.0626716	0.755296	0.166284	0.0168204	0.0604189	0.00118045	1	0.755296
chr1:116695699-116696301	-0.274695	-0.398292	-0.123597	0.723682	0.159847	0.00582016	0.109677	0.000973906	1	0.723682
chr1:116704514-116704538	0	-0.160444	-0.160444	1	1.53807e-12	3.03819e-14	7.86424e-14	4.75923e-27	1	1
chr1:11672312-11672403	0	-0.121975	-0.121975	1	9.55233e-13	2.98489e-14	8.99709e-14	4.44976e-27	1	1
chr1:116736327-116736622	0.0514333	-0.117838	-0.169271	0.590307	0.298736	0.0305714	0.0767397	0.0036457	1	0.590307
chr1:116753992-116754355	0.129984	0.0364818	-0.0935018	0.754552	0.156685	0.0192372	0.0681539	0.00137092	1	0.754552
chr1:116785327-116785765	-0.47964	-0.725666	-0.246026	0.763578	0.0616254	0.00154675	0.172912	0.000338234	1	0.763578
chr1:116797177-116797851	-0.167336	-0.821719	-0.654383	0.328257	0.652092	0.00121546	0.0181006	0.0003347	2	0.652092
chr1:116798012-116798652	0.131809	0.0452531	-0.0865556	0.652759	0.219858	0.0313719	0.0927094	0.00330142	1	0.652759
chr1:116799400-116800212	-0.178407	-0.58053	-0.402123	0.275327	0.613878	0.00743814	0.0980472	0.00530941	2	0.613878
chr1:116803401-116803647	0.0262116	-0.252764	-0.278976	0.473894	0.422143	0.0314272	0.0675778	0.00495712	1	0.473894
chr1:116864114-116864805	0.108774	0.298771	0.189998	0.675436	0.231377	0.0121944	0.0793754	0.00161763	1	0.675436
chr1:116868514-116868758	0.320077	0.497368	0.177291	0.11417	0.652726	0.00402399	0.212521	0.0165588	2	0.652726
chr1:116873396-116873948	0.266854	-0.126642	-0.393496	0.34481	0.444049	0.164482	0.0324981	0.0141607	2	0.444049
chr1:116876894-116877198	-0.0955058	-0.270347	-0.174841	0.573239	0.315973	0.0195138	0.0880824	0.00319235	1	0.573239
chr1:116920594-116921228	-0.14675	0.0086962	0.155447	0.663954	0.205813	0.0514681	0.0753684	0.00339725	1	0.663954
chr1:116959064-116959548	-0.0340891	0.00846999	0.0425591	1	2.01499e-13	2.8706e-14	9.4176e-14	2.1328e-27	1	1
chr1:117008095-117008393	0.045	0.129897	0.0848969	1	4.36862e-13	2.84995e-14	2.09489e-13	6.1532e-27	1	1
chr1:117008581-117008969	0.147308	0.0993994	-0.0479087	1	1.72386e-13	2.62854e-14	3.2994e-13	4.2348e-27	1	1
chr1:117017805-117018307	0.014637	-0.77028	-0.784917	0.20814	0.754213	0.010332	0.0244602	0.00285408	2	0.754213
chr1:117024543-117024928	0.370481	-0.0725265	-0.443008	0.38596	0.347372	0.206032	0.0442072	0.0164294	1	0.38596
chr1:117027671-117028107	0.270515	-0.130813	-0.401328	0.862571	0.0964632	0.0198191	0.0207616	0.000385476	1	0.862571
chr1:117031855-117032331	0.0128871	0.558983	0.546096	1	7.90204e-10	1.74776e-13	1.17407e-13	3.05496e-24	1	1
chr1:117048820-117048940	0.201185	0.227163	0.0259772	0.449714	0.238707	0.0206864	0.283403	0.00748898	1	0.449714
chr1:117051466-117052104	-0.114847	-0.260106	-0.14526	0.70714	0.1876	0.0140488	0.0895857	0.00162472	1	0.70714
chr1:117075025-117075586	-0.271017	0.258028	0.529044	0.109359	0.832542	0.0347645	0.0123879	0.0109466	2	0.832542
chr1:117088811-117089296	0.249636	0.125144	-0.124492	0.653957	0.169474	0.0372604	0.13513	0.00417866	1	0.653957
chr1:117109618-117109966	-0.128196	-0.116337	0.011859	1	1.12022e-13	1.21954e-14	5.17167e-14	5.33458e-28	1	1
chr1:117139464-117139782	0.0446946	0.118994	0.0742991	1	8.73465e-14	8.47557e-15	4.54034e-14	3.24563e-28	1	1
chr1:117230189-117230424	-0.128995	-0.228804	-0.0998096	1	3.05687e-13	1.16682e-14	1.06327e-13	1.56736e-27	1	1
chr1:117280028-117280815	0.142142	0.735996	0.593854	0.184963	0.805262	0.00151293	0.00745717	0.000804865	2	0.805262
chr1:117281121-117281846	0.795835	0.849563	0.0537285	0.00751984	0.032399	0.000926139	0.935014	0.0241407	4	0.935014
chr1:117293964-117294040	-0.0390559	-0.00406159	0.0349943	1	1.19696e-13	1.52301e-14	5.5447e-14	6.95047e-28	1	1
chr1:117302154-117302500	0.0188036	0.0280229	0.00921922	1	2.27864e-13	2.71225e-14	1.37767e-13	3.0019e-27	1	1
chr1:117305980-117306646	-0.147837	0.0489137	0.196751	0.588656	0.277828	0.0505002	0.0782219	0.00479451	1	0.588656
chr1:117309516-117310256	-0.220594	-0.0658683	0.154726	0.900541	0.049745	0.0266813	0.0227537	0.000279405	1	0.900541
chr1:117312333-117312619	0.214994	0.368472	0.153477	0.427073	0.426809	0.0138649	0.126684	0.00556808	1	0.427073
chr1:117313424-117313582	0.0271908	0.177615	0.150424	0.551878	0.337319	0.0234133	0.0834928	0.00389728	1	0.551878
chr1:117343297-117343813	-0.106018	-0.0597516	0.0462661	0.773188	0.134478	0.0165389	0.0746066	0.00118852	1	0.773188
chr1:117350640-117351137	0.0111433	0.214465	0.203322	1	1.29262e-12	4.73493e-14	9.03884e-14	9.79357e-27	1	1
chr1:117359074-117359471	0.280283	0.519175	0.238892	1	5.51816e-13	4.9662e-15	3.79257e-13	3.32374e-27	1	1
chr1:117369427-117369734	0.097998	-0.179983	-0.277981	1	4.61976e-13	2.81937e-14	3.13296e-14	1.33618e-27	1	1
chr1:117375804-117375995	-0.0654547	0.0171004	0.0825551	0.816416	0.117357	0.0160004	0.0494818	0.000744767	1	0.816416
chr1:117426194-117426345	0	-0.038479	-0.038479	1	8.74141e-13	6.83534e-14	2.79381e-13	2.1895e-26	1	1
chr1:117457770-117458245	-0.047675	0.386215	0.43389	0.789403	0.183075	0.0068729	0.0203271	0.000321837	1	0.789403
chr1:117519371-117519426	-0.0872872	0	0.0872872	1	4.12402e-13	1.45873e-13	1.45091e-13	1.16575e-26	1	1
chr1:117587778-117588056	-0.0528323	-0.0322202	0.0206121	1	3.29439e-13	4.35614e-14	1.3863e-13	5.26172e-27	1	1
chr1:11791853-11792092	-0.109443	0.270769	0.380211	0.507383	0.43972	0.0219737	0.0287091	0.00221406	1	0.507383
chr1:117995740-117996220	0.314516	0.241668	-0.0728477	0.530746	0.0601994	0.0163693	0.389754	0.00293159	1	0.530746
chr1:117996585-117997507	-0.193916	0.143264	0.33718	1	2.64745e-12	6.2233e-13	4.17479e-14	3.3468e-26	1	1
chr1:118113664-118113842	0.227742	0.207201	-0.0205416	0.622912	0.196091	0.02293	0.154361	0.00370612	1	0.622912
chr1:118153498-118154299	0.327804	0.299937	-0.0278667	0.333699	0.172364	0.0237074	0.458377	0.0118528	4	0.458377
chr1:118158104-118158721	0.219086	0.311997	0.0929117	0.413268	0.251011	0.0188598	0.308305	0.00855633	1	0.413268
chr1:118172148-118172794	0.525681	0.440873	-0.084808	0.294844	0.111752	0.0489058	0.525175	0.0193227	4	0.525175
chr1:118174112-118176956	0.683664	1.15799	0.474323	0.998755	0.00113986	2.19923e-06	0.000103374	1.35668e-09	1	0.998755
chr1:118181320-118181888	0.670069	0.556677	-0.113392	0.909114	0.0330348	0.00941612	0.0482218	0.000213339	1	0.909114
chr1:118185129-118186005	0.348845	1.56119	1.21235	0.00325617	0.996701	6.39952e-07	2.80915e-05	1.39304e-05	2	0.996701
chr1:118187375-118187757	0.236272	0.124544	-0.111727	0.817659	0.105996	0.0190381	0.0564342	0.000873174	1	0.817659
chr1:118196613-118198190	0.815863	1.67816	0.862295	0.998077	0.00190645	6.50631e-08	1.62503e-05	6.7187e-11	1	0.998077
chr1:118198644-118199599	0.873319	1.33457	0.461252	0.928264	0.0574603	4.97265e-05	0.0142217	3.8906e-06	1	0.928264
chr1:118201248-118202005	0.617253	1.06899	0.45174	0.977668	0.0204318	7.24916e-05	0.00182721	6.51445e-07	1	0.977668
chr1:118206220-118207528	0.54391	1.4502	0.906294	0.411149	0.588039	1.20614e-05	0.000796177	3.60446e-06	2	0.588039
chr1:118208170-118208762	0.818858	1.04714	0.22828	0.565867	0.148264	0.00113533	0.28408	0.000653116	1	0.565867
chr1:118211020-118211237	0.0529459	-0.0185276	-0.0714735	1	3.67822e-13	3.9386e-14	1.56171e-13	5.5327e-27	1	1
chr1:118211347-118211475	0.0146541	0.0664099	0.0517558	1	3.53566e-13	3.90871e-14	2.31196e-13	7.28017e-27	1	1
chr1:118221270-118221484	-0.0981832	-0.177775	-0.0795918	0.670546	0.203546	0.0193161	0.104135	0.00245751	1	0.670546
chr1:118228944-118229323	0.282643	0.153712	-0.128931	0.716635	0.157727	0.027819	0.0954662	0.00235279	1	0.716635
chr1:118253893-118254293	-0.12109	0.039893	0.160983	0.514453	0.328989	0.0780516	0.0716543	0.00685188	1	0.514453
chr1:118295638-118296741	-0.0617733	0.26273	0.324503	0.218778	0.718635	0.0244847	0.0300888	0.00801387	2	0.718635
chr1:118685960-118686189	0	-0.1058	-0.1058	1	1.17889e-12	3.68377e-14	1.11037e-13	6.77743e-27	1	1
chr1:118814274-118814609	-0.132125	0.0646105	0.196736	1	4.57274e-13	1.09195e-13	6.17012e-14	5.33269e-27	1	1
chr1:1195349-1195840	0.124898	0.172215	0.0473168	0.553436	0.267843	0.0187387	0.155624	0.00435815	1	0.553436
chr1:119543982-119544318	-0.260763	0	0.260763	1	2.30999e-13	2.33648e-13	4.85651e-14	3.6094e-27	1	1
chr1:11968769-11969384	-0.322579	-0.23537	0.0872086	1	3.32832e-14	7.41017e-15	3.06089e-14	1.23792e-28	1	1
chr1:119702228-119702625	0.0363606	0.00688999	-0.0294706	0.686637	0.197053	0.0230752	0.0908614	0.00237303	1	0.686637
chr1:119869787-119870367	-0.0208465	0.288752	0.309598	0.270116	0.663996	0.020331	0.0388919	0.00666547	2	0.663996
chr1:119896916-119897384	0.323339	0.41347	0.0901305	0.292213	0.313519	0.00776148	0.377303	0.00920371	4	0.377303
chr1:11997982-11998358	0.105508	0.10222	-0.00328769	0.696041	0.172042	0.0214414	0.108159	0.00231756	1	0.696041
chr1:12009159-12009409	0.0345326	-0.125428	-0.15996	0.606571	0.290758	0.0265559	0.0730586	0.00305672	1	0.606571
chr1:120197947-120198034	0	-0.249577	-0.249577	1	1.11733e-11	5.5755e-14	9.13967e-14	1.76343e-26	1	1
chr1:120203017-120203448	-0.0714425	-0.0854638	-0.0140213	1	2.07571e-13	2.93402e-14	9.45551e-14	2.20828e-27	1	1
chr1:120298823-120299583	0.523704	0.150993	-0.372711	0.522639	0.136445	0.194294	0.131458	0.0151629	1	0.522639
chr1:120308688-120309396	0.22653	-0.108251	-0.334781	1	1.58149e-13	1.93793e-14	1.99918e-14	4.20334e-28	1	1
chr1:120322489-120323103	0.532516	-0.292861	-0.825377	0.845953	0.0867314	0.0631439	0.00391926	0.000252638	1	0.845953
chr1:120325598-120325877	-0.162845	-0.185418	-0.0225737	0.603152	0.214966	0.0211666	0.156621	0.0040934	1	0.603152
chr1:120330257-120330624	-0.0287502	-0.231181	-0.20243	1	5.01155e-13	1.46484e-14	4.21096e-14	1.08658e-27	1	1
chr1:120333120-120333353	0.101608	-0.187028	-0.288636	0.438479	0.454312	0.0382003	0.0630198	0.00598847	2	0.454312
chr1:120333558-120333918	-0.0243357	-0.0372837	-0.0129481	0.683893	0.207778	0.022023	0.0840542	0.00225203	1	0.683893
chr1:120337664-120337932	-0.0765401	0.175928	0.252468	0.430598	0.473646	0.0340017	0.0560012	0.00575249	2	0.473646
chr1:120348003-120348384	-0.0921316	0.0966424	0.188774	0.574731	0.313141	0.0397384	0.0682105	0.00417917	1	0.574731
chr1:120356841-120357199	0.28933	0.148543	-0.140786	0.607677	0.176231	0.0595732	0.149661	0.00685733	1	0.607677
chr1:120402141-120402461	-0.339699	-0.0845526	0.255147	1	1.87059e-13	6.18254e-13	1.17997e-13	1.11846e-26	1	1
chr1:12046046-12046179	0.218473	0.180294	-0.0381787	1	1.26291e-13	1.83792e-14	3.83378e-13	2.90345e-27	1	1
chr1:120574879-120575262	-0.36996	-0.626305	-0.256345	1	2.63707e-12	6.05905e-15	3.828e-12	6.18089e-26	1	1
chr1:121109992-121110109	0	-0.166147	-0.166147	1	1.45936e-12	2.88272e-14	7.46182e-14	4.28463e-27	1	1
chr1:12189275-12189636	0.0772668	0.0772668	0	1	4.80887e-13	5.35463e-14	6.92832e-13	2.30905e-26	1	1
chr1:12210483-12211128	0.365232	0.23839	-0.126842	0.784196	0.116465	0.0234892	0.0744998	0.00135087	1	0.784196
chr1:12219893-12220117	0.137142	-0.144033	-0.281175	0.353231	0.538624	0.0519462	0.048053	0.00814545	2	0.538624
chr1:12221940-12222216	0.547682	0.699782	0.1521	0.346179	0.36491	0.0081663	0.273948	0.00679691	2	0.36491
chr1:12233380-12234171	0.642059	1.39909	0.757027	0.000463515	0.992443	2.33991e-06	0.00324345	0.00384726	2	0.992443
chr1:12245309-12245648	0.18486	0.327937	0.143077	1	1.1686e-12	1.21303e-14	8.18902e-13	1.67631e-26	1	1
chr1:12399937-12400171	0.0624558	0.103731	0.0412751	0.69708	0.195528	0.0220764	0.0831897	0.00212552	1	0.69708
chr1:12465674-12466137	-0.415837	-0.0984281	0.317408	0.312181	0.235818	0.240045	0.180424	0.0315329	1	0.312181
chr1:12532796-12533833	-0.227954	-0.014334	0.21362	0.70173	0.188232	0.0291565	0.0785512	0.00233036	1	0.70173
chr1:12535660-12536937	-0.219985	0.126184	0.34617	0.489002	0.402345	0.0530492	0.050159	0.00544481	1	0.489002
chr1:12540850-12541177	-0.132079	-0.100594	0.0314844	0.67177	0.197307	0.0232274	0.104973	0.00272295	1	0.67177
chr1:12550987-12551234	-0.0670302	-0.0274222	0.039608	0.667541	0.21056	0.029948	0.0890391	0.00291185	1	0.667541
chr1:12578856-12579167	-0.30006	-0.0805864	0.219473	1	1.20041e-13	1.38746e-13	8.06623e-14	2.9711e-27	1	1
chr1:1279166-1279693	-0.0573826	0.418697	0.476079	0.360443	0.601898	0.0111031	0.0241788	0.00237714	2	0.601898
chr1:1329544-1329824	0.0529459	-0.0262471	-0.0791931	1	3.30711e-13	3.54122e-14	1.40414e-13	4.47259e-27	1	1
chr1:13795850-13796021	0	-0.0407436	-0.0407436	1	8.04966e-13	6.29442e-14	2.57272e-13	1.85668e-26	1	1
chr1:13824816-13825090	0	-0.156494	-0.156494	1	1.59672e-12	3.15406e-14	8.16416e-14	5.12917e-27	1	1
chr1:13913732-13914121	0.0770425	0.292692	0.215649	0.21868	0.702906	0.0124137	0.0573999	0.00860038	2	0.702906
chr1:13920055-13920227	0.248412	0.399896	0.151485	0.177677	0.556314	0.00636514	0.245485	0.0141592	2	0.556314
chr1:13920387-13920635	0.0974679	0.101159	0.00369068	0.791382	0.10622	0.0112919	0.0902273	0.000878297	1	0.791382
chr1:14029173-14029599	0.064501	-0.00431995	-0.0688209	0.70214	0.190611	0.0222856	0.0828767	0.00208565	1	0.70214
chr1:14036754-14037158	0.208357	0.233199	0.0248423	0.557914	0.233293	0.0211497	0.182858	0.00478511	1	0.557914
chr1:14071447-14071909	0.0235029	-0.157424	-0.180927	0.411917	0.496345	0.025989	0.060996	0.00475261	2	0.496345
chr1:14077278-14077651	0.106733	0.169601	0.0628672	0.550796	0.28126	0.01965	0.143819	0.00447548	1	0.550796
chr1:14084971-14085458	0.0584209	0.165152	0.106731	0.697879	0.211376	0.0177358	0.07127	0.00173869	1	0.697879
chr1:14249110-14249504	0.178913	0.357797	0.178884	1	2.73172e-12	1.24828e-14	1.04726e-12	3.78311e-26	1	1
chr1:14276032-14276447	0.116454	-0.0916153	-0.208069	0.518118	0.361345	0.0445429	0.0704433	0.00555086	1	0.518118
chr1:14279385-14279735	0.0728022	0.087472	0.0146698	0.977243	0.0107351	0.00114867	0.010865	8.65946e-06	1	0.977243
chr1:143160685-143161063	0.0950748	0.137982	0.042907	1	3.56511e-13	2.51107e-14	4.03772e-13	7.53141e-27	1	1
chr1:14323660-14324261	0.601365	0.320671	-0.280694	1	6.40431e-14	1.45843e-12	9.87326e-12	4.55636e-25	1	1
chr1:14357183-14357579	0.0984587	-0.252039	-0.350498	0.18842	0.739048	0.0372166	0.0269224	0.00839271	2	0.739048
chr1:143743292-143743783	0.316461	0.682187	0.365726	0.638794	0.313684	0.000602037	0.0467146	0.000205378	1	0.638794
chr1:143743796-143744544	0.0869591	0.506976	0.420017	0.958626	0.0393431	0.000392794	0.00163505	2.58292e-06	1	0.958626
chr1:14434724-14434962	0.166146	0.0716098	-0.0945359	0.656418	0.190187	0.0346374	0.114985	0.0037717	1	0.656418
chr1:144530375-144530762	-0.105131	0.0748451	0.179976	1	4.8825e-13	1.16592e-13	6.5881e-14	6.07966e-27	1	1
chr1:144925544-144927174	0.350644	0.364812	0.0141682	0.51289	0.230845	0.0221954	0.22794	0.00612979	1	0.51289
chr1:144941257-144941606	-0.267902	-0.0420088	0.225893	0.653261	0.193499	0.0418558	0.107401	0.00398259	1	0.653261
chr1:144993120-144993694	-0.333827	-0.0469763	0.286851	0.56684	0.205161	0.121507	0.0986125	0.00787933	1	0.56684
chr1:144997542-144998539	0.199435	0.243055	0.0436201	0.478836	0.310211	0.0184284	0.186396	0.00612892	1	0.478836
chr1:145009105-145009656	0.098625	0.0230687	-0.0755563	0.62097	0.253448	0.0337244	0.0880781	0.00377964	1	0.62097
chr1:145018424-145018926	0.0987185	0.0572985	-0.04142	0.669798	0.189564	0.0242737	0.113515	0.00284935	1	0.669798
chr1:145031143-145031535	0.136794	0.183565	0.0467707	1	4.30232e-13	2.11096e-14	9.22755e-13	1.22021e-26	1	1
chr1:14506630-14507029	-0.0114284	-0.151741	-0.140313	0.558942	0.346819	0.0187967	0.0726366	0.00280542	1	0.558942
chr1:145093241-145093731	0.207224	0.0310603	-0.176164	1	1.42058e-13	4.48828e-14	1.06444e-13	2.64493e-27	1	1
chr1:145100026-145100449	0.254308	0.221513	-0.0327952	1	1.94612e-13	3.80992e-14	2.23058e-12	1.76731e-26	1	1
chr1:145106928-145107220	0.106772	0.190707	0.0839353	1	5.38409e-13	1.99552e-14	3.98758e-13	8.47998e-27	1	1
chr1:145202145-145202547	0.131031	0.135784	0.00475254	0.543316	0.208997	0.0203135	0.222516	0.00485756	1	0.543316
chr1:14538805-14539003	0.0960676	-0.0556246	-0.151692	0.625493	0.25193	0.0351325	0.0837242	0.00371999	1	0.625493
chr1:145435073-145435647	0.316753	-0.330932	-0.647685	0.640695	0.282396	0.0624755	0.0129966	0.00143703	1	0.640695
chr1:145451507-145451819	0.875897	1.08463	0.208736	0.000530502	0.0562074	4.77788e-05	0.89491	0.0483045	4	0.89491
chr1:14555522-14555961	-0.0300354	-0.246737	-0.216701	0.38672	0.533863	0.0164445	0.0592241	0.00374868	2	0.533863
chr1:14595195-14595539	0.00303933	-0.0361242	-0.0391635	1	1.78678e-13	1.89955e-14	8.28579e-14	1.39027e-27	1	1
chr1:14653150-14653783	0.264842	0.140947	-0.123895	1	1.0861e-13	4.88643e-14	3.66856e-13	5.38749e-27	1	1
chr1:146556220-146556648	-0.376704	-0.019466	0.357238	0.558	0.282879	0.0692526	0.083472	0.00639724	1	0.558
chr1:146637079-146637522	-0.0377404	-0.175289	-0.137548	0.566294	0.341695	0.0183854	0.0709632	0.00266209	1	0.566294
chr1:146653554-146654288	0.184088	0.0999092	-0.0841789	0.590645	0.190921	0.0501056	0.161564	0.00676462	1	0.590645
chr1:146654883-146655214	0.216493	0.264346	0.0478532	0.376498	0.319146	0.0156443	0.279808	0.00890323	1	0.376498
chr1:146666889-146667385	0.0784567	0.00131832	-0.0771383	0.655668	0.219529	0.0270217	0.09477	0.00301088	1	0.655668
chr1:146709676-146710083	-0.296451	-0.435607	-0.139156	0.444002	0.272081	0.0113161	0.266164	0.0064363	1	0.444002
chr1:147038709-147038927	0.0257803	-0.0341611	-0.0599414	0.659086	0.22378	0.0256438	0.0887032	0.00278739	1	0.659086
chr1:147060726-147060977	0.0920669	0.104777	0.0127102	0.611213	0.252494	0.0219044	0.110973	0.00341635	1	0.611213
chr1:147189168-147189497	-0.211087	0.247402	0.458488	0.23317	0.691643	0.0468297	0.0206432	0.00771397	2	0.691643
chr1:147189992-147190108	0.00194875	0.275912	0.273963	0.298026	0.631388	0.0202568	0.0439634	0.00636534	2	0.631388
chr1:147243882-147244149	0.0521304	0.128696	0.0765653	0.651997	0.218454	0.0211292	0.105632	0.00278775	1	0.651997
chr1:147253132-147253593	0.0710477	0.382977	0.311929	0.316026	0.625058	0.0126423	0.0419135	0.00435998	2	0.625058
chr1:14751202-14751385	0.0733191	0.192296	0.118977	1	7.33464e-13	2.44952e-14	2.23761e-13	8.33036e-27	1	1
chr1:14760782-14761126	-0.108379	0.0201507	0.128529	0.665563	0.2251	0.0458403	0.060641	0.00285579	1	0.665563
chr1:14765920-14766798	-0.135995	-0.0731244	0.062871	1	1.53508e-13	3.66923e-14	8.56491e-14	1.90101e-27	1	1
chr1:14767047-14767216	0	-0.192033	-0.192033	1	2.84194e-12	3.54875e-14	7.88834e-14	6.70327e-27	1	1
chr1:147795159-147795387	0	-0.0454003	-0.0454003	1	6.88562e-13	5.3842e-14	2.20069e-13	1.35852e-26	1	1
chr1:14848807-14849182	0.451421	0.397788	-0.0536326	0.257856	0.128465	0.0260005	0.571831	0.0158483	4	0.571831
chr1:148604918-148605150	-0.00789468	-0.0108148	-0.00292012	0.80026	0.127342	0.0146229	0.0569382	0.000837131	1	0.80026
chr1:148930177-148930442	-0.20032	-0.0483561	0.151963	0.66975	0.19047	0.0400622	0.096307	0.00341022	1	0.66975
chr1:14894395-14894634	0.114877	0.114877	0	1	4.57088e-13	4.58157e-14	1.61155e-12	2.99904e-26	1	1
chr1:149155030-149155251	0.130266	0.24393	0.113665	1	1.04228e-12	1.86687e-14	4.63602e-13	1.44081e-26	1	1
chr1:149194124-149194590	0.032537	0.254902	0.222365	0.463644	0.421438	0.0150851	0.0953198	0.00451315	1	0.463644
chr1:149223314-149223932	0.138579	0.0596048	-0.0789738	1	1.78111e-13	3.13449e-14	1.8506e-13	3.40504e-27	1	1
chr1:149223934-149224645	0.0780551	0.0872222	0.00916716	0.996813	0.00215416	0.000206175	0.000826026	1.5519e-07	1	0.996813
chr1:14963567-14963915	0.0838231	0.128127	0.0443036	1	3.79094e-13	2.67014e-14	4.29349e-13	8.5158e-27	1	1
chr1:149669365-149669415	0	-0.0755423	-0.0755423	1	7.9712e-13	3.94024e-14	1.38302e-13	7.51099e-27	1	1
chr1:149977563-149977899	0.160998	-0.0158321	-0.17683	0.548127	0.301774	0.0600398	0.0832724	0.00678687	1	0.548127
chr1:149978143-149978825	0.0852988	0.134444	0.0491454	0.567232	0.309121	0.0234198	0.0962755	0.00395212	1	0.567232
chr1:149985067-149985241	0.142762	-0.142539	-0.285302	1	1.57764e-12	1.14973e-13	4.19527e-14	8.54588e-27	1	1
chr1:150134056-150134801	0.15997	0.32445	0.16448	0.393331	0.440672	0.0128808	0.146577	0.0065388	2	0.440672
chr1:150135089-150135842	0.588764	1.17313	0.584369	0.15815	0.819559	0.00016767	0.0216713	0.00045271	2	0.819559
chr1:150138290-150138550	0.0182188	0.00020625	-0.0180125	0.679643	0.204566	0.023643	0.0896836	0.00246425	1	0.679643
chr1:150185831-150186134	0.175297	0.212178	0.0368812	1	1.80721e-14	2.02042e-15	1.68795e-14	2.32266e-29	1	1
chr1:150487916-150488425	-0.167753	-0.186407	-0.0186545	1	2.59694e-14	3.2255e-15	1.506e-14	3.62021e-29	1	1
chr1:150518599-150518816	-0.0467707	0	0.0467707	1	6.00303e-13	1.25567e-13	2.73208e-13	2.48645e-26	1	1
chr1:150535639-150536894	0.108948	0.555873	0.446925	0.5997	0.372856	0.00409384	0.0228208	0.000528646	1	0.5997
chr1:150574760-150574911	0.206899	0.211949	0.00505006	0.426461	0.195915	0.0174761	0.353302	0.00684591	1	0.426461
chr1:150577245-150577505	0.951889	1.80981	0.857923	7.28954e-05	0.995117	9.47861e-08	0.00234395	0.00246645	2	0.995117
chr1:150582061-150582458	0.571421	0.828073	0.256652	0.00355595	0.679159	0.000129311	0.258365	0.0587903	2	0.679159
chr1:150585730-150586620	0.831662	2.51635	1.68469	2.12277e-05	0.999978	4.63579e-11	4.43455e-07	7.88144e-07	2	0.999978
chr1:150591771-150592670	0.0168078	0.686773	0.669965	0.0364236	0.956562	0.00157169	0.00307633	0.00236636	2	0.956562
chr1:150640380-150640758	0.247053	-0.133649	-0.380702	0.743464	0.181438	0.0331476	0.0404637	0.00148685	1	0.743464
chr1:150641124-150641497	0.328835	0.26943	-0.059405	0.680034	0.169615	0.026795	0.120636	0.0029203	1	0.680034
chr1:150643678-150643991	0.07426	0.0552016	-0.0190584	0.696859	0.191548	0.0215568	0.0878843	0.00215265	1	0.696859
chr1:150725924-150726212	-0.160829	-0.0995157	0.0613137	0.756591	0.144274	0.0168878	0.0808842	0.00136359	1	0.756591
chr1:150764054-150764318	0.172077	0.316769	0.144692	1	1.20192e-12	1.24761e-14	8.42249e-13	1.77325e-26	1	1
chr1:150949630-150950027	0.0425969	0.647899	0.605302	0.00456905	0.985537	0.000379336	0.00216169	0.00735276	2	0.985537
chr1:151135627-151135984	0.0939862	0.0705018	-0.0234844	1	1.32258e-13	1.63557e-14	1.06228e-13	1.22803e-27	1	1
chr1:151249567-151250002	-0.520557	0.0748451	0.595402	1	3.2163e-11	8.19884e-10	8.4406e-14	8.09877e-24	1	1
chr1:151283194-151283750	-0.0860925	-0.0506947	0.0353978	1	1.99662e-13	4.46449e-14	9.1766e-14	2.71269e-27	1	1
chr1:151349947-151350445	0.283929	-0.386124	-0.670054	0.491807	0.428297	0.0580902	0.01894	0.00286571	1	0.491807
chr1:151387872-151388250	0.0151183	-0.00236037	-0.0174787	0.992871	0.00463257	0.000509639	0.00198554	8.62402e-07	1	0.992871
chr1:151445455-151446057	-0.32202	-0.699916	-0.377896	0.126032	0.679956	0.00234587	0.182077	0.0095894	2	0.679956
chr1:151450685-151451143	0.074452	0.18757	0.113118	0.595757	0.274111	0.0164562	0.11057	0.00310619	1	0.595757
chr1:151472527-151472811	1.03004	0.226509	-0.803527	0.387027	0.00815821	0.595818	0.00742362	0.00157335	3	0.595818
chr1:151475378-151475919	0.140849	-0.299322	-0.44017	0.446092	0.467321	0.0449477	0.0370353	0.00460409	2	0.467321
chr1:151527965-151528768	-0.0787602	-0.0333557	0.0454045	0.719661	0.176322	0.0221325	0.0799987	0.00188578	1	0.719661
chr1:151647634-151647986	0.0448923	0.0461897	0.00129734	0.646813	0.221223	0.023608	0.105336	0.0030201	1	0.646813
chr1:151788112-151788826	0.0597759	0.320035	0.26026	0.349773	0.577646	0.0123012	0.0556847	0.00459494	2	0.577646
chr1:151797097-151797534	-0.140719	-0.123316	0.0174031	1	1.36606e-13	2.06412e-14	7.76498e-14	1.16552e-27	1	1
chr1:151800082-151800622	-0.153699	0.118775	0.272474	0.665682	0.265806	0.0410902	0.0258039	0.00161835	1	0.665682
chr1:151865888-151866668	-0.24721	-0.35999	-0.11278	0.534687	0.295311	0.00993458	0.156678	0.00338992	1	0.534687
chr1:151907781-151907890	0.104163	0.38148	0.277318	0.174707	0.74446	0.00689493	0.0655544	0.00838351	2	0.74446
chr1:151908621-151909013	0.159798	0.0457209	-0.114077	1	1.05425e-13	1.82025e-14	6.1113e-14	7.61375e-28	1	1
chr1:151913600-151914172	0.537788	0.483537	-0.0542505	0.238774	0.146583	0.0231362	0.574652	0.016854	4	0.574652
chr1:151918133-151918549	1.36548	1.09816	-0.26732	0.121114	0.00780332	0.0304982	0.833299	0.00728582	4	0.833299
chr1:151918890-151919288	0.688519	0.555498	-0.13302	0.673763	0.0780278	0.0261405	0.219397	0.0026717	1	0.673763
chr1:151934189-151934504	0.449756	0.238538	-0.211218	0.473998	0.131818	0.10343	0.274435	0.0163197	1	0.473998
chr1:151961531-151963866	-0.106545	0.00291733	0.109462	0.867701	0.082349	0.0100354	0.039558	0.000356422	1	0.867701
chr1:151967374-151967763	-0.168005	-0.0488195	0.119185	1	1.90793e-13	1.21993e-13	8.30273e-14	3.87314e-27	1	1
chr1:152006728-152007355	0.630767	0.435442	-0.195325	0.211022	0.0568323	0.0934031	0.605169	0.0335743	4	0.605169
chr1:152007355-152008345	0.0835366	0.117298	0.0337609	0.669631	0.217766	0.0212983	0.0888908	0.00241478	1	0.669631
chr1:152010516-152010961	-0.11673	0.22694	0.34367	0.129785	0.810934	0.0292216	0.018659	0.0114006	2	0.810934
chr1:15257292-15257530	0.0372462	0.0411894	0.00394323	0.835527	0.0988725	0.0115461	0.0534719	0.000582564	1	0.835527
chr1:15262185-15262304	-0.0213495	0.0265877	0.0479373	1	2.02457e-13	2.88424e-14	9.46237e-14	2.15313e-27	1	1
chr1:152720592-152720858	-0.181159	0	0.181159	1	6.87152e-13	1.17532e-12	1.11677e-13	3.17282e-26	1	1
chr1:15273443-15273971	0.172152	1.19338	1.02123	8.29037e-06	0.998685	3.96792e-07	4.08686e-06	0.00130223	2	0.998685
chr1:15287851-15288267	0.166177	0.0812238	-0.0849532	0.653993	0.205638	0.0285353	0.108518	0.00331595	1	0.653993
chr1:15298417-15298765	0.117406	0.0666274	-0.0507788	1	2.05432e-13	3.13242e-14	3.93188e-13	6.01401e-27	1	1
chr1:153197606-153197781	-0.151876	-0.0374279	0.114448	0.694346	0.17626	0.0380783	0.0884509	0.00286471	1	0.694346
chr1:153203741-153204198	-0.208495	-0.0311924	0.177302	0.556382	0.234908	0.0824823	0.118336	0.00789145	1	0.556382
chr1:153224393-153224639	0.129897	-0.0240028	-0.1539	1	2.66617e-13	4.31452e-14	8.16367e-14	2.988e-27	1	1
chr1:1532789-1532847	0.0338728	-0.0832159	-0.117089	1	2.47824e-13	1.66818e-14	5.36615e-14	1.04739e-27	1	1
chr1:153358931-153359369	0.750258	0.778405	0.0281469	0.00238991	0.0174406	0.000740571	0.953096	0.0263329	4	0.953096
chr1:153364388-153364713	0.0772668	0.0772668	0	1	4.80887e-13	5.35463e-14	6.92832e-13	2.30905e-26	1	1
chr1:153366490-153366742	0.256101	0.390467	0.134366	1	1.70599e-12	1.08651e-14	1.99401e-12	3.50053e-26	1	1
chr1:153488258-153488686	0.599131	0.590207	-0.00892343	0.857805	0.0258803	0.00341872	0.112718	0.000177973	1	0.857805
chr1:153583428-153584130	-0.612868	-0.370151	0.242716	0.214317	0.0306425	0.0776981	0.651337	0.0260051	4	0.651337
chr1:153627624-153627860	0.128127	-0.00711846	-0.135245	1	3.04876e-13	4.93366e-14	9.33516e-14	3.90709e-27	1	1
chr1:153868501-153868897	0.206476	0.276333	0.0698575	0.384477	0.297098	0.0144317	0.295727	0.00826643	1	0.384477
chr1:154134964-154135346	-0.0535721	0	0.0535721	1	4.9324e-13	1.03173e-13	2.24482e-13	1.67863e-26	1	1
chr1:154170505-154170646	0	-0.0433647	-0.0433647	1	7.35717e-13	5.75293e-14	2.3514e-13	1.55097e-26	1	1
chr1:154195125-154195641	0.322308	0.288752	-0.0335555	0.339722	0.18658	0.0258506	0.435393	0.0124548	4	0.435393
chr1:15426809-15427161	0.221571	0.221571	0	1	2.89779e-13	2.61463e-14	2.50016e-12	1.73281e-26	1	1
chr1:154319708-154319858	0.021467	0.214704	0.193237	1	7.92882e-13	2.66783e-14	1.11406e-13	5.76166e-27	1	1
chr1:154359147-154359468	-0.0252088	-0.0129128	0.012296	0.682028	0.203115	0.0234412	0.0889954	0.00242046	1	0.682028
chr1:154392780-154392970	0.0450378	0.1164	0.0713619	1	9.98955e-14	1.031e-14	5.05644e-14	4.35307e-28	1	1
chr1:154397373-154397787	0.211692	0.0117632	-0.199929	1	1.94897e-13	6.04636e-14	7.92776e-14	3.19017e-27	1	1
chr1:154403397-154403816	0.217517	-0.0614795	-0.278997	1	2.06546e-13	4.7663e-14	4.21947e-14	1.66667e-27	1	1
chr1:154431411-154431772	-0.0809324	0.0519695	0.132902	0.574119	0.302077	0.0393173	0.0799597	0.00452649	1	0.574119
chr1:154446989-154447634	0.111589	-0.24781	-0.359399	1	1.79849e-12	5.31795e-14	3.05874e-14	3.93513e-27	1	1
chr1:15444753-15445435	-0.119095	-0.290918	-0.171823	1	7.44075e-13	1.13497e-14	1.4525e-13	3.00983e-27	1	1
chr1:154450550-154450818	0.358874	-0.340698	-0.699572	0.17241	0.724538	0.0864906	0.00865626	0.00790482	2	0.724538
chr1:15450593-15450883	-0.100815	-0.144988	-0.0441727	0.648674	0.234625	0.0199629	0.0941608	0.00257704	1	0.648674
chr1:154579302-154580015	0.280762	0.361234	0.0804713	0.299362	0.410986	0.0111548	0.268054	0.0104424	2	0.410986
chr1:154583333-154583636	0.108068	0.0708544	-0.037214	0.696446	0.172508	0.0219836	0.106726	0.0023369	1	0.696446
chr1:154701360-154701930	-0.417549	-0.148801	0.268748	0.445004	0.160931	0.0945115	0.282585	0.0169684	1	0.445004
chr1:154795086-154795318	0.132177	-0.000263121	-0.132441	0.595765	0.251119	0.0503954	0.0971222	0.00559816	1	0.595765
chr1:154816567-154816737	0.145516	0.213003	0.0674868	0.550445	0.281616	0.0196744	0.143781	0.00448417	1	0.550445
chr1:154910064-154910244	-0.071055	0.0387878	0.109843	0.667064	0.222566	0.0339479	0.0736199	0.00280195	1	0.667064
chr1:154927494-154927993	0.0346094	0.274919	0.24031	0.557318	0.357775	0.0166728	0.0654847	0.00274944	1	0.557318
chr1:154968354-154969047	-0.0559593	-0.114164	-0.0582044	0.640896	0.244758	0.0207909	0.0908905	0.00266487	1	0.640896
chr1:155011070-155011337	-0.240563	0.320823	0.561386	1	5.11928e-12	1.97681e-13	2.42698e-14	1.97387e-26	1	1
chr1:15501956-15502377	0.211497	0.0664325	-0.145064	1	1.65138e-13	5.21747e-14	1.23738e-13	3.57415e-27	1	1
chr1:155043446-155043794	0.00566	0.0259155	0.0202555	0.870061	0.0815585	0.0093946	0.0386523	0.000333313	1	0.870061
chr1:155055377-155055752	0.222499	0.166193	-0.0563064	0.839137	0.0858954	0.0116752	0.0627072	0.000585566	1	0.839137
chr1:155064798-155064997	0.0177677	-0.0478676	-0.0656353	0.707059	0.190534	0.0213174	0.0791453	0.00194422	1	0.707059
chr1:155074865-155075053	0.0421015	0.0553864	0.0132849	0.665019	0.215269	0.0240699	0.0929529	0.00268924	1	0.665019
chr1:155096261-155096555	-0.184468	-0.142603	0.0418658	0.73415	0.141013	0.021277	0.101656	0.00190419	1	0.73415
chr1:15513636-15514510	-0.18941	0.0121828	0.201593	0.588535	0.266551	0.0465075	0.0933607	0.00504551	1	0.588535
chr1:15514783-15515456	0.269724	-0.00329362	-0.273018	1	2.15155e-13	9.61834e-14	5.7101e-14	3.65609e-27	1	1
chr1:155201492-155202226	-0.234191	-0.115227	0.118965	0.715868	0.146373	0.0275772	0.107734	0.00244718	1	0.715868
chr1:155211625-155211895	0.0588162	0.423589	0.364773	0.0392626	0.93304	0.00245197	0.0156729	0.00957218	2	0.93304
chr1:15523578-15524307	0.0730959	0.021633	-0.0514629	1	5.52865e-14	6.63001e-15	2.85237e-14	1.47792e-28	1	1
chr1:155241323-155241737	-0.0517558	-0.204283	-0.152527	1	7.52237e-13	1.58841e-14	7.28933e-14	2.10696e-27	1	1
chr1:155249051-155249486	-0.136055	-0.269769	-0.133713	1	4.30976e-13	1.03992e-14	1.14271e-13	1.80477e-27	1	1
chr1:155310569-155310952	0.0646105	0.0646105	0	1	6.24095e-13	6.94924e-14	8.99157e-13	3.8891e-26	1	1
chr1:155372661-155373049	-0.153025	0	0.153025	1	3.05756e-13	1.82885e-13	8.31558e-14	6.3656e-27	1	1
chr1:155380993-155381302	0.305649	0.236872	-0.0687776	0.371048	0.140364	0.0391773	0.436353	0.0130579	4	0.436353
chr1:155463926-155464757	0.182367	0.355788	0.173421	0.261841	0.593727	0.00924645	0.126334	0.00885135	2	0.593727
chr1:155480265-155480544	0.0736188	0.0459157	-0.0277031	0.680836	0.182434	0.0233115	0.110789	0.00262903	1	0.680836
chr1:15556161-15556622	0.0767703	-0.115303	-0.192074	0.548225	0.342291	0.0343915	0.0708002	0.00429201	1	0.548225
chr1:155648105-155648350	-0.00118474	0.047745	0.0489298	0.664822	0.214809	0.0248466	0.0927862	0.00273595	1	0.664822
chr1:155804402-155804861	0.0746288	0.0147324	-0.0598964	0.788123	0.131427	0.0155845	0.0638828	0.000982645	1	0.788123
chr1:155830215-155830516	0.0404475	0.443266	0.402819	0.263164	0.710871	0.00530757	0.0186882	0.00196897	2	0.710871
chr1:15585377-15585640	-0.0570107	0.162068	0.219079	0.365536	0.543672	0.0339569	0.0499033	0.00693238	2	0.543672
chr1:155900016-155900320	-0.155723	-0.186311	-0.0305886	1	2.0449e-13	1.23475e-14	8.93051e-14	1.15883e-27	1	1
chr1:155930728-155931050	0.253673	0.253988	0.000315177	0.279491	0.190545	0.0157363	0.503246	0.0109811	4	0.503246
chr1:155945417-155946570	0.13515	0.42746	0.292311	0.691934	0.262961	0.00344223	0.0411765	0.000486262	1	0.691934
chr1:155964288-155964865	-0.111808	-0.534539	-0.422731	1	4.37394e-12	1.48021e-14	7.95425e-14	5.33067e-27	1	1
chr1:15599845-15600121	-0.272029	-0.316284	-0.0442551	0.484352	0.193382	0.0161497	0.299237	0.00687902	1	0.484352
chr1:15603467-15603836	0.20972	0.223039	0.0133198	0.5505	0.254947	0.0224924	0.167028	0.00503179	1	0.5505
chr1:156074000-156074336	0.341364	0.51746	0.176096	0.863275	0.105681	0.00408407	0.0267804	0.000179454	1	0.863275
chr1:156088144-156088810	0.218789	0.0482929	-0.170496	0.769212	0.139428	0.0260428	0.0638465	0.00147075	1	0.769212
chr1:156089429-156089864	-0.0910558	0.0401865	0.131242	0.626735	0.262759	0.0366718	0.0704807	0.00335327	1	0.626735
chr1:156091440-156091965	0.660918	0.520239	-0.140678	0.133825	0.0670999	0.0355907	0.735732	0.0277526	4	0.735732
chr1:15611143-15611557	0.236403	0.160847	-0.0755561	0.630256	0.185208	0.0329091	0.147237	0.00439008	1	0.630256
chr1:156135000-156135201	0.259443	0.507897	0.248454	0.247557	0.607378	0.00701823	0.130045	0.00800169	2	0.607378
chr1:156184040-156185463	0.232713	0.222345	-0.0103687	0.52446	0.210322	0.0284799	0.230123	0.00661492	1	0.52446
chr1:156187583-156188291	0.283545	0.450846	0.167302	0.167846	0.54132	0.00634399	0.26931	0.0151797	2	0.54132
chr1:156334132-156334204	0.0529459	0.0201507	-0.0327952	1	4.25929e-13	5.10641e-14	3.33128e-13	1.27281e-26	1	1
chr1:156431516-156431859	-0.415206	-0.0798966	0.335309	1	1.46226e-13	4.83296e-13	9.22393e-14	6.83461e-27	1	1
chr1:156432185-156432551	0.105134	-0.1081	-0.213234	0.624281	0.317387	0.0238967	0.032862	0.0015736	1	0.624281
chr1:156440257-156440552	-0.0607233	-0.392612	-0.331889	1	1.33936e-12	1.29936e-14	5.02155e-14	1.82249e-27	1	1
chr1:156454900-156455626	0.0619531	0.146689	0.0847359	1	3.96833e-13	2.58881e-14	1.90294e-13	5.07725e-27	1	1
chr1:156458667-156459495	0.190381	0.782276	0.591895	0.0173452	0.975487	0.000363756	0.0040315	0.00277242	2	0.975487
chr1:156462102-156463415	-0.0952462	0.37276	0.468006	0.232253	0.734089	0.0134737	0.0166115	0.0035725	2	0.734089
chr1:156473110-156473606	1.44091	1.62872	0.187812	0.142436	0.0539851	0.000293929	0.802636	0.000648249	4	0.802636
chr1:156478043-156478905	-0.0219413	0.432438	0.454379	0.0637146	0.911236	0.00704319	0.0105002	0.00750603	2	0.911236
chr1:156494257-156494492	0.259534	0.30939	0.0498557	0.378828	0.310807	0.0151799	0.286492	0.00869273	1	0.378828
chr1:15649499-15649860	0.585533	0.0341293	-0.551404	0.669053	0.112197	0.185693	0.0295418	0.00351538	1	0.669053
chr1:156511288-156511605	0.127499	0.127499	0	1	3.91632e-13	3.92548e-14	1.38077e-12	2.2016e-26	1	1
chr1:156614053-156614566	0.221916	-0.0120192	-0.233935	0.620122	0.246708	0.0533262	0.07522	0.00462403	1	0.620122
chr1:156625015-156625324	0.106444	0.176965	0.0705201	0.541577	0.291195	0.0203309	0.142194	0.0047034	1	0.541577
chr1:156634797-156635134	0.303576	0.290457	-0.013119	0.69678	0.146254	0.018749	0.135924	0.00229329	1	0.69678
chr1:15666930-15667203	-0.124017	-0.171596	-0.0475793	0.727952	0.156296	0.0162138	0.0978656	0.00167285	1	0.727952
chr1:156676329-156676848	-0.0877341	0.167666	0.2554	0.672207	0.253913	0.0250737	0.0469596	0.00184614	1	0.672207
chr1:156677229-156677605	-0.0331395	0.059712	0.0928515	0.633056	0.254498	0.0263654	0.0830338	0.00304683	1	0.633056
chr1:156677984-156678336	0	-0.176975	-0.176975	1	1.3268e-12	2.62088e-14	6.78404e-14	3.54161e-27	1	1
chr1:156738780-156739359	-0.0793972	-0.132192	-0.052795	0.691566	0.196887	0.0190049	0.0904632	0.00207923	1	0.691566
chr1:156768836-156768964	0.0341127	0.0339022	-0.000210484	0.978313	0.0126804	0.0015035	0.00749344	9.21598e-06	1	0.978313
chr1:15677113-15677353	-0.223316	-0.266614	-0.0432984	0.475125	0.233152	0.0160435	0.268612	0.00706707	1	0.475125
chr1:15677911-15678037	0.255077	0.0230707	-0.232006	1	1.80985e-13	1.1048e-13	9.77992e-14	5.64152e-27	1	1
chr1:156868114-156868372	-0.0850549	-0.0738939	0.0111611	1	2.08069e-13	2.94106e-14	9.47819e-14	2.21889e-27	1	1
chr1:156943449-156943786	0.0368735	-0.174232	-0.211106	1	3.59814e-13	1.70666e-14	3.71037e-14	9.36185e-28	1	1
chr1:156952992-156953357	-0.171743	-0.00289186	0.168852	0.53409	0.281367	0.0812068	0.0957052	0.00763115	1	0.53409
chr1:156962026-156962270	0.30858	-0.478217	-0.786797	0.0026963	0.852435	0.101926	0.000291754	0.0426512	2	0.852435
chr1:156990035-156990450	0.162293	-0.000403776	-0.162696	0.616938	0.243033	0.0478477	0.0874109	0.00476993	1	0.616938
chr1:157076062-157076640	0.0449799	0.099431	0.0544511	1	1.85312e-13	1.83905e-14	1.16087e-13	1.74158e-27	1	1
chr1:157106643-157107256	-0.155789	0.475428	0.631217	0.0124016	0.973896	0.00375414	0.00174683	0.00820161	2	0.973896
chr1:157151628-157151919	-0.0340303	0.0329695	0.0669998	0.696943	0.196277	0.0248253	0.0797308	0.0022243	1	0.696943
chr1:157337268-157337495	0	-0.162803	-0.162803	1	1.5047e-12	2.97228e-14	7.69363e-14	4.55498e-27	1	1
chr1:157337687-157337966	-0.0810822	-0.239247	-0.158165	1	5.61087e-13	1.26651e-14	9.16932e-14	1.93059e-27	1	1
chr1:157372740-157372891	0.268785	0.268785	0	1	3.65935e-13	2.97219e-14	7.72615e-12	3.97246e-26	1	1
chr1:15738199-15739947	-0.114242	0.045213	0.159455	0.690801	0.207137	0.0264141	0.0733935	0.00225433	1	0.690801
chr1:15740681-15741175	-0.191473	0.199161	0.390634	0.327956	0.581687	0.0447507	0.0380933	0.00751262	2	0.581687
chr1:15744004-15744460	0.234727	0.640013	0.405286	0.160422	0.798842	0.00333897	0.0336256	0.00377109	2	0.798842
chr1:157467733-157469273	0.096372	-0.438032	-0.534404	1	5.25454e-11	2.66276e-13	4.49876e-14	7.92558e-26	1	1
chr1:157479914-157480063	0.0553917	0.115627	0.0602357	0.684102	0.199297	0.0176367	0.0968542	0.00211103	1	0.684102
chr1:157555486-157555711	-0.0810822	-0.170752	-0.08967	1	2.53004e-13	1.4291e-14	7.81539e-14	1.28481e-27	1	1
chr1:15770682-15770797	-0.177498	-0.0614961	0.116002	0.596027	0.209041	0.0438449	0.145279	0.00580801	1	0.596027
chr1:157743500-157744066	-0.152778	0.0751276	0.227906	0.831317	0.11698	0.0121086	0.0390787	0.000515686	1	0.831317
chr1:15777807-15777944	0.0866282	0.130672	0.0440438	1	3.72659e-13	2.62481e-14	4.22061e-13	8.22914e-27	1	1
chr1:157819303-157819637	-0.188991	0.612444	0.801435	0.233975	0.754486	0.00764362	0.0031245	0.00077099	2	0.754486
chr1:157938206-157938632	0.151889	1.09724	0.945349	4.77362e-05	0.998212	3.07533e-06	1.39812e-05	0.00172356	2	0.998212
chr1:157939827-157940194	0.00412472	0.21388	0.209756	0.45734	0.439246	0.0223374	0.0759956	0.00508119	1	0.45734
chr1:157970917-157971272	-0.0262066	-0.0416665	-0.0154599	0.677611	0.211786	0.0224652	0.0857775	0.00236019	1	0.677611
chr1:157980264-157980863	0.156061	0.0445834	-0.111477	1	5.5517e-14	8.49388e-15	3.33724e-14	1.96404e-28	1	1
chr1:158031628-158032024	0.14844	0.146124	-0.00231555	0.541537	0.210386	0.0204512	0.22271	0.00491519	1	0.541537
chr1:158071818-158072111	0.244247	0.476057	0.23181	0.166405	0.703596	0.00561646	0.113921	0.0104624	2	0.703596
chr1:158117553-158118021	0.177256	0.41289	0.235633	0.448616	0.424517	0.0120904	0.110314	0.00446302	1	0.448616
chr1:158253756-158254139	0.0301685	0.166508	0.136339	0.581637	0.296538	0.0227538	0.0953959	0.00367531	1	0.581637
chr1:158770437-158770615	0.293359	0.345115	0.0517558	1	5.56079e-13	1.52237e-14	4.91797e-12	2.90082e-26	1	1
chr1:158779749-158780041	0.573064	0.582967	0.00990312	0.134474	0.188126	0.00995796	0.647751	0.0196899	4	0.647751
chr1:158788393-158788939	0.530071	0.377535	-0.152536	0.133212	0.0525252	0.0657598	0.710796	0.0377064	4	0.710796
chr1:158970496-158970755	0.570077	0.637452	0.0673743	0.0222226	0.171794	0.00146861	0.77489	0.0296245	4	0.77489
chr1:158982362-158982944	0.0292914	0.334198	0.304906	0.688269	0.257308	0.011351	0.0420296	0.00104283	1	0.688269
chr1:159025311-159025618	0.0111713	0.0324279	0.0212566	1	2.13868e-13	2.54567e-14	1.29305e-13	2.64447e-27	1	1
chr1:159044785-159045283	0.364905	0.549044	0.184139	0.0761553	0.594684	0.00260358	0.304877	0.0216803	2	0.594684
chr1:159053598-159053875	0.191822	0.191822	0	1	3.61099e-13	3.25814e-14	3.1155e-12	2.69073e-26	1	1
chr1:159054763-159055039	0.336239	0.260188	-0.0760512	0.371024	0.142774	0.0398917	0.433037	0.0132724	4	0.433037
chr1:15906063-15906333	0.0369319	0.0108566	-0.0260753	1	1.27703e-13	1.46505e-14	6.81998e-14	8.09487e-28	1	1
chr1:159177710-159178121	-0.126109	0.108615	0.234723	0.43936	0.451181	0.0440944	0.058836	0.00652865	2	0.451181
chr1:15929772-15930461	0.146336	-0.102857	-0.249193	0.886535	0.0859905	0.0171196	0.0101723	0.00018291	1	0.886535
chr1:159723340-159723611	0.540268	0.401121	-0.139147	0.361946	0.0829532	0.0294373	0.515293	0.0103705	4	0.515293
chr1:159744196-159744638	0.133649	0.202467	0.0688179	0.534718	0.300012	0.020935	0.139468	0.00486657	1	0.534718
chr1:159795447-159795676	0.18659	0.120959	-0.065631	0.628002	0.197421	0.0320648	0.138236	0.00427686	1	0.628002
chr1:159836783-159837042	-0.0343981	-0.0295055	0.00489256	0.697002	0.193613	0.0233448	0.0838337	0.00220633	1	0.697002
chr1:159837613-159837913	0.183977	-0.17094	-0.354917	0.341665	0.513949	0.0858718	0.04688	0.0116339	2	0.513949
chr1:159851761-159852013	0.0810765	-0.0750239	-0.1561	0.924586	0.052554	0.00510255	0.0176675	9.00408e-05	1	0.924586
chr1:159892390-159892870	-0.123845	-0.0860976	0.037747	1	5.45719e-14	7.36811e-15	2.78589e-14	1.5427e-28	1	1
chr1:159955243-159955626	-0.165577	-0.0798026	0.0857748	0.68879	0.174412	0.0263841	0.107694	0.00271972	1	0.68879
chr1:159973825-159974346	0.167264	0.136684	-0.0305799	0.592198	0.211424	0.0278205	0.163827	0.00473124	1	0.592198
chr1:159981983-159982173	0	-0.0942886	-0.0942886	1	5.76203e-13	2.84822e-14	9.99722e-14	3.92464e-27	1	1
chr1:160016215-160016334	0.274454	0.310618	0.0361635	1	6.91902e-13	1.89421e-14	6.11919e-12	4.49093e-26	1	1
chr1:160047179-160047563	-0.052069	0.399583	0.451652	0.0238505	0.96041	0.00466929	0.00321787	0.00785267	2	0.96041
chr1:160157337-160157506	0.0283068	0.0857075	0.0574007	0.6311	0.236778	0.021632	0.107402	0.00308869	1	0.6311
chr1:160173995-160174604	-0.152536	0.029527	0.182063	0.635365	0.241718	0.0348578	0.0845555	0.00350321	1	0.635365
chr1:160229905-160230381	-0.199132	-0.20814	-0.00900752	0.534841	0.22775	0.0202067	0.211339	0.0058636	1	0.534841
chr1:160235292-160235399	-0.0545667	0	0.0545667	1	4.80268e-13	1.00459e-13	2.18578e-13	1.59149e-26	1	1
chr1:160237090-160237179	-0.24495	-0.282097	-0.0371467	0.540596	0.169559	0.0217482	0.261923	0.00617395	1	0.540596
chr1:160240278-160240504	0.0529459	-0.0325179	-0.0854638	1	3.04895e-13	3.26478e-14	1.29453e-13	3.80156e-27	1	1
chr1:160286566-160287358	0.294732	0.182241	-0.112491	1	6.01528e-14	1.50675e-14	1.22672e-13	7.70886e-28	1	1
chr1:160311211-160311717	-0.0213453	0.0304407	0.0517861	1	1.6695e-13	2.3784e-14	7.80284e-14	1.46412e-27	1	1
chr1:160375115-160375558	-0.300725	-0.249337	0.0513879	1	9.37541e-14	3.1281e-14	3.01986e-13	3.63621e-27	1	1
chr1:160399616-160399728	0.135694	0.272277	0.136583	1	8.43833e-13	1.51142e-14	3.75334e-13	9.44392e-27	1	1
chr1:160402247-160402681	0.419464	0.593937	0.174473	0.0370768	0.626293	0.00145698	0.305863	0.0293104	2	0.626293
chr1:160407795-160407975	0.149825	0.266535	0.116711	0.498927	0.332077	0.0155982	0.148508	0.00488977	1	0.498927
chr1:160462239-160462381	0.14767	0.114471	-0.0331998	1	1.4227e-13	1.94191e-14	2.16396e-13	2.29582e-27	1	1
chr1:160469592-160470057	-0.0867827	-0.0894153	-0.00263255	1	1.76958e-13	2.50131e-14	8.06099e-14	1.60495e-27	1	1
chr1:160479503-160479738	0.28921	0.217372	-0.0718382	1	1.18221e-13	3.87934e-14	7.35586e-13	7.13396e-27	1	1
chr1:160490576-160491344	-0.0463821	0.0772668	0.123649	1	4.29907e-13	7.44376e-14	9.201e-14	5.81779e-27	1	1
chr1:160506544-160506918	0.095007	-0.000797684	-0.0958047	1	7.39778e-14	8.75496e-15	3.13709e-14	2.27274e-28	1	1
chr1:160508545-160509527	-0.225561	0.242589	0.468151	0.548289	0.386619	0.0284093	0.0341898	0.00249316	1	0.548289
chr1:160509815-160510318	0.321826	0.276179	-0.0456476	0.957505	0.0228646	0.00385381	0.0157361	4.06545e-05	1	0.957505
chr1:160537667-160538303	0.140763	0.450658	0.309895	1	1.30257e-12	1.04811e-14	1.16243e-13	4.29183e-27	1	1
chr1:160547321-160547785	0.320343	0.804002	0.483659	0.000548282	0.98209	2.10718e-05	0.00298056	0.01436	2	0.98209
chr1:160591387-160591613	-0.00187373	0.187888	0.189762	0.468629	0.431701	0.0238409	0.0709366	0.00489192	1	0.468629
chr1:160592433-160593267	0.39926	0.403835	0.0045749	0.354799	0.192471	0.0181381	0.424315	0.0102763	4	0.424315
chr1:160611060-160611693	0.163981	0.231273	0.0672924	0.54708	0.292396	0.0201625	0.135844	0.00451731	1	0.54708
chr1:160612324-160612610	0.279631	0.277315	-0.00231555	0.279759	0.188816	0.015582	0.504972	0.0108702	4	0.504972
chr1:160615028-160615371	-0.395698	0.21476	0.610458	0.0776488	0.534796	0.373335	0.00243057	0.011789	2	0.534796
chr1:160634316-160635365	0.0647742	0.0817033	0.0169291	1	5.20278e-14	5.81145e-15	2.74402e-14	1.26761e-28	1	1
chr1:160635403-160635627	0.0694044	0.110796	0.0413916	1	1.90966e-13	1.89516e-14	1.1963e-13	1.84948e-27	1	1
chr1:160644222-160645086	0.350747	0.561793	0.211046	0.324337	0.503381	0.00712057	0.15889	0.00627201	2	0.503381
chr1:160678634-160679133	0.320981	0.459113	0.138133	0.222804	0.475063	0.00734696	0.282388	0.0123974	2	0.475063
chr1:160695926-160696525	-0.25253	-0.0718389	0.180691	1	1.53429e-13	1.77336e-13	1.03097e-13	4.85368e-27	1	1
chr1:160709977-160711065	0.342289	0.571233	0.228945	0.525109	0.322311	0.00813177	0.141536	0.00291201	1	0.525109
chr1:160712178-160713087	0.450079	0.625356	0.175277	0.283442	0.42799	0.00686274	0.273244	0.00846082	2	0.42799
chr1:160737237-160737733	0.110946	0.194353	0.083408	1	9.34546e-14	7.18981e-15	6.28263e-14	3.81657e-28	1	1
chr1:160751213-160751671	0.559091	0.363847	-0.195244	0.48136	0.0519399	0.0245284	0.437078	0.00509399	1	0.48136
chr1:160760131-160760667	0.0748451	0.0748451	0	1	5.0377e-13	5.60943e-14	7.258e-13	2.53403e-26	1	1
chr1:160807331-160807578	0.054354	0.161603	0.107249	0.672198	0.225545	0.0190719	0.0810345	0.00215047	1	0.672198
chr1:160818438-160818793	0.222159	0.177683	-0.0444759	1	1.51196e-13	2.68175e-14	7.08158e-13	6.05175e-27	1	1
chr1:16086687-16088552	0.0557973	-0.377179	-0.432977	0.347524	0.627159	0.0119115	0.0122734	0.00113184	2	0.627159
chr1:160953220-160953541	0.134332	0.0521091	-0.0822225	1	1.77031e-13	3.11547e-14	1.83937e-13	3.36384e-27	1	1
chr1:160955520-160955930	-0.19042	-0.192427	-0.00200738	0.584311	0.203335	0.0231114	0.184303	0.00493861	1	0.584311
chr1:161052885-161054045	0.331519	0.451431	0.119912	0.932634	0.0306862	0.00120164	0.0354372	4.12598e-05	1	0.932634
chr1:161056163-161056566	-0.0408927	0.372321	0.413214	0.0271521	0.953395	0.00419418	0.00568891	0.00956958	2	0.953395
chr1:16107113-16107587	-0.129963	0.144012	0.273975	0.927631	0.0532009	0.00482728	0.0142652	7.53433e-05	1	0.927631
chr1:16108102-16108205	-0.0712048	-0.0523513	0.0188535	0.67656	0.205178	0.0249526	0.0907255	0.00258406	1	0.67656
chr1:16108529-16108614	-0.184722	0	0.184722	1	3.91941e-13	3.96436e-13	8.24014e-14	1.0391e-26	1	1
chr1:161095863-161096475	0.00918474	0.0101441	0.000959358	0.720363	0.17778	0.0201507	0.0799228	0.0017837	1	0.720363
chr1:161152139-161152355	0.284399	-0.0203871	-0.304786	0.584787	0.265993	0.077631	0.0655294	0.00605894	1	0.584787
chr1:161170292-161170770	-0.255206	-0.24828	0.00692594	1	7.99117e-14	8.17152e-15	7.03267e-14	4.30768e-28	1	1
chr1:16119450-16119852	-0.0477707	0.221507	0.269278	0.279469	0.646408	0.0213119	0.0454728	0.00733778	2	0.646408
chr1:16121596-16122086	0.145021	0.311604	0.166583	0.711307	0.220655	0.0105653	0.0564001	0.00107309	1	0.711307
chr1:16122855-16123494	0.640661	0.298618	-0.342043	0.995198	0.00196289	0.00150615	0.00133228	8.81493e-07	1	0.995198
chr1:16125538-16126232	0.333151	0.304755	-0.0283966	0.709146	0.145223	0.0231533	0.120161	0.00231616	1	0.709146
chr1:161288882-161289216	0.212923	0.26846	0.0555374	1	4.42209e-13	1.59292e-14	1.89291e-12	1.5114e-26	1	1
chr1:161338719-161339547	0.0163909	-0.207032	-0.223422	0.668415	0.26185	0.0154354	0.0528646	0.00143427	1	0.668415
chr1:161348763-161349123	0.162442	0.189433	0.0269908	0.603021	0.243589	0.0224844	0.127134	0.00377076	1	0.603021
chr1:161356381-161356698	0.300612	0.358526	0.0579149	0.251909	0.212142	0.0076613	0.519416	0.00887094	4	0.519416
chr1:161359487-161360509	0.679844	0.901918	0.222074	0.183778	0.164198	0.000216873	0.650418	0.00138919	4	0.650418
chr1:161379726-161379868	0.0243445	0.0779166	0.0535721	1	3.07463e-13	3.39904e-14	2.01049e-13	5.50538e-27	1	1
chr1:161457426-161457571	0.249352	0.228818	-0.0205337	0.564152	0.18683	0.0230205	0.221024	0.00497289	1	0.564152
chr1:161490582-161490700	0.16775	0.210905	0.0431542	1	3.76349e-13	1.84658e-14	8.07187e-13	9.33704e-27	1	1
chr1:161500605-161500901	0.0606326	0.234769	0.174137	0.711914	0.214497	0.0153647	0.056886	0.00133817	1	0.711914
chr1:161502539-161502939	0.207735	0.19305	-0.0146855	0.807159	0.117045	0.0142454	0.0607364	0.000813519	1	0.807159
chr1:161509869-161510434	0.163292	0.292517	0.129225	0.496663	0.349533	0.0166847	0.132252	0.00486765	1	0.496663
chr1:161531232-161531502	-0.128018	0.127499	0.255517	1	4.58651e-13	3.71829e-14	5.71168e-14	2.9087e-27	1	1
chr1:161582211-161582730	0.0860866	0.233538	0.147452	0.995578	0.00290956	0.000218354	0.0012939	2.70754e-07	1	0.995578
chr1:16161926-16164130	0.114697	-0.0367558	-0.151452	0.980734	0.0129882	0.00239771	0.00387288	7.22405e-06	1	0.980734
chr1:161708556-161709109	-0.110317	-0.157999	-0.0476818	0.650191	0.221	0.0185956	0.107564	0.00264919	1	0.650191
chr1:161709703-161710090	0.24993	0.223786	-0.0261437	0.603795	0.191267	0.027434	0.17292	0.00458384	1	0.603795
chr1:161734487-161734638	0	-0.0854638	-0.0854638	1	6.65536e-13	3.2898e-14	1.15472e-13	5.23591e-27	1	1
chr1:161742313-161742860	0.293399	0.565217	0.271817	0.0360561	0.873163	0.0012891	0.0725699	0.0169219	2	0.873163
chr1:161824914-161825140	0.38021	0.224478	-0.155732	1	8.81189e-14	1.09075e-13	9.67609e-13	1.62398e-26	1	1
chr1:161884131-161885151	0.65105	0.354535	-0.296515	0.308366	0.0621153	0.270559	0.322243	0.0367163	4	0.322243
chr1:161991331-161991719	0.253899	0.220458	-0.0334404	1	1.94081e-13	3.79953e-14	2.22449e-12	1.75768e-26	1	1
chr1:162041076-162041626	0.0729325	0.0493343	-0.0235982	1	1.42343e-13	1.76028e-14	1.14328e-13	1.42245e-27	1	1
chr1:162047899-162048859	0.189801	-0.160475	-0.350276	1	1.96576e-12	2.92055e-13	3.76981e-14	1.83971e-26	1	1
chr1:16212747-16213394	0.0707232	-0.237594	-0.308317	0.92959	0.0519924	0.00501096	0.0133362	7.05754e-05	1	0.92959
chr1:162148792-162149295	0.144899	-0.105262	-0.25016	1	4.91184e-13	5.70212e-14	4.43221e-14	3.0984e-27	1	1
chr1:162185677-162186202	0.102581	0.368945	0.266365	0.217471	0.702302	0.00944407	0.0630719	0.00771087	2	0.702302
chr1:162188892-162189541	0.122532	-0.0269704	-0.149503	0.652657	0.225234	0.0350186	0.083727	0.00336265	1	0.652657
chr1:162206082-162206481	0.164121	0.269709	0.105588	1	5.77328e-13	1.3263e-14	7.20488e-13	9.65159e-27	1	1
chr1:162287577-162287950	0.117245	-0.253055	-0.3703	0.221219	0.691392	0.0467846	0.0310577	0.00954619	2	0.691392
chr1:162289157-162289371	0.070158	0.139545	0.0693872	0.645806	0.22654	0.0191023	0.10585	0.00270143	1	0.645806
chr1:162342460-162342695	-0.390806	-0.156151	0.234654	1	9.3715e-14	2.09308e-13	1.79879e-13	6.33942e-27	1	1
chr1:162347422-162347604	0.332603	0.356595	0.0239922	0.242668	0.208007	0.0154394	0.519982	0.0139037	4	0.519982
chr1:16239710-16239798	0.0056685	0.0416198	0.0359513	0.733178	0.169643	0.0199425	0.0756065	0.0016301	1	0.733178
chr1:162477378-162477779	0	-0.0479087	-0.0479087	1	6.37074e-13	4.98159e-14	2.03613e-13	1.16295e-26	1	1
chr1:162538682-162539076	-0.0963826	-0.0945204	0.00186224	0.677646	0.199106	0.0226041	0.0981106	0.00253301	1	0.677646
chr1:162602828-162603273	0.181235	0.00365877	-0.177577	0.583678	0.28173	0.0537346	0.0755302	0.00532671	1	0.583678
chr1:162603352-162603761	0.0451328	0.150605	0.105472	1	3.33973e-13	2.17873e-14	1.60151e-13	3.59614e-27	1	1
chr1:162698457-162698636	0.717078	0.873264	0.156187	0.0318841	0.161233	0.0016229	0.782204	0.0230564	4	0.782204
chr1:162710705-162711175	0.469976	0.498402	0.0284255	0.32998	0.174113	0.0275344	0.454821	0.0135517	4	0.454821
chr1:162795213-162795381	0.127499	0.0489845	-0.0785147	1	1.90336e-13	3.34963e-14	1.97762e-13	3.8885e-27	1	1
chr1:16288066-16288305	-0.0398726	-0.0280527	0.01182	1	8.62087e-14	1.12835e-14	3.89378e-14	3.50556e-28	1	1
chr1:163135932-163136273	-0.13589	0.13887	0.27476	0.497688	0.395633	0.0295842	0.0721603	0.00493427	1	0.497688
chr1:163136788-163136933	-0.213601	0	0.213601	1	5.34827e-13	9.14776e-13	8.69209e-14	1.92206e-26	1	1
chr1:163604295-163604401	0.0772668	0.0772668	0	1	4.80887e-13	5.35463e-14	6.92832e-13	2.30905e-26	1	1
chr1:163845091-163845327	0.0273496	0.0772542	0.0499046	0.724669	0.178761	0.020195	0.0746759	0.00169872	1	0.724669
chr1:163972859-163973162	0.359124	0.359124	0	1	6.70607e-13	4.41364e-14	8.47899e-11	2.75713e-25	1	1
chr1:164026981-164027373	0.2975	0.2975	0	1	5.31366e-13	3.88503e-14	2.74544e-11	1.20414e-25	1	1
chr1:16411000-16411149	0.351193	0.351193	0	1	4.08321e-13	2.9854e-14	2.10969e-11	7.11035e-26	1	1
chr1:164449739-164450114	0	-0.198098	-0.198098	1	2.71074e-12	3.38491e-14	7.52416e-14	6.09861e-27	1	1
chr1:164537324-164537933	0.0151134	-0.010086	-0.0251995	1	1.02296e-13	1.14988e-14	4.55761e-14	4.4465e-28	1	1
chr1:16454986-16455294	0.238067	0.29235	0.0542824	0.503411	0.145275	0.0104093	0.337193	0.00371202	1	0.503411
chr1:164587686-164588016	-0.0968981	0.037327	0.134225	0.639216	0.243623	0.0483091	0.0654541	0.00339772	1	0.639216
chr1:164604744-164606144	0.524234	0.326676	-0.197557	0.787825	0.0815631	0.0353642	0.0935564	0.00169112	1	0.787825
chr1:164616582-164617024	0.315452	0.146	-0.169452	0.63881	0.171787	0.0543062	0.12963	0.00546644	1	0.63881
chr1:164630265-164630649	0.113933	0.0398337	-0.0740989	0.671804	0.196283	0.0271227	0.101876	0.00291393	1	0.671804
chr1:164641821-164642389	0.147658	-0.215196	-0.362854	0.675957	0.28906	0.0159514	0.018354	0.000677398	1	0.675957
chr1:16465858-16466251	0.0563999	0.201268	0.144868	1	6.14357e-13	2.05174e-14	1.87424e-13	5.8445e-27	1	1
chr1:164663917-164664540	0.549259	0.259331	-0.289928	1	7.18673e-14	1.5587e-12	2.45782e-12	2.23304e-25	1	1
chr1:164685927-164686802	0.123048	0.131663	0.00861531	0.556556	0.199074	0.0193327	0.220591	0.00444695	1	0.556556
chr1:164694709-164694830	0.00979173	-0.0704953	-0.080287	0.697436	0.211629	0.0200883	0.0690349	0.00181177	1	0.697436
chr1:164717534-164718046	0.185406	0.330649	0.145243	0.379288	0.470268	0.0139486	0.129718	0.00677826	2	0.470268
chr1:164729514-164729967	0.0789386	0.197092	0.118153	0.517255	0.342304	0.0203013	0.115366	0.00477374	1	0.517255
chr1:164740768-164741255	0.191407	0.195492	0.00408552	0.534679	0.197581	0.0266132	0.235039	0.00608874	1	0.534679
chr1:164743752-164743921	-0.00984453	-0.110178	-0.100333	1	2.28756e-13	1.3799e-14	5.33983e-14	8.72069e-28	1	1
chr1:164752971-164753214	0.20837	0.20837	0	1	3.18346e-13	2.87238e-14	2.74663e-12	2.0913e-26	1	1
chr1:164778371-164778489	-0.18678	0	0.18678	1	6.56073e-13	1.12216e-12	1.06626e-13	2.8923e-26	1	1
chr1:16485453-16486049	0.591172	0.978616	0.387444	0.00304604	0.885247	6.89559e-05	0.0827682	0.0288701	2	0.885247
chr1:16488477-16488876	-0.137134	-0.108294	0.0288404	1	1.53251e-13	2.31563e-14	8.71111e-14	1.46686e-27	1	1
chr1:16498721-16499145	0.0837595	0.226908	0.143148	0.397558	0.471471	0.0165597	0.107912	0.00649889	2	0.471471
chr1:16508371-16508824	0.00716659	0.251789	0.244622	0.895774	0.087212	0.00500778	0.0119113	9.48826e-05	1	0.895774
chr1:165335288-165335407	0	-0.121975	-0.121975	1	9.55233e-13	2.98489e-14	8.99709e-14	4.44976e-27	1	1
chr1:16548500-16548729	0.0839459	0.00325472	-0.0806912	0.710731	0.17754	0.0235621	0.0860533	0.00211395	1	0.710731
chr1:165485831-165486054	-0.198825	0	0.198825	1	3.50508e-13	3.54528e-13	7.36906e-14	8.31017e-27	1	1
chr1:165567399-165567738	0.263274	0.849918	0.586644	0.287315	0.699157	0.000536625	0.0126785	0.000313176	2	0.699157
chr1:165715880-165716092	-0.129027	-0.0444759	0.0845511	1	1.90223e-13	7.19261e-14	8.73339e-14	3.16079e-27	1	1
chr1:165734176-165734501	-0.026115	0.0630694	0.0891843	1	1.26612e-13	1.53062e-14	4.82422e-14	6.2781e-28	1	1
chr1:165735302-165735704	0.0283371	0.0474317	0.0190945	0.701147	0.184631	0.0218001	0.0902745	0.00214743	1	0.701147
chr1:165799232-165799549	-0.0593732	-0.127988	-0.0686149	0.683015	0.213567	0.0179506	0.0834801	0.00198722	1	0.683015
chr1:165807505-165807905	0.252391	0.220171	-0.0322202	1	1.97365e-13	3.86382e-14	2.26213e-12	1.81767e-26	1	1
chr1:165811290-165812509	0.149236	0.102305	-0.0469316	0.746058	0.156534	0.0204773	0.0753802	0.00155076	1	0.746058
chr1:16581381-16581755	0.206337	0.2114	0.00506326	0.41476	0.209036	0.0187078	0.349927	0.00756963	1	0.41476
chr1:165826148-165826868	-0.090204	-0.45767	-0.367466	1	3.1871e-11	2.90213e-14	2.57486e-13	4.50744e-26	1	1
chr1:165827027-165827426	0.0594217	-0.306813	-0.366234	0.197794	0.724945	0.0331695	0.0349658	0.00912565	2	0.724945
chr1:165827438-165828563	-0.145386	-0.894195	-0.748809	0.00358086	0.976814	0.000779141	0.00797704	0.0108494	2	0.976814
chr1:165835241-165835596	-0.106554	-0.243973	-0.137419	0.583067	0.277957	0.0182806	0.11719	0.00350604	1	0.583067
chr1:165840668-165840805	0.139717	0.0790032	-0.0607136	0.649337	0.183657	0.0279197	0.1355	0.00358547	1	0.649337
chr1:165845511-165845717	0.0302464	-0.348208	-0.378454	0.0613393	0.897901	0.0139214	0.0182071	0.00863154	2	0.897901
chr1:165912196-165912369	0	-0.156494	-0.156494	1	1.59672e-12	3.15406e-14	8.16416e-14	5.12917e-27	1	1
chr1:165958922-165958970	-0.352329	-0.126127	0.226202	1	1.12331e-13	2.34697e-13	1.28392e-13	5.5538e-27	1	1
chr1:166244706-166246656	0.0110855	0.105342	0.0942561	0.791213	0.15056	0.0122967	0.0452206	0.000710352	1	0.791213
chr1:16639005-16639267	0.143437	0.0939836	-0.0494532	0.643726	0.207728	0.025303	0.119905	0.00333848	1	0.643726
chr1:16640040-16640467	0.212136	0.144204	-0.0679318	0.606146	0.156089	0.0326107	0.200213	0.00494116	1	0.606146
chr1:166813423-166813796	-0.0190574	-0.0920146	-0.0729572	0.620529	0.261978	0.0245857	0.0897651	0.00314259	1	0.620529
chr1:166871457-166871827	-0.000492687	0.763318	0.76381	7.93912e-05	0.994804	1.73756e-05	3.35442e-05	0.00506599	2	0.994804
chr1:166906349-166906384	0.0529459	0.0529459	0	1	8.33159e-13	9.27714e-14	1.20036e-12	6.93112e-26	1	1
chr1:167001927-167002135	0.250485	0.250485	0	1	4.08304e-13	3.31632e-14	8.62072e-12	4.94561e-26	1	1
chr1:167007563-167007925	0	-0.0892622	-0.0892622	1	6.24446e-13	3.08669e-14	1.08342e-13	4.60935e-27	1	1
chr1:167008594-167009012	0.416544	0.416544	0	1	8.97529e-13	5.31748e-14	2.77704e-10	7.09992e-25	1	1
chr1:167012888-167013850	-0.0367705	-0.043893	-0.00712252	0.853883	0.0942454	0.0106706	0.0407829	0.000417841	1	0.853883
chr1:167027749-167028556	-0.0523297	-0.0455444	0.00678521	1	9.14552e-14	1.02802e-14	4.07462e-14	3.554e-28	1	1
chr1:167033581-167034970	0.134936	-0.00812267	-0.143059	0.966461	0.0218556	0.00284236	0.00882026	2.07475e-05	1	0.966461
chr1:167100500-167100646	-0.0123965	-0.0370319	-0.0246354	0.751815	0.163901	0.0172606	0.0657387	0.00128481	1	0.751815
chr1:167104591-167104884	-0.0476285	-0.010604	0.0370245	1	9.34162e-14	1.22268e-14	4.21932e-14	4.11623e-28	1	1
chr1:167134006-167134201	-0.0999566	-0.253877	-0.15392	0.565491	0.270115	0.0173719	0.142989	0.00403279	1	0.565491
chr1:167135178-167135838	-0.0956657	-0.667932	-0.572267	0.0122606	0.975484	0.000843724	0.00701719	0.00439456	2	0.975484
chr1:167140302-167140684	0	-0.101714	-0.101714	1	1.24935e-12	3.90393e-14	1.17673e-13	7.61175e-27	1	1
chr1:167180498-167180646	-0.0762892	-0.26656	-0.190271	1	1.55668e-13	6.38986e-15	3.40625e-14	2.91284e-28	1	1
chr1:167348170-167348361	0.128175	0.0508072	-0.0773678	1	1.91676e-13	3.37321e-14	1.99154e-13	3.94345e-27	1	1
chr1:167411422-167411652	-0.314802	-0.373155	-0.0583531	0.399851	0.183777	0.0131629	0.394131	0.00907859	1	0.399851
chr1:167420189-167420303	0.29273	0.391028	0.098298	0.176323	0.397184	0.00694378	0.40419	0.0153588	4	0.40419
chr1:167441418-167441813	-0.339309	-0.097057	0.242252	1	1.78923e-13	5.91364e-13	1.12865e-13	1.02329e-26	1	1
chr1:167448203-167448618	0.206136	0.121097	-0.0850389	1	1.30881e-13	3.28518e-14	3.32779e-13	4.18799e-27	1	1
chr1:167453055-167453258	0.0550226	0.109083	0.0540608	0.603307	0.258684	0.0223764	0.112054	0.00357963	1	0.603307
chr1:167454489-167455261	0.105761	0.0364287	-0.0693324	0.672544	0.195799	0.0270478	0.101711	0.00289822	1	0.672544
chr1:167458411-167459121	0.045085	-0.110812	-0.155897	0.608844	0.287373	0.0285217	0.0720997	0.00316249	1	0.608844
chr1:167480047-167480596	0.0357379	0.147842	0.112104	0.545255	0.35047	0.020557	0.0800313	0.00368757	1	0.545255
chr1:167485953-167486207	-0.0921348	-0.0311439	0.0609909	0.707394	0.17814	0.0213313	0.0910556	0.00207912	1	0.707394
chr1:167517632-167517898	0.164565	0.189491	0.0249264	0.546693	0.230391	0.0216236	0.196226	0.00506612	1	0.546693
chr1:167518350-167518582	0.461772	0.427064	-0.0347077	1	4.06184e-13	9.07335e-14	1.66957e-10	5.71406e-25	1	1
chr1:167570801-167570947	0.00342053	0.108283	0.104862	0.576146	0.301165	0.0245089	0.0942972	0.00388316	1	0.576146
chr1:167597346-167597891	0.00241885	0.0421399	0.039721	1	3.88079e-14	4.50947e-15	1.8147e-14	6.58814e-29	1	1
chr1:167638239-167638527	-0.0905086	0.12516	0.215669	1	9.527e-13	9.54124e-14	6.69998e-14	9.10776e-27	1	1
chr1:167651082-167651382	0.333803	0.333803	0	1	4.42828e-13	3.2377e-14	2.28799e-11	8.36293e-26	1	1
chr1:167665693-167665987	0	-0.0900505	-0.0900505	1	6.16445e-13	3.04714e-14	1.06954e-13	4.49198e-27	1	1
chr1:167708791-167709716	0.060672	0.123954	0.0632821	1	4.8174e-14	4.41516e-15	2.51266e-14	9.42659e-29	1	1
chr1:167722459-167723199	0.0628052	0.16282	0.100015	0.868234	0.0845439	0.00535164	0.0416185	0.000252167	1	0.868234
chr1:167739871-167740226	0.109115	0.0402148	-0.0689001	0.753676	0.144549	0.0195092	0.0807723	0.00149303	1	0.753676
chr1:167766430-167766835	0.157886	0.120011	-0.0378752	1	1.28455e-13	1.75334e-14	1.95383e-13	1.8716e-27	1	1
chr1:167981249-167981879	-0.159093	0.061386	0.220479	0.476446	0.378066	0.0708127	0.0671875	0.00748723	1	0.476446
chr1:168049556-168050100	0.0660947	0.0490802	-0.0170145	0.661899	0.211037	0.0250206	0.0991795	0.00286378	1	0.661899
chr1:168052197-168052698	-0.090204	-0.165902	-0.0756982	1	2.49297e-13	1.40817e-14	7.7009e-14	1.24744e-27	1	1
chr1:168133708-168133971	0.146939	-0.159933	-0.306872	1	1.42836e-12	1.04095e-13	3.79831e-14	7.00516e-27	1	1
chr1:168207771-168208118	0.0444763	0.00303226	-0.0414441	1	8.61392e-14	9.89119e-15	4.21981e-14	3.40627e-28	1	1
chr1:168226158-168226595	0.194528	0.283133	0.0886054	1	2.89829e-13	9.60537e-15	3.31043e-13	2.98572e-27	1	1
chr1:168409088-168409290	-0.0214699	-0.052727	-0.0312572	0.666345	0.212378	0.0244038	0.0941604	0.00271297	1	0.666345
chr1:168459877-168460263	-0.0970295	0.0706399	0.167669	1	5.40641e-13	1.29103e-13	7.29501e-14	7.45438e-27	1	1
chr1:168489414-168490080	0.209924	0.0222722	-0.187651	0.661771	0.202797	0.0418092	0.0898844	0.0037376	1	0.661771
chr1:168659060-168659375	-0.0340577	0.201409	0.235467	1	1.173e-12	4.29677e-14	8.20241e-14	8.0649e-27	1	1
chr1:168659550-168659801	0.0546203	0.253899	0.199278	1	1.16912e-12	1.85926e-14	2.11068e-13	9.45554e-27	1	1
chr1:168721421-168721695	-0.192411	-0.0161176	0.176294	0.609047	0.239376	0.0454965	0.101292	0.00478842	1	0.609047
chr1:168812281-168812520	0.357973	0.327343	-0.0306294	0.418224	0.197013	0.0204374	0.35572	0.00860624	1	0.418224
chr1:168814467-168814759	-0.163631	0.268685	0.432317	0.422333	0.515364	0.0228568	0.035856	0.00358992	2	0.515364
chr1:168814971-168815271	0.0718073	0.0818378	0.0100305	1	1.39267e-13	1.59515e-14	8.64694e-14	1.07596e-27	1	1
chr1:168876352-168876790	-0.157825	0.0837519	0.241577	0.626224	0.271212	0.0296745	0.0698744	0.00301518	1	0.626224
chr1:168988477-168989241	-0.442965	0.0475048	0.49047	0.327453	0.463134	0.145962	0.0488961	0.0145545	2	0.463134
chr1:169016387-169016783	0.241265	0.229487	-0.0117783	0.799815	0.098168	0.00999725	0.0912291	0.000791085	1	0.799815
chr1:169042300-169042475	0.133357	-0.235986	-0.369343	0.519828	0.402241	0.0345287	0.0401308	0.00327183	1	0.519828
chr1:169069130-169069617	-0.243781	0.0321609	0.275942	0.339964	0.42004	0.163454	0.0616721	0.0148692	2	0.42004
chr1:169104441-169104856	-0.018487	-0.103912	-0.0854249	0.663128	0.233613	0.0205327	0.0804541	0.0022719	1	0.663128
chr1:16944106-16944506	0.13797	-0.0184106	-0.15638	0.57044	0.288588	0.0554478	0.0796618	0.00586316	1	0.57044
chr1:169442171-169442460	-0.0467707	-0.171507	-0.124736	1	4.69465e-13	1.56816e-14	7.07517e-14	1.67948e-27	1	1
chr1:16963640-16964066	-0.262279	-0.0380236	0.224256	1	2.49232e-13	4.55694e-13	8.87188e-14	8.92802e-27	1	1
chr1:169663295-169663753	0.033223	-0.0828163	-0.116039	0.605897	0.296294	0.0237183	0.0713022	0.00278854	1	0.605897
chr1:16967700-16968035	-0.0443329	-0.240859	-0.196526	1	1.31318e-12	1.75289e-14	7.98358e-14	3.06138e-27	1	1
chr1:169735134-169735425	-0.12224	-0.781265	-0.659025	0.000175686	0.999183	2.7294e-05	9.55394e-05	0.000518389	2	0.999183
chr1:169765745-169766055	-0.0947481	0.0401374	0.134886	0.572486	0.291588	0.0530574	0.0778344	0.00503459	1	0.572486
chr1:169778411-169778733	0.280806	0.24393	-0.0368763	0.423509	0.137992	0.0215786	0.409712	0.0072084	1	0.423509
chr1:169789749-169790283	-0.0981443	-0.197293	-0.0991487	1	3.53819e-13	1.26339e-14	8.12185e-14	1.41899e-27	1	1
chr1:169865106-169865428	-0.0224245	-0.104031	-0.0816064	0.838167	0.114605	0.00956417	0.0372484	0.000415068	1	0.838167
chr1:169869751-169869971	-0.0535721	-0.198257	-0.144685	1	7.74549e-13	1.63553e-14	7.50554e-14	2.2338e-27	1	1
chr1:169884866-169885647	0.626434	0.502776	-0.123659	0.302531	0.101174	0.0488656	0.52946	0.0179696	4	0.52946
chr1:169897137-169897365	-0.0440438	0	0.0440438	1	6.54722e-13	1.36951e-13	2.97976e-13	2.95769e-26	1	1
chr1:169921750-169922121	0.0753883	0.0753883	0	1	4.98482e-13	5.55054e-14	7.18181e-13	2.48111e-26	1	1
chr1:17027047-17027375	0.0051528	0.446839	0.441686	0.1209	0.84103	0.00668847	0.0246659	0.00671613	2	0.84103
chr1:170487113-170487874	0.12435	-0.119427	-0.243776	0.847771	0.0984007	0.0162335	0.0370607	0.000534264	1	0.847771
chr1:170525956-170526352	0.178084	-0.142134	-0.320218	0.330784	0.529772	0.0829914	0.044898	0.0115549	2	0.529772
chr1:170555680-170555943	0.0340226	0.135863	0.101841	0.597906	0.28372	0.0234469	0.0914804	0.00344595	1	0.597906
chr1:170555945-170556415	-0.139364	0.100457	0.23982	0.363935	0.521439	0.0537582	0.0521823	0.00868604	2	0.521439
chr1:170562465-170562669	-0.206477	0	0.206477	1	5.63279e-13	9.63441e-13	9.1545e-14	2.132e-26	1	1
chr1:170630770-170630911	0.0329632	0.0444716	0.0115084	0.832036	0.101035	0.0117943	0.054525	0.000609136	1	0.832036
chr1:170635640-170635690	-0.194902	-0.11464	0.0802619	1	1.11642e-13	2.8526e-14	8.23372e-14	1.29797e-27	1	1
chr1:1708245-1708356	0.0834097	-0.121554	-0.204964	0.44071	0.457056	0.0414997	0.0550374	0.00569644	2	0.457056
chr1:170855567-170856167	0.373482	-0.272784	-0.646266	0.173308	0.554871	0.238615	0.0131693	0.0200368	2	0.554871
chr1:170857269-170857451	-0.121999	-0.0406168	0.0813823	0.681416	0.200521	0.023292	0.0923091	0.0024612	1	0.681416
chr1:171110663-171111062	0.0772668	-0.134864	-0.212131	1	1.48505e-12	5.50765e-14	5.47594e-14	5.66574e-27	1	1
chr1:171193408-171193696	0.166527	0.0100719	-0.156455	0.689446	0.188091	0.036085	0.083418	0.0029609	1	0.689446
chr1:171221729-171222248	0.2975	0.189205	-0.108296	1	1.15578e-13	7.27074e-14	9.55338e-13	1.36233e-26	1	1
chr1:171328060-171328373	-0.142921	-0.656754	-0.513833	0.0360361	0.889858	0.00364381	0.0558169	0.0146454	2	0.889858
chr1:171464198-171464618	0.303615	0.27082	-0.0327952	1	2.21406e-13	4.62143e-14	6.21007e-12	3.89494e-26	1	1
chr1:171473258-171473620	-0.0924848	-0.0450444	0.0474404	1	2.00056e-13	4.4733e-14	9.19471e-14	2.72341e-27	1	1
chr1:171652365-171652734	0.405026	0.348589	-0.0564368	1	7.04363e-14	1.50036e-14	4.99692e-13	2.1688e-27	1	1
chr1:171817326-171817511	0.0711322	0.134858	0.0637259	0.639135	0.2315	0.0194914	0.107051	0.002822	1	0.639135
chr1:171834866-171834938	0.159413	0.20232	0.042907	1	3.96171e-13	1.94384e-14	8.49702e-13	1.03465e-26	1	1
chr1:172112073-172112841	0.268495	0.295274	0.026779	0.597062	0.241301	0.0178935	0.140231	0.00351304	1	0.597062
chr1:172150161-172151174	-0.140996	0.371663	0.512659	0.371324	0.578197	0.0252927	0.0219593	0.00322723	2	0.578197
chr1:172151760-172151942	-0.0449203	-0.0263938	0.0185265	0.951527	0.0306822	0.00397135	0.0137743	4.56064e-05	1	0.951527
chr1:172154040-172154650	0.0357965	0.141921	0.106125	0.623883	0.264516	0.023063	0.0855506	0.00298713	1	0.623883
chr1:172178926-172179250	0.140673	0.0217396	-0.118933	1	1.94866e-13	3.43486e-14	1.09912e-13	2.66414e-27	1	1
chr1:172180692-172180987	-0.051094	-0.0380236	0.0130704	1	3.043e-13	4.02373e-14	1.28052e-13	4.48935e-27	1	1
chr1:17222096-17222316	-0.322789	-0.113698	0.209091	0.733317	0.130914	0.0239631	0.109738	0.00206822	1	0.733317
chr1:172329752-172330108	0.00649483	-0.179699	-0.186194	0.649583	0.277178	0.0179895	0.0535546	0.00169512	1	0.649583
chr1:172351783-172351969	0.0734096	-0.0246724	-0.098082	1	4.32631e-13	3.78425e-14	9.97168e-14	4.0804e-27	1	1
chr1:172359986-172360197	0.460176	0.472882	0.0127062	0.136985	0.168263	0.0104164	0.665771	0.0185645	4	0.665771
chr1:172360216-172360786	0.106589	0.266267	0.159678	0.531875	0.354695	0.0177427	0.0919231	0.00376344	1	0.531875
chr1:172468773-172469106	0.0411034	-0.196608	-0.237712	0.316575	0.602837	0.0244173	0.050701	0.0054698	2	0.602837
chr1:172666624-172667000	0.117116	-0.0631812	-0.180297	0.929574	0.0458466	0.00737378	0.017101	0.00010475	1	0.929574
chr1:172673281-172673413	0.139548	0.217593	0.0780451	1	3.03986e-13	1.31238e-14	2.28255e-13	2.99452e-27	1	1
chr1:172715331-172715884	0.0201332	0.311537	0.291404	0.223617	0.707457	0.0135876	0.0475656	0.00777276	2	0.707457
chr1:172788060-172788375	-0.223585	0.0631036	0.286689	0.428392	0.37671	0.144601	0.0418574	0.00843877	1	0.428392
chr1:172814593-172814994	-0.0214116	0.190121	0.211532	0.498271	0.406343	0.0267917	0.06422	0.00437411	1	0.498271
chr1:172903011-172903543	-0.0467707	-0.0436833	0.00308745	1	2.93559e-13	3.88171e-14	1.23532e-13	4.17802e-27	1	1
chr1:173092149-173092853	0.521893	1.05728	0.535382	0.00259649	0.972584	3.23592e-05	0.0158018	0.00898509	2	0.972584
chr1:173297695-173297982	0.145998	0.145998	0	1	3.20026e-13	3.20774e-14	1.12831e-12	1.47012e-26	1	1
chr1:173334265-173334699	0.066815	-0.0274626	-0.0942776	1	2.50231e-13	2.67945e-14	1.06244e-13	2.56061e-27	1	1
chr1:173352435-173352585	0.0244345	0.0372396	0.0128051	0.96041	0.0232457	0.00275023	0.0135631	3.10149e-05	1	0.96041
chr1:173366355-173366772	0.209173	0.0930507	-0.116122	1	1.36363e-13	4.06059e-14	1.8822e-13	3.51969e-27	1	1
chr1:173388536-173388750	-0.0222735	0.0396525	0.061926	1	1.2613e-13	1.54185e-14	6.05382e-14	7.57433e-28	1	1
chr1:173393962-173394576	0.103153	-0.770544	-0.873697	0.0272218	0.963383	0.005551	0.00179796	0.00204621	2	0.963383
chr1:173394972-173395551	-0.141621	-0.647129	-0.505508	0.0639587	0.897955	0.00309709	0.0290747	0.00591494	2	0.897955
chr1:173396547-173397021	0.687465	0.590589	-0.0968756	0.172111	0.0836866	0.0254487	0.698858	0.0198956	4	0.698858
chr1:173414104-173414419	0.12078	0.310499	0.18972	1	1.75766e-12	1.44798e-14	4.46863e-13	1.76804e-26	1	1
chr1:173442757-173443011	-0.100111	0.0658714	0.165982	0.611184	0.273412	0.0309596	0.0808962	0.00354885	1	0.611184
chr1:173453412-173454060	0.32805	-0.0813803	-0.40943	0.323456	0.367339	0.250177	0.0381142	0.0209132	2	0.367339
chr1:173655022-173655343	-0.0361635	-0.193102	-0.156939	1	8.73246e-13	1.84393e-14	8.46193e-14	2.83935e-27	1	1
chr1:173816604-173816967	-0.0653226	0.0334857	0.0988083	0.6703	0.215933	0.0313941	0.0795859	0.00278734	1	0.6703
chr1:173820473-173820751	0.0529459	-0.115955	-0.168901	1	5.04992e-13	3.42379e-14	6.31865e-14	2.8122e-27	1	1
chr1:17386856-17387228	0.156106	0.0988978	-0.0572084	0.637433	0.188685	0.032782	0.136957	0.00414296	1	0.637433
chr1:173945431-173946046	0.109548	0.0144365	-0.0951112	0.638898	0.214368	0.0417306	0.100691	0.00431258	1	0.638898
chr1:173963967-173964290	-0.12017	-0.00642607	0.113744	0.615675	0.236806	0.0553954	0.0874943	0.0046291	1	0.615675
chr1:17418137-17418563	0.0187126	-0.278289	-0.297002	0.150334	0.790708	0.0196103	0.0320895	0.00725753	2	0.790708
chr1:174239336-174239650	0.144538	0.174827	0.0302888	0.560509	0.196239	0.019053	0.219869	0.00433038	1	0.560509
chr1:17426173-17427143	0.0350548	-0.249507	-0.284562	0.241381	0.701094	0.0214259	0.0311739	0.0049258	2	0.701094
chr1:17432309-17432923	-0.0361776	0.0701884	0.106366	0.709675	0.197217	0.0246465	0.0665571	0.00190373	1	0.709675
chr1:17437959-17438451	-0.110201	-0.438102	-0.327901	0.099947	0.853801	0.00370246	0.0381897	0.00435937	2	0.853801
chr1:174537953-174538069	-0.0100501	0.175028	0.185078	1	1.59655e-12	5.84826e-14	1.11642e-13	1.49406e-26	1	1
chr1:174546297-174546724	0.0646105	-0.0764819	-0.141092	1	5.9921e-13	4.06258e-14	7.49754e-14	3.95945e-27	1	1
chr1:174788472-174788703	0.217492	0.113983	-0.103509	1	1.42746e-13	4.25066e-14	1.9703e-13	3.8569e-27	1	1
chr1:174795062-174795358	-0.129732	0.00958124	0.139313	0.658851	0.229801	0.0464945	0.0618649	0.00298836	1	0.658851
chr1:174801773-174802111	-0.103922	-0.196417	-0.0924952	1	3.46867e-13	1.23857e-14	7.96226e-14	1.36377e-27	1	1
chr1:174802868-174803197	-0.0981443	-0.136148	-0.0380039	1	2.90744e-13	1.64228e-14	8.98121e-14	1.69671e-27	1	1
chr1:174809805-174810515	0.0866282	0.0363945	-0.0502338	0.670657	0.189006	0.024198	0.113307	0.00283178	1	0.670657
chr1:174826125-174826417	-0.0411107	-0.164398	-0.123287	1	5.11059e-13	1.7071e-14	7.70202e-14	1.99026e-27	1	1
chr1:174891487-174891849	0.208243	0.0488856	-0.159357	0.611169	0.210846	0.0599516	0.1118	0.00623353	1	0.611169
chr1:174922450-174922846	0.232265	-0.0312079	-0.263473	0.649596	0.216714	0.0590649	0.0703575	0.00426772	1	0.649596
chr1:174923014-174923783	-0.195846	-0.26369	-0.0678439	0.537027	0.265346	0.0175489	0.175113	0.00496504	1	0.537027
chr1:174937110-174937630	0.107807	0.405539	0.297731	0.271725	0.645908	0.00958504	0.0667508	0.00603091	2	0.645908
chr1:174976799-174977136	-0.0884331	-0.136693	-0.0482599	1	3.06002e-13	1.72847e-14	9.45254e-14	1.87947e-27	1	1
chr1:175133126-175133324	0.0308013	-0.114028	-0.144829	1	3.75597e-13	1.89301e-14	5.22928e-14	1.35862e-27	1	1
chr1:175156196-175157421	0.193252	0.142216	-0.0510361	0.711651	0.169009	0.0219007	0.0953436	0.00209541	1	0.711651
chr1:175169599-175170552	0.373477	0.309962	-0.0635148	0.49409	0.191598	0.0289567	0.277599	0.00775526	1	0.49409
chr1:175178340-175178521	0.180392	0.243295	0.0629021	1	1.13811e-13	7.61534e-15	1.01281e-13	6.26692e-28	1	1
chr1:17577178-17577543	-0.0152817	-0.162097	-0.146815	0.81367	0.121443	0.0123827	0.0518339	0.000670756	1	0.81367
chr1:175809386-175809827	-0.231564	-0.243045	-0.0114802	1	1.74986e-13	1.20739e-14	1.64072e-13	1.7375e-27	1	1
chr1:175894652-175895077	-0.0757577	-0.0377997	0.037958	0.674466	0.203426	0.0256418	0.0937805	0.00268619	1	0.674466
chr1:175918178-175918472	-0.160816	-0.185126	-0.0243107	0.655317	0.187592	0.0187632	0.135436	0.0028922	1	0.655317
chr1:175933845-175934230	0.155466	0.0913628	-0.0641031	0.957912	0.0191163	0.00294363	0.0199917	3.62087e-05	1	0.957912
chr1:175965300-175965409	0.139774	0.0510487	-0.0887249	1	1.62448e-13	2.85884e-14	1.68786e-13	2.8325e-27	1	1
chr1:176147232-176148115	0.0966194	0.139774	0.0431542	1	3.50866e-13	2.47131e-14	3.97379e-13	7.2948e-27	1	1
chr1:1765371-1765709	-0.0760489	-0.294327	-0.218278	0.365527	0.517054	0.016153	0.095617	0.00564914	2	0.517054
chr1:176688370-176688705	-0.051094	0	0.051094	1	5.28251e-13	1.10496e-13	2.40416e-13	1.92539e-26	1	1
chr1:176825615-176825882	0.20232	0.160505	-0.0418147	1	1.72132e-13	3.0531e-14	8.06218e-13	7.84378e-27	1	1
chr1:176914188-176914452	0.344168	0.380332	0.0361635	1	8.85555e-13	1.88833e-14	1.65834e-11	9.15087e-26	1	1
chr1:177938048-177938455	-0.149846	0.138579	0.288425	1	1.11786e-12	1.44358e-13	4.63402e-14	9.49851e-27	1	1
chr1:178008988-178009369	-0.110258	0.100913	0.211171	0.505419	0.381888	0.0382955	0.0691149	0.00528244	1	0.505419
chr1:178010688-178010960	-0.130624	0.0772668	0.20789	1	6.92106e-13	2.35959e-13	6.09503e-14	1.0246e-26	1	1
chr1:178021653-178022482	0.102629	0.0920988	-0.0105307	1	2.87048e-14	3.36031e-15	1.43759e-14	3.80129e-29	1	1
chr1:178026403-178026757	-0.056463	0.152019	0.208482	0.72933	0.194287	0.0157804	0.0593169	0.00128572	1	0.72933
chr1:178027299-178027798	0.0477025	0.480247	0.432545	0.0274603	0.953377	0.00181592	0.00928985	0.00805708	2	0.953377
chr1:178028690-178028786	0.190707	0.148893	-0.0418147	1	1.84026e-13	3.26406e-14	8.61926e-13	8.9652e-27	1	1
chr1:178067299-178067878	-0.0784778	-0.0559806	0.0224973	0.708928	0.185173	0.0213867	0.0825384	0.00197427	1	0.708928
chr1:178069139-178069223	-0.0714425	-0.121315	-0.049872	1	2.29034e-13	2.04652e-14	8.97396e-14	1.75738e-27	1	1
chr1:178076069-178076420	0.0453455	-0.0128604	-0.0582059	1	6.66767e-14	7.75357e-15	3.32131e-14	2.06197e-28	1	1
chr1:178149038-178149463	0.272661	0.198767	-0.0738939	1	1.24683e-13	4.09137e-14	7.75789e-13	7.93508e-27	1	1
chr1:178205599-178205872	0.0407094	0.134085	0.093376	0.601427	0.260174	0.022489	0.112291	0.00361899	1	0.601427
chr1:178212000-178212130	0.231662	0.151294	-0.0803681	1	1.4176e-13	4.65173e-14	8.82043e-13	1.02575e-26	1	1
chr1:17842733-17843657	0.0943531	-0.423819	-0.518172	0.208501	0.752837	0.0173146	0.017652	0.00369544	2	0.752837
chr1:178501364-178501710	0.178287	0.282085	0.103798	1	5.55861e-13	1.27699e-14	6.93698e-13	8.94718e-27	1	1
chr1:178505941-178506507	-0.413653	-0.794065	-0.380413	0.110395	0.501911	0.00182214	0.372188	0.0136841	2	0.501911
chr1:178506658-178507363	-0.229658	-0.504522	-0.274864	0.920395	0.0443062	0.00239378	0.0328232	8.1741e-05	1	0.920395
chr1:178509324-178509821	0.0549911	-0.0714261	-0.126417	0.632933	0.254853	0.0284851	0.0806193	0.00310897	1	0.632933
chr1:178537823-178538107	0.247149	0.159727	-0.087422	1	1.27209e-13	4.17426e-14	7.91507e-13	8.25988e-27	1	1
chr1:178547461-178548159	0.315523	0.409284	0.093761	0.30901	0.375822	0.0104529	0.294731	0.00998474	2	0.375822
chr1:178550346-178551002	0.463347	1.02278	0.559433	0.995945	0.00387483	5.72095e-06	0.000174084	8.26766e-09	1	0.995945
chr1:17856639-17857020	-0.130636	-0.0705541	0.0600821	0.691616	0.187184	0.0243829	0.0943772	0.00244026	1	0.691616
chr1:178568860-178569449	-0.419023	-0.229518	0.189505	0.490813	0.118224	0.0539533	0.325791	0.0112188	1	0.490813
chr1:178574973-178575651	0.111214	0.950628	0.839415	0.0140989	0.984877	0.000141075	0.000420065	0.000463134	2	0.984877
chr1:178577463-178577851	0.0847201	0.0272597	-0.0574604	0.680086	0.198169	0.0249433	0.0942056	0.0025955	1	0.680086
chr1:178620153-178620620	-0.351824	-0.141666	0.210157	0.780787	0.107471	0.0158616	0.0946687	0.00121232	1	0.780787
chr1:178633457-178633693	0.121884	0.379568	0.257684	0.0965772	0.843952	0.00475614	0.0442338	0.0104805	2	0.843952
chr1:17871432-17872558	0.10387	0.193899	0.0900284	0.520665	0.341025	0.0200319	0.113636	0.00464206	1	0.520665
chr1:17877289-17877664	-0.0566087	0.030737	0.0873458	1	8.16148e-14	1.18477e-14	3.51729e-14	3.19975e-28	1	1
chr1:178778307-178778706	0.0706399	-0.0498294	-0.120469	1	3.5274e-13	3.08544e-14	8.13029e-14	2.71255e-27	1	1
chr1:178836513-178837351	0.687412	0.681528	-0.0058838	0.668408	0.105772	0.0120316	0.211957	0.00183163	1	0.668408
chr1:17886381-17886722	0.0869844	0.214148	0.127164	0.497156	0.384532	0.0205066	0.0931239	0.00468207	1	0.497156
chr1:178865097-178865582	0.184079	0.326431	0.142353	1	1.17729e-12	1.22205e-14	8.24992e-13	1.70133e-26	1	1
chr1:178943119-178943254	-0.0219774	0.0646105	0.0865879	1	3.92244e-13	5.18995e-14	1.40332e-13	6.2999e-27	1	1
chr1:178972667-178972945	-0.00885583	-0.28155	-0.272694	0.914534	0.0713969	0.00294582	0.0110717	5.11644e-05	1	0.914534
chr1:178989115-178989498	0.0146541	-0.0154868	-0.0301409	1	1.754e-13	1.86471e-14	8.13381e-14	1.33973e-27	1	1
chr1:179003921-179004184	-0.310911	-0.00298829	0.307922	0.47208	0.306246	0.117214	0.0937953	0.0106643	1	0.47208
chr1:179058936-179059330	-0.101296	-0.203566	-0.10227	1	6.23744e-13	1.40794e-14	1.01933e-13	2.38584e-27	1	1
chr1:179117050-179117151	-0.0524261	-0.0995237	-0.0470976	0.66796	0.230467	0.0202134	0.0791695	0.00219068	1	0.66796
chr1:179156749-179157453	-0.0304235	0.211407	0.24183	0.656826	0.260318	0.0170413	0.0639109	0.00190315	1	0.656826
chr1:179160098-179160370	0.0730881	0.14323	0.0701417	0.60341	0.278707	0.021683	0.0929422	0.0032581	1	0.60341
chr1:17916073-17916435	0.125075	-0.0269876	-0.152062	1	9.15838e-14	1.23201e-14	3.63056e-14	3.61665e-28	1	1
chr1:179173832-179174032	0.295121	0.295121	0	1	5.38119e-13	3.9344e-14	2.78033e-11	1.23493e-25	1	1
chr1:179184879-179185005	0.133945	-0.0810065	-0.214952	1	3.25903e-13	4.56368e-14	5.41721e-14	2.52123e-27	1	1
chr1:17922796-17924213	0.192478	-0.16301	-0.355488	0.787797	0.166678	0.0207795	0.0240943	0.000652043	1	0.787797
chr1:17926257-17927192	0.160919	-0.0635791	-0.224498	0.768187	0.173087	0.0268311	0.0308947	0.00100031	1	0.768187
chr1:179276108-179276480	0.341238	0.341238	0	1	4.27541e-13	3.12593e-14	2.209e-11	7.79549e-26	1	1
chr1:179391261-179391640	0	-0.03742	-0.03742	1	9.10007e-13	7.11579e-14	2.90844e-13	2.37285e-26	1	1
chr1:179425351-179425714	-0.329238	-0.0282138	0.301024	0.247281	0.34733	0.30246	0.075391	0.0275387	2	0.34733
chr1:17956524-17956857	0.211254	-0.0339786	-0.245233	1	4.54944e-13	1.16196e-13	5.45356e-14	6.09478e-27	1	1
chr1:179805197-179805291	-0.0316288	0.0529459	0.0845748	1	4.40623e-13	5.83008e-14	1.57641e-13	7.94981e-27	1	1
chr1:1799015-1799580	-0.0960854	0.242725	0.33881	0.180268	0.758169	0.0274281	0.0247829	0.00935196	2	0.758169
chr1:179946119-179946869	0.164079	0.0870525	-0.0770263	1	9.08007e-14	1.39115e-14	9.94941e-14	8.1443e-28	1	1
chr1:180095787-180096076	0.101263	0.246528	0.145265	0.43097	0.434958	0.0164914	0.111786	0.00579538	2	0.434958
chr1:180105822-180105988	-0.126023	0.368324	0.494347	1	7.9633e-11	3.30506e-13	5.28816e-14	4.14176e-25	1	1
chr1:180126363-180127299	0.237068	0.267614	0.0305467	0.88862	0.0744288	0.00697115	0.0297675	0.000212157	1	0.88862
chr1:180138023-180140213	-0.195212	0.197847	0.393059	0.829157	0.139968	0.00941611	0.0211427	0.000316591	1	0.829157
chr1:180153750-180154121	0.228513	0.158405	-0.070108	0.570332	0.180232	0.0381565	0.204883	0.00639681	1	0.570332
chr1:180287662-180288018	-0.0266554	0.0772668	0.103922	1	3.00755e-13	3.97942e-14	1.076e-13	3.70379e-27	1	1
chr1:180308845-180309307	0.303245	0.266657	-0.0365877	1	2.16552e-13	4.52011e-14	6.07392e-12	3.72603e-26	1	1
chr1:180350930-180351645	0.278967	0.24412	-0.0348477	0.395761	0.173355	0.0275028	0.393409	0.00997213	1	0.395761
chr1:180489133-180489426	0.00864229	0.0022512	-0.00639109	1	2.11484e-13	2.51729e-14	1.27864e-13	2.58585e-27	1	1
chr1:180665583-180665841	0.263553	0.263553	0	1	3.7731e-13	3.06458e-14	7.96632e-12	4.22327e-26	1	1
chr1:180672651-180673158	0.125569	0.14587	0.0203003	1	8.73235e-14	8.02243e-15	8.07912e-14	4.6944e-28	1	1
chr1:180676708-180677140	-0.0589961	-0.0109579	0.0480382	1	1.42584e-13	2.37415e-14	6.26049e-14	1.10113e-27	1	1
chr1:180758423-180758846	0.439065	0.42968	-0.00938476	0.16286	0.132115	0.0181858	0.667538	0.0193023	4	0.667538
chr1:180911135-180911319	0.125685	-0.0630843	-0.188769	1	3.8638e-13	5.41055e-14	6.42246e-14	3.54376e-27	1	1
chr1:180923188-180924055	-0.738772	-0.765042	-0.0262697	0.0258845	0.0161312	0.000540166	0.947385	0.010059	4	0.947385
chr1:180938324-180938590	-0.0443036	-0.0661232	-0.0218196	1	3.65725e-13	3.05705e-14	1.18041e-13	3.77973e-27	1	1
chr1:18095131-18095279	-0.275286	0.0748451	0.350131	1	1.73118e-12	1.94527e-12	4.80025e-14	4.28348e-26	1	1
chr1:181060505-181060844	-0.106995	-0.0161012	0.0908934	0.666268	0.206645	0.0343626	0.0895828	0.0031416	1	0.666268
chr1:181062093-181062395	0.387163	0.118038	-0.269125	0.521191	0.180219	0.170282	0.113652	0.0146554	1	0.521191
chr1:181073946-181074974	-0.232964	0.0591378	0.292102	0.776855	0.150466	0.0288483	0.0426587	0.00117137	1	0.776855
chr1:181097981-181098149	-0.23187	0.0049373	0.236807	0.619189	0.244968	0.053129	0.0783195	0.0043947	1	0.619189
chr1:181100546-181100908	-0.00188699	0.343678	0.345565	0.210832	0.733767	0.0146729	0.0338551	0.00687303	2	0.733767
chr1:181104980-181105773	-0.0267132	0.29744	0.324154	0.431826	0.50563	0.016863	0.0423379	0.00334213	2	0.50563
chr1:181110765-181111158	0.0227327	0.265575	0.242843	1	1.63459e-12	2.52963e-14	1.31276e-13	1.05664e-26	1	1
chr1:181473824-181474262	0.363906	0.378754	0.0148479	0.244561	0.212503	0.0158159	0.513055	0.0140653	4	0.513055
chr1:181616736-181617136	-0.253847	-0.184042	0.0698053	0.822712	0.0893319	0.012111	0.0751159	0.000729281	1	0.822712
chr1:181628820-181629024	-0.0981443	0	0.0981443	1	3.47193e-13	1.22808e-13	1.22149e-13	8.26236e-27	1	1
chr1:181638311-181638680	-0.0440438	0	0.0440438	1	6.54722e-13	1.36951e-13	2.97976e-13	2.95769e-26	1	1
chr1:182060694-182060981	-0.100974	-0.164723	-0.0637493	1	2.38171e-13	1.34532e-14	7.3572e-14	1.13858e-27	1	1
chr1:182113013-182113892	0.530973	1.26516	0.734192	0.000432892	0.990106	4.23268e-06	0.00327855	0.00617804	2	0.990106
chr1:182114914-182115462	0.232401	0.232401	0	1	4.58395e-13	3.72316e-14	9.6783e-12	6.2335e-26	1	1
chr1:182140081-182140486	0.13168	1.08074	0.949064	3.39529e-06	0.997955	2.44921e-07	1.57579e-06	0.00203996	2	0.997955
chr1:182150593-182150787	-0.255332	-0.066357	0.188975	0.994182	0.00321542	0.000963617	0.00163829	8.67876e-07	1	0.994182
chr1:182152672-182153240	-0.33258	0.116521	0.449101	0.59374	0.284801	0.0777139	0.0398734	0.00387263	1	0.59374
chr1:182163094-182163356	0.4777	0.718923	0.241223	1	4.45025e-11	7.12962e-15	1.10365e-10	3.43056e-24	1	1
chr1:182166426-182166700	0.0146261	0.175311	0.160685	0.479626	0.402323	0.0218533	0.0910828	0.00511488	1	0.479626
chr1:182176738-182176860	-0.0872091	0.0706399	0.157849	1	5.79912e-13	1.3848e-13	7.82491e-14	8.57666e-27	1	1
chr1:182184974-182185263	0.101628	-0.0922844	-0.193913	0.74177	0.19442	0.020099	0.0425773	0.00113408	1	0.74177
chr1:182217045-182217761	0.108418	0.00192827	-0.10649	0.667445	0.224743	0.0301962	0.0748779	0.00273783	1	0.667445
chr1:182218397-182218717	0.265843	0.0265419	-0.239301	0.791773	0.131039	0.0310501	0.0449256	0.00121212	1	0.791773
chr1:182228207-182228907	0.0839725	0.226399	0.142426	0.349907	0.550002	0.0178736	0.075416	0.00680153	2	0.550002
chr1:182259608-182259694	0	-0.254145	-0.254145	1	1.08636e-11	5.42096e-14	8.88635e-14	1.66703e-26	1	1
chr1:182270966-182271337	0.187513	0.258955	0.0714425	1	7.18981e-13	1.65173e-14	8.97267e-13	1.49689e-26	1	1
chr1:182312150-182312167	-0.196736	0	0.196736	1	3.56188e-13	3.60273e-13	7.48847e-14	8.58167e-27	1	1
chr1:182363045-182363856	-0.23623	-0.233483	0.00274646	0.740544	0.132519	0.0144458	0.110948	0.00154299	1	0.740544
chr1:182375259-182375622	0.0475952	0.0646851	0.0170899	0.644995	0.223082	0.0230156	0.105898	0.0030096	1	0.644995
chr1:182377700-182378362	0.12224	-0.0607193	-0.18296	0.629815	0.252102	0.0399626	0.0743975	0.00372226	1	0.629815
chr1:182405767-182406066	-0.0440438	-0.098082	-0.0540382	1	4.62461e-13	2.44367e-14	1.04708e-13	3.22187e-27	1	1
chr1:182557152-182557489	0.290084	0.264682	-0.0254021	0.527232	0.196553	0.0351379	0.233613	0.00746437	1	0.527232
chr1:1825572-1826794	0.380478	-0.73282	-1.1133	4.79276e-05	0.959786	0.0134679	6.6707e-06	0.0266916	2	0.959786
chr1:182839045-182839454	-0.0190018	-0.0554841	-0.0364823	0.750542	0.16473	0.0173496	0.0660785	0.00129983	1	0.750542
chr1:182926876-182927224	0.136564	0.133222	-0.00334252	0.670677	0.20385	0.0229585	0.0998757	0.00263931	1	0.670677
chr1:183040567-183040994	0.179843	0.0474451	-0.132397	0.746191	0.146906	0.0277959	0.0772235	0.00188395	1	0.746191
chr1:183061924-183062260	-0.0528323	-0.0810294	-0.0281971	1	2.75942e-13	2.30656e-14	8.90625e-14	2.15172e-27	1	1
chr1:183071022-183071490	0.229425	-0.0439828	-0.273408	0.728066	0.181668	0.0462283	0.0420352	0.00200194	1	0.728066
chr1:183129130-183129468	-0.176582	0.270624	0.447205	0.13533	0.806938	0.0321929	0.015594	0.00994506	2	0.806938
chr1:183185472-183185728	-0.137827	0.132773	0.2706	0.454617	0.441952	0.0351774	0.0624946	0.00575868	1	0.454617
chr1:183239994-183240242	-0.0160455	0.324511	0.340557	1	8.83275e-12	6.52508e-14	8.79404e-14	4.76849e-26	1	1
chr1:183249083-183249353	0.120132	0.316546	0.196414	1	1.68764e-12	1.3903e-14	4.29059e-13	1.62997e-26	1	1
chr1:183338423-183338795	-0.0443036	-0.0327952	0.0115084	1	3.75161e-13	4.96071e-14	1.57871e-13	6.82359e-27	1	1
chr1:183430655-183430897	0.364899	0.399277	0.034378	0.388	0.258959	0.017137	0.32677	0.00913366	1	0.388
chr1:18343616-18343725	-0.0361635	-0.166147	-0.129983	1	5.19074e-13	1.73387e-14	7.82281e-14	2.05317e-27	1	1
chr1:183504027-183504641	0.07978	-0.0473942	-0.127174	0.635592	0.252773	0.0266041	0.0820548	0.00297582	1	0.635592
chr1:183558074-183558340	0.321722	0.836443	0.514721	0.0100269	0.977858	0.000219698	0.0069627	0.00493259	2	0.977858
chr1:183572412-183572643	0.108376	0.0423971	-0.0659792	0.654282	0.205429	0.0285018	0.108478	0.00330926	1	0.654282
chr1:183573382-183573667	0.386639	0.439859	0.0532206	0.0779323	0.174014	0.00457412	0.725197	0.0182832	4	0.725197
chr1:183573709-183574495	0.829649	1.59066	0.761013	3.87901e-06	0.982675	2.91435e-08	0.00124296	0.0160785	2	0.982675
chr1:183578026-183578283	0.182703	0.0658242	-0.116879	0.988291	0.00571794	0.000941954	0.00504629	2.93724e-06	1	0.988291
chr1:183708391-183709361	0.124862	0.163182	0.03832	0.657002	0.214206	0.0214169	0.104637	0.00273815	1	0.657002
chr1:183776634-183777448	0.188287	-0.0136209	-0.201908	0.758436	0.156984	0.0285785	0.0544721	0.00152982	1	0.758436
chr1:183811803-183812274	0.21778	0.0206339	-0.197146	0.641091	0.192714	0.0535307	0.107555	0.00510869	1	0.641091
chr1:183814075-183814167	0	-0.209392	-0.209392	1	2.49097e-12	3.11049e-14	6.91415e-14	5.14983e-27	1	1
chr1:183839661-183840670	0.0863886	0.0830949	-0.00329369	0.995381	0.00215511	0.000230815	0.00223254	3.50826e-07	1	0.995381
chr1:1839505-1840312	-0.118942	-0.156912	-0.0379697	0.703909	0.193663	0.0170837	0.0835627	0.00178151	1	0.703909
chr1:1840448-1840836	-0.192404	-0.248131	-0.0557265	0.858646	0.080506	0.00593235	0.054592	0.000323803	1	0.858646
chr1:184128154-184128391	0.0585881	0.197012	0.138424	1	6.45982e-13	2.15736e-14	1.97072e-13	6.4617e-27	1	1
chr1:1841812-1842174	0.253471	0.209067	-0.0444044	1	1.79606e-13	3.51617e-14	2.05859e-12	1.50529e-26	1	1
chr1:184298456-184298749	0.0826795	-0.0156452	-0.0983247	1	7.29935e-14	8.63846e-15	3.09535e-14	2.21266e-28	1	1
chr1:18435663-18435790	0.0430593	-0.100161	-0.14322	1	1.72636e-13	1.30437e-14	3.84534e-14	5.57869e-28	1	1
chr1:18436170-18436275	0.0862259	0.211751	0.125525	1	6.53088e-13	2.18109e-14	1.9924e-13	6.60465e-27	1	1
chr1:184366749-184367226	-0.126016	-0.175093	-0.0490762	1	2.44904e-13	1.47877e-14	1.06955e-13	1.66213e-27	1	1
chr1:184392029-184392609	0.337069	0.248229	-0.0888402	0.781357	0.123506	0.0217987	0.0720371	0.00130171	1	0.781357
chr1:184394771-184395564	-0.357991	-0.458446	-0.100455	1	1.26151e-13	4.12078e-15	1.33088e-13	5.85229e-28	1	1
chr1:184396938-184397114	-0.0255935	0.0646105	0.090204	1	3.76944e-13	4.98751e-14	1.34859e-13	5.81801e-27	1	1
chr1:184405791-184406143	0.0136515	0.0554009	0.0417494	0.690469	0.190968	0.0212119	0.0950869	0.00226467	1	0.690469
chr1:184411439-184411860	0.469665	0.429058	-0.0406071	0.689634	0.132255	0.0240466	0.15137	0.00269425	1	0.689634
chr1:184450790-184450992	-0.128565	-0.0733354	0.0552292	1	1.61215e-13	3.85346e-14	8.99496e-14	2.0967e-27	1	1
chr1:184455192-184455618	-0.0210762	-0.104333	-0.0832572	0.686125	0.224271	0.0212522	0.0664395	0.00191187	1	0.686125
chr1:184460793-184461199	-0.0998561	-0.570521	-0.470664	0.00885644	0.971375	0.00158421	0.00982903	0.00835567	2	0.971375
chr1:184461341-184462386	0.200611	-0.164756	-0.365367	0.76302	0.181494	0.0247228	0.0298286	0.000934351	1	0.76302
chr1:184467838-184468482	0.254044	0.0818167	-0.172227	0.549983	0.198892	0.0958289	0.144069	0.011227	1	0.549983
chr1:184478293-184478809	-0.090204	-0.200209	-0.110005	1	3.60233e-13	1.2863e-14	8.26908e-14	1.4709e-27	1	1
chr1:184505861-184506337	0.0671396	0.0421753	-0.0249643	0.912969	0.0520195	0.00609438	0.0287683	0.000148491	1	0.912969
chr1:184531351-184532001	0.0709356	-0.0456496	-0.116585	0.809601	0.125785	0.0137519	0.0501437	0.000717995	1	0.809601
chr1:184603483-184603975	0.242917	0.170311	-0.0726054	1	1.42153e-13	4.66463e-14	8.8449e-13	1.03145e-26	1	1
chr1:184610840-184611148	-0.129027	-0.0418147	0.0872124	1	1.95029e-13	7.37433e-14	8.95404e-14	3.32253e-27	1	1
chr1:184632732-184633085	0	-0.251249	-0.251249	1	1.10584e-11	5.51813e-14	9.04563e-14	1.72733e-26	1	1
chr1:184677699-184678122	-0.0276523	-0.169911	-0.142258	0.964325	0.0271079	0.00162183	0.00693213	1.33847e-05	1	0.964325
chr1:18471610-18472283	-0.0968646	-0.305208	-0.208344	0.238901	0.687044	0.0101628	0.0590904	0.00480101	2	0.687044
chr1:184716897-184717289	-0.387465	-0.143399	0.244066	1	9.82974e-14	2.19543e-13	1.88674e-13	6.97454e-27	1	1
chr1:184719047-184719627	0.000161906	0.0483308	0.0481689	0.673901	0.208732	0.0242066	0.0905909	0.00256885	1	0.673901
chr1:18472790-18473084	0.0989605	-0.167568	-0.266529	0.340433	0.598547	0.0305842	0.0266172	0.00381922	2	0.598547
chr1:184759193-184759383	0.252197	0.2009	-0.051297	0.729377	0.156769	0.0256515	0.0861778	0.00202509	1	0.729377
chr1:184830220-184830394	0.193938	0.0542992	-0.139639	0.688192	0.192834	0.0329909	0.0831863	0.00279689	1	0.688192
chr1:184873748-184874244	-0.0615361	-0.0352205	0.0263156	0.686414	0.198419	0.028602	0.0840112	0.00255338	1	0.686414
chr1:18492155-18492529	0.0894027	0.00517767	-0.084225	0.713713	0.184751	0.0220369	0.0775901	0.00190889	1	0.713713
chr1:184939621-184940056	-0.00688362	-0.158134	-0.15125	0.545234	0.350621	0.0230144	0.0776131	0.00351765	1	0.545234
chr1:185032506-185032814	-0.0866602	-0.0799792	0.00668098	1	1.93424e-13	2.73405e-14	8.81104e-14	1.91752e-27	1	1
chr1:185298423-185298618	0.386128	0.621368	0.235239	1	1.86152e-11	7.42135e-15	1.5545e-11	5.85669e-25	1	1
chr1:185308364-185308709	0.526577	0.495312	-0.0312651	0.598008	0.150968	0.0200017	0.227135	0.00388743	1	0.598008
chr1:185335798-185336139	-0.212989	0.00870951	0.221699	0.650244	0.224082	0.0466753	0.0754536	0.00354497	1	0.650244
chr1:185343151-185343223	0.151398	0.255832	0.104434	1	6.12432e-13	1.40695e-14	7.64298e-13	1.0861e-26	1	1
chr1:185344722-185345158	1.13835	3.14907	2.01072	6.16676e-16	0.999817	5.35511e-20	8.81398e-13	0.00018297	2	0.999817
chr1:185346202-185346688	0.071639	0.584485	0.512846	0.0168206	0.972343	0.0012953	0.00369026	0.00585109	2	0.972343
chr1:185389736-185390223	0.346697	1.21788	0.871182	0.00523734	0.993212	2.10966e-05	0.00087145	0.000658368	2	0.993212
chr1:185417939-185418345	0.0483452	-0.332685	-0.38103	0.651829	0.336411	0.00530149	0.00631981	0.000138266	1	0.651829
chr1:185458048-185458405	0.236056	-0.260632	-0.496689	0.84198	0.115881	0.023103	0.0185859	0.000450124	1	0.84198
chr1:185465197-185465596	-0.0785506	0.0417026	0.120253	0.61696	0.252312	0.0342384	0.0925983	0.00389108	1	0.61696
chr1:185500658-185501165	0.261806	0.216451	-0.0453552	0.437829	0.200737	0.0275942	0.3247	0.0091403	1	0.437829
chr1:185536202-185536423	0.314928	0.0690337	-0.245894	1	8.47069e-14	5.40428e-14	9.62011e-14	2.04088e-27	1	1
chr1:185540109-185540441	-0.221045	-1.16633	-0.945287	1.73517e-05	0.973722	1.74679e-05	0.00153066	0.0247128	2	0.973722
chr1:185555010-185555404	0.285023	-0.40405	-0.689074	0.075976	0.740168	0.155108	0.00693527	0.0218126	2	0.740168
chr1:185563674-185563927	0.18414	-0.0658641	-0.250005	0.511326	0.316269	0.095364	0.0678441	0.00919643	1	0.511326
chr1:185613728-185613952	-0.148154	-0.106793	0.0413615	1	1.456e-13	2.20002e-14	8.27623e-14	1.32405e-27	1	1
chr1:185696905-185697163	0.172112	0.243555	0.0714425	1	7.70163e-13	1.76931e-14	9.61141e-13	1.71759e-26	1	1
chr1:185827658-185827828	0.160432	-0.118234	-0.278666	1	2.96268e-13	3.65511e-14	3.38553e-14	1.39102e-27	1	1
chr1:185849596-185849738	0.0529459	-0.107498	-0.160444	1	5.39163e-13	3.65547e-14	6.74621e-14	3.20566e-27	1	1
chr1:185899616-185900004	0.0529459	-0.035779	-0.0887249	1	2.92754e-13	3.13478e-14	1.24298e-13	3.50484e-27	1	1
chr1:18606166-18606383	0.0537438	-0.00341991	-0.0571637	0.774979	0.142198	0.0168633	0.0648434	0.00111597	1	0.774979
chr1:18611449-18611666	0.125655	-0.0424203	-0.168075	1	2.47275e-13	4.00152e-14	7.57143e-14	2.57019e-27	1	1
chr1:186241997-186242265	0.150605	0.150605	0	1	3.05489e-13	3.06204e-14	1.07706e-12	1.33959e-26	1	1
chr1:186409231-186409390	-0.0431542	0	0.0431542	1	6.74296e-13	1.41045e-13	3.06884e-13	3.13718e-26	1	1
chr1:186474627-186474914	0	-0.0407436	-0.0407436	1	8.04966e-13	6.29442e-14	2.57272e-13	1.85668e-26	1	1
chr1:186482401-186482675	0	-0.237148	-0.237148	1	4.98809e-12	3.93745e-14	7.51612e-14	8.51909e-27	1	1
chr1:186899362-186899678	-0.264181	-0.108061	0.15612	1	1.08679e-13	7.94066e-14	1.09153e-13	2.76616e-27	1	1
chr1:18711807-18712388	0.128273	0.106428	-0.0218457	0.699228	0.192052	0.0202335	0.0864472	0.00203889	1	0.699228
chr1:18732162-18732361	-0.240998	-0.0407436	0.200254	1	2.74578e-13	5.02037e-13	9.77413e-14	1.08363e-26	1	1
chr1:18738819-18739068	0.0748054	-0.0557371	-0.130542	0.672251	0.214668	0.0260355	0.0844362	0.0026094	1	0.672251
chr1:18740444-18740855	0.40221	0.249742	-0.152468	0.816	0.090737	0.0266271	0.0655143	0.00112134	1	0.816
chr1:187608974-187609005	0.0529459	0.0529459	0	1	8.33159e-13	9.27714e-14	1.20036e-12	6.93112e-26	1	1
chr1:188604709-188604828	0.0772668	-0.0189636	-0.0962304	1	4.30986e-13	3.76986e-14	9.93377e-14	4.04943e-27	1	1
chr1:18899062-18899283	-0.127841	-0.233223	-0.105382	1	1.58372e-13	9.03562e-15	5.38127e-14	5.4017e-28	1	1
chr1:189151651-189151750	0.216524	0.145543	-0.0709814	0.58565	0.169157	0.035578	0.203885	0.00573067	1	0.58565
chr1:189270113-189270507	0	-0.193102	-0.193102	1	2.81808e-12	3.51895e-14	7.82211e-14	6.59117e-27	1	1
chr1:189750882-189750958	0.0734096	0.0734096	0	1	5.18205e-13	5.77016e-14	7.46597e-13	2.68133e-26	1	1
chr1:18993067-18993426	-0.0562811	0.0928142	0.149095	0.65601	0.233272	0.0259061	0.0820761	0.0027362	1	0.65601
chr1:190177239-190177588	0.140643	0.140643	0	1	3.38398e-13	3.3919e-14	1.19308e-12	1.64376e-26	1	1
chr1:190305906-190306171	-0.269121	-0.553593	-0.284471	1	6.18952e-13	4.51367e-15	1.73546e-13	1.77207e-27	1	1
chr1:190381084-190381509	0	-0.11165	-0.11165	1	1.08885e-12	3.40243e-14	1.02556e-13	5.78174e-27	1	1
chr1:190423087-190423368	0.0658684	-0.0155517	-0.08142	1	2.92394e-13	3.13093e-14	1.24146e-13	3.49623e-27	1	1
chr1:190441412-190441761	0.140288	0.102868	-0.03742	1	2.03498e-13	3.10293e-14	3.89486e-13	5.90129e-27	1	1
chr1:190777853-190778160	0	-0.126369	-0.126369	1	9.06353e-13	2.83215e-14	8.5367e-14	4.00602e-27	1	1
chr1:191075992-191076150	0.0772668	0.0772668	0	1	4.80887e-13	5.35463e-14	6.92832e-13	2.30905e-26	1	1
chr1:191151782-191151836	0.144307	0.144307	0	1	3.25647e-13	3.26408e-14	1.14813e-12	1.52221e-26	1	1
chr1:191861349-191861665	0.0832969	0.126451	0.0431542	1	3.88883e-13	2.73909e-14	4.40435e-13	8.96126e-27	1	1
chr1:192216253-192216883	0.214762	0.0768526	-0.137909	0.706797	0.177119	0.0303982	0.0832212	0.0024652	1	0.706797
chr1:192485908-192486440	0.716214	0.707065	-0.00914909	0.0672226	0.0974184	0.00759025	0.805045	0.0227238	4	0.805045
chr1:192489215-192489725	0.115804	0.299031	0.183226	0.315803	0.566203	0.0129135	0.097675	0.00740527	2	0.566203
chr1:192499387-192499685	0.226695	0.4763	0.249606	0.185478	0.682487	0.00519971	0.117643	0.00919201	2	0.682487
chr1:192507906-192508530	0.370394	0.885007	0.514612	0.00376676	0.985883	8.02399e-05	0.00455053	0.00571994	2	0.985883
chr1:192514108-192514305	0.149349	0.493033	0.343684	0.149169	0.796555	0.00533203	0.042396	0.00654844	2	0.796555
chr1:192542553-192543021	0.340405	0.41927	0.0788652	0.176323	0.399847	0.00700253	0.4014	0.0154278	4	0.4014
chr1:192557650-192558008	0.0997493	0.103596	0.00384687	0.613354	0.223367	0.0227559	0.136835	0.00368913	1	0.613354
chr1:192711076-192711468	0.147308	0.147308	0	1	3.15778e-13	3.16517e-14	1.11333e-12	1.43135e-26	1	1
chr1:19276185-19276508	-0.0718208	0.0505143	0.122335	0.782291	0.144805	0.0195222	0.052342	0.00103887	1	0.782291
chr1:192769728-192770073	0.066815	0.0333745	-0.0334404	1	3.53214e-13	4.23464e-14	2.76256e-13	8.75315e-27	1	1
chr1:19277092-19277593	0.644331	0.685385	0.0410538	0.266806	0.187569	0.00937887	0.526451	0.00979538	4	0.526451
chr1:192846723-192846957	0.2784	0.372779	0.0943784	1	1.22303e-12	1.26826e-14	5.09157e-12	4.98644e-26	1	1
chr1:192905831-192906092	0.0935553	0.24622	0.152665	0.386514	0.483028	0.0168592	0.106806	0.00679414	2	0.483028
chr1:192957918-192958185	-0.136267	0	0.136267	1	3.63623e-13	2.17498e-13	9.88936e-14	9.00308e-27	1	1
chr1:193110190-193110440	0.0910659	-0.0159087	-0.106975	1	1.49158e-13	1.69615e-14	5.59398e-14	8.37315e-28	1	1
chr1:193112776-193113024	-0.0434358	0.00289234	0.0463282	0.718527	0.177827	0.0261494	0.0754901	0.00200639	1	0.718527
chr1:193144702-193144951	0.116492	0.0359568	-0.0805354	1	1.98943e-13	3.50109e-14	2.06704e-13	4.24811e-27	1	1
chr1:193151470-193151866	0.199401	0.199401	0	1	3.40436e-13	3.0717e-14	2.93722e-12	2.3916e-26	1	1
chr1:19337562-19338116	0.0659572	-0.238264	-0.304221	0.694292	0.236357	0.0218624	0.0459773	0.00151106	1	0.694292
chr1:193377972-193378381	0.109909	0.463772	0.353863	0.275304	0.682297	0.00733215	0.0318397	0.0032272	2	0.682297
chr1:193380627-193380944	0.210905	0.210905	0	1	3.12519e-13	2.81981e-14	2.69636e-12	2.01545e-26	1	1
chr1:19340099-19340924	0.317915	0.13186	-0.186055	0.716738	0.14255	0.041948	0.0957993	0.00296453	1	0.716738
chr1:193431894-193432339	0.217461	0.512693	0.295233	0.24936	0.671276	0.00526795	0.069375	0.00472102	2	0.671276
chr1:193446522-193446817	-0.00167573	-0.00135472	0.000321008	0.682427	0.202739	0.0234295	0.0889902	0.00241432	1	0.682427
chr1:193508966-193510152	0.410113	0.836565	0.426452	0.412734	0.530951	0.00128901	0.054189	0.000836323	2	0.530951
chr1:193518269-193518748	0.274346	-0.172881	-0.447227	0.288584	0.552893	0.115616	0.029881	0.0130258	2	0.552893
chr1:193550290-193550669	0.0182672	0.0538569	0.0355897	1	1.11692e-13	1.24028e-14	5.50524e-14	5.6328e-28	1	1
chr1:19355329-19355502	-0.314932	0.0143951	0.329327	0.393331	0.376171	0.139983	0.0766328	0.0138815	1	0.393331
chr1:193561464-193561773	0.403157	0.502067	0.0989105	0.310014	0.391931	0.00984296	0.278981	0.0092305	2	0.391931
chr1:193643808-193644080	-0.183229	-0.291874	-0.108645	1	3.73239e-13	9.62725e-15	1.58217e-13	2.11339e-27	1	1
chr1:19370924-19371225	-0.238085	0.846655	1.08474	0.999725	0.000275048	2.00691e-10	5.13999e-14	1.3199e-18	1	0.999725
chr1:19372362-19372650	0.177653	0.152959	-0.0246944	0.590845	0.222192	0.0276187	0.154644	0.0047012	1	0.590845
chr1:193756008-193756607	0.00391745	0.193716	0.189799	0.84981	0.115705	0.00784553	0.0263505	0.000289247	1	0.84981
chr1:193774654-193774925	0.0118432	0.0664099	0.0545667	1	3.39441e-13	3.75255e-14	2.21959e-13	6.71009e-27	1	1
chr1:19387955-19388370	0.200178	0.156813	-0.0433647	1	1.71901e-13	3.049e-14	8.05137e-13	7.82275e-27	1	1
chr1:193929736-193929994	0.0529459	0.0144669	-0.038479	1	3.76734e-13	4.51661e-14	2.94651e-13	9.95765e-27	1	1
chr1:19393632-19394063	-0.0213317	0.168753	0.190085	0.475317	0.431978	0.02606	0.061986	0.00465869	1	0.475317
chr1:19398417-19398776	-0.0521462	0.0203937	0.0725399	0.967751	0.0204914	0.00287978	0.00885739	2.05144e-05	1	0.967751
chr1:194438841-194438933	0.179109	0.179109	0	1	4.0064e-13	3.61491e-14	3.45665e-12	3.31227e-26	1	1
chr1:19531084-19531340	0.0321952	0.0488681	0.0166729	0.695033	0.194727	0.0219519	0.0861176	0.002171	1	0.695033
chr1:195461797-195462281	0.131612	0.0788362	-0.0527754	0.639008	0.187669	0.0325834	0.136642	0.00409778	1	0.639008
chr1:195463292-195463756	-0.0517558	0	0.0517558	1	5.18502e-13	1.08457e-13	2.3598e-13	1.85498e-26	1	1
chr1:195513482-195513845	0.191089	0.209214	0.0181246	0.430015	0.19242	0.0171501	0.353767	0.00664761	1	0.430015
chr1:195535669-195535994	0.1421	0.150528	0.00842794	0.555379	0.199929	0.019417	0.220793	0.00448217	1	0.555379
chr1:195576601-195576749	0	-0.0731645	-0.0731645	1	8.35197e-13	4.12845e-14	1.44908e-13	8.2457e-27	1	1
chr1:195581076-195581425	0.0243308	0.302658	0.278327	1	2.19779e-13	9.92592e-15	2.97476e-14	4.65107e-28	1	1
chr1:195679972-195680280	0.140673	0.0962686	-0.0444044	1	1.87313e-13	2.85614e-14	3.58508e-13	4.99991e-27	1	1
chr1:195764044-195764091	0.125685	0.088265	-0.03742	1	2.27503e-13	3.46896e-14	4.3543e-13	7.37567e-27	1	1
chr1:195767446-195767828	0.144307	0.144307	0	1	3.25647e-13	3.26408e-14	1.14813e-12	1.52221e-26	1	1
chr1:19580162-19580529	0.0772668	0.0772668	0	1	4.80887e-13	5.35463e-14	6.92832e-13	2.30905e-26	1	1
chr1:19589322-19589881	-0.0788696	-0.0103019	0.0685677	0.72455	0.173974	0.0256703	0.0738938	0.00191244	1	0.72455
chr1:19604553-19604753	-0.05198	-0.164567	-0.112587	1	4.79598e-13	1.60201e-14	7.22788e-14	1.75276e-27	1	1
chr1:196106566-196106871	0.306291	0.149916	-0.156376	0.484949	0.162138	0.0903833	0.247575	0.0149541	1	0.484949
chr1:19619855-19620296	0	-0.038479	-0.038479	1	8.74141e-13	6.83534e-14	2.79381e-13	2.1895e-26	1	1
chr1:19620533-19621970	0.113229	0.0765881	-0.0366409	0.688324	0.191714	0.0236786	0.0938565	0.0024266	1	0.688324
chr1:19627823-19628331	0.027748	0.141017	0.113269	0.684378	0.218437	0.0197783	0.0753878	0.00201793	1	0.684378
chr1:19636738-19637186	0.0371426	-0.106466	-0.143609	0.598727	0.295925	0.0272697	0.0748419	0.00323636	1	0.598727
chr1:19639893-19640255	0.0304961	-0.0527161	-0.0832122	1	1.80339e-13	1.56614e-14	5.86653e-14	9.25731e-28	1	1
chr1:19658276-19658610	0.177711	0.219435	0.041724	0.442573	0.303272	0.0168117	0.230515	0.00682854	1	0.442573
chr1:196655396-196655780	0.00290701	-0.0230063	-0.0259133	0.678579	0.207047	0.0234483	0.0884789	0.0024469	1	0.678579
chr1:19717331-19717787	0.301336	0.192099	-0.109237	0.726987	0.149242	0.0296256	0.0918677	0.00227774	1	0.726987
chr1:19717836-19718071	-0.128384	-0.0161686	0.112216	0.796187	0.125741	0.0233652	0.0536501	0.00105697	1	0.796187
chr1:19724790-19725279	-0.0190752	-0.000386076	0.0186891	0.834532	0.105193	0.0128692	0.0468329	0.000573109	1	0.834532
chr1:197251978-197252339	0.145633	0.100232	-0.0454003	1	1.79068e-13	2.73043e-14	3.42729e-13	4.56946e-27	1	1
chr1:19732323-19732972	-0.0319053	0.301208	0.333113	0.309264	0.63359	0.0176682	0.03471	0.00476763	2	0.63359
chr1:19739140-19739473	-0.13362	-0.158187	-0.0245668	1	1.66487e-13	1.59025e-14	8.62264e-14	1.1987e-27	1	1
chr1:19749269-19749939	0.235965	0.183532	-0.052433	0.623966	0.194558	0.0374265	0.139281	0.00476851	1	0.623966
chr1:197504826-197505314	-0.0959276	0.101833	0.19776	0.51879	0.368811	0.0412936	0.0659919	0.00511423	1	0.51879
chr1:19752695-19753181	0.155298	0.462253	0.306955	0.548261	0.367809	0.00934306	0.0724672	0.00211999	1	0.548261
chr1:19759581-19760286	-0.0719027	-0.0676205	0.00428223	0.741157	0.161062	0.0196565	0.0765607	0.00156334	1	0.741157
chr1:1976082-1976308	0.143264	0.143264	0	1	3.29196e-13	3.29966e-14	1.16064e-12	1.55557e-26	1	1
chr1:197620440-197620725	-0.186216	-0.200163	-0.0139471	1	1.36908e-13	1.39792e-14	9.84812e-14	1.09947e-27	1	1
chr1:197648547-197648944	0.0266389	0.0411894	0.0145505	0.887166	0.0671972	0.00788917	0.0374838	0.000264157	1	0.887166
chr1:197694459-197694771	0.191176	0.263604	0.0724282	0.336212	0.305994	0.0137986	0.334373	0.00962169	1	0.336212
chr1:197721189-197721764	0.274063	0.125763	-0.1483	0.703536	0.157895	0.0385533	0.0969708	0.0030441	1	0.703536
chr1:19780066-19780552	-0.0217138	-0.137548	-0.115835	0.62608	0.255307	0.0242764	0.0912413	0.00309496	1	0.62608
chr1:19781097-19781604	0.308087	0.194018	-0.114068	0.61863	0.161702	0.0378359	0.176646	0.0051862	1	0.61863
chr1:19789639-19790059	0.188745	0.191581	0.00283641	0.70402	0.190304	0.0194409	0.0843097	0.00192562	1	0.70402
chr1:1979475-1979572	-0.17564	-0.08142	0.0942196	1	1.33273e-13	5.38686e-14	8.34801e-14	2.06721e-27	1	1
chr1:19802808-19803843	0.20663	0.59074	0.38411	1	1.22026e-10	1.46981e-14	1.3445e-12	9.05567e-25	1	1
chr1:19803927-19804117	0.344836	0.2728	-0.0720362	0.882426	0.0400115	0.0059838	0.07133	0.000248474	1	0.882426
chr1:19809585-19809987	0.322634	0.429088	0.106453	0.400527	0.297686	0.0133769	0.280717	0.00769334	1	0.400527
chr1:198127728-198128674	0.313174	0.505581	0.192407	0.457887	0.305879	0.00606216	0.226336	0.00383546	1	0.457887
chr1:198132587-198132826	0.0529459	-0.0255688	-0.0785147	1	3.3372e-13	3.57343e-14	1.41692e-13	4.55434e-27	1	1
chr1:198136145-198137450	-0.0400304	0.351345	0.391375	0.0616601	0.909151	0.00987423	0.00996756	0.00934715	2	0.909151
chr1:198181635-198182139	0.117856	0.276222	0.158366	0.334318	0.501149	0.0116591	0.145057	0.00781676	2	0.501149
chr1:19822742-19823044	0.273858	0.0565934	-0.217265	0.568881	0.209288	0.0920538	0.120222	0.00955585	1	0.568881
chr1:198227583-198227942	0.304021	0.304021	0	1	5.13521e-13	3.75456e-14	2.65324e-11	1.12462e-25	1	1
chr1:198235116-198235598	0.0561157	0.204608	0.148492	1	1.01381e-12	3.41118e-14	1.42448e-13	9.41975e-27	1	1
chr1:198236931-198237571	0.136311	0.0208904	-0.115421	0.709006	0.182415	0.0284006	0.0779022	0.00227614	1	0.709006
chr1:198319282-198319492	-0.0184966	0.0529459	0.0714425	1	5.20892e-13	6.89215e-14	1.86359e-13	1.11101e-26	1	1
chr1:198450162-198450398	0.371731	0.371731	0	1	6.34375e-13	4.17518e-14	8.02088e-11	2.46725e-25	1	1
chr1:198489750-198489978	0.179185	0.360415	0.181231	1	2.69124e-12	1.22979e-14	1.03174e-12	3.67182e-26	1	1
chr1:198526098-198526563	0.234281	0.00638071	-0.227901	0.697257	0.1831	0.0424083	0.0742791	0.00295652	1	0.697257
chr1:198582165-198582449	-0.00112258	0.1025	0.103623	0.638343	0.251551	0.0248553	0.0823705	0.00287966	1	0.638343
chr1:198590031-198590991	0.710883	0.935163	0.22428	0.741524	0.18022	0.00206597	0.0758208	0.000369092	1	0.741524
chr1:198591435-198592162	-0.0310086	0.0213629	0.0523714	0.669344	0.216777	0.025184	0.0860817	0.00261266	1	0.669344
chr1:19860219-19860399	-0.107951	-0.143695	-0.0357435	1	1.30193e-13	1.0355e-14	5.2952e-14	5.28695e-28	1	1
chr1:198603066-198603311	0.150605	0.105561	-0.0450444	1	1.73851e-13	2.65088e-14	3.32744e-13	4.30708e-27	1	1
chr1:198606405-198606696	0.234979	0.252366	0.0173866	0.453089	0.233234	0.0201768	0.286229	0.00727146	1	0.453089
chr1:198626715-198627153	0.546678	1.21595	0.669276	4.1567e-06	0.981726	7.97936e-08	0.000376958	0.0178925	2	0.981726
chr1:198744894-198745052	0.264458	0.225979	-0.038479	1	1.77683e-13	3.47851e-14	2.03655e-12	1.47322e-26	1	1
chr1:198847213-198847589	-0.0576061	0.158425	0.216031	0.5022	0.391491	0.0296389	0.0718185	0.00485137	1	0.5022
chr1:198872872-198873110	0.204526	0.124158	-0.0803681	1	1.36235e-13	3.41958e-14	3.46393e-13	4.53767e-27	1	1
chr1:198891915-198892072	0.505233	0.556988	0.0517558	1	3.99113e-12	3.63121e-14	1.74167e-09	5.15872e-24	1	1
chr1:198904772-198904990	0.0632484	-0.0305765	-0.0938249	0.776956	0.146573	0.0161337	0.0593052	0.00103196	1	0.776956
chr1:19929886-19930290	0.1211	-0.00526969	-0.126369	1	2.00827e-13	3.53994e-14	1.13274e-13	2.82963e-27	1	1
chr1:19936870-19937069	0.169582	0.239034	0.0694526	0.468841	0.300917	0.0175132	0.206434	0.00629442	1	0.468841
chr1:19939570-19940538	-0.107405	-0.338709	-0.231304	0.554204	0.335005	0.0126654	0.0953939	0.00273124	1	0.554204
chr1:199489424-199489819	-0.0111662	0.0318666	0.0430328	1	1.7315e-13	2.46673e-14	8.09264e-14	1.57489e-27	1	1
chr1:199530014-199530387	0.101234	0.144307	0.0430729	1	3.39548e-13	2.3916e-14	3.84561e-13	6.83179e-27	1	1
chr1:19975187-19975775	0.2448	0.162959	-0.0818418	0.784722	0.107767	0.0180213	0.088269	0.00122063	1	0.784722
chr1:199964475-199964847	0.066815	-0.0915961	-0.158411	1	5.16519e-13	3.50194e-14	6.46288e-14	2.94204e-27	1	1
chr1:200000248-200001065	0.133168	-0.132382	-0.265551	1	8.99272e-13	8.3777e-14	4.40509e-14	5.43901e-27	1	1
chr1:200002373-200003283	0.213006	-0.522103	-0.735109	0.232357	0.726523	0.0294857	0.00899506	0.00263925	2	0.726523
chr1:200056345-200056858	0.0739423	-0.368446	-0.442388	0.0520117	0.903567	0.024008	0.010127	0.0102867	2	0.903567
chr1:200098070-200098499	0.217016	0.305074	0.0880585	0.753436	0.122983	0.00433922	0.118592	0.000650197	1	0.753436
chr1:200122569-200122961	0.0720046	0.0826151	0.0106106	0.640499	0.226583	0.0233589	0.106461	0.00309773	1	0.640499
chr1:200136650-200137316	-0.121774	0.000652531	0.122426	0.662542	0.221731	0.0396099	0.0730577	0.00305944	1	0.662542
chr1:200175082-200175353	0.0791144	0.115278	0.0361635	1	4.62741e-13	3.2593e-14	5.24085e-13	1.26884e-26	1	1
chr1:200209947-200210054	0.207936	0.214291	0.00635551	0.415969	0.207537	0.0185665	0.350439	0.00748899	1	0.415969
chr1:200271223-200271849	0.0721736	0.051813	-0.0203606	1	5.78068e-14	6.79734e-15	3.06156e-14	1.62998e-28	1	1
chr1:200321265-200321577	0.365305	0.365305	0	1	6.52453e-13	4.29416e-14	8.24945e-11	2.60988e-25	1	1
chr1:200323355-200323708	0.301244	0.43452	0.133276	1	2.57703e-12	1.05215e-14	5.24927e-12	8.1776e-26	1	1
chr1:200500074-200500243	-0.0542372	0.0748451	0.129082	1	4.16552e-13	7.21253e-14	8.91519e-14	5.46196e-27	1	1
chr1:20053427-20053499	0.157697	0.0602028	-0.097494	0.64338	0.202655	0.0387046	0.111052	0.00420964	1	0.64338
chr1:200626420-200626557	0	-0.0418147	-0.0418147	1	7.75394e-13	6.06319e-14	2.47821e-13	1.72277e-26	1	1
chr1:200629209-200629852	0.0832443	0.0108777	-0.0723666	0.760378	0.140436	0.0189271	0.0788561	0.00140247	1	0.760378
chr1:200631544-200631897	-0.0714425	-0.0400272	0.0314153	1	2.69619e-13	6.02872e-14	1.23918e-13	4.94661e-27	1	1
chr1:20069576-20071143	0.140767	0.455583	0.314816	0.0995187	0.859437	0.00430622	0.0294731	0.00726475	2	0.859437
chr1:20077923-20078276	0.0348146	-0.115472	-0.150287	0.605104	0.29173	0.0266876	0.0733885	0.00308956	1	0.605104
chr1:200840246-200840535	-0.0532396	0.0529459	0.106186	1	3.46162e-13	4.58023e-14	1.23846e-13	4.90661e-27	1	1
chr1:200852964-200853165	0.362578	0.362578	0	1	6.60368e-13	4.34625e-14	8.34953e-11	2.67359e-25	1	1
chr1:200858770-200859008	0.0123806	0.0892782	0.0768975	0.691605	0.202093	0.0196566	0.0845893	0.00205593	1	0.691605
chr1:20091792-20092430	0.146602	0.377099	0.230497	0.170703	0.72788	0.00664849	0.0850338	0.00973482	2	0.72788
chr1:20095809-20096349	-0.108949	-0.0775879	0.0313615	0.671483	0.207559	0.0219624	0.09646	0.00253521	1	0.671483
chr1:200982374-200982886	-0.275951	0.0641951	0.340146	1	1.08673e-12	8.07863e-13	4.36087e-14	1.90089e-26	1	1
chr1:200989419-200989601	0.273356	0.70175	0.428394	0.00148354	0.979873	6.31143e-05	0.00477795	0.0138027	2	0.979873
chr1:200989723-200990041	0.258938	0.132845	-0.126093	0.675741	0.161865	0.0345119	0.124344	0.00353843	1	0.675741
chr1:201268253-201268767	-0.470158	-0.114214	0.355944	0.304951	0.232892	0.254877	0.174167	0.0331136	1	0.304951
chr1:201269117-201269544	-0.316144	0	0.316144	1	8.42357e-13	4.11998e-12	8.1809e-14	4.70525e-26	1	1
chr1:20131469-20131760	0.0174244	-0.0710484	-0.0884728	0.703494	0.207485	0.0196454	0.0676501	0.00172587	1	0.703494
chr1:201364891-201365289	-0.0809436	-0.0412595	0.0396841	0.705456	0.184526	0.0262232	0.0815772	0.0022167	1	0.705456
chr1:20136828-20137192	0.282402	0.287533	0.00513061	1	2.37198e-13	1.85387e-14	1.93964e-12	1.13646e-26	1	1
chr1:201426178-201426573	0.203278	0.28921	0.0859316	1	5.89012e-13	1.35315e-14	7.3507e-13	1.00462e-26	1	1
chr1:201462868-201463069	-0.0704161	-0.0602657	0.0101504	0.869341	0.0812548	0.0110261	0.0380119	0.000365766	1	0.869341
chr1:201469595-201470043	0.194038	0.245317	0.0512784	0.501604	0.289594	0.0171327	0.186243	0.0054262	1	0.501604
chr1:201472579-201472925	1.02837	1.37301	0.34464	0.00845549	0.429399	6.38166e-05	0.545567	0.016515	4	0.545567
chr1:201474245-201474873	0.250763	0.255535	0.00477139	0.798945	0.125711	0.0129539	0.0615767	0.000813009	1	0.798945
chr1:201508817-201509814	-0.0306465	0.0751002	0.105747	0.754241	0.159159	0.0177279	0.0675698	0.00130243	1	0.754241
chr1:201540768-201541131	0.303835	0.209203	-0.0946326	1	1.23104e-13	4.97765e-14	1.87443e-12	1.52223e-26	1	1
chr1:201640417-201640571	-0.33031	0	0.33031	1	7.85745e-13	3.84309e-12	7.63108e-14	4.09405e-26	1	1
chr1:201682647-201682961	0.264868	0.328212	0.0633438	0.444371	0.296611	0.0152007	0.237101	0.00671586	1	0.444371
chr1:20172759-20173404	0.295876	0.0772916	-0.218584	0.873904	0.07454	0.0167509	0.0343773	0.000427585	1	0.873904
chr1:201730935-201731520	-0.0499066	-0.096041	-0.0461344	1	2.39477e-13	2.00175e-14	7.72931e-14	1.62061e-27	1	1
chr1:201739307-201739438	0.0469468	0.0550218	0.00807491	0.705452	0.180988	0.0201422	0.0913957	0.00202293	1	0.705452
chr1:201820615-201820966	0	-0.0698604	-0.0698604	1	8.93389e-13	4.41611e-14	1.55005e-13	9.43477e-27	1	1
chr1:201829163-201829554	-0.0208773	-0.0221088	-0.00123156	0.726306	0.174648	0.021196	0.076096	0.00175419	1	0.726306
chr1:201864045-201864235	-0.164617	-0.146462	0.0181548	1	1.37891e-13	2.22726e-14	1.05145e-13	1.55577e-27	1	1
chr1:20186817-20187240	0.50673	1.20598	0.699246	0.00589761	0.984064	2.41897e-05	0.00785643	0.00215804	2	0.984064
chr1:201960984-201962749	-0.101761	-0.185613	-0.083852	0.557855	0.332051	0.0234949	0.0829886	0.00361026	1	0.557855
chr1:201964229-201964754	0	-0.075626	-0.075626	1	7.95833e-13	3.93388e-14	1.38079e-13	7.48676e-27	1	1
chr1:201991799-201992570	0.513815	1.03207	0.518258	0.0664209	0.85218	0.00020706	0.0784177	0.00277398	2	0.85218
chr1:201998980-201999163	0.498311	0.657951	0.159641	0.406874	0.334601	0.00808898	0.24517	0.00526656	1	0.406874
chr1:202003708-202004558	0.664501	0.422646	-0.241855	0.537811	0.0812334	0.0757414	0.296113	0.00910069	1	0.537811
chr1:202006914-202007132	0.222747	0.447229	0.224483	0.130196	0.746815	0.00468392	0.106369	0.011936	2	0.746815
chr1:202041290-202041981	0.402258	-0.315422	-0.717679	0.0981631	0.728013	0.15616	0.00453567	0.0131288	2	0.728013
chr1:202044849-202046112	0.755793	0.109066	-0.646728	0.763542	0.0154946	0.214757	0.00584824	0.000358023	1	0.763542
chr1:202046120-202046544	0.0362327	0.00368891	-0.0325438	0.74419	0.15967	0.0185827	0.0760681	0.00148968	1	0.74419
chr1:202047435-202047694	0.0587864	-0.0187675	-0.0775539	0.843851	0.101507	0.0123797	0.0417667	0.000494987	1	0.843851
chr1:202055090-202055666	0.270512	0.277533	0.00702013	0.839412	0.0854968	0.00913495	0.0654454	0.000510553	1	0.839412
chr1:202056108-202056946	-0.303436	0.117401	0.420837	0.641941	0.283163	0.0387993	0.0340094	0.00208749	1	0.641941
chr1:202074358-202074612	0.131062	0.298447	0.167385	0.461449	0.404383	0.0161597	0.112892	0.00511639	1	0.461449
chr1:202082494-202082817	0.378237	0.416744	0.0385069	0.605428	0.214159	0.0185289	0.158381	0.00350385	1	0.605428
chr1:202082941-202083434	-0.035225	-0.0982266	-0.0630016	0.688963	0.197172	0.0218608	0.0897345	0.00226973	1	0.688963
chr1:202131970-202132185	0.0175831	0.405769	0.388186	0.329991	0.630214	0.0103115	0.0267955	0.00268754	2	0.630214
chr1:202167800-202167981	-0.0679466	0.066815	0.134762	1	4.15553e-13	7.19523e-14	8.8938e-14	5.43579e-27	1	1
chr1:202168555-202168937	0.0564903	-0.0160948	-0.0725851	0.944285	0.035431	0.00402837	0.0161989	5.66197e-05	1	0.944285
chr1:202173898-202174263	0.182669	0.236544	0.0538752	0.446954	0.298168	0.0165249	0.231702	0.00665085	1	0.446954
chr1:202424846-202424991	0.128127	-0.249412	-0.377539	1	4.59381e-12	1.93305e-13	3.60001e-14	1.78182e-26	1	1
chr1:20247760-20248191	0.0223485	0.214704	0.192356	1	7.95973e-13	2.67823e-14	1.1184e-13	5.80666e-27	1	1
chr1:202511720-202512179	0.0597404	-0.0749564	-0.134697	0.992138	0.00586568	0.000580425	0.00141503	8.37751e-07	1	0.992138
chr1:202584160-202584548	0	-0.0642991	-0.0642991	1	1.00802e-12	4.98275e-14	1.74894e-13	1.20113e-26	1	1
chr1:202607823-202608081	-0.0736828	-0.303679	-0.229996	0.37492	0.477795	0.0140206	0.127111	0.00615367	2	0.477795
chr1:202769778-202769892	0.27428	0.152305	-0.121975	1	1.06304e-13	4.78269e-14	3.59068e-13	5.16116e-27	1	1
chr1:202804733-202804961	0.135025	0.272897	0.137872	0.473403	0.389748	0.0155721	0.116398	0.00487898	1	0.473403
chr1:20281469-20281731	0.224679	0.468437	0.243758	1	1.45753e-11	1.22304e-14	1.58467e-12	1.74071e-25	1	1
chr1:202829910-202830202	0.483783	0.31952	-0.164263	1	5.01027e-14	2.86882e-14	5.55776e-13	3.06293e-27	1	1
chr1:202855104-202855445	-0.11383	0.0779166	0.191746	1	4.47155e-13	1.06778e-13	6.03358e-14	5.09928e-27	1	1
chr1:202959523-202959907	0.306856	0.306856	0	1	5.06057e-13	3.69998e-14	2.61467e-11	1.09216e-25	1	1
chr1:203061974-203062267	-0.172381	0	0.172381	1	7.40698e-13	1.2669e-12	1.20379e-13	3.68656e-26	1	1
chr1:203090152-203090605	-0.0204761	0.126451	0.146927	1	2.83988e-13	1.85265e-14	1.36181e-13	2.60025e-27	1	1
chr1:203092288-203092634	0.0646105	0.0646105	0	1	6.24095e-13	6.94924e-14	8.99157e-13	3.8891e-26	1	1
chr1:203093118-203093131	0	-0.118933	-0.118933	1	9.91663e-13	3.09873e-14	9.34022e-14	4.79564e-27	1	1
chr1:203169296-203169576	0.142106	0.213748	0.0716416	1	1.33671e-13	9.4748e-15	1.19215e-13	9.00785e-28	1	1
chr1:203171587-203171964	-0.535061	0.102108	0.637169	0.138916	0.408556	0.398958	0.0228582	0.0307126	2	0.408556
chr1:203247232-203248065	0.599818	0.493302	-0.106516	0.18026	0.0963149	0.0242671	0.679183	0.0199746	4	0.679183
chr1:203255176-203256029	0.392276	0.212067	-0.180209	0.602404	0.0822278	0.0427503	0.267354	0.00526415	1	0.602404
chr1:203256221-203257375	0.460859	1.30092	0.840058	0.0080594	0.991231	3.16797e-06	0.000622122	8.41534e-05	2	0.991231
chr1:203257470-203257992	-0.0210352	0.0124632	0.0334984	0.669182	0.212182	0.024793	0.0911796	0.00266358	1	0.669182
chr1:203258654-203260079	0.374113	0.855723	0.48161	0.011523	0.92652	8.37438e-05	0.0542047	0.00766844	2	0.92652
chr1:203268410-203268659	0.499349	0.998715	0.499366	0.0520093	0.892624	0.000327864	0.0512461	0.00379271	2	0.892624
chr1:203269295-203269924	-0.139451	0.32275	0.462201	0.832454	0.14907	0.00588165	0.0124241	0.000169942	1	0.832454
chr1:203285652-203286405	-0.165883	-0.244519	-0.0786363	1	9.92105e-14	6.48756e-15	4.1334e-14	2.71448e-28	1	1
chr1:203289720-203289868	0.160239	0.148262	-0.0119771	1	9.66295e-14	1.16241e-14	1.28949e-13	8.87475e-28	1	1
chr1:203289899-203290640	0.301782	1.0835	0.781718	0.0080653	0.99102	1.22537e-05	0.000710274	0.000192322	2	0.99102
chr1:203294000-203295427	0.56285	0.904456	0.341607	0.983117	0.0140811	0.000180129	0.0026205	1.1466e-06	1	0.983117
chr1:203296137-203297687	0.358294	0.314391	-0.0439032	0.619943	0.0505937	0.0102462	0.317453	0.00176409	1	0.619943
chr1:203322425-203322521	-0.149877	-0.324504	-0.174627	0.574851	0.270482	0.0149309	0.136276	0.00346048	1	0.574851
chr1:203333557-203334395	0.193423	0.102433	-0.0909894	0.64006	0.200302	0.0355332	0.119951	0.00415356	1	0.64006
chr1:203336287-203336521	0.0242078	0.211914	0.187707	1	8.19854e-13	2.75859e-14	1.15196e-13	6.16033e-27	1	1
chr1:203376038-203376314	-0.225394	-0.0444759	0.180918	1	1.98743e-13	2.14889e-13	7.91877e-14	4.94492e-27	1	1
chr1:203435186-203435346	0.118804	-0.206192	-0.324996	0.323587	0.561425	0.0542777	0.0511631	0.00954708	2	0.561425
chr1:203478236-203478426	0.0772668	0.0772668	0	1	4.80887e-13	5.35463e-14	6.92832e-13	2.30905e-26	1	1
chr1:203482018-203482509	0.224122	0.172644	-0.0514781	0.545601	0.160643	0.0241284	0.264399	0.0052286	1	0.545601
chr1:203540056-203540539	0	-0.0365877	-0.0365877	1	9.39973e-13	7.3501e-14	3.00421e-13	2.5317e-26	1	1
chr1:203562015-203562164	0.132228	0.0116518	-0.120576	1	1.99754e-13	3.52102e-14	1.12669e-13	2.79947e-27	1	1
chr1:203576465-203576701	0.277061	0.348	0.0709395	0.432719	0.29021	0.01476	0.255354	0.00695768	1	0.432719
chr1:203594922-203595045	0.296793	0.142332	-0.154461	1	1.05944e-13	8.97691e-14	4.75391e-13	1.0062e-26	1	1
chr1:203605457-203605760	-0.00192759	0.00546051	0.0073881	0.722608	0.176553	0.020711	0.0783489	0.0017787	1	0.722608
chr1:203645207-203645351	-0.196736	0	0.196736	1	3.56188e-13	3.60273e-13	7.48847e-14	8.58167e-27	1	1
chr1:203647366-203647884	-0.194956	-0.0237225	0.171234	0.549908	0.270448	0.0814387	0.0911902	0.00701503	1	0.549908
chr1:203661672-203662166	0.282714	0.261093	-0.0216213	0.441725	0.185585	0.0253346	0.338908	0.00844693	1	0.441725
chr1:203693728-203693929	0.026307	0.0706399	0.0443329	1	3.77811e-13	4.17674e-14	2.4705e-13	8.31284e-27	1	1
chr1:203722349-203722731	0.0859391	0.36552	0.279581	1	9.66362e-12	2.89778e-14	2.32246e-13	6.29845e-26	1	1
chr1:204028844-204028956	0	-0.0327952	-0.0327952	1	1.1003e-12	8.60378e-14	3.51663e-13	3.46899e-26	1	1
chr1:20404805-20404844	0.313434	0.27007	-0.0433647	1	1.98998e-13	4.1537e-14	5.58155e-12	3.14643e-26	1	1
chr1:204053697-204054185	0.0313825	0.226979	0.195597	0.576962	0.336728	0.0206357	0.0628518	0.00282287	1	0.576962
chr1:204058140-204058447	0.0652947	-0.48394	-0.549235	0.0494811	0.905259	0.0202485	0.0131123	0.0118995	2	0.905259
chr1:204058655-204058900	-0.28819	0.0529459	0.341136	1	1.89327e-12	2.12741e-12	5.24971e-14	5.12318e-26	1	1
chr1:204073831-204074284	-0.0214989	0.20705	0.228549	1	1.18781e-12	4.35102e-14	8.30596e-14	8.26982e-27	1	1
chr1:20409901-20410081	0.128281	0.517909	0.389628	1	7.96162e-11	1.98528e-14	6.68024e-13	4.99718e-25	1	1
chr1:204146456-204146739	-0.138268	-0.0918375	0.046431	1	1.31836e-13	3.15123e-14	7.35577e-14	1.40215e-27	1	1
chr1:204194392-204194902	-0.0545105	-0.118906	-0.064395	0.606941	0.258521	0.0224579	0.10861	0.00347005	1	0.606941
chr1:204255802-204256604	0.0429074	0.122677	0.0797691	0.662887	0.228988	0.0209333	0.0847826	0.00240903	1	0.662887
chr1:204288538-204289092	0.0595258	0.294513	0.234988	0.590362	0.326483	0.0158438	0.0649563	0.00235544	1	0.590362
chr1:204306744-204307048	0.0882632	0.0122171	-0.0760461	0.816134	0.116488	0.0169013	0.0496951	0.000781544	1	0.816134
chr1:204317150-204317670	0.123508	0.242658	0.11915	0.97125	0.0205397	0.00138981	0.00680989	1.03376e-05	1	0.97125
chr1:204317851-204318242	0.0739913	0.340406	0.266415	0.897374	0.0812476	0.00434766	0.0169218	0.000108789	1	0.897374
chr1:204355621-204356807	0.113705	-0.0268264	-0.140531	0.669988	0.223072	0.0299182	0.0743359	0.00268564	1	0.669988
chr1:20437297-20437624	0.252059	0.701289	0.44923	1	7.73348e-10	9.92575e-15	8.33873e-12	9.27345e-24	1	1
chr1:204386619-204386966	0.356455	0.317673	-0.0387817	0.396232	0.128868	0.0153687	0.45289	0.00664147	4	0.45289
chr1:20441087-20441307	0.190802	0.190802	0	1	3.64034e-13	3.28462e-14	3.14082e-12	2.73465e-26	1	1
chr1:204420631-204421123	0.135124	0.00260222	-0.132522	1	8.94145e-14	1.20283e-14	3.54456e-14	3.44735e-28	1	1
chr1:204422106-204422635	-0.0687088	0.473248	0.541957	0.034579	0.949058	0.00447159	0.00517504	0.00671652	2	0.949058
chr1:204439941-204440133	-0.214094	-0.0914438	0.122651	1	9.43831e-14	2.86677e-14	5.68651e-14	8.59831e-28	1	1
chr1:204442301-204442675	0.0664099	-0.183435	-0.249844	1	2.64346e-12	7.03255e-14	5.2915e-14	8.40396e-27	1	1
chr1:204444291-204444712	0.343492	0.319177	-0.0243155	0.272272	0.138047	0.022432	0.554407	0.0128417	4	0.554407
chr1:204486311-204486814	-0.163679	-0.126372	0.0373074	0.68423	0.186201	0.0216311	0.105446	0.00249079	1	0.68423
chr1:204492950-204493096	0	-0.192897	-0.192897	1	2.82264e-12	3.52465e-14	7.83477e-14	6.61252e-27	1	1
chr1:204533885-204534390	0.743539	0.693666	-0.0498728	0.0571635	0.048441	0.0110735	0.858898	0.0244242	4	0.858898
chr1:204596705-204597099	0.127778	0.0527084	-0.0750692	1	1.96401e-13	3.45635e-14	2.04063e-13	4.14023e-27	1	1
chr1:204619626-204620854	-0.105171	-1.96861	-1.86344	4.72193e-12	0.997537	1.20392e-08	2.48554e-09	0.00246319	2	0.997537
chr1:204623988-204624406	0.0658684	0.0658684	0	1	6.06837e-13	6.75707e-14	8.74293e-13	3.67699e-26	1	1
chr1:204681408-204682373	-0.259764	-0.987989	-0.728225	0.0442201	0.842303	0.00198903	0.099168	0.0123203	2	0.842303
chr1:204685782-204686134	-0.0446077	-0.590088	-0.54548	1	1.07199e-10	6.32025e-14	1.42318e-13	1.04969e-25	1	1
chr1:204731832-204732086	0.206136	0.162771	-0.0433647	1	1.66285e-13	2.94938e-14	7.78829e-13	7.3199e-27	1	1
chr1:20478532-20478663	0	-0.129839	-0.129839	1	8.70589e-13	2.7204e-14	8.19985e-14	3.69611e-27	1	1
chr1:204791412-204791733	0.159998	0.196162	0.0361635	1	4.33095e-13	2.12501e-14	9.28894e-13	1.2365e-26	1	1
chr1:204798327-204798828	-0.0104088	0.0758619	0.0862707	0.624037	0.259618	0.0269164	0.0861838	0.00324487	1	0.624037
chr1:204812085-204812344	-0.313405	0.0519977	0.365402	1	4.73878e-13	3.87059e-13	3.75194e-14	7.00511e-27	1	1
chr1:204847040-204847397	0	-0.290095	-0.290095	1	2.14221e-11	6.75747e-14	9.5126e-14	2.67415e-26	1	1
chr1:204934974-204935357	0	-0.118933	-0.118933	1	9.91663e-13	3.09873e-14	9.34022e-14	4.79564e-27	1	1
chr1:204961375-204962121	0.906511	1.23076	0.324254	8.61864e-05	0.393873	5.10787e-06	0.438985	0.167051	4	0.438985
chr1:205015324-205015456	0.0141819	0.143264	0.129082	1	5.02726e-13	3.50021e-14	1.17616e-13	5.10884e-27	1	1
chr1:205160701-205160877	-0.143913	-0.0490569	0.0948565	1	9.75827e-14	1.83052e-14	4.61896e-14	5.80749e-28	1	1
chr1:205249127-205249510	-0.240229	-0.215592	0.024637	0.756275	0.125033	0.0201788	0.0968929	0.00162026	1	0.756275
chr1:205257185-205257720	0.311772	0.339877	0.0281048	0.693415	0.176917	0.0196641	0.107782	0.00222163	1	0.693415
chr1:205263553-205264098	0.383556	0.498219	0.114663	0.249116	0.37452	0.0089621	0.355086	0.012316	2	0.37452
chr1:205267669-205267919	0.372224	0.246778	-0.125446	1	9.8635e-14	8.19477e-14	1.99514e-12	2.09269e-26	1	1
chr1:205278129-205278411	-0.137579	-0.0670343	0.070545	0.636122	0.200944	0.0337054	0.125109	0.00411965	1	0.636122
chr1:205286440-205287000	-0.197812	-0.123637	0.0741751	0.730806	0.129761	0.0192564	0.118244	0.00193302	1	0.730806
chr1:205287334-205289755	0.225957	-0.255236	-0.481194	0.714976	0.226552	0.0393527	0.0180579	0.0010612	1	0.714976
chr1:20537854-20538481	0.160422	0.286508	0.126086	0.805755	0.118236	0.00599978	0.0694943	0.00051486	1	0.805755
chr1:20538645-20539061	0.326058	0.180068	-0.145989	0.622464	0.157055	0.0366938	0.178775	0.00501215	1	0.622464
chr1:205416679-205416813	0.0409075	0.148303	0.107396	1	3.33363e-13	2.17475e-14	1.59858e-13	3.583e-27	1	1
chr1:205445737-205446139	0.152812	0.199583	0.0467707	1	3.91091e-13	1.91891e-14	8.38805e-13	1.00829e-26	1	1
chr1:205447092-205447392	0.141955	0.181654	0.0396996	0.597982	0.239972	0.0236158	0.134418	0.00401134	1	0.597982
chr1:205449903-205450141	0.00284546	0.180111	0.177266	0.443864	0.453964	0.0244127	0.0722995	0.00545963	2	0.453964
chr1:205477208-205477621	0.166254	0.0965157	-0.0697383	0.67164	0.168116	0.0268854	0.130231	0.00312761	1	0.67164
chr1:205504215-205504645	0	-0.105069	-0.105069	1	1.19101e-12	3.72164e-14	1.12178e-13	6.91749e-27	1	1
chr1:205505671-205506227	-0.236116	0.0587897	0.294906	0.735976	0.187788	0.0301135	0.0446222	0.00150056	1	0.735976
chr1:205512674-205512826	0.277438	0.350386	0.0729474	0.428604	0.315471	0.0163321	0.232238	0.00735463	1	0.428604
chr1:205532939-205533415	-0.471076	-0.40838	0.0626955	0.417143	0.109817	0.016759	0.447932	0.00834899	4	0.447932
chr1:205551079-205552043	0.182137	-0.173347	-0.355484	1	1.40809e-13	1.43279e-14	1.47113e-14	2.52112e-28	1	1
chr1:20559179-20559477	-0.106601	-0.525069	-0.418468	0.0962284	0.871398	0.0045744	0.0237657	0.00403339	2	0.871398
chr1:205623342-205623363	0.0634736	0.138807	0.0753332	1	2.63306e-13	1.85459e-14	2.98211e-13	4.10821e-27	1	1
chr1:205625794-205626356	0.0391639	-0.194788	-0.233952	0.440529	0.451638	0.0323899	0.0698169	0.00562569	2	0.451638
chr1:205637872-205638509	0.00239436	0.168712	0.166317	0.459619	0.436978	0.0223075	0.076055	0.00504066	1	0.459619
chr1:205645860-205646822	-0.0112907	0.240399	0.25169	0.847827	0.120178	0.00756267	0.0241653	0.000267028	1	0.847827
chr1:205675867-205676217	0.204424	0.351785	0.147361	0.315012	0.453363	0.00706835	0.217171	0.0073854	2	0.453363
chr1:20576544-20577603	1.01373	-0.364038	-1.37777	0.000141354	0.00381153	0.993723	3.03861e-07	0.00232385	3	0.993723
chr1:205783532-205783765	0.0540361	0.0790029	0.0249667	0.79152	0.124963	0.0135511	0.0690482	0.000917754	1	0.79152
chr1:20591787-20592011	-0.286274	-0.449311	-0.163037	1	5.9736e-13	7.52142e-15	7.12154e-13	8.18903e-27	1	1
chr1:206236561-206236836	0.178735	0.0568512	-0.121883	1	1.47947e-13	4.40553e-14	2.04208e-13	4.14307e-27	1	1
chr1:206289761-206290620	0.396408	0.509244	0.112836	0.118677	0.282999	0.00452478	0.576262	0.0175369	4	0.576262
chr1:206291602-206292027	0.0209514	-0.0274471	-0.0483985	0.942082	0.0378417	0.00409001	0.0159276	5.89751e-05	1	0.942082
chr1:206293667-206294125	0.701617	1.39546	0.693847	0.0135273	0.961397	1.27865e-05	0.0238937	0.00116958	2	0.961397
chr1:206303988-206304742	0.438935	0.936175	0.49724	0.105124	0.846071	0.000620244	0.0456417	0.00254359	2	0.846071
chr1:206322098-206322490	-0.167336	-0.0327952	0.13454	1	2.1694e-13	1.38712e-13	9.44057e-14	5.00747e-27	1	1
chr1:20648665-20648920	0.307353	0.396556	0.0892029	0.375396	0.371254	0.012213	0.233263	0.00787462	1	0.375396
chr1:20650830-20651237	0.0566397	0.18575	0.12911	1	7.11403e-13	2.37584e-14	2.1703e-13	7.83677e-27	1	1
chr1:206748515-206749226	0.286652	0.549646	0.262994	0.0628604	0.8399	0.00211163	0.0815501	0.0135778	2	0.8399
chr1:206755079-206755507	0.359731	0.734386	0.374654	0.0182144	0.899762	0.000505826	0.0645954	0.0169224	2	0.899762
chr1:206837518-206837579	-0.0856792	-0.038479	0.0472002	1	2.33143e-13	5.21313e-14	1.07154e-13	3.69874e-27	1	1
chr1:2068640-2069884	0.0379703	-0.471526	-0.509496	0.0594021	0.91556	0.0102229	0.0094689	0.00534562	2	0.91556
chr1:206881239-206882073	0.093568	0.241382	0.147814	0.448434	0.417526	0.0159184	0.112761	0.00536129	1	0.448434
chr1:206888138-206888943	-0.15523	-0.296058	-0.140828	1	1.58568e-13	6.12439e-15	4.83099e-14	3.78521e-28	1	1
chr1:206910479-206910841	-0.229909	0	0.229909	1	4.77744e-13	8.1714e-13	7.76437e-14	1.53366e-26	1	1
chr1:206924541-206924622	-0.172381	0	0.172381	1	7.40698e-13	1.2669e-12	1.20379e-13	3.68656e-26	1	1
chr1:20692625-20692801	0.344846	0.472936	0.12809	0.208593	0.523503	0.0075142	0.247549	0.0128407	2	0.523503
chr1:206926530-206926915	0.0123497	0.147032	0.134682	1	4.76989e-13	3.32102e-14	1.11595e-13	4.59915e-27	1	1
chr1:206927511-206927674	0.191822	0.191822	0	1	3.61099e-13	3.25814e-14	3.1155e-12	2.69073e-26	1	1
chr1:206976693-206976930	0.0432121	0.338142	0.29493	1	5.75497e-12	4.00669e-14	1.18125e-13	3.24752e-26	1	1
chr1:206997089-206997311	-0.0499816	0.138579	0.18856	1	6.15293e-13	4.98819e-14	7.66238e-14	5.23479e-27	1	1
chr1:207003173-207003362	0.141579	0.494487	0.352908	0.0631069	0.884654	0.00255047	0.0394141	0.010275	2	0.884654
chr1:207063551-207063918	0.0114808	0.199187	0.187707	1	8.54287e-13	2.87444e-14	1.20034e-13	6.68864e-27	1	1
chr1:207064082-207064423	1.26895	1.98092	0.711964	2.83611e-09	0.760687	4.4684e-11	0.00219586	0.237117	2	0.760687
chr1:207081250-207081543	0.0720346	0.0320074	-0.0400272	1	2.95013e-13	3.53687e-14	2.30735e-13	6.10618e-27	1	1
chr1:207098653-207098988	-0.0573773	0.192613	0.24999	0.359854	0.554232	0.0286145	0.0507999	0.00649912	2	0.554232
chr1:207124285-207126398	0.0854903	0.060908	-0.0245822	0.964915	0.0215769	0.00283266	0.0106518	2.36892e-05	1	0.964915
chr1:207136555-207137065	0.335215	-0.39333	-0.728545	0.122264	0.796916	0.0788797	0.000550468	0.00138925	2	0.796916
chr1:207151558-207152211	0.184077	0.526815	0.342739	0.977108	0.0207164	0.000393181	0.00178007	1.87847e-06	1	0.977108
chr1:207154111-207154412	-0.294027	-0.204122	0.0899051	0.90703	0.0455176	0.00594768	0.0413243	0.000180516	1	0.90703
chr1:207178936-207179490	0	-0.176967	-0.176967	1	1.3269e-12	2.62105e-14	6.78451e-14	3.54209e-27	1	1
chr1:207182903-207183200	0.508821	0.508821	0	1	1.09569e-12	5.84353e-14	8.29624e-10	1.52114e-24	1	1
chr1:207201268-207201601	0.0940326	0.264708	0.170675	1	6.83084e-13	1.41334e-14	1.71227e-13	4.57309e-27	1	1
chr1:207201691-207202639	-0.0703312	-0.00333146	0.0669997	1	9.64552e-14	1.55957e-14	4.27528e-14	4.90108e-28	1	1
chr1:207203256-207204533	0.655468	0.466516	-0.188952	0.553669	0.0937614	0.0443841	0.301561	0.00662463	1	0.553669
chr1:207207568-207207934	0.37705	0.283019	-0.0940308	0.486681	0.1385	0.0459806	0.318836	0.0100019	1	0.486681
chr1:207208378-207208906	-0.126154	0.422911	0.549066	0.143617	0.830899	0.0105494	0.010918	0.00401655	2	0.830899
chr1:207230045-207230487	0.204635	-0.0327601	-0.237395	0.737001	0.157869	0.033462	0.0695835	0.00208453	1	0.737001
chr1:207407966-207408352	-0.126094	0.142762	0.268856	1	1.20012e-12	1.5498e-13	4.97501e-14	1.09479e-26	1	1
chr1:207413755-207413923	0.254957	0.711898	0.456941	0.00256919	0.98458	9.47227e-05	0.00379135	0.00896475	2	0.98458
chr1:207422178-207422458	-0.295473	0.811588	1.10706	7.09223e-06	0.99746	1.46532e-05	3.49611e-07	0.00251833	2	0.99746
chr1:2074390-2074767	0.00193361	-0.0775935	-0.0795271	0.653228	0.262708	0.0203265	0.061761	0.00197717	1	0.653228
chr1:207441592-207442072	0.441396	0.444493	0.00309701	0.0955012	0.137444	0.00880537	0.738185	0.0200652	4	0.738185
chr1:207454839-207455132	-0.136516	-0.158115	-0.021599	0.591087	0.22101	0.0242769	0.158977	0.00464945	1	0.591087
chr1:207457797-207458246	0.0711824	0.134894	0.0637115	0.612996	0.251114	0.0217983	0.110712	0.00338006	1	0.612996
chr1:207462943-207463358	0.0247107	0.210567	0.185856	1	8.30318e-13	2.79379e-14	1.16666e-13	6.31857e-27	1	1
chr1:207478013-207478720	0.468119	0.608801	0.140682	1	1.38174e-11	1.27402e-14	3.47148e-10	3.45347e-24	1	1
chr1:207480038-207480463	0.539787	0.582941	0.0431542	1	3.80474e-12	3.46163e-14	1.66033e-09	4.68813e-24	1	1
chr1:207483103-207483510	0.636047	0.798031	0.161984	0.0016503	0.106799	0.000145243	0.842113	0.0492923	4	0.842113
chr1:207585597-207585768	-0.345819	0.261638	0.607457	0.213817	0.720508	0.0438155	0.015236	0.00662348	2	0.720508
chr1:207597342-207597851	-0.0416829	-0.024617	0.0170658	0.735713	0.163107	0.0188272	0.0807459	0.00160727	1	0.735713
chr1:207629071-207630054	0.135275	0.382925	0.24765	0.137557	0.790479	0.00601595	0.0565942	0.00935379	2	0.790479
chr1:207630843-207631617	0.210771	0.512827	0.302056	1	3.35895e-11	1.18468e-14	1.90755e-12	3.64548e-25	1	1
chr1:207686140-207686281	-0.139995	-0.00261841	0.137376	0.61782	0.252345	0.0423432	0.0834354	0.00405614	1	0.61782
chr1:207921591-207921719	0.0835972	0.178905	0.0953075	0.535882	0.32515	0.0192354	0.115403	0.00432984	1	0.535882
chr1:207921969-207922334	-0.154783	0.0634532	0.218236	1	1.78971e-13	4.05786e-14	3.96813e-14	1.1814e-27	1	1
chr1:207924188-207924541	-0.123747	-0.00972822	0.114019	0.719619	0.174895	0.033552	0.0697967	0.00213794	1	0.719619
chr1:207961540-207962766	0.299451	0.227287	-0.0721632	0.711889	0.0906375	0.0207253	0.174643	0.0021055	1	0.711889
chr1:20801477-20801771	-0.0860224	-0.128199	-0.042177	1	9.34298e-14	8.69667e-15	3.79073e-14	3.00399e-28	1	1
chr1:208024684-208025042	-0.0810822	-0.196224	-0.115142	1	3.83599e-13	1.36973e-14	8.80544e-14	1.6679e-27	1	1
chr1:208038249-208040357	-0.00738212	0.0308088	0.0381909	0.887044	0.0724326	0.00818337	0.0320974	0.000242775	1	0.887044
chr1:208093060-208093223	-0.196008	-0.00844051	0.187568	0.561979	0.262288	0.0812157	0.087955	0.00656272	1	0.561979
chr1:20822781-20823148	0.183123	0.120729	-0.0623936	0.613954	0.151479	0.0315798	0.198321	0.00466684	1	0.613954
chr1:208247742-208247956	0.0283721	-0.109035	-0.137407	0.517248	0.373213	0.0307025	0.0743552	0.00448095	1	0.517248
chr1:208274454-208275233	0.33901	0.258256	-0.0807539	0.54881	0.112881	0.0292695	0.303439	0.0056008	1	0.54881
chr1:208288311-208288626	0.105832	-0.0481167	-0.153949	0.566772	0.311384	0.0385697	0.0786495	0.0046246	1	0.566772
chr1:208289394-208289592	-0.154689	-0.133103	0.0215867	0.678362	0.177568	0.0251135	0.11607	0.00288613	1	0.678362
chr1:208322351-208323378	0.494824	-0.0757493	-0.570574	0.252221	0.241308	0.457087	0.0245375	0.0248467	3	0.457087
chr1:208345042-208345692	-0.023141	-0.256325	-0.233183	1	1.10807e-12	1.73222e-14	5.61019e-14	2.18319e-27	1	1
chr1:208350932-208351612	-0.0284702	-0.69905	-0.67058	0.00469798	0.976709	0.00202995	0.00553362	0.0110294	2	0.976709
chr1:208356192-208356855	0.537005	-0.978139	-1.51514	0.000620289	0.947239	0.0437697	1.79109e-05	0.0083535	2	0.947239
chr1:208357619-208358122	0.263139	-0.695256	-0.958395	0.00925049	0.9626	0.0189778	0.000911973	0.0082601	2	0.9626
chr1:208368627-208369359	-0.262267	-0.0874937	0.174774	0.683965	0.160973	0.0421652	0.109399	0.00349797	1	0.683965
chr1:208374260-208374929	0.0732327	-0.250849	-0.324081	0.542276	0.35752	0.0281759	0.0682753	0.00375249	1	0.542276
chr1:208379022-208380078	0.27767	-0.128974	-0.406644	0.664011	0.258462	0.0521602	0.0234949	0.00187246	1	0.664011
chr1:208393071-208393757	0.217661	0.223681	0.00602022	0.418026	0.205074	0.0183345	0.35121	0.00735516	1	0.418026
chr1:208399160-208399327	0.140643	-0.0826717	-0.223315	1	3.0624e-13	4.28833e-14	5.09036e-14	2.22617e-27	1	1
chr1:208404311-208404743	0.271491	0.246797	-0.0246935	0.437731	0.204727	0.0282	0.320059	0.00928348	1	0.437731
chr1:208406916-208407324	0.110194	0.15303	0.0428353	1	2.07832e-13	1.51423e-14	2.01083e-13	2.35412e-27	1	1
chr1:208408886-208410019	0.0833807	-0.102452	-0.185833	0.762956	0.160227	0.0193316	0.0562933	0.00119147	1	0.762956
chr1:208411096-208411513	0.0167017	-0.0710733	-0.087775	0.699561	0.197365	0.0222224	0.0787995	0.0020527	1	0.699561
chr1:2085670-2085951	0.170016	0.136637	-0.0333794	0.622137	0.179187	0.0252878	0.169487	0.0039003	1	0.622137
chr1:208589137-208589502	0.242707	0.0782836	-0.164423	1	1.20973e-13	6.5528e-14	2.21822e-13	5.25157e-27	1	1
chr1:208618997-208619504	0.172409	0.0899228	-0.0824861	0.678393	0.183824	0.03584	0.0986404	0.00330248	1	0.678393
chr1:208704288-208704574	0.0720346	-0.109401	-0.181436	1	8.76997e-13	4.45197e-14	5.95699e-14	4.14431e-27	1	1
chr1:208712047-208712365	0.391067	0.683763	0.292696	1	1.24684e-10	7.60941e-15	2.46158e-11	3.5402e-24	1	1
chr1:208818833-208819001	0.104017	0.104017	0	1	5.29273e-13	5.30512e-14	1.86605e-12	4.02108e-26	1	1
chr1:208969214-208969447	-0.0529336	0.0195055	0.0724391	0.636629	0.243889	0.0361687	0.0799052	0.00340777	1	0.636629
chr1:208983852-208984088	0	-0.156494	-0.156494	1	1.59672e-12	3.15406e-14	8.16416e-14	5.12917e-27	1	1
chr1:208989845-208990062	0.051969	0.139313	0.087344	1	4.05461e-13	2.6451e-14	1.94431e-13	5.30044e-27	1	1
chr1:209124974-209125734	0.263555	-0.0459168	-0.309471	0.550623	0.300244	0.0903337	0.052333	0.00646702	1	0.550623
chr1:209696086-209696289	-0.0184966	0.0529459	0.0714425	1	5.20892e-13	6.89215e-14	1.86359e-13	1.11101e-26	1	1
chr1:209738366-209738493	0.0784289	0.248037	0.169608	1	1.34658e-12	2.14149e-14	2.43107e-13	1.2544e-26	1	1
chr1:209750434-209750708	0.0772668	0.00358359	-0.0736833	1	2.96416e-13	3.17399e-14	1.25853e-13	3.59307e-27	1	1
chr1:209827331-209827625	-0.0873165	-0.292939	-0.205623	0.746182	0.18752	0.0102949	0.0551417	0.000861265	1	0.746182
chr1:209830446-209830823	0.807485	1.91188	1.10439	2.44249e-05	0.999974	8.57624e-20	1.53536e-06	7.59627e-12	2	0.999974
chr1:209833285-209833677	0.878925	2.27974	1.40082	3.20154e-12	0.998297	5.16004e-15	1.78367e-09	0.0017028	2	0.998297
chr1:209846026-209846401	-0.0593495	0.221321	0.280671	0.216727	0.715182	0.0221542	0.0369888	0.008948	2	0.715182
chr1:209874925-209875313	-0.00419753	0.0918733	0.0960708	0.610202	0.275265	0.0251252	0.0860941	0.00331375	1	0.610202
chr1:20988601-20988799	-0.125773	-0.038479	0.087294	1	2.07072e-13	7.82973e-14	9.50699e-14	3.74556e-27	1	1
chr1:209939402-209939743	1.07444	1.30448	0.230038	1.98631e-05	0.04121	3.15954e-06	0.859949	0.0988176	4	0.859949
chr1:209977369-209978834	-0.0507733	-0.017577	0.0331964	0.780159	0.135871	0.0166013	0.0662838	0.00108496	1	0.780159
chr1:209981326-209981732	-0.0782648	-0.0750707	0.00319411	1	2.17889e-13	3.07986e-14	9.9255e-14	2.43327e-27	1	1
chr1:210396611-210396934	0.363021	-0.0235311	-0.386552	1	1.16546e-13	5.98695e-14	2.81786e-14	1.03913e-27	1	1
chr1:2104606-2105115	0.209892	0.209892	0	1	3.14827e-13	2.84063e-14	2.71627e-12	2.04532e-26	1	1
chr1:210465902-210466107	-0.0339136	-0.0675807	-0.0336671	0.784222	0.138531	0.0154575	0.0608134	0.000976618	1	0.784222
chr1:210592710-210592812	-0.226233	-0.117642	0.108591	1	1.04918e-13	4.53328e-14	9.29118e-14	1.76884e-27	1	1
chr1:21063169-21063329	0.0678539	0.104017	0.0361635	1	5.13442e-13	3.61642e-14	5.81507e-13	1.56212e-26	1	1
chr1:210912214-210912542	0.0772668	0.0318666	-0.0454003	1	2.5611e-13	3.07047e-14	2.00309e-13	4.60194e-27	1	1
chr1:211025324-211025661	-0.0890911	0.0404966	0.129588	0.594211	0.27577	0.0518005	0.0737585	0.00446004	1	0.594211
chr1:211491592-211491818	-0.227903	-0.144525	0.0833778	0.572207	0.183937	0.0340145	0.203419	0.00642293	1	0.572207
chr1:211498576-211498977	0.00569394	0.146689	0.140995	1	4.59402e-13	3.19857e-14	1.0748e-13	4.26625e-27	1	1
chr1:211552085-211552653	0.0940181	-0.126776	-0.220794	0.432447	0.462068	0.0428116	0.056597	0.00607678	2	0.462068
chr1:211688137-211688274	0.100393	0.149657	0.0492636	0.552875	0.268303	0.0187689	0.155681	0.00437223	1	0.552875
chr1:211821765-211821992	-0.0431542	-0.176016	-0.132862	1	4.63575e-13	1.54849e-14	6.98641e-14	1.6376e-27	1	1
chr1:211906291-211906421	0.206136	0.16658	-0.0395556	1	1.71784e-13	3.04693e-14	8.04589e-13	7.81211e-27	1	1
chr1:211957115-211957586	0.0167825	-0.476803	-0.493586	0.00666009	0.979377	0.00396579	0.00307378	0.00692344	2	0.979377
chr1:211968240-211968680	0.0750666	0.242195	0.167128	0.368858	0.526424	0.0177989	0.0804737	0.00644495	2	0.526424
chr1:211999506-211999916	-0.0699286	0.0624609	0.13239	0.627763	0.262003	0.0366064	0.0702948	0.00333219	1	0.627763
chr1:212085562-212085791	-0.0120416	0.229465	0.241507	0.371178	0.523628	0.0177655	0.0810183	0.00641067	2	0.523628
chr1:21211211-21211417	0.0398126	0.0238988	-0.0159137	0.685748	0.197638	0.0231464	0.0910788	0.00238877	1	0.685748
chr1:212263179-212263337	0.12352	-0.028079	-0.151599	1	2.77355e-13	4.4883e-14	8.49247e-14	3.23354e-27	1	1
chr1:212298344-212298774	0.0275896	0.0801691	0.0525795	0.647653	0.224758	0.0206522	0.104158	0.00277896	1	0.647653
chr1:212388201-212388565	0.593684	0.282846	-0.310838	0.922359	0.0270252	0.0232138	0.0271574	0.000244573	1	0.922359
chr1:212391505-212391933	0.320684	0.512905	0.192221	0.135253	0.580946	0.00423961	0.263813	0.0157486	2	0.580946
chr1:212409112-212409463	-0.0888076	-0.435655	-0.346848	1	7.15957e-12	2.15948e-14	9.20985e-14	9.6213e-27	1	1
chr1:212411023-212411262	0.706382	0.587288	-0.119094	0.464314	0.080571	0.0395965	0.407593	0.00792503	1	0.464314
chr1:212429278-212429570	0.0772668	0.0772668	0	1	4.80887e-13	5.35463e-14	6.92832e-13	2.30905e-26	1	1
chr1:212512155-212512288	0.0664099	-0.037971	-0.104381	1	4.22389e-13	3.69467e-14	9.73563e-14	3.8895e-27	1	1
chr1:212524071-212524741	0.0709419	0.0576509	-0.0132909	0.698892	0.170967	0.0217786	0.106069	0.00229312	1	0.698892
chr1:212651367-212651688	0.403389	0.421391	0.0180024	0.378279	0.216794	0.0224229	0.371854	0.0106499	1	0.378279
chr1:212659337-212659870	1.01627	0.955406	-0.0608654	0.0184399	0.0203178	0.00499697	0.934683	0.0215626	4	0.934683
chr1:212661738-212662263	0.125301	0.284937	0.159636	0.353267	0.486931	0.0131544	0.139106	0.00754199	2	0.486931
chr1:212691862-212692121	0.0704022	-0.0831836	-0.153586	0.835786	0.105989	0.0164106	0.0411934	0.000620594	1	0.835786
chr1:212719378-212719537	0.359633	0.470286	0.110653	0.157979	0.381071	0.00674813	0.437072	0.0171309	4	0.437072
chr1:212808230-212808783	-0.0950947	0.125139	0.220234	0.48885	0.401501	0.0350014	0.0692382	0.00540955	1	0.48885
chr1:212809001-212809278	0.0519184	0.138579	0.0866602	1	4.09365e-13	2.67057e-14	1.96304e-13	5.403e-27	1	1
chr1:212856564-212856907	0.204077	0.16841	-0.0356662	0.546388	0.16012	0.0240458	0.264249	0.00519798	1	0.546388
chr1:212874477-212874854	0.0658684	0.0213924	-0.0444759	1	2.91009e-13	3.48887e-14	2.27604e-13	5.94157e-27	1	1
chr1:212972034-212972536	0.110694	0.00564792	-0.105046	0.67282	0.211643	0.0281364	0.0846664	0.0027341	1	0.67282
chr1:213001200-213001446	0.14882	-0.362636	-0.511456	1	1.20132e-10	1.02902e-12	4.43848e-14	2.9361e-25	1	1
chr1:21315523-21315624	0.0958026	0.064115	-0.0316876	1	1.27859e-13	1.58117e-14	1.02695e-13	1.1477e-27	1	1
chr1:213291542-213291871	0.168569	0.266157	0.0975875	0.349566	0.408694	0.0123545	0.220859	0.0085257	2	0.408694
chr1:213382277-213382371	-0.0916145	-0.130534	-0.0389195	1	3.1398e-13	1.77353e-14	9.69898e-14	1.97875e-27	1	1
chr1:213437928-213438128	0.153637	0.189801	0.0361635	1	4.5075e-13	2.21164e-14	9.66762e-13	1.33937e-26	1	1
chr1:213579719-213579843	0.12352	0.0236889	-0.099831	1	1.60552e-13	2.82546e-14	1.66815e-13	2.76674e-27	1	1
chr1:213758651-213759031	-0.400928	-0.534208	-0.13328	0.260998	0.316921	0.0040651	0.409058	0.00895801	4	0.409058
chr1:213759981-213760266	0.123048	-0.0760398	-0.199088	0.529625	0.340287	0.059578	0.0643218	0.006188	1	0.529625
chr1:213843901-213844136	0.0490893	0.10699	0.0579003	0.630909	0.237526	0.0207379	0.107801	0.0030271	1	0.630909
chr1:213856656-213857408	-0.446804	-0.430728	0.0160762	0.325337	0.104267	0.0120967	0.548153	0.0101458	4	0.548153
chr1:213865692-213866100	0.141295	-0.156848	-0.298143	1	1.4989e-12	1.09235e-13	3.98588e-14	7.71409e-27	1	1
chr1:21396235-21396544	-0.0368237	0.00941484	0.0462385	0.71247	0.18715	0.0208333	0.0776868	0.00185993	1	0.71247
chr1:21400899-21401164	0.215286	0.0467364	-0.168549	1	1.44079e-13	4.55212e-14	1.07959e-13	2.7207e-27	1	1
chr1:214088213-214088486	0.213806	0.213806	0	1	3.06057e-13	2.76151e-14	2.64061e-12	1.93296e-26	1	1
chr1:214157901-214158056	0.0731463	0.00702307	-0.0661232	1	3.36784e-13	3.60624e-14	1.42993e-13	4.63835e-27	1	1
chr1:214188651-214189194	0.124506	0.0930958	-0.03141	0.662605	0.193995	0.0242879	0.116143	0.0029683	1	0.662605
chr1:214238783-214239183	0.126451	0.126451	0	1	3.96463e-13	3.97391e-14	1.3978e-12	2.25626e-26	1	1
chr1:214358490-214358565	0.0772668	0.0354522	-0.0418147	1	2.71411e-13	3.25392e-14	2.12276e-13	5.16826e-27	1	1
chr1:21441533-21442513	0.289909	-0.426417	-0.716326	0.016822	0.920816	0.0474184	0.00132888	0.0136143	2	0.920816
chr1:214439870-214440270	0.191822	0.191822	0	1	3.61099e-13	3.25814e-14	3.1155e-12	2.69073e-26	1	1
chr1:21444538-21444983	0.334955	-0.601411	-0.936366	0.00384799	0.909322	0.0587957	0.000558439	0.0274762	2	0.909322
chr1:214452121-214452646	-0.0176842	-0.163628	-0.145944	0.502273	0.383017	0.0224512	0.0880201	0.00423867	1	0.502273
chr1:214482457-214482867	0.00303933	-0.046914	-0.0499534	0.703788	0.207284	0.019624	0.0675829	0.00172177	1	0.703788
chr1:21469093-21469882	0.0529459	-0.0238966	-0.0768425	1	3.41332e-13	3.65494e-14	1.44924e-13	4.76448e-27	1	1
chr1:215142797-215143153	0.0772668	0.0772668	0	1	4.80887e-13	5.35463e-14	6.92832e-13	2.30905e-26	1	1
chr1:21517182-21517861	0.587004	-0.263895	-0.8509	0.188219	0.272402	0.53202	0.00186968	0.00548947	3	0.53202
chr1:215809255-215809404	0.0323045	0.103476	0.0711718	0.591069	0.290059	0.0261305	0.0890455	0.00369615	1	0.591069
chr1:215809576-215810047	-0.0858909	0.274111	0.360002	0.822259	0.148975	0.0080283	0.0204392	0.000298605	1	0.822259
chr1:21587427-21588948	0.463134	0.727231	0.264097	1	1.21911e-10	7.16243e-15	1.37786e-10	8.85729e-24	1	1
chr1:21592569-21592982	0.165572	0.128007	-0.0375647	1	1.24941e-13	1.70538e-14	1.90039e-13	1.77061e-27	1	1
chr1:21594246-21594729	-0.144948	-0.207114	-0.0621658	1	3.18956e-13	1.21747e-14	1.10942e-13	1.70639e-27	1	1
chr1:21618968-21619400	-0.184353	-0.038479	0.145874	1	1.84492e-13	1.17964e-13	8.02853e-14	3.62154e-27	1	1
chr1:21650989-21652037	0.206349	0.189645	-0.0167043	0.599644	0.220528	0.0260251	0.149442	0.00436059	1	0.599644
chr1:21655619-21656436	0.18972	-0.0602297	-0.24995	0.982599	0.0112095	0.00207449	0.0041104	6.40513e-06	1	0.982599
chr1:2165790-2166463	0.0597615	0.4385	0.378738	0.0270474	0.9516	0.00223171	0.00950864	0.00961263	2	0.9516
chr1:21660354-21661399	0.368955	1.03826	0.669309	0.363355	0.630546	0.000348269	0.00563051	0.000119991	2	0.630546
chr1:216704694-216704963	0.166582	0.201218	0.0346359	0.653192	0.22373	0.0197586	0.100702	0.00261648	1	0.653192
chr1:21682851-21683017	-0.169701	-0.0803681	0.0893324	1	1.38755e-13	5.60844e-14	8.69138e-14	2.24077e-27	1	1
chr1:21688923-21688961	0.210905	0.0840342	-0.12687	1	1.27053e-13	3.78335e-14	1.75369e-13	3.05548e-27	1	1
chr1:217844573-217844757	0.0772668	0.0772668	0	1	4.80887e-13	5.35463e-14	6.92832e-13	2.30905e-26	1	1
chr1:218023616-218023889	0.108218	-0.249877	-0.358094	1	3.24467e-12	7.12702e-14	3.87343e-14	7.49713e-27	1	1
chr1:21872592-21873038	0.628041	0.761474	0.133433	1	5.00891e-11	1.83589e-14	1.00502e-08	7.34791e-23	1	1
chr1:21876659-21876964	0.27967	0.331426	0.0517558	1	5.86882e-13	1.6067e-14	5.19039e-12	3.23109e-26	1	1
chr1:219041180-219041520	0.201409	0.201409	0	1	3.3528e-13	3.02518e-14	2.89274e-12	2.3197e-26	1	1
chr1:21913375-21913806	0.13895	0.468815	0.329865	0.0868591	0.86801	0.00409461	0.032407	0.00862941	2	0.86801
chr1:21958466-21958996	0.0859892	0.0469757	-0.0390135	0.814184	0.117442	0.0153111	0.0523029	0.000760201	1	0.814184
chr1:21960343-21961580	-0.0506166	0.0455748	0.0961914	0.655363	0.233821	0.0258427	0.082231	0.00274208	1	0.655363
chr1:219643135-219643545	-0.0175531	0.206882	0.224435	0.279436	0.640078	0.0200332	0.0526062	0.00784659	2	0.640078
chr1:219729152-219729279	0.0772668	0.0772668	0	1	4.80887e-13	5.35463e-14	6.92832e-13	2.30905e-26	1	1
chr1:219832387-219832399	0.0753883	-0.00380478	-0.0791931	1	2.81036e-13	3.0093e-14	1.19323e-13	3.22987e-27	1	1
chr1:220097476-220098576	0.313109	0.20851	-0.104599	0.707365	0.148676	0.0317191	0.109484	0.00275513	1	0.707365
chr1:220295374-220295974	0.399174	0.00958252	-0.389592	0.870772	0.0673363	0.0373881	0.0239496	0.000553527	1	0.870772
chr1:220328409-220328736	-0.048773	-0.0638424	-0.0150694	0.683483	0.20804	0.0220518	0.0841664	0.00225898	1	0.683483
chr1:220426443-220427710	0.280405	0.34226	0.0618555	0.641032	0.206854	0.0176874	0.131603	0.00282422	1	0.641032
chr1:220473877-220474023	0.211307	0.198756	-0.0125512	0.506319	0.192851	0.0293135	0.26445	0.0070661	1	0.506319
chr1:2206622-2206953	0.0277129	0.0882351	0.0605221	0.641582	0.229138	0.0210116	0.105378	0.0028903	1	0.641582
chr1:220707649-220707968	0.0836159	0.191822	0.108206	1	4.59964e-13	1.70477e-14	3.4066e-13	6.18896e-27	1	1
chr1:220715910-220716017	0.229018	0.195535	-0.0334834	0.513761	0.185433	0.0280989	0.266047	0.00666048	1	0.513761
chr1:220840857-220840907	-0.284866	0	0.284866	1	9.92571e-13	4.85468e-12	9.63976e-14	6.53301e-26	1	1
chr1:220864741-220864983	-0.0842793	-0.00672359	0.0775557	0.669197	0.214646	0.0268172	0.0866348	0.00270564	1	0.669197
chr1:220905446-220905671	-0.155094	0	0.155094	1	2.9966e-13	1.79239e-13	8.14977e-14	6.11428e-27	1	1
chr1:22094876-22095235	-0.0815353	0.0508919	0.132427	0.630075	0.260306	0.0364579	0.0698764	0.00328506	1	0.630075
chr1:220975628-220976046	0.149888	0.152117	0.00222913	0.553485	0.201315	0.0195538	0.221107	0.00453938	1	0.553485
chr1:22100102-22100280	0.131295	0.214131	0.0828361	0.444564	0.376114	0.0156416	0.157583	0.00609728	1	0.444564
chr1:221049821-221050476	0.295834	0.712424	0.41659	0.859646	0.131622	0.0011357	0.00755638	3.9155e-05	1	0.859646
chr1:221091153-221091525	-0.120798	0.0260713	0.146869	0.581154	0.285249	0.0525963	0.0762007	0.00480067	1	0.581154
chr1:221198909-221199222	0.0977383	0.383618	0.28588	1	5.36781e-12	1.72135e-14	3.0179e-13	3.53768e-26	1	1
chr1:221271018-221271438	0.0633918	0.213401	0.15001	1	5.72354e-13	1.91147e-14	1.7461e-13	5.07266e-27	1	1
chr1:221340301-221340620	-0.0274622	-0.0104602	0.017002	0.697418	0.193344	0.0233146	0.0837245	0.00219947	1	0.697418
chr1:221898019-221898402	0.0167825	0.0122023	-0.00458017	1	2.6341e-13	3.13536e-14	1.59259e-13	4.01154e-27	1	1
chr1:221949931-221950259	0.0913109	0.710278	0.618967	0.000843317	0.992756	8.43968e-05	0.000361287	0.00595474	2	0.992756
chr1:221967089-221967259	-0.0353033	-0.00448528	0.030818	0.672642	0.208786	0.0243496	0.0916162	0.00260661	1	0.672642
chr1:222050712-222050849	0.330445	0.242219	-0.0882258	1	1.16045e-13	4.69219e-14	1.76693e-12	1.35264e-26	1	1
chr1:222138729-222139026	-0.241699	0.0697132	0.311412	0.386024	0.461717	0.0862088	0.0558868	0.0101635	2	0.461717
chr1:222144595-222144872	-0.265346	0.0646105	0.329956	1	1.92955e-12	2.16817e-12	5.3503e-14	5.32139e-26	1	1
chr1:2222144-2222502	0.069791	0.26033	0.190539	0.582333	0.322573	0.0153307	0.077116	0.00264716	1	0.582333
chr1:222358090-222358275	0.033223	0.0772668	0.0440438	1	3.53488e-13	3.90785e-14	2.31145e-13	7.27696e-27	1	1
chr1:22241305-22241733	0.101652	0.0723417	-0.0293099	0.67436	0.186606	0.0238735	0.112404	0.00275688	1	0.67436
chr1:22253300-22253506	0.133875	0.214583	0.0807087	0.581917	0.253307	0.0177293	0.143314	0.00373213	1	0.581917
chr1:22258510-22258884	0.200405	0.124167	-0.0762385	0.609353	0.154175	0.0321817	0.199464	0.00482685	1	0.609353
chr1:22260021-22260649	-0.312128	0.345436	0.657565	0.107078	0.834627	0.0422904	0.00751179	0.0084928	2	0.834627
chr1:22261792-22262992	-0.0651844	-0.0767596	-0.0115751	0.729112	0.163514	0.0187433	0.0869179	0.00171309	1	0.729112
chr1:222629423-222629837	-0.112464	-0.214269	-0.101806	1	2.11107e-13	1.2747e-14	9.21951e-14	1.23504e-27	1	1
chr1:222765090-222765457	0	-0.0818143	-0.0818143	1	7.09433e-13	3.50679e-14	1.23088e-13	5.94939e-27	1	1
chr1:2227676-2228050	-0.368095	-0.038479	0.329616	1	5.44715e-13	4.81599e-12	1.25777e-13	5.87075e-26	1	1
chr1:222774682-222775162	0.311258	0.651826	0.340568	0.214115	0.705256	0.00377364	0.0721347	0.00472075	2	0.705256
chr1:222814657-222815557	0.222986	0.0524841	-0.170502	0.619517	0.206041	0.0557759	0.112907	0.00575921	1	0.619517
chr1:222824580-222824713	0.302443	0.270223	-0.0322202	1	2.23379e-13	4.6626e-14	6.26539e-12	3.96464e-26	1	1
chr1:222859992-222860069	0.189216	0.189216	0	1	3.68674e-13	3.32649e-14	3.18085e-12	2.8048e-26	1	1
chr1:222927684-222928281	0.165817	0.248647	0.0828297	0.694431	0.191569	0.0179237	0.0940659	0.00201083	1	0.694431
chr1:223174169-223174380	0.141119	0.021427	-0.119692	0.72591	0.172491	0.0263333	0.0733106	0.00195507	1	0.72591
chr1:22321630-22321975	0.250485	0.250485	0	1	4.08304e-13	3.31632e-14	8.62072e-12	4.94561e-26	1	1
chr1:22322876-22323184	0.673952	0.854365	0.180413	0.412556	0.241394	0.00349136	0.339599	0.00296021	1	0.412556
chr1:2232433-2233020	0.439241	0.685033	0.245792	0.110033	0.621043	0.00301808	0.250505	0.0154012	2	0.621043
chr1:223351159-223351675	-0.164936	-0.11234	0.0525954	0.621275	0.205067	0.0280583	0.141371	0.00422787	1	0.621275
chr1:223354199-223354636	0.316367	0.157306	-0.159061	0.572433	0.182381	0.0616183	0.175239	0.00832826	1	0.572433
chr1:223471092-223471270	0.1654	0.114621	-0.0507788	1	1.96814e-13	3.49087e-14	9.21818e-13	1.02544e-26	1	1
chr1:223494362-223494626	0.324162	0.250268	-0.0738939	1	1.27534e-13	5.15678e-14	1.94188e-12	1.63376e-26	1	1
chr1:22366308-22366650	0.0930857	0.318958	0.225872	0.660846	0.275325	0.0112761	0.0512553	0.00129818	1	0.660846
chr1:223678152-223678391	0.21613	0.500652	0.284522	0.0782899	0.827244	0.00279075	0.0788276	0.012848	2	0.827244
chr1:223825633-223826049	-0.162392	0.136596	0.298988	1	1.83182e-12	3.15111e-13	4.62411e-14	1.99596e-26	1	1
chr1:223833521-223833881	-0.0478967	0.115153	0.16305	1	1.15583e-13	1.36585e-14	3.49612e-14	4.30241e-28	1	1
chr1:223850528-223851044	0.183405	0.598802	0.415398	0.06535	0.876455	0.00188981	0.0473257	0.008979	2	0.876455
chr1:22389188-22389594	0.0133046	-0.0361812	-0.0494857	0.706903	0.18813	0.0220675	0.0808916	0.00200862	1	0.706903
chr1:223902974-223903570	-0.191018	-0.078317	0.112701	0.806446	0.111723	0.0143965	0.0665753	0.000859235	1	0.806446
chr1:223915354-223915511	0.187906	0.342262	0.154356	0.242342	0.554705	0.00892107	0.183061	0.0109712	2	0.554705
chr1:223920480-223920987	-0.0777726	0.0223426	0.100115	0.632526	0.248051	0.0296955	0.0864212	0.00330696	1	0.632526
chr1:223921770-223922366	-0.262615	-0.0962145	0.1664	0.620692	0.185423	0.0583778	0.129894	0.0056131	1	0.620692
chr1:223937695-223938181	0.0532611	-0.0646521	-0.117913	0.740173	0.174688	0.0200475	0.0636444	0.00144732	1	0.740173
chr1:22396942-22397352	0.214728	0.147629	-0.0670994	0.579769	0.18848	0.0346284	0.191296	0.00582725	1	0.579769
chr1:22411811-22412338	0.246909	0.255205	0.00829669	0.292262	0.157305	0.0128146	0.529074	0.00854406	4	0.529074
chr1:224180239-224180463	0.277786	0.245564	-0.0322223	0.994585	0.000581039	7.31674e-05	0.00476093	1.28885e-07	1	0.994585
chr1:224240059-224240179	0.20232	0.20232	0	1	3.32983e-13	3.00445e-14	2.87292e-12	2.28802e-26	1	1
chr1:224245932-224246292	0.0669975	0.116164	0.0491662	0.612704	0.22749	0.0223906	0.133754	0.00366161	1	0.612704
chr1:224253187-224253385	-0.30478	-0.472806	-0.168026	0.259902	0.304632	0.00691292	0.416259	0.0122948	4	0.416259
chr1:224255376-224255630	-0.0410697	0.103253	0.144323	0.612632	0.28927	0.0298098	0.0651967	0.00309089	1	0.612632
chr1:224256583-224256808	0.0578537	-0.0166148	-0.0744685	0.644106	0.235093	0.0284264	0.089225	0.00314948	1	0.644106
chr1:224275191-224275429	-0.0762453	0.2661	0.342345	1	3.40563e-12	6.03451e-14	6.54435e-14	1.81241e-26	1	1
chr1:2243012-2243235	0.104162	0.268339	0.164177	0.27809	0.61047	0.0120066	0.0912549	0.00817839	2	0.61047
chr1:224326456-224326892	0.0188036	-0.0140812	-0.0328849	1	1.9075e-13	2.0279e-14	8.84564e-14	1.58448e-27	1	1
chr1:224339853-224340030	-0.0789228	0.1211	0.200022	1	1.04873e-12	1.05029e-13	7.37529e-14	1.10363e-26	1	1
chr1:224433003-224433156	0.0429151	0.0728857	0.0299706	0.667191	0.206666	0.022123	0.101387	0.00263228	1	0.667191
chr1:224453119-224453299	0.0633689	0.0912481	0.0278791	0.611667	0.252142	0.0218774	0.110907	0.00340709	1	0.611667
chr1:224464438-224464778	0.0218245	-0.131397	-0.153222	1	3.68022e-13	1.85483e-14	5.12381e-14	1.30437e-27	1	1
chr1:224509497-224509723	0.152142	0.132044	-0.0200975	0.598422	0.206126	0.0270707	0.163844	0.00453749	1	0.598422
chr1:224541784-224542154	0.103374	-0.257772	-0.361147	0.193246	0.713713	0.048544	0.0330514	0.0114457	2	0.713713
chr1:224542373-224542626	0.531235	-0.62558	-1.15682	0.000136575	0.701857	0.198569	1.0528e-05	0.0994262	2	0.701857
chr1:224561641-224561919	0.20232	0.20232	0	1	3.32983e-13	3.00445e-14	2.87292e-12	2.28802e-26	1	1
chr1:224686023-224686420	-0.0615066	0.219206	0.280713	0.686075	0.252647	0.0168228	0.0431268	0.00132836	1	0.686075
chr1:224690529-224691006	-0.140336	-0.12056	0.0197757	0.750181	0.141356	0.016334	0.090676	0.00145306	1	0.750181
chr1:224691032-224691641	0.655437	0.338263	-0.317174	0.675619	0.0779669	0.0920637	0.149092	0.00525914	1	0.675619
chr1:224777032-224777219	0	-0.144187	-0.144187	1	1.80508e-12	3.56563e-14	9.22951e-14	6.55512e-27	1	1
chr1:224805222-224805510	0.0806442	-0.041168	-0.121812	0.570929	0.308733	0.0380166	0.0778275	0.00449452	1	0.570929
chr1:224811602-224811916	0.150387	0.161858	0.0114711	0.786396	0.143401	0.0140927	0.0552309	0.00087897	1	0.786396
chr1:22490023-22490335	-0.143855	0.154363	0.298219	0.265125	0.650768	0.037624	0.0374621	0.00902176	2	0.650768
chr1:224920167-224920478	-0.226825	0.222885	0.44971	0.19504	0.729512	0.0441425	0.02166	0.00964574	2	0.729512
chr1:224920732-224921312	0.0673825	0.0881162	0.0207337	0.666944	0.206803	0.0214032	0.102252	0.00259703	1	0.666944
chr1:225225710-225225994	0.0772668	-0.0433213	-0.120588	1	3.40566e-13	2.97895e-14	7.84968e-14	2.52854e-27	1	1
chr1:225260768-225261167	-0.0517558	-0.163108	-0.111353	1	4.85364e-13	1.62127e-14	7.31477e-14	1.79515e-27	1	1
chr1:225261697-225262011	-0.0431542	0	0.0431542	1	6.74296e-13	1.41045e-13	3.06884e-13	3.13718e-26	1	1
chr1:22531412-22531766	-0.315472	-0.163151	0.152321	1	7.54168e-14	3.48337e-14	9.6912e-14	1.29516e-27	1	1
chr1:22533996-22534181	0.255882	0.304524	0.0486426	0.384976	0.240154	0.0185765	0.346976	0.00931843	1	0.384976
chr1:225632662-225633105	0.481476	0.123578	-0.357898	1	3.09867e-14	4.80326e-14	4.19107e-14	5.3889e-28	1	1
chr1:225736303-225736488	0	-0.0839994	-0.0839994	1	6.82592e-13	3.37412e-14	1.18431e-13	5.50773e-27	1	1
chr1:225739709-225739802	0.0534043	0.147032	0.0936276	1	3.70345e-13	2.41601e-14	1.77592e-13	4.42207e-27	1	1
chr1:225845407-225845614	0.393422	0.443926	0.0505035	0.0840599	0.19931	0.00535121	0.69151	0.0197694	4	0.69151
chr1:225882693-225883013	0.289385	0.0910273	-0.198357	0.858535	0.0776178	0.0208847	0.0423557	0.000607055	1	0.858535
chr1:22588991-22589554	0.585979	0.274811	-0.311168	0.710644	0.0881538	0.0821779	0.11486	0.00416451	1	0.710644
chr1:225954699-225955037	0.251756	0.251756	0	1	4.05115e-13	3.29041e-14	8.55338e-12	4.86865e-26	1	1
chr1:225998898-225999405	0.167347	0.11179	-0.0555574	1	7.39175e-14	9.6411e-15	5.66454e-14	3.74954e-28	1	1
chr1:226078929-226079549	-0.019619	0.133387	0.153006	0.761323	0.168365	0.0161752	0.0530836	0.00105362	1	0.761323
chr1:226084865-226085126	-0.148251	0.115478	0.263729	0.751163	0.190555	0.0201097	0.0371622	0.00101055	1	0.751163
chr1:226187598-226187953	-0.196405	0.193705	0.39011	0.264648	0.644401	0.0531941	0.0288688	0.00888804	2	0.644401
chr1:226190523-226190752	0.452694	0.67262	0.219926	0.101067	0.36802	0.00258613	0.510675	0.0176524	4	0.510675
chr1:226301428-226301621	0.0753883	0.0753883	0	1	4.98482e-13	5.55054e-14	7.18181e-13	2.48111e-26	1	1
chr1:226311257-226311743	0.384865	1.35726	0.972392	0.420535	0.578945	1.78645e-05	0.000498583	3.57166e-06	2	0.578945
chr1:226330994-226331181	0.20089	0.178531	-0.0223598	0.536621	0.166858	0.0251128	0.265815	0.00559244	1	0.536621
chr1:226431111-226431497	-0.0443036	-0.0479087	-0.00360512	1	2.82773e-13	3.73908e-14	1.18993e-13	3.87662e-27	1	1
chr1:226561334-226561691	0.223779	0.179053	-0.044726	0.520954	0.179039	0.0270627	0.266645	0.00629892	1	0.520954
chr1:226579012-226579370	-0.0445879	0.0753883	0.119976	1	4.48378e-13	7.76357e-14	9.59632e-14	6.32844e-27	1	1
chr1:226737553-226737820	-0.324496	-0.0104893	0.314007	0.489931	0.295652	0.122184	0.0821797	0.0100535	1	0.489931
chr1:226738650-226738738	-0.0555374	-0.0488195	0.00671786	1	2.39666e-13	3.16909e-14	1.00854e-13	2.78479e-27	1	1
chr1:226826193-226826441	0.134332	-0.0290444	-0.163376	1	2.46906e-13	3.99556e-14	7.56015e-14	2.56254e-27	1	1
chr1:226827747-226828518	0.0837516	0.208615	0.124863	0.388372	0.481037	0.016809	0.107036	0.00674524	2	0.481037
chr1:226848054-226848381	0.144947	0.263519	0.118572	0.481566	0.347872	0.0161286	0.149118	0.00531612	1	0.481566
chr1:226859861-226860274	0.155865	0.20213	0.046265	0.548367	0.283751	0.0198208	0.143526	0.00453567	1	0.548367
chr1:226864764-226865524	-0.00749347	0.143318	0.150812	1	1.61885e-13	1.44602e-14	4.95088e-14	7.19717e-28	1	1
chr1:226867660-226868124	0.170806	0.774504	0.603698	0.0859648	0.901522	0.00129227	0.00939437	0.00182644	2	0.901522
chr1:226914815-226915195	0.0102618	0.0332023	0.0229405	0.701164	0.183831	0.0204475	0.092467	0.0020904	1	0.701164
chr1:227070282-227070970	0.0561654	0.424368	0.368202	0.281975	0.654676	0.0131258	0.0448437	0.00537966	2	0.654676
chr1:227132511-227132949	-0.0110381	0.205315	0.216353	0.407919	0.499307	0.0249575	0.0620928	0.00572392	2	0.499307
chr1:227141392-227141773	0.0500682	0.104819	0.0547511	0.619642	0.246017	0.0214036	0.109691	0.0032466	1	0.619642
chr1:227142722-227143313	0.116906	0.0141135	-0.102792	0.891781	0.0643637	0.00884277	0.0347604	0.000252658	1	0.891781
chr1:227168625-227168813	0.0529459	-0.0378162	-0.0907621	1	2.85568e-13	3.05784e-14	1.21247e-13	3.33489e-27	1	1
chr1:227229588-227229843	0.305984	0.312034	0.00604962	0.166484	0.152963	0.0116612	0.654773	0.0141182	4	0.654773
chr1:22740752-22741071	0.776474	0.789972	0.0134976	0.0050951	0.0271681	0.000919467	0.940247	0.0265701	4	0.940247
chr1:22746748-22747127	0.214299	0.17582	-0.038479	1	1.65628e-13	2.93774e-14	7.75754e-13	7.26221e-27	1	1
chr1:227510941-227511196	0.4254	0.0540466	-0.371353	0.526723	0.173284	0.214425	0.0731331	0.0124352	1	0.526723
chr1:227511257-227511680	-0.147236	0.00491882	0.152155	0.692441	0.196967	0.027433	0.0807613	0.00239813	1	0.692441
chr1:227544693-227545076	0.0772668	0.0772668	0	1	4.80887e-13	5.35463e-14	6.92832e-13	2.30905e-26	1	1
chr1:227605623-227605827	-0.158654	0.030045	0.188699	0.51023	0.332234	0.0781225	0.0724115	0.00700197	1	0.51023
chr1:227611972-227612222	0	-0.227799	-0.227799	1	5.30676e-12	4.18899e-14	7.99629e-14	9.64234e-27	1	1
chr1:227622846-227623289	-0.0272267	-0.183725	-0.156499	0.552175	0.336529	0.0216742	0.0860552	0.00356631	1	0.552175
chr1:227706842-227707091	0.258276	0.258276	0	1	3.8936e-13	3.16245e-14	8.22074e-12	4.49733e-26	1	1
chr1:227737705-227738089	-0.0819906	-0.213049	-0.131058	0.683893	0.210307	0.0198187	0.0838719	0.00210926	1	0.683893
chr1:227770785-227771018	0.146689	0.114469	-0.0322202	1	2.06341e-13	3.14627e-14	3.94927e-13	6.06732e-27	1	1
chr1:227839679-227840071	0	-0.0450444	-0.0450444	1	6.96433e-13	5.44575e-14	2.22584e-13	1.38976e-26	1	1
chr1:227936688-227936978	-0.333964	0.555176	0.88914	0.000108115	0.989304	0.000852187	8.17193e-06	0.00972767	2	0.989304
chr1:227975631-227976447	-0.00533159	0.168729	0.17406	1	1.14547e-13	8.53866e-15	3.05908e-14	2.86226e-28	1	1
chr1:227982220-227982412	-0.183107	0.112628	0.295735	0.451323	0.441554	0.0444599	0.0565845	0.00607854	1	0.451323
chr1:22821237-22821954	0.472292	0.434365	-0.0379271	0.0445396	0.04667	0.00771421	0.881418	0.0196578	4	0.881418
chr1:228279134-228279462	-0.0766326	0.000644672	0.0772773	0.717585	0.17843	0.0262238	0.0757398	0.00202134	1	0.717585
chr1:228350653-228351110	-0.244321	-0.00177661	0.242545	0.921161	0.0488813	0.0124499	0.017361	0.000146516	1	0.921161
chr1:228508010-228508389	0.0731026	-0.138276	-0.211379	1	4.74102e-13	3.10369e-14	4.41841e-14	1.90064e-27	1	1
chr1:228579176-228579404	-0.030753	-0.0090125	0.0217405	1	1.26223e-13	1.60606e-14	5.84704e-14	7.72914e-28	1	1
chr1:228633469-228633685	0.280057	0.182026	-0.0980305	1	7.01337e-14	1.58581e-14	1.82707e-13	1.1444e-27	1	1
chr1:228651305-228651521	0.149374	-0.0200676	-0.169441	0.56822	0.289935	0.055869	0.0800262	0.005949	1	0.56822
chr1:228688157-228688527	0.0578714	0.124249	0.0663776	0.548803	0.316137	0.019011	0.111992	0.0040567	1	0.548803
chr1:228916995-228917651	0.43251	0.237418	-0.195093	0.351963	0.103986	0.128218	0.388214	0.0276198	4	0.388214
chr1:228918379-228919250	0.0295259	-0.550794	-0.58032	0.145851	0.801438	0.0184011	0.0274521	0.00685767	2	0.801438
chr1:228950732-228951005	0.0206554	-0.293639	-0.314295	1	2.37191e-12	3.54156e-14	4.18735e-14	4.14624e-27	1	1
chr1:228959014-228959234	0.0230187	-0.39455	-0.417569	0.293234	0.622821	0.0218298	0.055819	0.00629644	2	0.622821
chr1:228962860-228963039	0.498016	0.868884	0.370868	0.0100146	0.899649	0.00023911	0.0705001	0.0195969	2	0.899649
chr1:228971000-228971320	0.195868	0.232032	0.0361635	1	5.98025e-13	2.15419e-14	2.55988e-12	2.76414e-26	1	1
chr1:228971746-228971876	0.00639417	-0.256214	-0.262609	1	7.17288e-13	1.55742e-14	4.13118e-14	1.32025e-27	1	1
chr1:228973368-228974694	0.204331	-0.789189	-0.993521	0.000857144	0.990638	0.00347784	0.000108681	0.00491823	2	0.990638
chr1:228975541-228975806	0.206136	0.162453	-0.0436833	1	1.65838e-13	2.94145e-14	7.76735e-13	7.28059e-27	1	1
chr1:228986138-228986622	0.0664099	-0.157858	-0.224268	1	1.42954e-12	5.30178e-14	5.27126e-14	5.25012e-27	1	1
chr1:229007666-229007723	0.2753	0.2753	0	1	3.52511e-13	2.86316e-14	7.44274e-12	3.68637e-26	1	1
chr1:229011567-229012016	0.315722	0.353378	0.0376565	0.344053	0.258971	0.0183069	0.36756	0.0111084	4	0.36756
chr1:229048481-229048862	0.243818	0.203791	-0.0400272	1	1.94406e-13	3.80591e-14	2.22822e-12	1.76359e-26	1	1
chr1:229069692-229070076	0.213821	-0.130698	-0.34452	1	7.45123e-13	1.23029e-13	3.36195e-14	5.44737e-27	1	1
chr1:229070968-229071469	0.343273	-0.44421	-0.787482	0.00276012	0.853212	0.0984539	0.00035596	0.0452179	2	0.853212
chr1:229100103-229100509	0.0916083	0.146117	0.0545091	0.569591	0.254939	0.0178857	0.15362	0.00396521	1	0.569591
chr1:229229421-229229588	-0.248471	0.0529459	0.301417	1	2.26134e-12	2.54099e-12	6.27028e-14	7.30874e-26	1	1
chr1:229259248-229259779	-0.142881	-0.435501	-0.29262	1	2.61011e-12	1.05718e-14	1.78197e-13	6.13549e-27	1	1
chr1:229265116-229265267	-0.0443329	-0.03742	0.00691292	1	3.41921e-13	4.52119e-14	1.43883e-13	5.668e-27	1	1
chr1:229265479-229266334	0.336461	0.383159	0.0466971	0.559492	0.221439	0.0191129	0.195346	0.00461014	1	0.559492
chr1:229267263-229267562	0.57839	0.687701	0.109311	0.260279	0.282989	0.00831827	0.437706	0.0107073	4	0.437706
chr1:229300797-229301001	0.324085	0.00739485	-0.31669	1	7.73177e-14	2.80996e-14	3.36299e-14	5.50724e-28	1	1
chr1:229335709-229335876	0.258868	0.026485	-0.232383	0.669018	0.199805	0.0557917	0.071542	0.00384353	1	0.669018
chr1:229356924-229357212	0.2479	0.00712027	-0.240779	0.685579	0.191938	0.0513285	0.0678045	0.00335052	1	0.685579
chr1:229409532-229409873	0.443801	-0.04822	-0.492021	0.707743	0.133678	0.129198	0.0266633	0.00271823	1	0.707743
chr1:229413619-229414526	0.124973	-0.0234672	-0.14844	1	8.94291e-14	1.17117e-14	3.87799e-14	3.63769e-28	1	1
chr1:229463647-229463961	-0.168642	-0.0837532	0.084889	1	1.1653e-13	2.78536e-14	6.50173e-14	1.09546e-27	1	1
chr1:229464481-229464620	0.00490839	0.138184	0.133276	1	5.00735e-13	3.48635e-14	1.1715e-13	5.06846e-27	1	1
chr1:229473349-229474243	0.0140637	0.0748376	0.0607738	0.602392	0.280638	0.0255566	0.0879437	0.00347051	1	0.602392
chr1:229504155-229504428	0.0364775	0.083847	0.0473695	0.692802	0.194546	0.0218901	0.0885442	0.00221807	1	0.692802
chr1:229547883-229548086	-1.07523	-0.414963	0.660263	0.0357661	0.00883814	0.14622	0.721382	0.0877943	4	0.721382
chr1:229563708-229563973	-0.05198	-0.0818143	-0.0298344	1	2.75654e-13	2.30416e-14	8.89698e-14	2.14724e-27	1	1
chr1:22961419-22961582	-0.188519	0.157268	0.345787	0.627526	0.281364	0.0336465	0.0546862	0.00277733	1	0.627526
chr1:229687621-229687946	-0.11794	0.11702	0.23496	0.434809	0.455262	0.0439477	0.0593268	0.00665453	2	0.455262
chr1:229690159-229690576	0.21078	0.348006	0.137226	0.429425	0.318815	0.0165563	0.227852	0.00735183	1	0.429425
chr1:22973008-22973480	-0.0223614	0.0406792	0.0630406	1	1.71856e-13	2.44829e-14	8.03215e-14	1.55144e-27	1	1
chr1:229733912-229734422	0.109513	0.255832	0.14632	1	8.54428e-13	1.5304e-14	3.80047e-13	9.68256e-27	1	1
chr1:229800309-229800670	-0.126227	-0.0450444	0.0811828	1	1.46999e-13	3.28692e-14	6.75615e-14	1.4704e-27	1	1
chr1:229982169-229982519	0.0489691	0.490007	0.441037	0.0209691	0.964083	0.0017191	0.00574052	0.00748856	2	0.964083
chr1:23003443-23004038	0.0277236	0.236714	0.20899	0.673041	0.274078	0.00994958	0.0418853	0.00104651	1	0.673041
chr1:230205833-230206249	0.29228	0.240106	-0.0521747	0.529392	0.177727	0.0314491	0.254495	0.00693673	1	0.529392
chr1:230215935-230216617	0.0424129	0.0953345	0.0529216	0.608578	0.254544	0.0220615	0.111347	0.00347035	1	0.608578
chr1:230245603-230246284	0.0897911	0.308257	0.218466	1	4.4782e-13	1.03541e-14	9.9289e-14	1.87053e-27	1	1
chr1:230253722-230254218	0.138848	0.105364	-0.0334834	1	1.39876e-13	1.90923e-14	2.12755e-13	2.21921e-27	1	1
chr1:230259535-230259973	0.551775	0.548021	-0.00375455	0.176753	0.163447	0.0140748	0.628049	0.0176759	4	0.628049
chr1:230269072-230269487	0.616052	1.14883	0.532778	0.0160949	0.932795	0.000106536	0.0453888	0.00561434	2	0.932795
chr1:230276267-230276942	0.175347	0.113167	-0.0621809	0.827455	0.104546	0.0171133	0.050151	0.000734418	1	0.827455
chr1:230285870-230286425	-0.1525	0.437444	0.589944	0.119979	0.858265	0.0111412	0.00696383	0.00365136	2	0.858265
chr1:230288917-230289161	0.4164	0.4164	0	1	8.98039e-13	5.3205e-14	2.77862e-10	7.10799e-25	1	1
chr1:230289476-230289869	0.0821475	0.126451	0.0443036	1	3.84127e-13	2.70559e-14	4.35049e-13	8.74339e-27	1	1
chr1:230293573-230293960	-0.11938	0.0706399	0.19002	1	7.92634e-13	2.70232e-13	6.98033e-14	1.34386e-26	1	1
chr1:23029889-23030306	-0.0850549	-0.0722704	0.0127846	1	2.11513e-13	2.98973e-14	9.63504e-14	2.29294e-27	1	1
chr1:230303619-230303896	-0.0546971	0	0.0546971	1	4.7861e-13	1.00112e-13	2.17824e-13	1.58052e-26	1	1
chr1:230340563-230340891	0.246194	0.511861	0.265667	0.154407	0.72061	0.00458366	0.110477	0.00992152	2	0.72061
chr1:230341586-230342050	-0.0729023	0.138579	0.211481	1	9.30436e-13	9.31826e-14	6.54341e-14	8.68704e-27	1	1
chr1:230367518-230367830	0.504918	-0.102487	-0.607405	0.075178	0.139116	0.731414	0.00895045	0.0453414	3	0.731414
chr1:230404033-230404425	-0.0546627	-0.302408	-0.247745	0.693954	0.21095	0.0133801	0.0801545	0.00156136	1	0.693954
chr1:23049705-23049854	-0.087344	-0.15716	-0.0698159	1	2.67596e-13	1.51153e-14	8.26617e-14	1.4373e-27	1	1
chr1:23063971-23064632	0.294287	0.371132	0.0768451	0.293318	0.253733	0.0102412	0.432973	0.00973428	4	0.432973
chr1:23067177-23068588	0.0752411	0.0103931	-0.064848	0.783043	0.136766	0.0188921	0.0601974	0.00110196	1	0.783043
chr1:230707923-230708124	0.254277	-0.412798	-0.667075	0.369172	0.562944	0.0544184	0.0107432	0.00272261	2	0.562944
chr1:230711877-230712227	-0.299633	-0.236604	0.0630289	0.894012	0.0396408	0.00560153	0.060521	0.000224987	1	0.894012
chr1:230724703-230725188	-0.209813	-0.0738939	0.135919	1	1.44207e-13	9.85663e-14	9.55839e-14	3.29124e-27	1	1
chr1:230736274-230736592	0.440943	0.373484	-0.0674591	0.167181	0.0914191	0.0306991	0.68861	0.0220902	4	0.68861
chr1:230739347-230740342	-0.0254228	-0.236604	-0.211181	0.992772	0.00451383	0.000500324	0.00221296	9.3133e-07	1	0.992772
chr1:23076863-23077458	0.0362107	0.261289	0.225078	1	1.76427e-12	2.73032e-14	1.41691e-13	1.23095e-26	1	1
chr1:230779748-230780422	0.122663	-0.0701711	-0.192834	0.742737	0.174781	0.0204119	0.0606613	0.00140944	1	0.742737
chr1:230844262-230844610	0.310845	0.0377376	-0.273108	1	7.75511e-14	2.80423e-14	3.75244e-14	5.9895e-28	1	1
chr1:230864924-230865203	-0.0886841	-0.0672264	0.0214577	0.642709	0.226686	0.0240258	0.10349	0.00308916	1	0.642709
chr1:230884800-230885374	-0.13904	-0.132189	0.0068514	0.775467	0.126239	0.0184923	0.0785232	0.00127896	1	0.775467
chr1:230886356-230887268	0.261141	-0.00775263	-0.268893	0.657351	0.196923	0.0560744	0.0852609	0.00438988	1	0.657351
chr1:230887441-230887659	-0.19673	-0.543267	-0.346537	0.509774	0.317116	0.00845258	0.16141	0.00324763	1	0.509774
chr1:230906848-230907132	0.220788	0.165625	-0.055163	0.576871	0.191356	0.0352179	0.1906	0.00595522	1	0.576871
chr1:230911688-230912684	0.0153679	-0.344476	-0.359844	0.334496	0.583632	0.02105	0.0554364	0.00538495	2	0.583632
chr1:23094412-23094675	-0.105588	-0.169447	-0.0638594	1	4.01035e-13	1.43199e-14	9.20569e-14	1.82298e-27	1	1
chr1:231063958-231064443	-0.0440438	-0.0850771	-0.0410333	1	2.86323e-13	2.39333e-14	9.24131e-14	2.31667e-27	1	1
chr1:23108888-23109332	-0.313684	-0.196127	0.117557	1	6.75222e-14	2.77127e-14	9.78442e-14	1.07079e-27	1	1
chr1:231156481-231156829	-0.293621	-0.324483	-0.0308619	0.599271	0.1827	0.0138815	0.200596	0.00355195	1	0.599271
chr1:23116191-23116763	0.212522	0.390739	0.178217	0.154836	0.689382	0.00579828	0.137217	0.0127677	2	0.689382
chr1:231173553-231173740	-0.038821	0.0772668	0.116088	1	2.69438e-13	3.56505e-14	9.63964e-14	2.97262e-27	1	1
chr1:231182659-231182895	-0.152501	-0.0433647	0.109137	1	2.22084e-13	1.42001e-13	9.66442e-14	5.24775e-27	1	1
chr1:23121273-23121748	0.32145	0.421049	0.0995989	0.12339	0.555481	0.00474445	0.2982	0.0181848	2	0.555481
chr1:23135572-23135789	0.0598356	-0.0461344	-0.10597	0.606641	0.26995	0.0317407	0.0878536	0.00381516	1	0.606641
chr1:23137274-23137754	0.0156463	-0.030314	-0.0459603	0.665884	0.215176	0.0243956	0.0918615	0.00268324	1	0.665884
chr1:231414880-231415158	0.240781	0.240781	0	1	4.34032e-13	3.52528e-14	9.16393e-12	5.58852e-26	1	1
chr1:23144809-23145097	0.24993	0.272519	0.0225891	0.452827	0.233634	0.0202139	0.286037	0.0072878	1	0.452827
chr1:231465276-231465695	0.0849755	-0.00400544	-0.088981	0.709556	0.178288	0.0236712	0.0863506	0.00213406	1	0.709556
chr1:231478808-231479176	0.248818	0.248818	0	1	4.12549e-13	3.35079e-14	8.71034e-12	5.04898e-26	1	1
chr1:231636999-231637196	0.364395	0.117749	-0.246646	0.565895	0.160093	0.113684	0.149139	0.0111891	1	0.565895
chr1:231714333-231714698	0.0210081	-0.00178496	-0.022793	0.714363	0.185058	0.0203234	0.0784177	0.0018374	1	0.714363
chr1:231714705-231715114	-0.0361635	-0.0780555	-0.041892	1	3.39851e-13	2.84077e-14	1.0969e-13	3.26383e-27	1	1
chr1:231763091-231763331	0.186372	0.0884985	-0.0978734	1	6.09253e-14	8.91681e-15	3.94895e-14	2.42925e-28	1	1
chr1:23181277-23181685	0.221667	0.0899535	-0.131713	1	7.05921e-14	1.57399e-14	8.04402e-14	6.56039e-28	1	1
chr1:231913823-231914224	-0.0568935	-0.00964347	0.0472501	0.779408	0.136934	0.0157625	0.0668274	0.00106807	1	0.779408
chr1:23203608-23203839	-0.0173584	0.0502023	0.0675607	0.648983	0.231249	0.0252508	0.0915896	0.00292671	1	0.648983
chr1:232059549-232059868	-0.0306739	-0.0641679	-0.033494	0.716457	0.182699	0.0206439	0.0783748	0.00182486	1	0.716457
chr1:232078695-232078929	-0.139514	0	0.139514	1	5.97621e-13	6.04475e-13	1.25643e-13	2.41583e-26	1	1
chr1:232458059-232458272	-0.411873	-0.656983	-0.245109	0.0745145	0.150217	0.00192146	0.751947	0.0213993	4	0.751947
chr1:232541898-232542302	0.0320356	0.0324027	0.000367038	0.996646	0.00195003	0.000231875	0.00117192	2.18821e-07	1	0.996646
chr1:232575703-232576356	0.0759045	-0.0209428	-0.0968472	0.639492	0.241328	0.0316215	0.0842359	0.00332262	1	0.639492
chr1:232591866-232592269	-0.176651	0.0332199	0.209871	0.486975	0.331473	0.116207	0.0578167	0.00752907	1	0.486975
chr1:232610129-232610912	0.101559	0.0276338	-0.073925	0.823034	0.102586	0.013669	0.0599949	0.00071555	1	0.823034
chr1:232699275-232699967	0.00947399	-0.0463931	-0.0558671	0.679174	0.21582	0.0226029	0.0801344	0.00226812	1	0.679174
chr1:232714208-232714846	0.435875	0.408959	-0.026916	0.291458	0.182293	0.0222016	0.490085	0.0139624	4	0.490085
chr1:232725927-232726758	-0.123013	0.0639755	0.186989	0.738215	0.181449	0.0238604	0.0549962	0.00147956	1	0.738215
chr1:232734336-232735306	0.0784377	0.318627	0.240189	0.251248	0.683019	0.0139799	0.0452048	0.00654796	2	0.683019
chr1:232758071-232758747	0.0773015	-0.0675829	-0.144884	0.647034	0.246885	0.028452	0.0747925	0.00283708	1	0.647034
chr1:232760824-232761264	0.105849	0.0386344	-0.0672146	1	1.03396e-13	1.34189e-14	6.72363e-14	6.57381e-28	1	1
chr1:232764897-232765573	0.0464522	-0.0492296	-0.0956818	0.856912	0.0942343	0.0101193	0.0383512	0.000383358	1	0.856912
chr1:232826438-232826649	0.325792	-0.211445	-0.537237	1	1.58954e-12	4.56394e-13	2.01671e-14	1.40806e-26	1	1
chr1:232832827-232833341	0.0547979	0.00806576	-0.0467322	1	9.46546e-14	1.0869e-14	4.63697e-14	4.11302e-28	1	1
chr1:232901983-232902382	0.16753	0.19934	0.0318091	0.603736	0.242507	0.0223794	0.127622	0.0037559	1	0.603736
chr1:233036526-233037578	0.233462	-0.103683	-0.337145	1	3.35569e-13	1.12389e-13	3.208e-14	3.30443e-27	1	1
chr1:233048561-233048779	0.106004	-0.0466692	-0.152673	0.650276	0.232873	0.0312498	0.0824686	0.003132	1	0.650276
chr1:233048875-233049201	0.0976001	-0.0801115	-0.177712	1	3.04715e-13	2.48575e-14	4.61005e-14	1.35533e-27	1	1
chr1:233211692-233211915	-0.128157	0.034406	0.162563	0.643709	0.238728	0.0330413	0.081283	0.00323839	1	0.643709
chr1:233301843-233302220	-0.034904	0.066815	0.101719	1	3.29203e-13	4.35583e-14	1.17778e-13	4.4376e-27	1	1
chr1:233308100-233308600	0.0366167	0.145633	0.109016	1	3.34059e-13	2.1793e-14	1.60192e-13	3.59799e-27	1	1
chr1:233343074-233343456	0.0556989	0.142762	0.0870634	1	3.9848e-13	2.59956e-14	1.91084e-13	5.1195e-27	1	1
chr1:233378410-233378777	-0.152268	-0.0304074	0.12186	0.686201	0.197328	0.0281495	0.085747	0.00257392	1	0.686201
chr1:233465314-233465774	0.321844	0.291691	-0.0301523	0.334383	0.174584	0.0240392	0.455029	0.0119648	4	0.455029
chr1:233472358-233472754	0.00449274	0.151097	0.146604	0.488128	0.398836	0.0226156	0.085496	0.0049237	1	0.488128
chr1:233753172-233753379	0.242967	0.107782	-0.135185	1	1.10108e-13	4.95382e-14	3.71915e-13	5.5371e-27	1	1
chr1:233760513-233760926	-0.160583	-0.0810294	0.0795532	1	1.24276e-13	2.97051e-14	6.93392e-14	1.24594e-27	1	1
chr1:233760978-233762114	0.260012	0.137136	-0.122876	0.773894	0.115095	0.0221078	0.0874302	0.00147343	1	0.773894
chr1:233810060-233810698	-0.0529674	0.140625	0.193593	1	5.94764e-13	4.82176e-14	7.40673e-14	4.8913e-27	1	1
chr1:233949884-233950219	0.0229008	0.128127	0.105226	1	3.7589e-13	2.45218e-14	1.80251e-13	4.55548e-27	1	1
chr1:233980316-233980486	-0.0343413	-0.0659875	-0.0316462	0.667694	0.218089	0.0231644	0.0885147	0.00253812	1	0.667694
chr1:234435587-234435650	0.0980835	0.170445	0.0723619	0.676697	0.211663	0.019554	0.0898411	0.00224481	1	0.676697
chr1:23445892-23445964	0.165897	0.0663078	-0.0995888	0.641333	0.203936	0.0389992	0.111462	0.00426966	1	0.641333
chr1:234508067-234508511	0.175475	0.181443	0.00596767	0.544885	0.232055	0.0217846	0.19615	0.00512591	1	0.544885
chr1:234604764-234604803	0.108218	-0.0138908	-0.122108	0.616341	0.25646	0.0342727	0.089025	0.00390135	1	0.616341
chr1:234624376-234624557	0.191721	0.359795	0.168074	1	2.81912e-12	1.28822e-14	1.08076e-12	4.02905e-26	1	1
chr1:234658275-234658546	0.000427311	0.286538	0.286111	0.181766	0.762279	0.014431	0.0333696	0.00815464	2	0.762279
chr1:234659225-234659621	0.456317	0.441568	-0.0147487	0.148719	0.134626	0.0158859	0.680669	0.0201011	4	0.680669
chr1:234673948-234674393	0.302002	-0.00757005	-0.309572	0.386256	0.343152	0.192592	0.0587006	0.0192984	1	0.386256
chr1:234734990-234736616	0.324972	0.478682	0.153709	0.531878	0.206793	0.00208774	0.257809	0.00143158	1	0.531878
chr1:234738329-234738900	0.217492	0.0841275	-0.133364	0.725081	0.160334	0.0330306	0.0792345	0.00232005	1	0.725081
chr1:234760687-234760853	-0.0622467	0.0772668	0.139514	1	6.43946e-13	1.53771e-13	8.68893e-14	1.05753e-26	1	1
chr1:234778907-234779190	-0.0321768	-0.0942411	-0.0620643	0.65547	0.230826	0.023203	0.0878482	0.00265306	1	0.65547
chr1:234795359-234795542	0.132848	0.146581	0.013733	0.542385	0.209722	0.0203854	0.22262	0.00488765	1	0.542385
chr1:234812051-234812225	-0.107333	-0.134346	-0.0270126	0.8663	0.0830838	0.00886779	0.0414056	0.000343201	1	0.8663
chr1:234851480-234853289	-0.539922	-1.23295	-0.693031	0.000537302	0.865174	6.16849e-06	0.108043	0.0262396	2	0.865174
chr1:234879804-234880226	-0.177812	-0.086646	0.0911665	1	1.2749e-13	5.15313e-14	7.98579e-14	1.89171e-27	1	1
chr1:234887079-234887531	0.168573	-0.154244	-0.322817	0.278534	0.58106	0.0860059	0.0408943	0.013506	2	0.58106
chr1:234894631-234894925	0.487369	0.266327	-0.221042	0.436768	0.0976265	0.095972	0.352589	0.0170448	1	0.436768
chr1:234904477-234904949	0.0772668	-0.00310129	-0.0803681	1	2.73635e-13	2.93006e-14	1.16181e-13	3.06201e-27	1	1
chr1:234908131-234908633	0.186254	0.633016	0.446763	0.0247816	0.946895	0.000931922	0.0188287	0.00856308	2	0.946895
chr1:234914057-234914666	0.0992036	0.373427	0.274223	1	9.64857e-12	2.89326e-14	2.31885e-13	6.27885e-26	1	1
chr1:234952320-234952512	0.0208247	-0.269521	-0.290346	1	1.49111e-12	3.03355e-14	4.17665e-14	3.00451e-27	1	1
chr1:234958853-234960086	0.177426	-0.159857	-0.337283	0.675918	0.265305	0.0293644	0.0280173	0.00139528	1	0.675918
chr1:234960667-234962099	0.130271	-0.639545	-0.769816	0.00179443	0.992448	0.00196313	0.000236693	0.00355782	2	0.992448
chr1:23496395-23496702	0.020661	0.137687	0.117026	0.631041	0.257131	0.0202696	0.0887995	0.00275948	1	0.631041
chr1:234978678-234979142	0.066815	-0.0199679	-0.0867829	1	2.72468e-13	2.91756e-14	1.15685e-13	3.03594e-27	1	1
chr1:234985041-234985361	-0.0160235	0.0788716	0.094895	1	1.20092e-13	1.45179e-14	4.57578e-14	5.64814e-28	1	1
chr1:234985591-234985873	0.195692	0.0665695	-0.129122	0.647212	0.203859	0.0392012	0.105636	0.00409067	1	0.647212
chr1:234997546-234997892	0.454518	0.0596585	-0.394859	0.568221	0.203456	0.162663	0.0571513	0.00850942	1	0.568221
chr1:235003019-235003216	0.0597464	0.211453	0.151706	1	5.71581e-13	1.90889e-14	1.74374e-13	5.05896e-27	1	1
chr1:235012059-235012374	-0.326414	-0.0459384	0.280476	0.543667	0.232796	0.0842124	0.130321	0.00900412	1	0.543667
chr1:2350122-2351138	0.0121179	-0.0471618	-0.0592797	1	2.01959e-13	1.75389e-14	6.56983e-14	1.161e-27	1	1
chr1:235043167-235044444	0.380984	-0.267251	-0.648235	0.029896	0.516415	0.393829	0.00310153	0.0567584	2	0.516415
chr1:235054859-235055263	-0.148242	0.271456	0.419698	0.430491	0.525793	0.0361082	0.00628595	0.00132151	2	0.525793
chr1:235080757-235081023	-0.0244482	0.172513	0.196962	0.618498	0.286754	0.0239564	0.0680385	0.00275313	1	0.618498
chr1:235094280-235098650	0.43658	0.200349	-0.236231	0.998395	0.000319329	0.0005615	0.000724497	9.06428e-08	1	0.998395
chr1:235108973-235109371	-0.186608	-0.393779	-0.207171	0.547925	0.277659	0.0123197	0.15841	0.00368662	1	0.547925
chr1:235109547-235110118	-0.188693	-0.15071	0.0379829	0.729303	0.140246	0.0156602	0.113069	0.00172222	1	0.729303
chr1:235112744-235113114	-0.0188233	0.274269	0.293092	0.266426	0.665009	0.0219885	0.0394105	0.00716579	2	0.665009
chr1:235114175-235115910	0.251713	0.873037	0.621324	0.0335315	0.959535	0.000341541	0.00518315	0.00140915	2	0.959535
chr1:235122551-235122993	0.262087	0.322388	0.0603002	0.638233	0.226782	0.0171165	0.115167	0.00270136	1	0.638233
chr1:235123146-235123495	0.0942961	0.531604	0.437308	0.00976724	0.974266	0.000657289	0.00573091	0.00957827	2	0.974266
chr1:2351398-2352066	0.0319942	-0.0793624	-0.111357	0.663553	0.234419	0.0241533	0.075455	0.0024193	1	0.663553
chr1:235147443-235148227	0.76916	1.58373	0.814568	9.72114e-07	0.986272	7.56388e-09	0.000326373	0.0134003	2	0.986272
chr1:235183605-235184254	0.300214	0.77145	0.471235	0.00343167	0.984697	0.000108796	0.00423038	0.00753252	2	0.984697
chr1:235242244-235242572	0.128469	0.226452	0.0979831	0.601977	0.284449	0.0180562	0.0925792	0.0029385	1	0.601977
chr1:235270343-235270606	0.111395	0.0934838	-0.0179114	0.63245	0.216568	0.0264497	0.120933	0.00359869	1	0.63245
chr1:235280568-235281057	-0.140501	-0.23134	-0.0908383	1	2.90111e-13	1.10736e-14	1.00909e-13	1.4117e-27	1	1
chr1:235313165-235313342	0.177357	0.177357	0	1	4.06637e-13	3.66902e-14	3.50839e-12	3.41218e-26	1	1
chr1:235575400-235575673	0.104017	0.0197996	-0.0842178	1	2.06464e-13	3.63345e-14	2.14518e-13	4.57538e-27	1	1
chr1:235620469-235620937	0.1478	0.190954	0.0431542	1	4.23179e-13	2.07635e-14	9.07627e-13	1.18053e-26	1	1
chr1:235655990-235656637	-0.0180419	-0.0498687	-0.0318268	1	6.29051e-14	6.91528e-15	2.69739e-14	1.58162e-28	1	1
chr1:235662840-235663228	0.0846179	-0.0802994	-0.164917	0.578368	0.305158	0.0321755	0.0802803	0.00401837	1	0.578368
chr1:235665021-235665282	0.102385	0.0676438	-0.0347415	1	1.38107e-13	1.70791e-14	1.10926e-13	1.33906e-27	1	1
chr1:235740393-235740675	0.0779166	0.0779166	0	1	4.75041e-13	5.28954e-14	6.8441e-13	2.25326e-26	1	1
chr1:235799394-235799515	0	-0.13096	-0.13096	1	8.59537e-13	2.68586e-14	8.09576e-14	3.60287e-27	1	1
chr1:235807302-235807642	0	-0.0698604	-0.0698604	1	8.93389e-13	4.41611e-14	1.55005e-13	9.43477e-27	1	1
chr1:235807870-235808175	0.0338728	-0.112819	-0.146691	0.503101	0.396839	0.0263232	0.0697369	0.00400002	1	0.503101
chr1:235857229-235857454	-0.0353659	0.00119407	0.03656	0.865142	0.086251	0.011744	0.0364779	0.000384967	1	0.865142
chr1:235866735-235867098	0.328546	0.328546	0	1	4.54158e-13	3.32053e-14	2.34652e-11	8.79633e-26	1	1
chr1:235877581-235877858	-0.0818983	-0.81629	-0.734392	0.0477971	0.912527	0.00455836	0.0273964	0.00772075	2	0.912527
chr1:235965103-235965516	0.181906	0.181906	0	1	3.91357e-13	3.53115e-14	3.37656e-12	3.16056e-26	1	1
chr1:236003443-236003865	0.00366664	-0.269946	-0.273613	0.341767	0.572227	0.0313267	0.0486389	0.00604097	2	0.572227
chr1:236007155-236007368	-0.323016	0	0.323016	1	2.8096e-13	4.80557e-13	4.5662e-14	5.30429e-27	1	1
chr1:236026866-236027401	-0.302018	0.0330818	0.3351	0.457743	0.359498	0.0964361	0.0763997	0.00992312	1	0.457743
chr1:236056380-236056559	0.155665	0.379985	0.22432	0.12462	0.783522	0.00526104	0.0752278	0.0113689	2	0.783522
chr1:236080761-236081056	0.17929	0.302342	0.123053	0.403249	0.387252	0.0143769	0.187897	0.00722563	1	0.403249
chr1:236082498-236082619	-0.0528323	-0.0444044	0.00842794	1	2.66233e-13	3.52038e-14	1.12033e-13	3.43639e-27	1	1
chr1:236087120-236087319	-0.00182134	0.324796	0.326617	0.375034	0.562679	0.0154216	0.0429567	0.00390818	2	0.562679
chr1:236179288-236179829	0.213404	0.345685	0.132281	0.240818	0.558624	0.00900168	0.180521	0.0110359	2	0.558624
chr1:236183637-236183837	0.206151	0.249058	0.042907	1	5.23087e-13	1.88425e-14	2.23911e-12	2.1148e-26	1	1
chr1:236221681-236221991	0.0862261	0.0995029	0.0132768	0.652378	0.189749	0.0200621	0.13495	0.00286093	1	0.652378
chr1:236226814-236227894	0.2421	0.233644	-0.00845551	0.456422	0.228427	0.0197321	0.288348	0.00707015	1	0.456422
chr1:236274369-236274697	0.0822538	0.041494	-0.0407598	0.694193	0.193666	0.0233087	0.0865698	0.00226213	1	0.694193
chr1:236274767-236275535	0.0342535	-0.20547	-0.239723	1	9.18783e-14	5.80457e-15	1.56485e-14	1.12454e-28	1	1
chr1:236365778-236366357	-0.0873156	0	0.0873156	1	4.12206e-13	1.45804e-13	1.45022e-13	1.16464e-26	1	1
chr1:236526280-236526471	0.0529459	0.0529459	0	1	8.33159e-13	9.27714e-14	1.20036e-12	6.93112e-26	1	1
chr1:236701479-236701831	0.135828	0.0678182	-0.0680098	1	2.0057e-13	3.52973e-14	2.08395e-13	4.31789e-27	1	1
chr1:236761673-236761976	0.0970285	0.178586	0.0815572	0.527592	0.333916	0.019902	0.114057	0.00453322	1	0.527592
chr1:23683366-23683872	0.311501	0.206226	-0.105274	1	8.55331e-14	3.43024e-14	5.30397e-13	4.48168e-27	1	1
chr1:236889684-236889978	0.0160732	-0.0898045	-0.105878	0.577503	0.315701	0.0259533	0.077442	0.00340026	1	0.577503
chr1:237011843-237012277	0.249917	0.336604	0.086687	0.253504	0.434488	0.00994664	0.289967	0.0120948	2	0.434488
chr1:237034115-237034507	-0.0790161	0.209405	0.288421	0.359467	0.554661	0.028554	0.0508159	0.00650158	2	0.554661
chr1:237044616-237044868	-0.127587	-0.122173	0.00541402	0.672234	0.180665	0.0254785	0.118607	0.00301544	1	0.672234
chr1:237072590-237072834	0.260851	0.2764	0.0155493	0.289216	0.162197	0.0132388	0.526409	0.00893927	4	0.526409
chr1:23721783-23722364	0.203858	0.0299218	-0.173936	0.582368	0.232193	0.0728841	0.104911	0.00764337	1	0.582368
chr1:237246502-237246754	0.0646105	-0.0617587	-0.126369	1	3.44709e-13	3.0152e-14	7.94519e-14	2.59045e-27	1	1
chr1:23728823-23729275	0.201647	-0.228141	-0.429788	0.150718	0.696368	0.116602	0.0177705	0.0185407	2	0.696368
chr1:23769431-23769637	0.0533557	-0.226699	-0.280055	0.22318	0.691605	0.0299976	0.0463938	0.0088236	2	0.691605
chr1:237701116-237701347	-0.206834	-0.000224063	0.20661	0.568032	0.258242	0.0809982	0.0863855	0.00634239	1	0.568032
chr1:237917061-237917223	-0.0546971	0	0.0546971	1	4.7861e-13	1.00112e-13	2.17824e-13	1.58052e-26	1	1
chr1:23826716-23826865	0.124717	0.122091	-0.00262604	1	1.23459e-13	1.27293e-14	1.1839e-13	1.05018e-27	1	1
chr1:23841360-23841500	0	-0.0444044	-0.0444044	1	7.10976e-13	5.55947e-14	2.27233e-13	1.44841e-26	1	1
chr1:2384626-2384761	0.123774	0.0749546	-0.0488195	1	2.00751e-13	3.06105e-14	3.84229e-13	5.74309e-27	1	1
chr1:23872144-23872663	-0.0465855	0.0390786	0.0856642	0.679586	0.208565	0.0243941	0.0850091	0.00244528	1	0.679586
chr1:238728673-238728751	-0.141677	-0.101724	0.0399528	0.716974	0.169168	0.0228841	0.0889298	0.00204447	1	0.716974
chr1:23887063-23887285	0.276376	0.463684	0.187308	1	5.91231e-12	9.64483e-15	5.9799e-12	1.61348e-25	1	1
chr1:23888675-23889131	0.20952	0.018531	-0.190989	0.947913	0.0326132	0.00645294	0.0129591	6.21616e-05	1	0.947913
chr1:23894515-23895099	-0.164735	-0.0887986	0.0759364	0.81244	0.105934	0.0168747	0.0638665	0.000884918	1	0.81244
chr1:23895984-23896139	-0.0350388	0.0772668	0.112306	1	4.74219e-13	8.21101e-14	1.01494e-13	7.07892e-27	1	1
chr1:23904933-23905071	-0.0557798	-0.198703	-0.142923	0.50168	0.363013	0.0198488	0.110869	0.0045899	1	0.50168
chr1:239050974-239051313	0.0772668	0.0772668	0	1	4.80887e-13	5.35463e-14	6.92832e-13	2.30905e-26	1	1
chr1:23917009-23917179	0.239745	0.330802	0.0910573	0.333567	0.410165	0.0124591	0.234474	0.00933429	2	0.410165
chr1:23918096-23918544	-0.173631	0.335119	0.50875	0.131058	0.812964	0.0370644	0.0105947	0.00831897	2	0.812964
chr1:239227188-239227307	0.0894916	0.125655	0.0361635	1	4.22841e-13	2.97827e-14	4.78896e-13	1.05946e-26	1	1
chr1:23927651-23927823	-0.111695	-0.00646852	0.105227	0.63894	0.233492	0.0315117	0.0926204	0.00343653	1	0.63894
chr1:239484326-239484353	0.169854	0.169854	0	1	4.34052e-13	3.91639e-14	3.74493e-12	3.88778e-26	1	1
chr1:239531652-239532112	-0.084631	0.0999511	0.184582	0.51744	0.375121	0.0433436	0.0591794	0.00491623	1	0.51744
chr1:239554449-239554992	-0.145947	-0.154622	-0.00867496	0.651636	0.209919	0.0225834	0.112846	0.0030147	1	0.651636
chr1:239688711-239688980	-0.0195092	0.0664099	0.0859191	1	3.89754e-13	5.15701e-14	1.39442e-13	6.22018e-27	1	1
chr1:239761661-239762181	-0.0361635	-0.101714	-0.0655508	1	4.76359e-13	2.51711e-14	1.07855e-13	3.41843e-27	1	1
chr1:239810211-239810749	0.0748451	-0.00567599	-0.0805211	1	2.77692e-13	2.97349e-14	1.17903e-13	3.15346e-27	1	1
chr1:239854766-239854889	-0.0528323	-0.0648614	-0.0120291	1	3.37845e-13	2.824e-14	1.09042e-13	3.22542e-27	1	1
chr1:239924631-239924985	0.032756	0.087203	0.054447	0.633128	0.235291	0.0215119	0.107019	0.00304969	1	0.633128
[truncated: 34,710 more rows]
