# Supplementary material for: Characterization of the enhancer and promoter landscape of inflammatory bowel disease from human colon biopsies
Source: Nat Commun. 2018 Apr 25;9:1661. doi: 10.1038/s41467-018-03766-z (PMC5916929; doi:10.1038/s41467-018-03766-z)
Supplement: Supplementary file 15 — Supplementary Data 13 [file 41467_2018_3766_MOESM15_ESM.xlsx]

## Sheet: README
Enhancer-TSS correlations
Complete list of all pairwise Pearson's correlations between enhancers and TSS within 500 KB.
Column Name	Description
promoter	Genomic position of promoter
enhancer	Genomic position of enhancer
distance	Distance in bp between promoter peak and enhancer midpoint
orientation	Orientation of enhancer relative to promoter
correlation	Pearson's correlation
pvalue	p-value
qvalue	FDR-corrected p-value
transcript	TSS gene annotation
feat_cat	TSS type relative to gene

## Sheet: Enhancer-TSS correlations
promoter	enhancer	distance	orientation	correlation	pvalue	qvalue	transcript	feat_cat
chr1:565682-565697,+	chr1:753372-753659	187813	downstream	-0.0478209	0.647169	0.841086	RP5-857K21.5_antisense_proximal	antisense_proximal
chr1:565682-565697,+	chr1:956541-956912	390981	downstream	-0.016172	0.877054	0.952418	RP5-857K21.5_antisense_proximal	antisense_proximal
chr1:566935-566936,+	chr1:753372-753659	186570	downstream	0.123044	0.237406	0.521759	.	intergenic
chr1:566935-566936,+	chr1:956541-956912	389738	downstream	-0.102088	0.327532	0.613447	.	intergenic
chr1:567067-567068,+	chr1:753372-753659	186438	downstream	0.0752337	0.471106	0.73046	.	intergenic
chr1:567067-567068,+	chr1:956541-956912	389606	downstream	-0.292239	0.00426146	0.0457451	.	intergenic
chr1:567558-567579,+	chr1:753372-753659	185927	downstream	0.0204163	0.845146	0.938745	.	intergenic
chr1:567558-567579,+	chr1:956541-956912	389095	downstream	0.0456559	0.662143	0.849434	.	intergenic
chr1:569904-569923,+	chr1:753372-753659	183593	downstream	0.107633	0.301799	0.589059	.	intergenic
chr1:569904-569923,+	chr1:956541-956912	386761	downstream	-0.200743	0.0523754	0.225924	.	intergenic
chr1:714172-714190,+	chr1:753372-753659	39327	downstream	0.0711075	0.495839	0.747693	RP11-206L10.2_antisense_proximal	antisense_proximal
chr1:714172-714190,+	chr1:956541-956912	242495	downstream	0.0799616	0.44361	0.709977	RP11-206L10.2_antisense_proximal	antisense_proximal
chr1:714172-714190,+	chr1:1136073-1136552	422220	downstream	0.147802	0.155132	0.417446	RP11-206L10.2_antisense_proximal	antisense_proximal
chr1:714172-714190,+	chr1:1136748-1137158	422659	downstream	-0.056659	0.587532	0.806629	RP11-206L10.2_antisense_proximal	antisense_proximal
chr1:714172-714190,+	chr1:1143505-1144219	429410	downstream	0.19936	0.0540562	0.230164	RP11-206L10.2_antisense_proximal	antisense_proximal
chr1:859300-859304,+	chr1:753372-753659	105798	upstream	-0.183189	0.077176	0.28326	SAMD11	proximal
chr1:859300-859304,+	chr1:956541-956912	97370	downstream	0.250568	0.0148575	0.104044	SAMD11	proximal
chr1:859300-859304,+	chr1:1136073-1136552	277095	downstream	0.247785	0.0160445	0.109436	SAMD11	proximal
chr1:859300-859304,+	chr1:1136748-1137158	277534	downstream	0.147792	0.155159	0.417481	SAMD11	proximal
chr1:859300-859304,+	chr1:1143505-1144219	284285	downstream	0.223399	0.0304345	0.163511	SAMD11	proximal
chr1:859300-859304,+	chr1:1279166-1279693	420264	downstream	0.139113	0.181151	0.452721	SAMD11	proximal
chr1:859423-859466,+	chr1:753372-753659	105920	upstream	-0.201896	0.0510082	0.222368	SAMD11	proximal
chr1:859423-859466,+	chr1:956541-956912	97248	downstream	0.153253	0.140295	0.395148	SAMD11	proximal
chr1:859423-859466,+	chr1:1136073-1136552	276973	downstream	0.224915	0.0292973	0.15967	SAMD11	proximal
chr1:859423-859466,+	chr1:1136748-1137158	277412	downstream	0.140674	0.176255	0.446219	SAMD11	proximal
chr1:859423-859466,+	chr1:1143505-1144219	284163	downstream	0.315816	0.00193034	0.0265435	SAMD11	proximal
chr1:859423-859466,+	chr1:1279166-1279693	420142	downstream	0.046813	0.654123	0.844965	SAMD11	proximal
chr1:859742-859791,+	chr1:753372-753659	106258	upstream	-0.0359713	0.730696	0.88545	SAMD11	proximal
chr1:859742-859791,+	chr1:956541-956912	96910	downstream	0.291333	0.00438763	0.0466447	SAMD11	proximal
chr1:859742-859791,+	chr1:1136073-1136552	276635	downstream	0.224251	0.0297908	0.161319	SAMD11	proximal
chr1:859742-859791,+	chr1:1136748-1137158	277074	downstream	0.147364	0.156373	0.419204	SAMD11	proximal
chr1:859742-859791,+	chr1:1143505-1144219	283825	downstream	0.136934	0.188149	0.461824	SAMD11	proximal
chr1:859742-859791,+	chr1:1279166-1279693	419804	downstream	0.206259	0.0460975	0.209625	SAMD11	proximal
chr1:877493-877552,+	chr1:753372-753659	124046	upstream	0.0665141	0.524153	0.766532	SAMD11	exonic
chr1:877493-877552,+	chr1:956541-956912	79122	downstream	0.301316	0.00316553	0.0373738	SAMD11	exonic
chr1:877493-877552,+	chr1:1136073-1136552	258847	downstream	0.230329	0.0255253	0.14668	SAMD11	exonic
chr1:877493-877552,+	chr1:1136748-1137158	259286	downstream	0.337862	0.0008673	0.0149419	SAMD11	exonic
chr1:877493-877552,+	chr1:1143505-1144219	266037	downstream	0.322924	0.00150108	0.0222292	SAMD11	exonic
chr1:877493-877552,+	chr1:1279166-1279693	402016	downstream	0.247487	0.0161767	0.110003	SAMD11	exonic
chr1:877642-877721,+	chr1:753372-753659	124192	upstream	-0.0791419	0.448311	0.713461	SAMD11	intronic
chr1:877642-877721,+	chr1:956541-956912	78976	downstream	0.223774	0.03015	0.162624	SAMD11	intronic
chr1:877642-877721,+	chr1:1136073-1136552	258701	downstream	0.290421	0.00451788	0.0475923	SAMD11	intronic
chr1:877642-877721,+	chr1:1136748-1137158	259140	downstream	0.247827	0.0160262	0.109333	SAMD11	intronic
chr1:877642-877721,+	chr1:1143505-1144219	265891	downstream	0.327743	0.00126138	0.0195762	SAMD11	intronic
chr1:877642-877721,+	chr1:1279166-1279693	401870	downstream	0.288993	0.00472893	0.0491338	SAMD11	intronic
chr1:895939-896014,+	chr1:753372-753659	142472	upstream	-0.013609	0.89642	0.960466	KLHL17	tss
chr1:895939-896014,+	chr1:956541-956912	60696	downstream	0.242923	0.0183159	0.119091	KLHL17	tss
chr1:895939-896014,+	chr1:1136073-1136552	240421	downstream	0.0569099	0.585876	0.805609	KLHL17	tss
chr1:895939-896014,+	chr1:1136748-1137158	240860	downstream	0.0212499	0.838907	0.936019	KLHL17	tss
chr1:895939-896014,+	chr1:1143505-1144219	247611	downstream	-0.025681	0.805918	0.921446	KLHL17	tss
chr1:895939-896014,+	chr1:1279166-1279693	383590	downstream	-0.115384	0.268112	0.555196	KLHL17	tss
chr1:901862-901903,+	chr1:753372-753659	148357	upstream	-0.167978	0.105589	0.337901	PLEKHN1	tss
chr1:901862-901903,+	chr1:956541-956912	54811	downstream	0.29085	0.00445618	0.0471547	PLEKHN1	tss
chr1:901862-901903,+	chr1:1136073-1136552	234536	downstream	0.343696	0.000694838	0.012747	PLEKHN1	tss
chr1:901862-901903,+	chr1:1136748-1137158	234975	downstream	0.309335	0.00241526	0.0309251	PLEKHN1	tss
chr1:901862-901903,+	chr1:1143505-1144219	241726	downstream	0.195565	0.058894	0.242289	PLEKHN1	tss
chr1:901862-901903,+	chr1:1279166-1279693	377705	downstream	0.28061	0.00615356	0.0585816	PLEKHN1	tss
chr1:948869-948878,+	chr1:753372-753659	195372	upstream	0.164988	0.112031	0.349171	ISG15	tss
chr1:948869-948878,+	chr1:956541-956912	7796	downstream	0.151428	0.145139	0.40275	ISG15	tss
chr1:948869-948878,+	chr1:1136073-1136552	187521	downstream	0.0978278	0.348225	0.631745	ISG15	tss
chr1:948869-948878,+	chr1:1136748-1137158	187960	downstream	0.293666	0.00406936	0.044317	ISG15	tss
chr1:948869-948878,+	chr1:1143505-1144219	194711	downstream	0.094444	0.365231	0.646545	ISG15	tss
chr1:948869-948878,+	chr1:1279166-1279693	330690	downstream	0.156769	0.131314	0.381022	ISG15	tss
chr1:949550-949552,+	chr1:753372-753659	196046	upstream	0.0890677	0.393278	0.670317	ISG15	exonic
chr1:949550-949552,+	chr1:956541-956912	7122	downstream	0.194867	0.0598212	0.24457	ISG15	exonic
chr1:949550-949552,+	chr1:1136073-1136552	186847	downstream	0.0848371	0.416225	0.688876	ISG15	exonic
chr1:949550-949552,+	chr1:1136748-1137158	187286	downstream	0.255985	0.0127633	0.0944399	ISG15	exonic
chr1:949550-949552,+	chr1:1143505-1144219	194037	downstream	0.148334	0.153632	0.415282	ISG15	exonic
chr1:949550-949552,+	chr1:1279166-1279693	330016	downstream	0.17102	0.0993363	0.326493	ISG15	exonic
chr1:949848-949895,+	chr1:753372-753659	196388	upstream	0.0905763	0.385281	0.663609	ISG15	3_prime_UTR
chr1:949848-949895,+	chr1:956541-956912	6780	downstream	-0.0681619	0.513903	0.75973	ISG15	3_prime_UTR
chr1:949848-949895,+	chr1:1136073-1136552	186505	downstream	-0.111889	0.282975	0.570386	ISG15	3_prime_UTR
chr1:949848-949895,+	chr1:1136748-1137158	186944	downstream	-0.0228544	0.826926	0.930583	ISG15	3_prime_UTR
chr1:949848-949895,+	chr1:1143505-1144219	193695	downstream	-0.137237	0.187167	0.460477	ISG15	3_prime_UTR
chr1:949848-949895,+	chr1:1279166-1279693	329674	downstream	-0.12353	0.235544	0.519778	ISG15	3_prime_UTR
chr1:954934-955062,+	chr1:753372-753659	201554	upstream	-0.0487367	0.640876	0.837472	AGRN	proximal
chr1:954934-955062,+	chr1:956541-956912	1614	downstream	0.0759153	0.467086	0.727412	AGRN	proximal
chr1:954934-955062,+	chr1:1136073-1136552	181339	downstream	-0.0565719	0.588108	0.806994	AGRN	proximal
chr1:954934-955062,+	chr1:1136748-1137158	181778	downstream	0.131564	0.206231	0.484642	AGRN	proximal
chr1:954934-955062,+	chr1:1143505-1144219	188529	downstream	-0.0310745	0.766223	0.902783	AGRN	proximal
chr1:954934-955062,+	chr1:1279166-1279693	324508	downstream	-0.0772389	0.459333	0.721771	AGRN	proximal
chr1:955230-955285,+	chr1:753372-753659	201761	upstream	0.0838567	0.421652	0.693148	AGRN	proximal
chr1:955230-955285,+	chr1:956541-956912	1407	downstream	-0.0189116	0.856432	0.943593	AGRN	proximal
chr1:955230-955285,+	chr1:1136073-1136552	181132	downstream	-0.238075	0.0208514	0.129223	AGRN	proximal
chr1:955230-955285,+	chr1:1136748-1137158	181571	downstream	-0.0404623	0.698604	0.869205	AGRN	proximal
chr1:955230-955285,+	chr1:1143505-1144219	188322	downstream	-0.201029	0.0520336	0.225011	AGRN	proximal
chr1:955230-955285,+	chr1:1279166-1279693	324301	downstream	-0.0818718	0.432762	0.701755	AGRN	proximal
chr1:955471-955501,+	chr1:753372-753659	201995	upstream	0.0145353	0.889413	0.957694	AGRN	tss
chr1:955471-955501,+	chr1:956541-956912	1173	downstream	0.159931	0.123616	0.368626	AGRN	tss
chr1:955471-955501,+	chr1:1136073-1136552	180898	downstream	-0.125797	0.226997	0.509915	AGRN	tss
chr1:955471-955501,+	chr1:1136748-1137158	181337	downstream	-0.0149062	0.88661	0.956507	AGRN	tss
chr1:955471-955501,+	chr1:1143505-1144219	188088	downstream	-0.0815664	0.434486	0.702967	AGRN	tss
chr1:955471-955501,+	chr1:1279166-1279693	324067	downstream	-0.0719576	0.490688	0.744017	AGRN	tss
chr1:995080-995117,+	chr1:753372-753659	241609	upstream	-0.192821	0.0626074	0.251162	RP11-465B22.3	tss
chr1:995080-995117,+	chr1:956541-956912	38441	upstream	0.209693	0.0425134	0.199921	RP11-465B22.3	tss
chr1:995080-995117,+	chr1:1136073-1136552	141284	downstream	0.0666165	0.523514	0.766133	RP11-465B22.3	tss
chr1:995080-995117,+	chr1:1136748-1137158	141723	downstream	0.217913	0.0348664	0.177613	RP11-465B22.3	tss
chr1:995080-995117,+	chr1:1143505-1144219	148474	downstream	0.025012	0.810879	0.923558	RP11-465B22.3	tss
chr1:995080-995117,+	chr1:1279166-1279693	284453	downstream	0.159146	0.125494	0.371746	RP11-465B22.3	tss
chr1:1060864-1060898,+	chr1:753372-753659	307392	upstream	0.181318	0.0803002	0.28969	.	intergenic
chr1:1060864-1060898,+	chr1:956541-956912	104224	upstream	0.0813835	0.435521	0.703761	.	intergenic
chr1:1060864-1060898,+	chr1:1136073-1136552	75501	downstream	0.000594425	0.995463	0.998231	.	intergenic
chr1:1060864-1060898,+	chr1:1136748-1137158	75940	downstream	-0.0691077	0.508067	0.75593	.	intergenic
chr1:1060864-1060898,+	chr1:1143505-1144219	82691	downstream	-0.0929933	0.372675	0.652947	.	intergenic
chr1:1060864-1060898,+	chr1:1279166-1279693	218670	downstream	0.0262814	0.801472	0.919422	.	intergenic
chr1:1063984-1064039,+	chr1:753372-753659	310497	upstream	0.170536	0.100312	0.328337	.	intergenic
chr1:1063984-1064039,+	chr1:956541-956912	107329	upstream	-0.181625	0.0797798	0.288643	.	intergenic
chr1:1063984-1064039,+	chr1:1136073-1136552	72396	downstream	-0.0473679	0.65029	0.842739	.	intergenic
chr1:1063984-1064039,+	chr1:1136748-1137158	72835	downstream	-0.126492	0.224419	0.506849	.	intergenic
chr1:1063984-1064039,+	chr1:1143505-1144219	79586	downstream	-0.139637	0.179498	0.45052	.	intergenic
chr1:1063984-1064039,+	chr1:1279166-1279693	215565	downstream	-0.028391	0.785905	0.912288	.	intergenic
chr1:1093049-1093098,+	chr1:753372-753659	339564	upstream	-0.0890526	0.393359	0.670381	.	intergenic
chr1:1093049-1093098,+	chr1:956541-956912	136396	upstream	0.0104721	0.920206	0.970029	.	intergenic
chr1:1093049-1093098,+	chr1:1136073-1136552	43329	downstream	-0.0220364	0.833029	0.933424	.	intergenic
chr1:1093049-1093098,+	chr1:1136748-1137158	43768	downstream	0.0530768	0.611403	0.820435	.	intergenic
chr1:1093049-1093098,+	chr1:1143505-1144219	50519	downstream	-0.0113185	0.91378	0.967354	.	intergenic
chr1:1093049-1093098,+	chr1:1279166-1279693	186498	downstream	0.0808561	0.438511	0.706062	.	intergenic
chr1:1093843-1093906,+	chr1:753372-753659	340391	upstream	-0.0794513	0.446533	0.712203	.	intergenic
chr1:1093843-1093906,+	chr1:956541-956912	137223	upstream	0.198553	0.0550556	0.232744	.	intergenic
chr1:1093843-1093906,+	chr1:1136073-1136552	42502	downstream	0.129521	0.213425	0.493637	.	intergenic
chr1:1093843-1093906,+	chr1:1136748-1137158	42941	downstream	0.190874	0.0653565	0.257718	.	intergenic
chr1:1093843-1093906,+	chr1:1143505-1144219	49692	downstream	0.213886	0.0384543	0.188363	.	intergenic
chr1:1093843-1093906,+	chr1:1279166-1279693	185671	downstream	0.1615	0.119928	0.362548	.	intergenic
chr1:1094994-1095047,+	chr1:753372-753659	341540	upstream	-0.0113763	0.913341	0.967184	.	intergenic
chr1:1094994-1095047,+	chr1:956541-956912	138372	upstream	-0.0404674	0.698567	0.869182	.	intergenic
chr1:1094994-1095047,+	chr1:1136073-1136552	41353	downstream	-0.0708223	0.497573	0.748882	.	intergenic
chr1:1094994-1095047,+	chr1:1136748-1137158	41792	downstream	0.125346	0.22868	0.512017	.	intergenic
chr1:1094994-1095047,+	chr1:1143505-1144219	48543	downstream	0.1482	0.154009	0.415843	.	intergenic
chr1:1094994-1095047,+	chr1:1279166-1279693	184522	downstream	0.0483271	0.643687	0.839101	.	intergenic
chr1:1098193-1098323,+	chr1:753372-753659	344817	upstream	0.109145	0.29502	0.582466	.	intergenic
chr1:1098193-1098323,+	chr1:956541-956912	141649	upstream	-0.130044	0.211569	0.491186	.	intergenic
chr1:1098193-1098323,+	chr1:1136073-1136552	38076	downstream	-0.10999	0.291273	0.578639	.	intergenic
chr1:1098193-1098323,+	chr1:1136748-1137158	38515	downstream	-0.0806246	0.439827	0.707094	.	intergenic
chr1:1098193-1098323,+	chr1:1143505-1144219	45266	downstream	0.0509069	0.626065	0.828934	.	intergenic
chr1:1098193-1098323,+	chr1:1279166-1279693	181245	downstream	-0.0250594	0.810527	0.923395	.	intergenic
chr1:1105291-1105443,+	chr1:753372-753659	351846	upstream	-0.107858	0.300785	0.588099	.	intergenic
chr1:1105291-1105443,+	chr1:956541-956912	148678	upstream	-0.0212251	0.839092	0.936107	.	intergenic
chr1:1105291-1105443,+	chr1:1136073-1136552	31047	downstream	-0.15436	0.13742	0.390682	.	intergenic
chr1:1105291-1105443,+	chr1:1136748-1137158	31486	downstream	-0.159972	0.123518	0.368475	.	intergenic
chr1:1105291-1105443,+	chr1:1143505-1144219	38237	downstream	-0.0195981	0.851279	0.941362	.	intergenic
chr1:1105291-1105443,+	chr1:1279166-1279693	174216	downstream	-0.0251802	0.80963	0.922898	.	intergenic
chr1:1105666-1105696,+	chr1:753372-753659	352163	upstream	-0.0011758	0.991026	0.996643	.	intergenic
chr1:1105666-1105696,+	chr1:956541-956912	148995	upstream	-0.18599	0.0726851	0.273846	.	intergenic
chr1:1105666-1105696,+	chr1:1136073-1136552	30730	downstream	-0.0382521	0.714336	0.877205	.	intergenic
chr1:1105666-1105696,+	chr1:1136748-1137158	31169	downstream	-0.120343	0.247943	0.53347	.	intergenic
chr1:1105666-1105696,+	chr1:1143505-1144219	37920	downstream	-0.254502	0.0133096	0.0969811	.	intergenic
chr1:1105666-1105696,+	chr1:1279166-1279693	173899	downstream	-0.185698	0.0731428	0.274776	.	intergenic
chr1:1163851-1163854,+	chr1:753372-753659	410347	upstream	-0.00334534	0.974472	0.990685	SDF4_antisense	antisense_genic
chr1:1163851-1163854,+	chr1:956541-956912	207179	upstream	-0.0867671	0.405662	0.680415	SDF4_antisense	antisense_genic
chr1:1163851-1163854,+	chr1:1136073-1136552	27454	upstream	-0.0575428	0.581709	0.803233	SDF4_antisense	antisense_genic
chr1:1163851-1163854,+	chr1:1136748-1137158	27015	upstream	0.0502098	0.630806	0.831593	SDF4_antisense	antisense_genic
chr1:1163851-1163854,+	chr1:1143505-1144219	20264	upstream	0.0489008	0.639751	0.836889	SDF4_antisense	antisense_genic
chr1:1163851-1163854,+	chr1:1279166-1279693	115715	downstream	0.0674353	0.518411	0.762833	SDF4_antisense	antisense_genic
chr1:1167617-1167701,+	chr1:753372-753659	414124	upstream	-0.105939	0.309515	0.596418	B3GALT6	tss
chr1:1167617-1167701,+	chr1:956541-956912	210956	upstream	0.0439005	0.674384	0.856288	B3GALT6	tss
chr1:1167617-1167701,+	chr1:1136073-1136552	31231	upstream	0.065331	0.531576	0.771387	B3GALT6	tss
chr1:1167617-1167701,+	chr1:1136748-1137158	30792	upstream	0.0586189	0.574654	0.799046	B3GALT6	tss
chr1:1167617-1167701,+	chr1:1143505-1144219	24041	upstream	-0.0602659	0.563935	0.79248	B3GALT6	tss
chr1:1167617-1167701,+	chr1:1279166-1279693	111938	downstream	-0.0984608	0.3451	0.629109	B3GALT6	tss
chr1:1219383-1219384,+	chr1:753372-753659	465878	upstream	-0.142953	0.169286	0.437058	SCNN1D	5_prime_UTR
chr1:1219383-1219384,+	chr1:956541-956912	262710	upstream	0.181848	0.0794043	0.287836	SCNN1D	5_prime_UTR
chr1:1219383-1219384,+	chr1:1136073-1136552	82985	upstream	0.125437	0.228338	0.511606	SCNN1D	5_prime_UTR
chr1:1219383-1219384,+	chr1:1136748-1137158	82546	upstream	0.261815	0.0108015	0.0849805	SCNN1D	5_prime_UTR
chr1:1219383-1219384,+	chr1:1143505-1144219	75795	upstream	0.0662481	0.525818	0.767571	SCNN1D	5_prime_UTR
chr1:1219383-1219384,+	chr1:1279166-1279693	60184	downstream	0.234485	0.0229174	0.137121	SCNN1D	5_prime_UTR
chr1:1243947-1244025,+	chr1:753372-753659	490483	upstream	-0.075443	0.469869	0.729503	PUSL1	tss
chr1:1243947-1244025,+	chr1:956541-956912	287315	upstream	0.0212019	0.839266	0.936186	PUSL1	tss
chr1:1243947-1244025,+	chr1:1136073-1136552	107590	upstream	-0.0166783	0.873236	0.950736	PUSL1	tss
chr1:1243947-1244025,+	chr1:1136748-1137158	107151	upstream	-0.0143156	0.891074	0.958406	PUSL1	tss
chr1:1243947-1244025,+	chr1:1143505-1144219	100400	upstream	-0.109886	0.291733	0.579103	PUSL1	tss
chr1:1243947-1244025,+	chr1:1279166-1279693	35579	downstream	-0.0403756	0.699218	0.869458	PUSL1	tss
chr1:1260181-1260297,+	chr1:956541-956912	303591	upstream	-0.248812	0.0155972	0.107408	GLTPD1	5_prime_UTR
chr1:1260181-1260297,+	chr1:1136073-1136552	123866	upstream	-0.217142	0.0355309	0.179658	GLTPD1	5_prime_UTR
chr1:1260181-1260297,+	chr1:1136748-1137158	123427	upstream	-0.260021	0.0113751	0.0878491	GLTPD1	5_prime_UTR
chr1:1260181-1260297,+	chr1:1143505-1144219	116676	upstream	-0.30593	0.00271172	0.0335089	GLTPD1	5_prime_UTR
chr1:1260181-1260297,+	chr1:1279166-1279693	19303	downstream	-0.174031	0.0934359	0.315481	GLTPD1	5_prime_UTR
chr1:1266660-1266708,+	chr1:956541-956912	310008	upstream	0.297805	0.00355527	0.0404503	TAS1R3	tss
chr1:1266660-1266708,+	chr1:1136073-1136552	130283	upstream	0.180625	0.0814819	0.292099	TAS1R3	tss
chr1:1266660-1266708,+	chr1:1136748-1137158	129844	upstream	0.10787	0.300732	0.588049	TAS1R3	tss
chr1:1266660-1266708,+	chr1:1143505-1144219	123093	upstream	0.0216536	0.835889	0.934698	TAS1R3	tss
chr1:1266660-1266708,+	chr1:1279166-1279693	12886	downstream	-0.00752902	0.942585	0.978603	TAS1R3	tss
chr1:1266660-1266708,+	chr1:1765371-1765709	499008	downstream	0.0326391	0.754815	0.89735	TAS1R3	tss
chr1:1283954-1284002,+	chr1:956541-956912	327310	upstream	0.147138	0.157014	0.420138	DVL1_antisense	antisense_genic
chr1:1283954-1284002,+	chr1:1136073-1136552	147585	upstream	0.0665164	0.52414	0.766524	DVL1_antisense	antisense_genic
chr1:1283954-1284002,+	chr1:1136748-1137158	147146	upstream	0.0779741	0.455057	0.71865	DVL1_antisense	antisense_genic
chr1:1283954-1284002,+	chr1:1143505-1144219	140395	upstream	0.128094	0.218556	0.500001	DVL1_antisense	antisense_genic
chr1:1283954-1284002,+	chr1:1279166-1279693	4416	upstream	0.22979	0.0258807	0.147842	DVL1_antisense	antisense_genic
chr1:1283954-1284002,+	chr1:1765371-1765709	481706	downstream	-0.128241	0.218022	0.499304	DVL1_antisense	antisense_genic
chr1:1334901-1334956,+	chr1:956541-956912	378259	upstream	-0.19547	0.0590188	0.242621	RP4-758J18.2	tss
chr1:1334901-1334956,+	chr1:1136073-1136552	198534	upstream	-0.0490703	0.63859	0.836227	RP4-758J18.2	tss
chr1:1334901-1334956,+	chr1:1136748-1137158	198095	upstream	-0.0874106	0.402175	0.677704	RP4-758J18.2	tss
chr1:1334901-1334956,+	chr1:1143505-1144219	191344	upstream	-0.145864	0.160678	0.425179	RP4-758J18.2	tss
chr1:1334901-1334956,+	chr1:1279166-1279693	55365	upstream	-0.140694	0.176196	0.446135	RP4-758J18.2	tss
chr1:1334901-1334956,+	chr1:1765371-1765709	430757	downstream	0.269693	0.00857174	0.073136	RP4-758J18.2	tss
chr1:1334901-1334956,+	chr1:1799015-1799580	464493	downstream	-0.0724405	0.487775	0.741938	RP4-758J18.2	tss
chr1:1334901-1334956,+	chr1:1825572-1826794	490884	downstream	0.0323737	0.756746	0.898241	RP4-758J18.2	tss
chr1:1342745-1342772,+	chr1:956541-956912	386080	upstream	0.122089	0.241096	0.525674	MRPL20_antisense	antisense_genic
chr1:1342745-1342772,+	chr1:1136073-1136552	206355	upstream	0.0572055	0.583929	0.804466	MRPL20_antisense	antisense_genic
chr1:1342745-1342772,+	chr1:1136748-1137158	205916	upstream	0.114086	0.273567	0.560903	MRPL20_antisense	antisense_genic
chr1:1342745-1342772,+	chr1:1143505-1144219	199165	upstream	0.23084	0.0251916	0.145423	MRPL20_antisense	antisense_genic
chr1:1342745-1342772,+	chr1:1279166-1279693	63186	upstream	0.210204	0.0420001	0.198553	MRPL20_antisense	antisense_genic
chr1:1342745-1342772,+	chr1:1765371-1765709	422936	downstream	0.0250787	0.810383	0.923294	MRPL20_antisense	antisense_genic
chr1:1342745-1342772,+	chr1:1799015-1799580	456672	downstream	0.0976849	0.348933	0.632318	MRPL20_antisense	antisense_genic
chr1:1342745-1342772,+	chr1:1825572-1826794	483063	downstream	-0.0280074	0.788729	0.913657	MRPL20_antisense	antisense_genic
chr1:1342745-1342772,+	chr1:1839505-1840312	497292	downstream	0.0640965	0.539377	0.776714	MRPL20_antisense	antisense_genic
chr1:1342745-1342772,+	chr1:1840448-1840836	497902	downstream	0.211608	0.0406173	0.194593	MRPL20_antisense	antisense_genic
chr1:1371070-1371105,+	chr1:956541-956912	414403	upstream	0.303853	0.00290814	0.0351856	VWA1	known_alternative_tss
chr1:1371070-1371105,+	chr1:1136073-1136552	234678	upstream	0.124584	0.231542	0.515369	VWA1	known_alternative_tss
chr1:1371070-1371105,+	chr1:1136748-1137158	234239	upstream	0.264893	0.00987602	0.0801828	VWA1	known_alternative_tss
chr1:1371070-1371105,+	chr1:1143505-1144219	227488	upstream	0.0636934	0.541936	0.778411	VWA1	known_alternative_tss
chr1:1371070-1371105,+	chr1:1279166-1279693	91509	upstream	0.0870775	0.403978	0.679179	VWA1	known_alternative_tss
chr1:1371070-1371105,+	chr1:1765371-1765709	394613	downstream	0.0280208	0.78863	0.913625	VWA1	known_alternative_tss
chr1:1371070-1371105,+	chr1:1799015-1799580	428349	downstream	0.102424	0.325934	0.611958	VWA1	known_alternative_tss
chr1:1371070-1371105,+	chr1:1825572-1826794	454740	downstream	-0.465238	2.30653e-06	0.000159797	VWA1	known_alternative_tss
chr1:1371070-1371105,+	chr1:1839505-1840312	468969	downstream	0.136199	0.190557	0.464949	VWA1	known_alternative_tss
chr1:1371070-1371105,+	chr1:1840448-1840836	469579	downstream	0.220785	0.0324833	0.170146	VWA1	known_alternative_tss
chr1:1375360-1375638,+	chr1:956541-956912	418964	upstream	0.0916279	0.379766	0.659187	VWA1	3_prime_UTR
chr1:1375360-1375638,+	chr1:1136073-1136552	239239	upstream	0.314604	0.00201373	0.0273283	VWA1	3_prime_UTR
chr1:1375360-1375638,+	chr1:1136748-1137158	238800	upstream	0.0224626	0.829848	0.932	VWA1	3_prime_UTR
chr1:1375360-1375638,+	chr1:1143505-1144219	232049	upstream	-0.0530837	0.611357	0.820413	VWA1	3_prime_UTR
chr1:1375360-1375638,+	chr1:1279166-1279693	96070	upstream	0.0968696	0.35299	0.635813	VWA1	3_prime_UTR
chr1:1375360-1375638,+	chr1:1765371-1765709	390052	downstream	0.0525841	0.614719	0.822286	VWA1	3_prime_UTR
chr1:1375360-1375638,+	chr1:1799015-1799580	423788	downstream	0.0819058	0.432571	0.701602	VWA1	3_prime_UTR
chr1:1375360-1375638,+	chr1:1825572-1826794	450179	downstream	-0.297502	0.00359083	0.0407462	VWA1	3_prime_UTR
chr1:1375360-1375638,+	chr1:1839505-1840312	464408	downstream	0.0166612	0.873365	0.950795	VWA1	3_prime_UTR
chr1:1375360-1375638,+	chr1:1840448-1840836	465018	downstream	0.0945649	0.364615	0.646007	VWA1	3_prime_UTR
chr1:1397827-1397868,+	chr1:956541-956912	441176	upstream	0.097304	0.350825	0.633849	ATAD3C	intronic
chr1:1397827-1397868,+	chr1:1136073-1136552	261451	upstream	0.0908556	0.383812	0.6625	ATAD3C	intronic
chr1:1397827-1397868,+	chr1:1136748-1137158	261012	upstream	0.117278	0.26028	0.546983	ATAD3C	intronic
chr1:1397827-1397868,+	chr1:1143505-1144219	254261	upstream	0.12281	0.238308	0.522683	ATAD3C	intronic
chr1:1397827-1397868,+	chr1:1279166-1279693	118282	upstream	-0.0287481	0.783277	0.910973	ATAD3C	intronic
chr1:1397827-1397868,+	chr1:1765371-1765709	367840	downstream	0.1629	0.116708	0.356969	ATAD3C	intronic
chr1:1397827-1397868,+	chr1:1799015-1799580	401576	downstream	0.048629	0.641615	0.837941	ATAD3C	intronic
chr1:1397827-1397868,+	chr1:1825572-1826794	427967	downstream	-0.338171	0.000857265	0.0148068	ATAD3C	intronic
chr1:1397827-1397868,+	chr1:1839505-1840312	442196	downstream	0.0547285	0.600344	0.81399	ATAD3C	intronic
chr1:1397827-1397868,+	chr1:1840448-1840836	442806	downstream	0.0569998	0.585284	0.805283	ATAD3C	intronic
chr1:1407135-1407166,+	chr1:956541-956912	450485	upstream	0.0297665	0.775798	0.907282	ATAD3B	tss
chr1:1407135-1407166,+	chr1:1136073-1136552	270760	upstream	0.32479	0.00140375	0.0211627	ATAD3B	tss
chr1:1407135-1407166,+	chr1:1136748-1137158	270321	upstream	0.129539	0.213364	0.493541	ATAD3B	tss
chr1:1407135-1407166,+	chr1:1143505-1144219	263570	upstream	0.212566	0.0396963	0.191928	ATAD3B	tss
chr1:1407135-1407166,+	chr1:1279166-1279693	127591	upstream	0.171784	0.0978127	0.323799	ATAD3B	tss
chr1:1407135-1407166,+	chr1:1765371-1765709	358531	downstream	0.179812	0.0828861	0.295003	ATAD3B	tss
chr1:1407135-1407166,+	chr1:1799015-1799580	392267	downstream	0.0563968	0.589265	0.807729	ATAD3B	tss
chr1:1407135-1407166,+	chr1:1825572-1826794	418658	downstream	-0.279065	0.00645419	0.0604825	ATAD3B	tss
chr1:1407135-1407166,+	chr1:1839505-1840312	432887	downstream	-0.121821	0.24214	0.526821	ATAD3B	tss
chr1:1407135-1407166,+	chr1:1840448-1840836	433497	downstream	0.226211	0.028354	0.15643	ATAD3B	tss
chr1:1447520-1447552,+	chr1:956541-956912	490869	upstream	0.115465	0.267773	0.554866	ATAD3A	tss
chr1:1447520-1447552,+	chr1:1136073-1136552	311144	upstream	0.0924256	0.375613	0.655515	ATAD3A	tss
chr1:1447520-1447552,+	chr1:1136748-1137158	310705	upstream	0.256938	0.012423	0.0929053	ATAD3A	tss
chr1:1447520-1447552,+	chr1:1143505-1144219	303954	upstream	0.0210602	0.840326	0.936621	ATAD3A	tss
chr1:1447520-1447552,+	chr1:1279166-1279693	167975	upstream	0.270713	0.00831474	0.0716346	ATAD3A	tss
chr1:1447520-1447552,+	chr1:1765371-1765709	318147	downstream	0.242918	0.0183182	0.119095	ATAD3A	tss
chr1:1447520-1447552,+	chr1:1799015-1799580	351883	downstream	0.0345009	0.741308	0.890661	ATAD3A	tss
chr1:1447520-1447552,+	chr1:1825572-1826794	378274	downstream	-0.267212	0.00922557	0.0767567	ATAD3A	tss
chr1:1447520-1447552,+	chr1:1839505-1840312	392503	downstream	0.0799426	0.443719	0.710062	ATAD3A	tss
chr1:1447520-1447552,+	chr1:1840448-1840836	393113	downstream	0.268119	0.00898168	0.0753724	ATAD3A	tss
chr1:1550840-1550920,+	chr1:1136073-1136552	414498	upstream	0.0743415	0.476397	0.734216	MIB2	known_alternative_cds
chr1:1550840-1550920,+	chr1:1136748-1137158	414059	upstream	0.179253	0.0838626	0.296965	MIB2	known_alternative_cds
chr1:1550840-1550920,+	chr1:1143505-1144219	407308	upstream	0.0873861	0.402307	0.677813	MIB2	known_alternative_cds
chr1:1550840-1550920,+	chr1:1279166-1279693	271329	upstream	0.102011	0.327899	0.613796	MIB2	known_alternative_cds
chr1:1550840-1550920,+	chr1:1765371-1765709	214793	downstream	0.068121	0.514157	0.759908	MIB2	known_alternative_cds
chr1:1550840-1550920,+	chr1:1799015-1799580	248529	downstream	0.11627	0.264427	0.551202	MIB2	known_alternative_cds
chr1:1550840-1550920,+	chr1:1825572-1826794	274920	downstream	-0.0905503	0.385418	0.663694	MIB2	known_alternative_cds
chr1:1550840-1550920,+	chr1:1839505-1840312	289149	downstream	-0.119664	0.250641	0.536413	MIB2	known_alternative_cds
chr1:1550840-1550920,+	chr1:1840448-1840836	289759	downstream	0.175343	0.0909529	0.310796	MIB2	known_alternative_cds
chr1:1551225-1551277,+	chr1:1136073-1136552	414847	upstream	-0.0948718	0.363053	0.644519	MIB2	known_alternative_cds
chr1:1551225-1551277,+	chr1:1136748-1137158	414408	upstream	0.00532578	0.959369	0.984863	MIB2	known_alternative_cds
chr1:1551225-1551277,+	chr1:1143505-1144219	407657	upstream	-0.266305	0.00947554	0.078071	MIB2	known_alternative_cds
chr1:1551225-1551277,+	chr1:1279166-1279693	271678	upstream	-0.100242	0.336401	0.621576	MIB2	known_alternative_cds
chr1:1551225-1551277,+	chr1:1765371-1765709	214444	downstream	0.37007	0.000241419	0.00585323	MIB2	known_alternative_cds
chr1:1551225-1551277,+	chr1:1799015-1799580	248180	downstream	-0.146344	0.15929	0.423304	MIB2	known_alternative_cds
chr1:1551225-1551277,+	chr1:1825572-1826794	274571	downstream	0.0736434	0.480559	0.73696	MIB2	known_alternative_cds
chr1:1551225-1551277,+	chr1:1839505-1840312	288800	downstream	0.169408	0.102613	0.332663	MIB2	known_alternative_cds
chr1:1551225-1551277,+	chr1:1840448-1840836	289410	downstream	0.202156	0.0507038	0.221606	MIB2	known_alternative_cds
chr1:1551612-1551684,+	chr1:1136073-1136552	415245	upstream	-0.133194	0.200616	0.477678	MIB2	known_alternative_cds
chr1:1551612-1551684,+	chr1:1136748-1137158	414806	upstream	-0.00178871	0.986349	0.994952	MIB2	known_alternative_cds
chr1:1551612-1551684,+	chr1:1143505-1144219	408055	upstream	-0.139926	0.178589	0.449328	MIB2	known_alternative_cds
chr1:1551612-1551684,+	chr1:1279166-1279693	272076	upstream	-0.146662	0.158374	0.421982	MIB2	known_alternative_cds
chr1:1551612-1551684,+	chr1:1765371-1765709	214046	downstream	0.105824	0.310044	0.5969	MIB2	known_alternative_cds
chr1:1551612-1551684,+	chr1:1799015-1799580	247782	downstream	0.0557158	0.593776	0.810254	MIB2	known_alternative_cds
chr1:1551612-1551684,+	chr1:1825572-1826794	274173	downstream	0.0534806	0.608691	0.818809	MIB2	known_alternative_cds
chr1:1551612-1551684,+	chr1:1839505-1840312	288402	downstream	0.0306003	0.76969	0.904407	MIB2	known_alternative_cds
chr1:1551612-1551684,+	chr1:1840448-1840836	289012	downstream	0.0636842	0.541995	0.778459	MIB2	known_alternative_cds
chr1:1562934-1563037,+	chr1:1136073-1136552	426558	upstream	-0.251723	0.0143877	0.10193	MIB2	intronic
chr1:1562934-1563037,+	chr1:1136748-1137158	426119	upstream	-0.231423	0.0248149	0.144187	MIB2	intronic
chr1:1562934-1563037,+	chr1:1143505-1144219	419368	upstream	-0.162716	0.117127	0.357715	MIB2	intronic
chr1:1562934-1563037,+	chr1:1279166-1279693	283389	upstream	-0.160569	0.122105	0.366162	MIB2	intronic
chr1:1562934-1563037,+	chr1:1765371-1765709	202733	downstream	0.0093017	0.929099	0.973376	MIB2	intronic
chr1:1562934-1563037,+	chr1:1799015-1799580	236469	downstream	-0.118395	0.255738	0.542081	MIB2	intronic
chr1:1562934-1563037,+	chr1:1825572-1826794	262860	downstream	0.158976	0.125904	0.372356	MIB2	intronic
chr1:1562934-1563037,+	chr1:1839505-1840312	277089	downstream	-0.0117663	0.910382	0.96593	MIB2	intronic
chr1:1562934-1563037,+	chr1:1840448-1840836	277699	downstream	-0.101375	0.330937	0.616646	MIB2	intronic
chr1:1564327-1564408,+	chr1:1136073-1136552	427976	upstream	0.105841	0.309968	0.596825	MIB2	intronic
chr1:1564327-1564408,+	chr1:1136748-1137158	427537	upstream	0.123494	0.235684	0.519904	MIB2	intronic
chr1:1564327-1564408,+	chr1:1143505-1144219	420786	upstream	0.195644	0.0587892	0.242067	MIB2	intronic
chr1:1564327-1564408,+	chr1:1279166-1279693	284807	upstream	-0.0974629	0.350035	0.633146	MIB2	intronic
chr1:1564327-1564408,+	chr1:1765371-1765709	201315	downstream	-0.00629424	0.951989	0.982111	MIB2	intronic
chr1:1564327-1564408,+	chr1:1799015-1799580	235051	downstream	0.122194	0.240689	0.525266	MIB2	intronic
chr1:1564327-1564408,+	chr1:1825572-1826794	261442	downstream	-0.218507	0.0343624	0.175986	MIB2	intronic
chr1:1564327-1564408,+	chr1:1839505-1840312	275671	downstream	0.131139	0.207715	0.486457	MIB2	intronic
chr1:1564327-1564408,+	chr1:1840448-1840836	276281	downstream	0.063791	0.541316	0.777984	MIB2	intronic
chr1:1564489-1564605,+	chr1:1136073-1136552	428206	upstream	0.132783	0.202022	0.479421	MIB2	exonic
chr1:1564489-1564605,+	chr1:1136748-1137158	427767	upstream	0.109102	0.295211	0.582636	MIB2	exonic
chr1:1564489-1564605,+	chr1:1143505-1144219	421016	upstream	0.132934	0.201507	0.478838	MIB2	exonic
chr1:1564489-1564605,+	chr1:1279166-1279693	285037	upstream	-0.107046	0.304462	0.591609	MIB2	exonic
chr1:1564489-1564605,+	chr1:1765371-1765709	201085	downstream	-0.042275	0.685795	0.862479	MIB2	exonic
chr1:1564489-1564605,+	chr1:1799015-1799580	234821	downstream	0.114215	0.27302	0.560359	MIB2	exonic
chr1:1564489-1564605,+	chr1:1825572-1826794	261212	downstream	-0.119761	0.250255	0.535967	MIB2	exonic
chr1:1564489-1564605,+	chr1:1839505-1840312	275441	downstream	0.0592524	0.57052	0.796563	MIB2	exonic
chr1:1564489-1564605,+	chr1:1840448-1840836	276051	downstream	0.0829819	0.426528	0.697073	MIB2	exonic
chr1:1567016-1567078,+	chr1:1136073-1136552	430646	upstream	0.233459	0.0235387	0.139439	MMP23B	proximal
chr1:1567016-1567078,+	chr1:1136748-1137158	430207	upstream	0.326288	0.00132978	0.0203511	MMP23B	proximal
chr1:1567016-1567078,+	chr1:1143505-1144219	423456	upstream	0.296195	0.00374796	0.0419394	MMP23B	proximal
chr1:1567016-1567078,+	chr1:1279166-1279693	287477	upstream	0.119445	0.251517	0.537371	MMP23B	proximal
chr1:1567016-1567078,+	chr1:1765371-1765709	198645	downstream	-0.0972945	0.350872	0.633886	MMP23B	proximal
chr1:1567016-1567078,+	chr1:1799015-1799580	232381	downstream	0.0908592	0.383793	0.662492	MMP23B	proximal
chr1:1567016-1567078,+	chr1:1825572-1826794	258772	downstream	-0.194268	0.0606257	0.246487	MMP23B	proximal
chr1:1567016-1567078,+	chr1:1839505-1840312	273001	downstream	-0.174098	0.0933084	0.315237	MMP23B	proximal
chr1:1567016-1567078,+	chr1:1840448-1840836	273611	downstream	0.0429764	0.680862	0.85986	MMP23B	proximal
chr1:1567303-1567363,+	chr1:1136073-1136552	430918	upstream	0.192366	0.0632412	0.252732	MMP23B	proximal
chr1:1567303-1567363,+	chr1:1136748-1137158	430479	upstream	0.167176	0.107288	0.340912	MMP23B	proximal
chr1:1567303-1567363,+	chr1:1143505-1144219	423728	upstream	0.307507	0.00257055	0.0322974	MMP23B	proximal
chr1:1567303-1567363,+	chr1:1279166-1279693	287749	upstream	0.208052	0.0441963	0.204493	MMP23B	proximal
chr1:1567303-1567363,+	chr1:1765371-1765709	198373	downstream	-0.0261324	0.802575	0.919933	MMP23B	proximal
chr1:1567303-1567363,+	chr1:1799015-1799580	232109	downstream	0.0674375	0.518397	0.762827	MMP23B	proximal
chr1:1567303-1567363,+	chr1:1825572-1826794	258500	downstream	-0.0312698	0.764796	0.90207	MMP23B	proximal
chr1:1567303-1567363,+	chr1:1839505-1840312	272729	downstream	-0.161118	0.120819	0.364068	MMP23B	proximal
chr1:1567303-1567363,+	chr1:1840448-1840836	273339	downstream	0.257584	0.0121966	0.0918505	MMP23B	proximal
chr1:1567473-1567572,+	chr1:1136073-1136552	431169	upstream	0.113296	0.276927	0.564245	MMP23B	tss
chr1:1567473-1567572,+	chr1:1136748-1137158	430730	upstream	0.0737559	0.479887	0.736528	MMP23B	tss
chr1:1567473-1567572,+	chr1:1143505-1144219	423979	upstream	0.143835	0.166642	0.433467	MMP23B	tss
chr1:1567473-1567572,+	chr1:1279166-1279693	288000	upstream	0.0309911	0.766832	0.903062	MMP23B	tss
chr1:1567473-1567572,+	chr1:1765371-1765709	198122	downstream	0.0694703	0.505838	0.754454	MMP23B	tss
chr1:1567473-1567572,+	chr1:1799015-1799580	231858	downstream	0.050715	0.627368	0.829653	MMP23B	tss
chr1:1567473-1567572,+	chr1:1825572-1826794	258249	downstream	-0.277398	0.00679293	0.0625857	MMP23B	tss
chr1:1567473-1567572,+	chr1:1839505-1840312	272478	downstream	0.114112	0.273459	0.560782	MMP23B	tss
chr1:1567473-1567572,+	chr1:1840448-1840836	273088	downstream	0.078505	0.451983	0.716383	MMP23B	tss
chr1:1590488-1590520,+	chr1:1136073-1136552	454121	upstream	0.0452348	0.665072	0.851093	CDK11B_antisense_proximal	antisense_proximal
chr1:1590488-1590520,+	chr1:1136748-1137158	453682	upstream	0.10099	0.332789	0.618314	CDK11B_antisense_proximal	antisense_proximal
chr1:1590488-1590520,+	chr1:1143505-1144219	446931	upstream	0.0668951	0.521775	0.764991	CDK11B_antisense_proximal	antisense_proximal
chr1:1590488-1590520,+	chr1:1279166-1279693	310952	upstream	0.0837601	0.422189	0.693564	CDK11B_antisense_proximal	antisense_proximal
chr1:1590488-1590520,+	chr1:1765371-1765709	175170	downstream	-0.143384	0.167988	0.435348	CDK11B_antisense_proximal	antisense_proximal
chr1:1590488-1590520,+	chr1:1799015-1799580	208906	downstream	-0.014602	0.888909	0.95754	CDK11B_antisense_proximal	antisense_proximal
chr1:1590488-1590520,+	chr1:1825572-1826794	235297	downstream	0.000565657	0.995683	0.998335	CDK11B_antisense_proximal	antisense_proximal
chr1:1590488-1590520,+	chr1:1839505-1840312	249526	downstream	-0.0670656	0.520712	0.764356	CDK11B_antisense_proximal	antisense_proximal
chr1:1590488-1590520,+	chr1:1840448-1840836	250136	downstream	-0.0449827	0.666827	0.852142	CDK11B_antisense_proximal	antisense_proximal
chr1:1590488-1590520,+	chr1:2068640-2069884	478586	downstream	0.108961	0.29584	0.583278	CDK11B_antisense_proximal	antisense_proximal
chr1:1623972-1623976,+	chr1:1136073-1136552	487576	upstream	-0.00540554	0.958762	0.984628	SLC35E2B_antisense	antisense_genic
chr1:1623972-1623976,+	chr1:1136748-1137158	487137	upstream	-0.205195	0.0472569	0.212719	SLC35E2B_antisense	antisense_genic
chr1:1623972-1623976,+	chr1:1143505-1144219	480386	upstream	-0.120132	0.248779	0.534377	SLC35E2B_antisense	antisense_genic
chr1:1623972-1623976,+	chr1:1279166-1279693	344407	upstream	-0.0365365	0.72663	0.883379	SLC35E2B_antisense	antisense_genic
chr1:1623972-1623976,+	chr1:1765371-1765709	141715	downstream	-0.195388	0.0591281	0.242902	SLC35E2B_antisense	antisense_genic
chr1:1623972-1623976,+	chr1:1799015-1799580	175451	downstream	0.00711303	0.945753	0.979748	SLC35E2B_antisense	antisense_genic
chr1:1623972-1623976,+	chr1:1825572-1826794	201842	downstream	0.291355	0.00438456	0.0466222	SLC35E2B_antisense	antisense_genic
chr1:1623972-1623976,+	chr1:1839505-1840312	216071	downstream	-0.246878	0.0164487	0.111218	SLC35E2B_antisense	antisense_genic
chr1:1623972-1623976,+	chr1:1840448-1840836	216681	downstream	-0.0634471	0.543503	0.77952	SLC35E2B_antisense	antisense_genic
chr1:1623972-1623976,+	chr1:2068640-2069884	445131	downstream	0.00327073	0.975041	0.990905	SLC35E2B_antisense	antisense_genic
chr1:1655901-1655944,+	chr1:1279166-1279693	376338	upstream	0.125708	0.227328	0.510323	RP1-283E3.4	proximal
chr1:1655901-1655944,+	chr1:1765371-1765709	109784	downstream	-0.127263	0.221585	0.503534	RP1-283E3.4	proximal
chr1:1655901-1655944,+	chr1:1799015-1799580	143520	downstream	0.0761738	0.465566	0.726276	RP1-283E3.4	proximal
chr1:1655901-1655944,+	chr1:1825572-1826794	169911	downstream	-0.158062	0.128124	0.375884	RP1-283E3.4	proximal
chr1:1655901-1655944,+	chr1:1839505-1840312	184140	downstream	-0.103054	0.322952	0.609215	RP1-283E3.4	proximal
chr1:1655901-1655944,+	chr1:1840448-1840836	184750	downstream	0.122363	0.240035	0.524557	RP1-283E3.4	proximal
chr1:1655901-1655944,+	chr1:2068640-2069884	413200	downstream	0.11172	0.283705	0.570994	RP1-283E3.4	proximal
chr1:1677247-1677251,+	chr1:1279166-1279693	397682	upstream	0.0309885	0.766851	0.903063	SLC35E2_antisense	antisense_genic
chr1:1677247-1677251,+	chr1:1765371-1765709	88440	downstream	0.0388774	0.709872	0.874975	SLC35E2_antisense	antisense_genic
chr1:1677247-1677251,+	chr1:1799015-1799580	122176	downstream	-0.0487879	0.640524	0.837271	SLC35E2_antisense	antisense_genic
chr1:1677247-1677251,+	chr1:1825572-1826794	148567	downstream	0.00296322	0.977387	0.991717	SLC35E2_antisense	antisense_genic
chr1:1677247-1677251,+	chr1:1839505-1840312	162796	downstream	0.252925	0.0139121	0.0997452	SLC35E2_antisense	antisense_genic
chr1:1677247-1677251,+	chr1:1840448-1840836	163406	downstream	-0.0559249	0.59239	0.809423	SLC35E2_antisense	antisense_genic
chr1:1677247-1677251,+	chr1:2068640-2069884	391856	downstream	-0.050216	0.630764	0.831578	SLC35E2_antisense	antisense_genic
chr1:1677247-1677251,+	chr1:2165790-2166463	488928	downstream	-0.117947	0.257553	0.544006	SLC35E2_antisense	antisense_genic
chr1:1822613-1822655,+	chr1:1765371-1765709	56939	upstream	-0.172954	0.0955144	0.319381	RP1-140A9.1	proximal
chr1:1822613-1822655,+	chr1:1799015-1799580	23203	upstream	-0.0446623	0.669061	0.853368	RP1-140A9.1	proximal
chr1:1822613-1822655,+	chr1:1825572-1826794	3188	downstream	0.248347	0.0157986	0.108264	RP1-140A9.1	proximal
chr1:1822613-1822655,+	chr1:1839505-1840312	17417	downstream	-0.122626	0.239019	0.52345	RP1-140A9.1	proximal
chr1:1822613-1822655,+	chr1:1840448-1840836	18027	downstream	-0.00885418	0.932502	0.974678	RP1-140A9.1	proximal
chr1:1822613-1822655,+	chr1:2068640-2069884	246477	downstream	0.0902979	0.38675	0.664774	RP1-140A9.1	proximal
chr1:1822613-1822655,+	chr1:2165790-2166463	343549	downstream	-0.176613	0.0886003	0.30625	RP1-140A9.1	proximal
chr1:1822613-1822655,+	chr1:2232433-2233020	409971	downstream	0.050076	0.631718	0.832151	RP1-140A9.1	proximal
chr1:1822962-1822989,+	chr1:1765371-1765709	57299	upstream	0.122985	0.237633	0.521998	RP1-140A9.1	tss
chr1:1822962-1822989,+	chr1:1799015-1799580	23563	upstream	-0.238776	0.0204668	0.127693	RP1-140A9.1	tss
chr1:1822962-1822989,+	chr1:1825572-1826794	2828	downstream	0.206091	0.0462793	0.210107	RP1-140A9.1	tss
chr1:1822962-1822989,+	chr1:1839505-1840312	17057	downstream	-0.0647204	0.535428	0.774019	RP1-140A9.1	tss
chr1:1822962-1822989,+	chr1:1840448-1840836	17667	downstream	-0.22866	0.0266411	0.150539	RP1-140A9.1	tss
chr1:1822962-1822989,+	chr1:2068640-2069884	246117	downstream	0.268652	0.00884102	0.0745772	RP1-140A9.1	tss
chr1:1822962-1822989,+	chr1:2165790-2166463	343189	downstream	0.0184007	0.860271	0.945256	RP1-140A9.1	tss
chr1:1822962-1822989,+	chr1:2232433-2233020	409611	downstream	-0.151068	0.146108	0.404193	RP1-140A9.1	tss
chr1:1823237-1823292,+	chr1:1765371-1765709	57569	upstream	-0.0803034	0.441658	0.708443	RP1-140A9.1	3_prime_UTR
chr1:1823237-1823292,+	chr1:1799015-1799580	23833	upstream	-0.197147	0.0568356	0.237148	RP1-140A9.1	3_prime_UTR
chr1:1823237-1823292,+	chr1:1825572-1826794	2558	downstream	0.43913	9.52688e-06	0.000490985	RP1-140A9.1	3_prime_UTR
chr1:1823237-1823292,+	chr1:1839505-1840312	16787	downstream	-0.0517846	0.620117	0.82539	RP1-140A9.1	3_prime_UTR
chr1:1823237-1823292,+	chr1:1840448-1840836	17397	downstream	-0.130607	0.209581	0.488738	RP1-140A9.1	3_prime_UTR
chr1:1823237-1823292,+	chr1:2068640-2069884	245847	downstream	0.34061	0.0007817	0.0138575	RP1-140A9.1	3_prime_UTR
chr1:1823237-1823292,+	chr1:2165790-2166463	342919	downstream	-0.135298	0.193533	0.468733	RP1-140A9.1	3_prime_UTR
chr1:1823237-1823292,+	chr1:2232433-2233020	409341	downstream	-0.189814	0.066893	0.261295	RP1-140A9.1	3_prime_UTR
chr1:1979950-1979995,+	chr1:1765371-1765709	214305	upstream	-0.245727	0.0169746	0.11337	.	intergenic
chr1:1979950-1979995,+	chr1:1799015-1799580	180569	upstream	0.00179178	0.986325	0.994943	.	intergenic
chr1:1979950-1979995,+	chr1:1825572-1826794	154178	upstream	0.331722	0.00109025	0.0175971	.	intergenic
chr1:1979950-1979995,+	chr1:1839505-1840312	139949	upstream	-0.173139	0.0951552	0.318698	.	intergenic
chr1:1979950-1979995,+	chr1:1840448-1840836	139339	upstream	-0.198392	0.055258	0.233287	.	intergenic
chr1:1979950-1979995,+	chr1:2068640-2069884	89111	downstream	0.154106	0.138075	0.391683	.	intergenic
chr1:1979950-1979995,+	chr1:2165790-2166463	186183	downstream	0.0150254	0.885709	0.956112	.	intergenic
chr1:1979950-1979995,+	chr1:2232433-2233020	252605	downstream	-0.177597	0.0868102	0.30263	.	intergenic
chr1:1981909-1982065,+	chr1:1765371-1765709	216244	upstream	0.0450104	0.666634	0.852013	RP11-547D24.3_antisense_proximal	antisense_proximal
chr1:1981909-1982065,+	chr1:1799015-1799580	182508	upstream	0.00403672	0.969198	0.988551	RP11-547D24.3_antisense_proximal	antisense_proximal
chr1:1981909-1982065,+	chr1:1825572-1826794	156117	upstream	0.127897	0.219273	0.50089	RP11-547D24.3_antisense_proximal	antisense_proximal
chr1:1981909-1982065,+	chr1:1839505-1840312	141888	upstream	0.110937	0.287116	0.574611	RP11-547D24.3_antisense_proximal	antisense_proximal
chr1:1981909-1982065,+	chr1:1840448-1840836	141278	upstream	0.28962	0.00463528	0.0484724	RP11-547D24.3_antisense_proximal	antisense_proximal
chr1:1981909-1982065,+	chr1:2068640-2069884	87172	downstream	0.280299	0.006213	0.0589711	RP11-547D24.3_antisense_proximal	antisense_proximal
chr1:1981909-1982065,+	chr1:2165790-2166463	184244	downstream	0.0984682	0.345063	0.629067	RP11-547D24.3_antisense_proximal	antisense_proximal
chr1:1981909-1982065,+	chr1:2232433-2233020	250666	downstream	-0.0717457	0.49197	0.744939	RP11-547D24.3_antisense_proximal	antisense_proximal
chr1:1981909-1982065,+	chr1:2478933-2480436	498428	downstream	0.204857	0.0476304	0.213673	RP11-547D24.3_antisense_proximal	antisense_proximal
chr1:2029656-2029688,+	chr1:1765371-1765709	263967	upstream	-0.283868	0.00556006	0.0548803	PRKCZ	5_prime_UTR
chr1:2029656-2029688,+	chr1:1799015-1799580	230231	upstream	-0.0980154	0.347297	0.630906	PRKCZ	5_prime_UTR
chr1:2029656-2029688,+	chr1:1825572-1826794	203840	upstream	0.214982	0.0374488	0.185407	PRKCZ	5_prime_UTR
chr1:2029656-2029688,+	chr1:1839505-1840312	189611	upstream	-0.00215745	0.983535	0.99386	PRKCZ	5_prime_UTR
chr1:2029656-2029688,+	chr1:1840448-1840836	189001	upstream	-0.171107	0.0991622	0.326159	PRKCZ	5_prime_UTR
chr1:2029656-2029688,+	chr1:2068640-2069884	39449	downstream	0.174552	0.0924431	0.313618	PRKCZ	5_prime_UTR
chr1:2029656-2029688,+	chr1:2165790-2166463	136521	downstream	-0.133947	0.19806	0.474467	PRKCZ	5_prime_UTR
chr1:2029656-2029688,+	chr1:2232433-2233020	202943	downstream	-0.0317042	0.761625	0.900485	PRKCZ	5_prime_UTR
chr1:2029656-2029688,+	chr1:2478933-2480436	450705	downstream	-0.0169263	0.871367	0.949947	PRKCZ	5_prime_UTR
chr1:2029656-2029688,+	chr1:2509778-2510693	480196	downstream	-0.19246	0.0631092	0.25245	PRKCZ	5_prime_UTR
chr1:2121100-2121252,+	chr1:1765371-1765709	355548	upstream	0.18777	0.0699405	0.267835	AL590822.2	tss
chr1:2121100-2121252,+	chr1:1799015-1799580	321812	upstream	0.139736	0.179187	0.450101	AL590822.2	tss
chr1:2121100-2121252,+	chr1:1825572-1826794	295421	upstream	-0.12843	0.217341	0.498435	AL590822.2	tss
chr1:2121100-2121252,+	chr1:1839505-1840312	281192	upstream	0.0960782	0.356955	0.639301	AL590822.2	tss
chr1:2121100-2121252,+	chr1:1840448-1840836	280582	upstream	0.2917	0.00433608	0.0462785	AL590822.2	tss
chr1:2121100-2121252,+	chr1:2068640-2069884	52132	upstream	0.00548736	0.958138	0.984394	AL590822.2	tss
chr1:2121100-2121252,+	chr1:2165790-2166463	44940	downstream	0.0563998	0.589245	0.807714	AL590822.2	tss
chr1:2121100-2121252,+	chr1:2232433-2233020	111362	downstream	0.0233229	0.823436	0.929098	AL590822.2	tss
chr1:2121100-2121252,+	chr1:2478933-2480436	359124	downstream	-0.00874859	0.933305	0.975025	AL590822.2	tss
chr1:2121100-2121252,+	chr1:2509778-2510693	388615	downstream	0.0551695	0.597407	0.812288	AL590822.2	tss
chr1:2130948-2130991,+	chr1:1765371-1765709	365278	upstream	-0.00502698	0.961647	0.985702	C1orf86_antisense	antisense_genic
chr1:2130948-2130991,+	chr1:1799015-1799580	331542	upstream	0.0509772	0.625587	0.828636	C1orf86_antisense	antisense_genic
chr1:2130948-2130991,+	chr1:1825572-1826794	305151	upstream	-0.163927	0.11439	0.353101	C1orf86_antisense	antisense_genic
chr1:2130948-2130991,+	chr1:1839505-1840312	290922	upstream	0.181767	0.079542	0.28811	C1orf86_antisense	antisense_genic
chr1:2130948-2130991,+	chr1:1840448-1840836	290312	upstream	0.176323	0.0891336	0.307333	C1orf86_antisense	antisense_genic
chr1:2130948-2130991,+	chr1:2068640-2069884	61862	upstream	-0.0859284	0.410233	0.684024	C1orf86_antisense	antisense_genic
chr1:2130948-2130991,+	chr1:2165790-2166463	35210	downstream	0.212932	0.0393485	0.19091	C1orf86_antisense	antisense_genic
chr1:2130948-2130991,+	chr1:2232433-2233020	101632	downstream	-0.0293142	0.779118	0.909094	C1orf86_antisense	antisense_genic
chr1:2130948-2130991,+	chr1:2478933-2480436	349394	downstream	0.0466692	0.655117	0.845501	C1orf86_antisense	antisense_genic
chr1:2130948-2130991,+	chr1:2509778-2510693	378885	downstream	0.110505	0.289006	0.576475	C1orf86_antisense	antisense_genic
chr1:2159471-2159478,+	chr1:1765371-1765709	393783	upstream	0.154837	0.136193	0.388748	SKI	proximal
chr1:2159471-2159478,+	chr1:1799015-1799580	360047	upstream	-0.0457816	0.66127	0.84896	SKI	proximal
chr1:2159471-2159478,+	chr1:1825572-1826794	333656	upstream	-0.16629	0.10919	0.344183	SKI	proximal
chr1:2159471-2159478,+	chr1:1839505-1840312	319427	upstream	0.128936	0.21552	0.496209	SKI	proximal
chr1:2159471-2159478,+	chr1:1840448-1840836	318817	upstream	0.371501	0.00022736	0.00557847	SKI	proximal
chr1:2159471-2159478,+	chr1:2068640-2069884	90367	upstream	-0.00142024	0.989161	0.99597	SKI	proximal
chr1:2159471-2159478,+	chr1:2165790-2166463	6705	downstream	0.0899018	0.388844	0.666577	SKI	proximal
chr1:2159471-2159478,+	chr1:2232433-2233020	73127	downstream	0.145764	0.160968	0.425569	SKI	proximal
chr1:2159471-2159478,+	chr1:2478933-2480436	320889	downstream	-0.0617105	0.554612	0.786719	SKI	proximal
chr1:2159471-2159478,+	chr1:2509778-2510693	350380	downstream	0.046216	0.658256	0.84732	SKI	proximal
chr1:2240611-2240671,+	chr1:1765371-1765709	474923	upstream	0.277115	0.00685192	0.0629982	SKI	3_prime_UTR
chr1:2240611-2240671,+	chr1:1799015-1799580	441187	upstream	0.0782528	0.453442	0.717484	SKI	3_prime_UTR
chr1:2240611-2240671,+	chr1:1825572-1826794	414796	upstream	-0.300834	0.00321668	0.0378115	SKI	3_prime_UTR
chr1:2240611-2240671,+	chr1:1839505-1840312	400567	upstream	0.0946069	0.364401	0.645811	SKI	3_prime_UTR
chr1:2240611-2240671,+	chr1:1840448-1840836	399957	upstream	0.0808145	0.438748	0.706248	SKI	3_prime_UTR
chr1:2240611-2240671,+	chr1:2068640-2069884	171507	upstream	-0.066456	0.524517	0.766758	SKI	3_prime_UTR
chr1:2240611-2240671,+	chr1:2165790-2166463	74435	upstream	0.174633	0.0922908	0.313324	SKI	3_prime_UTR
chr1:2240611-2240671,+	chr1:2232433-2233020	8013	upstream	0.00413336	0.968461	0.988294	SKI	3_prime_UTR
chr1:2240611-2240671,+	chr1:2478933-2480436	239749	downstream	-0.036477	0.727058	0.883586	SKI	3_prime_UTR
chr1:2240611-2240671,+	chr1:2509778-2510693	269240	downstream	0.26532	0.00975334	0.0795431	SKI	3_prime_UTR
chr1:2323235-2323301,+	chr1:1825572-1826794	497465	upstream	0.0929058	0.373127	0.653329	RER1	tss
chr1:2323235-2323301,+	chr1:1839505-1840312	483236	upstream	0.19914	0.0543267	0.230844	RER1	tss
chr1:2323235-2323301,+	chr1:1840448-1840836	482626	upstream	-0.108643	0.297261	0.584645	RER1	tss
chr1:2323235-2323301,+	chr1:2068640-2069884	254176	upstream	0.0573689	0.582853	0.803864	RER1	tss
chr1:2323235-2323301,+	chr1:2165790-2166463	157104	upstream	-0.0133917	0.898065	0.961196	RER1	tss
chr1:2323235-2323301,+	chr1:2232433-2233020	90682	upstream	-0.0472248	0.651278	0.843276	RER1	tss
chr1:2323235-2323301,+	chr1:2478933-2480436	157080	downstream	-0.467038	2.08261e-06	0.000147646	RER1	tss
chr1:2323235-2323301,+	chr1:2509778-2510693	186571	downstream	-0.0278091	0.790191	0.91427	RER1	tss
chr1:2323235-2323301,+	chr1:2762391-2762770	439367	downstream	-0.119905	0.249681	0.535335	RER1	tss
chr1:2323477-2323514,+	chr1:1825572-1826794	497690	upstream	0.242369	0.0185916	0.120203	RER1	5_prime_UTR
chr1:2323477-2323514,+	chr1:1839505-1840312	483461	upstream	-0.00619226	0.952766	0.98244	RER1	5_prime_UTR
chr1:2323477-2323514,+	chr1:1840448-1840836	482851	upstream	-0.159974	0.123513	0.368475	RER1	5_prime_UTR
chr1:2323477-2323514,+	chr1:2068640-2069884	254401	upstream	-0.0845249	0.417949	0.690196	RER1	5_prime_UTR
chr1:2323477-2323514,+	chr1:2165790-2166463	157329	upstream	0.00778028	0.940673	0.97784	RER1	5_prime_UTR
chr1:2323477-2323514,+	chr1:2232433-2233020	90907	upstream	0.0500301	0.632032	0.8323	RER1	5_prime_UTR
chr1:2323477-2323514,+	chr1:2478933-2480436	156855	downstream	-0.220623	0.0326135	0.170537	RER1	5_prime_UTR
chr1:2323477-2323514,+	chr1:2509778-2510693	186346	downstream	-0.0182279	0.86157	0.945829	RER1	5_prime_UTR
chr1:2323477-2323514,+	chr1:2762391-2762770	439142	downstream	-0.206167	0.0461967	0.209907	RER1	5_prime_UTR
chr1:2327241-2327270,+	chr1:1839505-1840312	487197	upstream	-0.0619871	0.552835	0.785598	RER1	exonic
chr1:2327241-2327270,+	chr1:1840448-1840836	486587	upstream	-0.139713	0.179257	0.450195	RER1	exonic
chr1:2327241-2327270,+	chr1:2068640-2069884	258137	upstream	0.0695715	0.505217	0.754033	RER1	exonic
chr1:2327241-2327270,+	chr1:2165790-2166463	161065	upstream	0.0445827	0.669616	0.853672	RER1	exonic
chr1:2327241-2327270,+	chr1:2232433-2233020	94643	upstream	-0.218708	0.0341929	0.175456	RER1	exonic
chr1:2327241-2327270,+	chr1:2478933-2480436	153119	downstream	0.0450525	0.666341	0.85184	RER1	exonic
chr1:2327241-2327270,+	chr1:2509778-2510693	182610	downstream	-0.137606	0.185972	0.458947	RER1	exonic
chr1:2327241-2327270,+	chr1:2762391-2762770	435406	downstream	0.221268	0.0320962	0.168899	RER1	exonic
chr1:2335025-2335162,+	chr1:1839505-1840312	495115	upstream	0.241787	0.0188851	0.121327	RER1	3_prime_UTR
chr1:2335025-2335162,+	chr1:1840448-1840836	494505	upstream	-0.0546964	0.600558	0.814113	RER1	3_prime_UTR
chr1:2335025-2335162,+	chr1:2068640-2069884	266055	upstream	-0.0202486	0.846402	0.939202	RER1	3_prime_UTR
chr1:2335025-2335162,+	chr1:2165790-2166463	168983	upstream	-0.0259553	0.803886	0.920541	RER1	3_prime_UTR
chr1:2335025-2335162,+	chr1:2232433-2233020	102561	upstream	-0.0457651	0.661385	0.849016	RER1	3_prime_UTR
chr1:2335025-2335162,+	chr1:2478933-2480436	145201	downstream	-0.406915	4.70164e-05	0.00168944	RER1	3_prime_UTR
chr1:2335025-2335162,+	chr1:2509778-2510693	174692	downstream	-0.0774269	0.458237	0.72088	RER1	3_prime_UTR
chr1:2335025-2335162,+	chr1:2762391-2762770	427488	downstream	-0.11858	0.25499	0.54124	RER1	3_prime_UTR
chr1:2344217-2344244,+	chr1:2068640-2069884	275119	upstream	0.280318	0.00620935	0.0589479	PEX10_antisense_proximal	antisense_proximal
chr1:2344217-2344244,+	chr1:2165790-2166463	178047	upstream	-0.097517	0.349766	0.632953	PEX10_antisense_proximal	antisense_proximal
chr1:2344217-2344244,+	chr1:2232433-2233020	111625	upstream	-0.231166	0.0249802	0.144715	PEX10_antisense_proximal	antisense_proximal
chr1:2344217-2344244,+	chr1:2478933-2480436	136137	downstream	-0.0875368	0.401493	0.677155	PEX10_antisense_proximal	antisense_proximal
chr1:2344217-2344244,+	chr1:2509778-2510693	165628	downstream	0.0875616	0.40136	0.677056	PEX10_antisense_proximal	antisense_proximal
chr1:2344217-2344244,+	chr1:2762391-2762770	418424	downstream	0.258766	0.011792	0.0899008	PEX10_antisense_proximal	antisense_proximal
chr1:2347333-2347412,+	chr1:2068640-2069884	278283	upstream	0.0306357	0.769431	0.904258	.	intergenic
chr1:2347333-2347412,+	chr1:2165790-2166463	181211	upstream	0.0460717	0.659257	0.847779	.	intergenic
chr1:2347333-2347412,+	chr1:2232433-2233020	114789	upstream	-0.00995795	0.924111	0.971359	.	intergenic
chr1:2347333-2347412,+	chr1:2478933-2480436	132973	downstream	0.280077	0.00625583	0.0592467	.	intergenic
chr1:2347333-2347412,+	chr1:2509778-2510693	162464	downstream	0.00304186	0.976787	0.991501	.	intergenic
chr1:2347333-2347412,+	chr1:2762391-2762770	415260	downstream	0.156007	0.133223	0.384103	.	intergenic
chr1:2347798-2347940,+	chr1:2068640-2069884	278785	upstream	-0.015754	0.880207	0.953786	.	intergenic
chr1:2347798-2347940,+	chr1:2165790-2166463	181713	upstream	-0.0136315	0.89625	0.960383	.	intergenic
chr1:2347798-2347940,+	chr1:2232433-2233020	115291	upstream	-0.138132	0.184278	0.456811	.	intergenic
chr1:2347798-2347940,+	chr1:2478933-2480436	132471	downstream	-0.239094	0.0202948	0.127036	.	intergenic
chr1:2347798-2347940,+	chr1:2509778-2510693	161962	downstream	-0.0696512	0.504728	0.753687	.	intergenic
chr1:2347798-2347940,+	chr1:2762391-2762770	414758	downstream	0.126191	0.225533	0.508138	.	intergenic
chr1:2427861-2427907,+	chr1:2068640-2069884	358801	upstream	-0.0911148	0.382451	0.66137	PLCH2	intronic
chr1:2427861-2427907,+	chr1:2165790-2166463	261729	upstream	0.0266734	0.798574	0.91817	PLCH2	intronic
chr1:2427861-2427907,+	chr1:2232433-2233020	195307	upstream	0.228307	0.0268827	0.151414	PLCH2	intronic
chr1:2427861-2427907,+	chr1:2478933-2480436	52455	downstream	0.264847	0.00988957	0.0802404	PLCH2	intronic
chr1:2427861-2427907,+	chr1:2509778-2510693	81946	downstream	0.300881	0.0032116	0.0377712	PLCH2	intronic
chr1:2427861-2427907,+	chr1:2762391-2762770	334742	downstream	0.0590624	0.571758	0.797294	PLCH2	intronic
chr1:2477811-2477891,+	chr1:2068640-2069884	408734	upstream	-0.0671048	0.520468	0.764182	.	intergenic
chr1:2477811-2477891,+	chr1:2165790-2166463	311662	upstream	-0.106239	0.308139	0.595178	.	intergenic
chr1:2477811-2477891,+	chr1:2232433-2233020	245240	upstream	0.0183848	0.860391	0.945312	.	intergenic
chr1:2477811-2477891,+	chr1:2478933-2480436	2522	downstream	-0.302778	0.00301481	0.0361154	.	intergenic
chr1:2477811-2477891,+	chr1:2509778-2510693	32013	downstream	-0.0517675	0.620232	0.825462	.	intergenic
chr1:2477811-2477891,+	chr1:2762391-2762770	284809	downstream	-0.204985	0.047489	0.213297	.	intergenic
chr1:2487410-2488021,+	chr1:2068640-2069884	418705	upstream	0.158328	0.127474	0.374875	TNFRSF14	known_alternative_tss
chr1:2487410-2488021,+	chr1:2165790-2166463	321633	upstream	-0.187113	0.0709427	0.270052	TNFRSF14	known_alternative_tss
chr1:2487410-2488021,+	chr1:2232433-2233020	255211	upstream	-0.273336	0.0076851	0.0680056	TNFRSF14	known_alternative_tss
chr1:2487410-2488021,+	chr1:2478933-2480436	7449	upstream	-0.0285379	0.784824	0.911701	TNFRSF14	known_alternative_tss
chr1:2487410-2488021,+	chr1:2509778-2510693	22042	downstream	-0.221464	0.03194	0.168381	TNFRSF14	known_alternative_tss
chr1:2487410-2488021,+	chr1:2762391-2762770	274838	downstream	-0.00944442	0.928014	0.972907	TNFRSF14	known_alternative_tss
chr1:2488524-2488651,+	chr1:2068640-2069884	419542	upstream	0.0248195	0.812307	0.924238	TNFRSF14	intronic
chr1:2488524-2488651,+	chr1:2165790-2166463	322470	upstream	-0.0641987	0.538729	0.776304	TNFRSF14	intronic
chr1:2488524-2488651,+	chr1:2232433-2233020	256048	upstream	-0.326811	0.00130481	0.0200726	TNFRSF14	intronic
chr1:2488524-2488651,+	chr1:2478933-2480436	8286	upstream	-0.0474229	0.649911	0.842575	TNFRSF14	intronic
chr1:2488524-2488651,+	chr1:2509778-2510693	21205	downstream	0.182015	0.0791242	0.287284	TNFRSF14	intronic
chr1:2488524-2488651,+	chr1:2762391-2762770	274001	downstream	0.0163732	0.875536	0.95174	TNFRSF14	intronic
chr1:2488975-2489075,+	chr1:2068640-2069884	419903	upstream	-0.00447844	0.96583	0.987196	TNFRSF14	intronic
chr1:2488975-2489075,+	chr1:2165790-2166463	322831	upstream	-0.094231	0.366318	0.647424	TNFRSF14	intronic
chr1:2488975-2489075,+	chr1:2232433-2233020	256409	upstream	-0.265368	0.00973986	0.0794602	TNFRSF14	intronic
chr1:2488975-2489075,+	chr1:2478933-2480436	8647	upstream	-0.300906	0.00320894	0.0377476	TNFRSF14	intronic
chr1:2488975-2489075,+	chr1:2509778-2510693	20844	downstream	-0.161369	0.120233	0.363097	TNFRSF14	intronic
chr1:2488975-2489075,+	chr1:2762391-2762770	273640	downstream	-0.0343373	0.742492	0.891256	TNFRSF14	intronic
chr1:2495085-2495245,+	chr1:2068640-2069884	426123	upstream	-0.0665328	0.524037	0.766464	TNFRSF14	3_prime_UTR
chr1:2495085-2495245,+	chr1:2165790-2166463	329051	upstream	0.0378811	0.716988	0.878489	TNFRSF14	3_prime_UTR
chr1:2495085-2495245,+	chr1:2232433-2233020	262629	upstream	-0.077048	0.460447	0.722673	TNFRSF14	3_prime_UTR
chr1:2495085-2495245,+	chr1:2478933-2480436	14867	upstream	-0.309562	0.00239657	0.0307534	TNFRSF14	3_prime_UTR
chr1:2495085-2495245,+	chr1:2509778-2510693	14624	downstream	0.00232113	0.982286	0.993382	TNFRSF14	3_prime_UTR
chr1:2495085-2495245,+	chr1:2762391-2762770	267420	downstream	-0.0244537	0.815024	0.925397	TNFRSF14	3_prime_UTR
chr1:2517939-2517964,+	chr1:2068640-2069884	448857	upstream	0.180121	0.0823506	0.293907	FAM213B	proximal
chr1:2517939-2517964,+	chr1:2165790-2166463	351785	upstream	0.0981676	0.346545	0.630325	FAM213B	proximal
chr1:2517939-2517964,+	chr1:2232433-2233020	285363	upstream	-0.0721485	0.489536	0.743192	FAM213B	proximal
chr1:2517939-2517964,+	chr1:2478933-2480436	37601	upstream	0.476761	1.18722e-06	9.32251e-05	FAM213B	proximal
chr1:2517939-2517964,+	chr1:2509778-2510693	8110	upstream	-0.0645527	0.536488	0.774735	FAM213B	proximal
chr1:2517939-2517964,+	chr1:2762391-2762770	244686	downstream	0.144364	0.165069	0.431347	FAM213B	proximal
chr1:2518216-2518287,+	chr1:2068640-2069884	449157	upstream	0.222108	0.0314325	0.166774	FAM213B	tss
chr1:2518216-2518287,+	chr1:2165790-2166463	352085	upstream	0.0551839	0.59731	0.812263	FAM213B	tss
chr1:2518216-2518287,+	chr1:2232433-2233020	285663	upstream	-0.125298	0.22886	0.512265	FAM213B	tss
chr1:2518216-2518287,+	chr1:2478933-2480436	37901	upstream	0.451774	4.86369e-06	0.000289012	FAM213B	tss
chr1:2518216-2518287,+	chr1:2509778-2510693	8410	upstream	-0.0977152	0.348783	0.632165	FAM213B	tss
chr1:2518216-2518287,+	chr1:2762391-2762770	244386	downstream	0.164568	0.11296	0.35074	FAM213B	tss
chr1:2518496-2518556,+	chr1:2068640-2069884	449423	upstream	0.196502	0.0576673	0.239302	FAM213B	known_alternative_cds
chr1:2518496-2518556,+	chr1:2165790-2166463	352351	upstream	0.107204	0.303743	0.590995	FAM213B	known_alternative_cds
chr1:2518496-2518556,+	chr1:2232433-2233020	285929	upstream	-0.109861	0.291842	0.579223	FAM213B	known_alternative_cds
chr1:2518496-2518556,+	chr1:2478933-2480436	38167	upstream	0.505158	2.07539e-07	2.27241e-05	FAM213B	known_alternative_cds
chr1:2518496-2518556,+	chr1:2509778-2510693	8676	upstream	-0.0990119	0.342393	0.626761	FAM213B	known_alternative_cds
chr1:2518496-2518556,+	chr1:2762391-2762770	244120	downstream	0.167647	0.106288	0.339137	FAM213B	known_alternative_cds
chr1:2521259-2521505,+	chr1:2068640-2069884	452201	upstream	-0.0307415	0.768657	0.903928	FAM213B	3_prime_UTR
chr1:2521259-2521505,+	chr1:2165790-2166463	355129	upstream	0.0376538	0.718615	0.879422	FAM213B	3_prime_UTR
chr1:2521259-2521505,+	chr1:2232433-2233020	288707	upstream	-0.19093	0.0652761	0.257534	FAM213B	3_prime_UTR
chr1:2521259-2521505,+	chr1:2478933-2480436	40945	upstream	0.0378838	0.716969	0.87848	FAM213B	3_prime_UTR
chr1:2521259-2521505,+	chr1:2509778-2510693	11454	upstream	0.00525644	0.959898	0.985148	FAM213B	3_prime_UTR
chr1:2521259-2521505,+	chr1:2762391-2762770	241342	downstream	0.12101	0.245311	0.530469	FAM213B	3_prime_UTR
chr1:2522335-2522503,+	chr1:2068640-2069884	453361	upstream	0.202833	0.0499185	0.219537	FAM213B	3_prime_UTR
chr1:2522335-2522503,+	chr1:2165790-2166463	356289	upstream	0.181074	0.0807147	0.290585	FAM213B	3_prime_UTR
chr1:2522335-2522503,+	chr1:2232433-2233020	289867	upstream	-0.061109	0.558485	0.789242	FAM213B	3_prime_UTR
chr1:2522335-2522503,+	chr1:2478933-2480436	42105	upstream	0.406068	4.89249e-05	0.00174181	FAM213B	3_prime_UTR
chr1:2522335-2522503,+	chr1:2509778-2510693	12614	upstream	-0.158671	0.12664	0.373506	FAM213B	3_prime_UTR
chr1:2522335-2522503,+	chr1:2762391-2762770	240182	downstream	0.166022	0.109771	0.345166	FAM213B	3_prime_UTR
chr1:2985735-2985768,+	chr1:2509778-2510693	475892	upstream	0.0784427	0.452344	0.716658	PRDM16	tss
chr1:2985735-2985768,+	chr1:2762391-2762770	223096	upstream	-0.0909351	0.383394	0.66215	PRDM16	tss
chr1:2985735-2985768,+	chr1:3050119-3050715	64727	downstream	0.200931	0.0521506	0.225284	PRDM16	tss
chr1:2985735-2985768,+	chr1:3138595-3138913	153042	downstream	-0.155383	0.1348	0.386572	PRDM16	tss
chr1:2985735-2985768,+	chr1:3229024-3230095	243980	downstream	0.0987548	0.343654	0.62788	PRDM16	tss
chr1:2985735-2985768,+	chr1:3339935-3340308	354466	downstream	0.0535971	0.60791	0.818348	PRDM16	tss
chr1:3371116-3371269,+	chr1:3050119-3050715	320758	upstream	-0.055501	0.595202	0.810973	ARHGEF16	5_prime_UTR
chr1:3371116-3371269,+	chr1:3138595-3138913	232443	upstream	0.131723	0.205679	0.484008	ARHGEF16	5_prime_UTR
chr1:3371116-3371269,+	chr1:3229024-3230095	141505	upstream	-0.12764	0.220208	0.501941	ARHGEF16	5_prime_UTR
chr1:3371116-3371269,+	chr1:3339935-3340308	31019	upstream	0.0581512	0.577716	0.800834	ARHGEF16	5_prime_UTR
chr1:3371116-3371269,+	chr1:3514894-3515357	143683	downstream	-0.131204	0.207485	0.486188	ARHGEF16	5_prime_UTR
chr1:3371116-3371269,+	chr1:3585257-3585664	214177	downstream	-0.132742	0.202163	0.47961	ARHGEF16	5_prime_UTR
chr1:3397553-3397630,+	chr1:3050119-3050715	347147	upstream	0.0737941	0.479658	0.736395	ARHGEF16	3_prime_UTR
chr1:3397553-3397630,+	chr1:3138595-3138913	258832	upstream	-0.100339	0.335932	0.621168	ARHGEF16	3_prime_UTR
chr1:3397553-3397630,+	chr1:3229024-3230095	167894	upstream	-0.0777451	0.456387	0.719595	ARHGEF16	3_prime_UTR
chr1:3397553-3397630,+	chr1:3339935-3340308	57408	upstream	0.132581	0.202716	0.480292	ARHGEF16	3_prime_UTR
chr1:3397553-3397630,+	chr1:3514894-3515357	117294	downstream	-0.206609	0.0457214	0.208622	ARHGEF16	3_prime_UTR
chr1:3397553-3397630,+	chr1:3585257-3585664	187788	downstream	-0.0308011	0.768222	0.90371	ARHGEF16	3_prime_UTR
chr1:3541553-3541625,+	chr1:3050119-3050715	491095	upstream	-0.138477	0.183174	0.455471	TPRG1L	tss
chr1:3541553-3541625,+	chr1:3138595-3138913	402780	upstream	0.07117	0.49546	0.747401	TPRG1L	tss
chr1:3541553-3541625,+	chr1:3229024-3230095	311842	upstream	-0.234014	0.023201	0.138167	TPRG1L	tss
chr1:3541553-3541625,+	chr1:3339935-3340308	201356	upstream	0.162325	0.118022	0.359265	TPRG1L	tss
chr1:3541553-3541625,+	chr1:3514894-3515357	26654	upstream	-0.0544516	0.602192	0.815161	TPRG1L	tss
chr1:3541553-3541625,+	chr1:3585257-3585664	43840	downstream	-0.0660386	0.52713	0.768461	TPRG1L	tss
chr1:3541739-3541773,+	chr1:3050119-3050715	491277	upstream	-0.00705559	0.94619	0.979907	TPRG1L	exonic
chr1:3541739-3541773,+	chr1:3138595-3138913	402962	upstream	0.08784	0.399858	0.675892	TPRG1L	exonic
chr1:3541739-3541773,+	chr1:3229024-3230095	312024	upstream	-0.133432	0.199805	0.47667	TPRG1L	exonic
chr1:3541739-3541773,+	chr1:3339935-3340308	201538	upstream	0.0299081	0.77476	0.90679	TPRG1L	exonic
chr1:3541739-3541773,+	chr1:3514894-3515357	26836	upstream	0.106752	0.305799	0.592899	TPRG1L	exonic
chr1:3541739-3541773,+	chr1:3585257-3585664	43658	downstream	-0.0634925	0.543214	0.779345	TPRG1L	exonic
chr1:3541975-3542032,+	chr1:3050119-3050715	491523	upstream	-0.227712	0.0272932	0.152814	TPRG1L	exonic
chr1:3541975-3542032,+	chr1:3138595-3138913	403208	upstream	0.333659	0.00101485	0.0167485	TPRG1L	exonic
chr1:3541975-3542032,+	chr1:3229024-3230095	312270	upstream	-0.124798	0.230737	0.514471	TPRG1L	exonic
chr1:3541975-3542032,+	chr1:3339935-3340308	201784	upstream	0.112163	0.28179	0.569222	TPRG1L	exonic
chr1:3541975-3542032,+	chr1:3514894-3515357	27082	upstream	-0.00292084	0.97771	0.991792	TPRG1L	exonic
chr1:3541975-3542032,+	chr1:3585257-3585664	43412	downstream	0.0725261	0.48726	0.741591	TPRG1L	exonic
chr1:3542293-3542422,+	chr1:3050119-3050715	491853	upstream	-0.00865597	0.934009	0.975275	TPRG1L	exonic
chr1:3542293-3542422,+	chr1:3138595-3138913	403538	upstream	0.200429	0.0527539	0.226888	TPRG1L	exonic
chr1:3542293-3542422,+	chr1:3229024-3230095	312600	upstream	0.0856941	0.411515	0.684987	TPRG1L	exonic
chr1:3542293-3542422,+	chr1:3339935-3340308	202114	upstream	0.161618	0.119655	0.362097	TPRG1L	exonic
chr1:3542293-3542422,+	chr1:3514894-3515357	27412	upstream	0.149128	0.151418	0.412065	TPRG1L	exonic
chr1:3542293-3542422,+	chr1:3585257-3585664	43082	downstream	-0.113317	0.276836	0.564183	TPRG1L	exonic
chr1:3545103-3545203,+	chr1:3050119-3050715	494681	upstream	-0.256131	0.0127109	0.0942086	TPRG1L	exonic
chr1:3545103-3545203,+	chr1:3138595-3138913	406366	upstream	0.266383	0.00945371	0.077981	TPRG1L	exonic
chr1:3545103-3545203,+	chr1:3229024-3230095	315428	upstream	0.0323228	0.757117	0.898334	TPRG1L	exonic
chr1:3545103-3545203,+	chr1:3339935-3340308	204942	upstream	0.0741621	0.477464	0.734905	TPRG1L	exonic
chr1:3545103-3545203,+	chr1:3514894-3515357	30240	upstream	0.194978	0.0596725	0.244206	TPRG1L	exonic
chr1:3545103-3545203,+	chr1:3585257-3585664	40254	downstream	-0.0677716	0.516322	0.761393	TPRG1L	exonic
chr1:3545239-3545257,+	chr1:3050119-3050715	494776	upstream	-0.122523	0.239415	0.523853	TPRG1L	3_prime_UTR
chr1:3545239-3545257,+	chr1:3138595-3138913	406461	upstream	0.290698	0.00447793	0.0473028	TPRG1L	3_prime_UTR
chr1:3545239-3545257,+	chr1:3229024-3230095	315523	upstream	-0.0972649	0.351019	0.634019	TPRG1L	3_prime_UTR
chr1:3545239-3545257,+	chr1:3339935-3340308	205037	upstream	0.063613	0.542447	0.778768	TPRG1L	3_prime_UTR
chr1:3545239-3545257,+	chr1:3514894-3515357	30335	upstream	0.0534232	0.609076	0.818998	TPRG1L	3_prime_UTR
chr1:3545239-3545257,+	chr1:3585257-3585664	40159	downstream	-0.099943	0.337851	0.622929	TPRG1L	3_prime_UTR
chr1:3545294-3545406,+	chr1:3050119-3050715	494824	upstream	-0.0210911	0.840095	0.936551	TPRG1L	3_prime_UTR
chr1:3545294-3545406,+	chr1:3138595-3138913	406509	upstream	0.0631203	0.545585	0.780878	TPRG1L	3_prime_UTR
chr1:3545294-3545406,+	chr1:3229024-3230095	315571	upstream	-0.0256612	0.806064	0.921478	TPRG1L	3_prime_UTR
chr1:3545294-3545406,+	chr1:3339935-3340308	205085	upstream	0.000966414	0.992624	0.997167	TPRG1L	3_prime_UTR
chr1:3545294-3545406,+	chr1:3514894-3515357	30383	upstream	0.143116	0.168795	0.436387	TPRG1L	3_prime_UTR
chr1:3545294-3545406,+	chr1:3585257-3585664	40111	downstream	-0.264773	0.00991096	0.0803431	TPRG1L	3_prime_UTR
chr1:3568876-3568955,+	chr1:3138595-3138913	430090	upstream	-0.162049	0.118657	0.360416	TP73	proximal
chr1:3568876-3568955,+	chr1:3229024-3230095	339152	upstream	0.128769	0.216118	0.496947	TP73	proximal
chr1:3568876-3568955,+	chr1:3339935-3340308	228666	upstream	0.0876272	0.401005	0.676795	TP73	proximal
chr1:3568876-3568955,+	chr1:3514894-3515357	53964	upstream	0.000936036	0.992856	0.997236	TP73	proximal
chr1:3568876-3568955,+	chr1:3585257-3585664	16530	downstream	-0.0596018	0.568246	0.795107	TP73	proximal
chr1:3569080-3569148,+	chr1:3138595-3138913	430294	upstream	-0.171903	0.0975769	0.323353	TP73	tss
chr1:3569080-3569148,+	chr1:3229024-3230095	339356	upstream	0.109146	0.295014	0.582466	TP73	tss
chr1:3569080-3569148,+	chr1:3339935-3340308	228870	upstream	-0.0186074	0.858717	0.944612	TP73	tss
chr1:3569080-3569148,+	chr1:3514894-3515357	54168	upstream	0.0132377	0.899231	0.961663	TP73	tss
chr1:3569080-3569148,+	chr1:3585257-3585664	16326	downstream	-0.0908276	0.383959	0.662614	TP73	tss
chr1:3689216-3689234,+	chr1:3229024-3230095	459495	upstream	0.0537504	0.606882	0.817716	SMIM1	proximal
chr1:3689216-3689234,+	chr1:3339935-3340308	349009	upstream	0.110129	0.290663	0.578105	SMIM1	proximal
chr1:3689216-3689234,+	chr1:3514894-3515357	174307	upstream	-0.00798373	0.939124	0.977183	SMIM1	proximal
chr1:3689216-3689234,+	chr1:3585257-3585664	103813	upstream	0.00163421	0.987528	0.995391	SMIM1	proximal
chr1:3773831-3773880,+	chr1:3339935-3340308	433623	upstream	-0.160028	0.123385	0.368273	DFFB	tss
chr1:3773831-3773880,+	chr1:3514894-3515357	258921	upstream	0.233482	0.0235246	0.139377	DFFB	tss
chr1:3773831-3773880,+	chr1:3585257-3585664	188427	upstream	0.000349265	0.997334	0.998973	DFFB	tss
chr1:3774021-3774072,+	chr1:3339935-3340308	433830	upstream	-0.0430717	0.680193	0.859503	DFFB	5_prime_UTR
chr1:3774021-3774072,+	chr1:3514894-3515357	259128	upstream	0.139872	0.178759	0.449565	DFFB	5_prime_UTR
chr1:3774021-3774072,+	chr1:3585257-3585664	188634	upstream	-0.0241472	0.817302	0.926416	DFFB	5_prime_UTR
chr1:3816945-3817002,+	chr1:3339935-3340308	476760	upstream	0.0787036	0.450837	0.715426	RP13-15E13.1	tss
chr1:3816945-3817002,+	chr1:3514894-3515357	302058	upstream	0.0418132	0.68905	0.864274	RP13-15E13.1	tss
chr1:3816945-3817002,+	chr1:3585257-3585664	231564	upstream	-0.0674815	0.518124	0.762623	RP13-15E13.1	tss
chr1:6052706-6052768,+	chr1:5748620-5749118	303718	upstream	-0.057479	0.582128	0.803465	KCNAB2	known_alternative_tss
chr1:6052706-6052768,+	chr1:6088254-6088479	35555	downstream	0.207219	0.045071	0.206793	KCNAB2	known_alternative_tss
chr1:6052706-6052768,+	chr1:6329626-6330793	277155	downstream	-0.0798544	0.444224	0.710463	KCNAB2	known_alternative_tss
chr1:6052706-6052768,+	chr1:6331450-6331998	279021	downstream	0.0856527	0.411742	0.685152	KCNAB2	known_alternative_tss
chr1:6052706-6052768,+	chr1:6338103-6340345	286185	downstream	-0.250393	0.0149298	0.104358	KCNAB2	known_alternative_tss
chr1:6052706-6052768,+	chr1:6348818-6349080	296211	downstream	-0.127375	0.221173	0.503107	KCNAB2	known_alternative_tss
chr1:6052706-6052768,+	chr1:6381972-6382518	329656	downstream	-0.106379	0.307501	0.594624	KCNAB2	known_alternative_tss
chr1:6052706-6052768,+	chr1:6385555-6385976	333011	downstream	-0.366742	0.000277271	0.00647183	KCNAB2	known_alternative_tss
chr1:6052706-6052768,+	chr1:6391504-6392031	339108	downstream	-0.243442	0.018061	0.118034	KCNAB2	known_alternative_tss
chr1:6052706-6052768,+	chr1:6536559-6536806	483994	downstream	-0.267989	0.00901638	0.0755632	KCNAB2	known_alternative_tss
chr1:6086337-6086438,+	chr1:5748620-5749118	337397	upstream	-0.133181	0.200661	0.477732	KCNAB2	known_alternative_tss
chr1:6086337-6086438,+	chr1:6088254-6088479	1876	downstream	0.220437	0.0327649	0.171018	KCNAB2	known_alternative_tss
chr1:6086337-6086438,+	chr1:6329626-6330793	243476	downstream	-0.0760359	0.466376	0.726826	KCNAB2	known_alternative_tss
chr1:6086337-6086438,+	chr1:6331450-6331998	245342	downstream	0.0996852	0.339105	0.623923	KCNAB2	known_alternative_tss
chr1:6086337-6086438,+	chr1:6338103-6340345	252506	downstream	-0.119024	0.253202	0.539257	KCNAB2	known_alternative_tss
chr1:6086337-6086438,+	chr1:6348818-6349080	262532	downstream	-0.02052	0.844369	0.938407	KCNAB2	known_alternative_tss
chr1:6086337-6086438,+	chr1:6381972-6382518	295977	downstream	0.123889	0.234179	0.51826	KCNAB2	known_alternative_tss
chr1:6086337-6086438,+	chr1:6385555-6385976	299332	downstream	-0.173636	0.0941935	0.316877	KCNAB2	known_alternative_tss
chr1:6086337-6086438,+	chr1:6391504-6392031	305429	downstream	0.0111718	0.914893	0.967858	KCNAB2	known_alternative_tss
chr1:6086337-6086438,+	chr1:6536559-6536806	450315	downstream	-0.154683	0.136588	0.38932	KCNAB2	known_alternative_tss
chr1:6266118-6266195,+	chr1:6088254-6088479	177870	upstream	-0.0369321	0.723789	0.881896	RNF207	tss
chr1:6266118-6266195,+	chr1:6329626-6330793	63730	downstream	0.0416554	0.690163	0.864888	RNF207	tss
chr1:6266118-6266195,+	chr1:6331450-6331998	65596	downstream	0.00371542	0.971649	0.989574	RNF207	tss
chr1:6266118-6266195,+	chr1:6338103-6340345	72760	downstream	0.00383834	0.970711	0.989251	RNF207	tss
chr1:6266118-6266195,+	chr1:6348818-6349080	82786	downstream	-0.0911695	0.382164	0.661159	RNF207	tss
chr1:6266118-6266195,+	chr1:6381972-6382518	116231	downstream	0.0168537	0.871914	0.950212	RNF207	tss
chr1:6266118-6266195,+	chr1:6385555-6385976	119586	downstream	0.21423	0.0381368	0.187441	RNF207	tss
chr1:6266118-6266195,+	chr1:6391504-6392031	125683	downstream	0.0525681	0.614827	0.822337	RNF207	tss
chr1:6266118-6266195,+	chr1:6536559-6536806	270569	downstream	0.240123	0.0197456	0.124844	RNF207	tss
chr1:6266118-6266195,+	chr1:6660963-6661574	395107	downstream	-0.120427	0.247609	0.533086	RNF207	tss
chr1:6268898-6268951,+	chr1:6088254-6088479	180611	upstream	0.0933391	0.370892	0.651481	RNF207	5_prime_UTR
chr1:6268898-6268951,+	chr1:6329626-6330793	60989	downstream	-0.179792	0.08292	0.295078	RNF207	5_prime_UTR
chr1:6268898-6268951,+	chr1:6331450-6331998	62855	downstream	-0.146589	0.158584	0.422288	RNF207	5_prime_UTR
chr1:6268898-6268951,+	chr1:6338103-6340345	70019	downstream	0.0285555	0.784694	0.911652	RNF207	5_prime_UTR
chr1:6268898-6268951,+	chr1:6348818-6349080	80045	downstream	0.0119006	0.909364	0.965528	RNF207	5_prime_UTR
chr1:6268898-6268951,+	chr1:6381972-6382518	113490	downstream	0.0825725	0.428821	0.698876	RNF207	5_prime_UTR
chr1:6268898-6268951,+	chr1:6385555-6385976	116845	downstream	0.0133126	0.898664	0.961368	RNF207	5_prime_UTR
chr1:6268898-6268951,+	chr1:6391504-6392031	122942	downstream	-0.0257468	0.805431	0.921235	RNF207	5_prime_UTR
chr1:6268898-6268951,+	chr1:6536559-6536806	267828	downstream	0.167545	0.106505	0.339505	RNF207	5_prime_UTR
chr1:6268898-6268951,+	chr1:6660963-6661574	392366	downstream	-0.0846603	0.417201	0.68967	RNF207	5_prime_UTR
chr1:6337896-6337935,+	chr1:6088254-6088479	249595	upstream	-0.0604146	0.562972	0.791888	ACOT7_antisense	antisense_genic
chr1:6337896-6337935,+	chr1:6329626-6330793	7995	upstream	0.148802	0.152324	0.413411	ACOT7_antisense	antisense_genic
chr1:6337896-6337935,+	chr1:6331450-6331998	6129	upstream	0.100637	0.334491	0.619855	ACOT7_antisense	antisense_genic
chr1:6337896-6337935,+	chr1:6338103-6340345	1035	downstream	0.108119	0.299611	0.586945	ACOT7_antisense	antisense_genic
chr1:6337896-6337935,+	chr1:6348818-6349080	11061	downstream	0.0368943	0.72406	0.882071	ACOT7_antisense	antisense_genic
chr1:6337896-6337935,+	chr1:6381972-6382518	44506	downstream	0.157784	0.128805	0.377017	ACOT7_antisense	antisense_genic
chr1:6337896-6337935,+	chr1:6385555-6385976	47861	downstream	0.246171	0.0167701	0.112488	ACOT7_antisense	antisense_genic
chr1:6337896-6337935,+	chr1:6391504-6392031	53958	downstream	0.160054	0.123324	0.368164	ACOT7_antisense	antisense_genic
chr1:6337896-6337935,+	chr1:6536559-6536806	198844	downstream	0.314658	0.00200994	0.0273002	ACOT7_antisense	antisense_genic
chr1:6337896-6337935,+	chr1:6660963-6661574	323382	downstream	-0.24829	0.0158234	0.108373	ACOT7_antisense	antisense_genic
chr1:6354849-6354911,+	chr1:6088254-6088479	266580	upstream	-0.00639178	0.951246	0.981788	ACOT7_antisense	antisense_genic
chr1:6354849-6354911,+	chr1:6329626-6330793	24980	upstream	0.0553239	0.596379	0.811663	ACOT7_antisense	antisense_genic
chr1:6354849-6354911,+	chr1:6331450-6331998	23114	upstream	0.133683	0.198954	0.475559	ACOT7_antisense	antisense_genic
chr1:6354849-6354911,+	chr1:6338103-6340345	15950	upstream	0.205107	0.0473543	0.212982	ACOT7_antisense	antisense_genic
chr1:6354849-6354911,+	chr1:6348818-6349080	5924	upstream	0.0595867	0.568344	0.795167	ACOT7_antisense	antisense_genic
chr1:6354849-6354911,+	chr1:6381972-6382518	27521	downstream	0.141423	0.173943	0.443133	ACOT7_antisense	antisense_genic
chr1:6354849-6354911,+	chr1:6385555-6385976	30876	downstream	0.442401	8.02657e-06	0.000428131	ACOT7_antisense	antisense_genic
chr1:6354849-6354911,+	chr1:6391504-6392031	36973	downstream	0.217092	0.035574	0.179763	ACOT7_antisense	antisense_genic
chr1:6354849-6354911,+	chr1:6536559-6536806	181859	downstream	0.216472	0.0361165	0.181458	ACOT7_antisense	antisense_genic
chr1:6354849-6354911,+	chr1:6660963-6661574	306397	downstream	0.00225122	0.982819	0.993585	ACOT7_antisense	antisense_genic
chr1:6453573-6453604,+	chr1:6088254-6088479	365286	upstream	0.0353603	0.7351	0.887548	ACOT7_antisense	antisense_genic
chr1:6453573-6453604,+	chr1:6329626-6330793	123686	upstream	0.123768	0.23464	0.518767	ACOT7_antisense	antisense_genic
chr1:6453573-6453604,+	chr1:6331450-6331998	121820	upstream	-0.178034	0.0860249	0.301224	ACOT7_antisense	antisense_genic
chr1:6453573-6453604,+	chr1:6338103-6340345	114656	upstream	0.0828878	0.427054	0.697492	ACOT7_antisense	antisense_genic
chr1:6453573-6453604,+	chr1:6348818-6349080	104630	upstream	-0.111188	0.286017	0.573445	ACOT7_antisense	antisense_genic
chr1:6453573-6453604,+	chr1:6381972-6382518	71185	upstream	0.0150255	0.885708	0.956112	ACOT7_antisense	antisense_genic
chr1:6453573-6453604,+	chr1:6385555-6385976	67830	upstream	0.0444898	0.670265	0.853999	ACOT7_antisense	antisense_genic
chr1:6453573-6453604,+	chr1:6391504-6392031	61733	upstream	0.136108	0.190854	0.465286	ACOT7_antisense	antisense_genic
chr1:6453573-6453604,+	chr1:6536559-6536806	83153	downstream	0.225077	0.0291784	0.159292	ACOT7_antisense	antisense_genic
chr1:6453573-6453604,+	chr1:6660963-6661574	207691	downstream	-0.162062	0.118627	0.360365	ACOT7_antisense	antisense_genic
chr1:6453877-6454000,+	chr1:6088254-6088479	365595	upstream	-0.065653	0.529551	0.769937	ACOT7_antisense	antisense_genic
chr1:6453877-6454000,+	chr1:6329626-6330793	123995	upstream	-0.137484	0.186367	0.45949	ACOT7_antisense	antisense_genic
chr1:6453877-6454000,+	chr1:6331450-6331998	122129	upstream	0.0733747	0.482165	0.738181	ACOT7_antisense	antisense_genic
chr1:6453877-6454000,+	chr1:6338103-6340345	114965	upstream	-0.144955	0.163328	0.428963	ACOT7_antisense	antisense_genic
chr1:6453877-6454000,+	chr1:6348818-6349080	104939	upstream	-0.104357	0.31684	0.603387	ACOT7_antisense	antisense_genic
chr1:6453877-6454000,+	chr1:6381972-6382518	71494	upstream	0.0541608	0.604135	0.816278	ACOT7_antisense	antisense_genic
chr1:6453877-6454000,+	chr1:6385555-6385976	68139	upstream	0.0920515	0.377557	0.657096	ACOT7_antisense	antisense_genic
chr1:6453877-6454000,+	chr1:6391504-6392031	62042	upstream	-0.0983412	0.345689	0.629601	ACOT7_antisense	antisense_genic
chr1:6453877-6454000,+	chr1:6536559-6536806	82844	downstream	0.138299	0.183744	0.456249	ACOT7_antisense	antisense_genic
chr1:6453877-6454000,+	chr1:6660963-6661574	207382	downstream	0.106919	0.305036	0.592209	ACOT7_antisense	antisense_genic
chr1:6484835-6484838,+	chr1:6088254-6088479	396526	upstream	-0.138702	0.182458	0.454571	ESPN	tss
chr1:6484835-6484838,+	chr1:6329626-6330793	154926	upstream	0.198006	0.0557433	0.234529	ESPN	tss
chr1:6484835-6484838,+	chr1:6331450-6331998	153060	upstream	-0.0265941	0.79916	0.918437	ESPN	tss
chr1:6484835-6484838,+	chr1:6338103-6340345	145896	upstream	0.21163	0.0405959	0.194523	ESPN	tss
chr1:6484835-6484838,+	chr1:6348818-6349080	135870	upstream	0.10485	0.314546	0.601255	ESPN	tss
chr1:6484835-6484838,+	chr1:6381972-6382518	102425	upstream	0.0563663	0.589467	0.807869	ESPN	tss
chr1:6484835-6484838,+	chr1:6385555-6385976	99070	upstream	0.386561	0.000118881	0.00344687	ESPN	tss
chr1:6484835-6484838,+	chr1:6391504-6392031	92973	upstream	0.143848	0.166604	0.433399	ESPN	tss
chr1:6484835-6484838,+	chr1:6536559-6536806	51913	downstream	0.263286	0.0103501	0.0826749	ESPN	tss
chr1:6484835-6484838,+	chr1:6660963-6661574	176451	downstream	-0.355273	0.000441789	0.00915487	ESPN	tss
chr1:6500671-6500722,+	chr1:6088254-6088479	412362	upstream	0.00526034	0.959868	0.985134	ESPN	intronic
chr1:6500671-6500722,+	chr1:6329626-6330793	170762	upstream	0.111532	0.28452	0.571923	ESPN	intronic
chr1:6500671-6500722,+	chr1:6331450-6331998	168896	upstream	-0.0696475	0.504751	0.753701	ESPN	intronic
chr1:6500671-6500722,+	chr1:6338103-6340345	161732	upstream	0.143326	0.168163	0.435563	ESPN	intronic
chr1:6500671-6500722,+	chr1:6348818-6349080	151706	upstream	-0.0319749	0.759651	0.899593	ESPN	intronic
chr1:6500671-6500722,+	chr1:6381972-6382518	118261	upstream	-0.036271	0.728539	0.884315	ESPN	intronic
chr1:6500671-6500722,+	chr1:6385555-6385976	114906	upstream	0.270565	0.0083517	0.0718249	ESPN	intronic
chr1:6500671-6500722,+	chr1:6391504-6392031	108809	upstream	0.0666432	0.523347	0.766033	ESPN	intronic
chr1:6500671-6500722,+	chr1:6536559-6536806	36077	downstream	0.297122	0.00363591	0.0411017	ESPN	intronic
chr1:6500671-6500722,+	chr1:6660963-6661574	160615	downstream	-0.355229	0.000442563	0.00916703	ESPN	intronic
chr1:6508088-6508139,+	chr1:6088254-6088479	419779	upstream	-0.0019216	0.985335	0.994554	ESPN	known_alternative_cds
chr1:6508088-6508139,+	chr1:6329626-6330793	178179	upstream	0.183131	0.0772714	0.28341	ESPN	known_alternative_cds
chr1:6508088-6508139,+	chr1:6331450-6331998	176313	upstream	-0.0805153	0.44045	0.70756	ESPN	known_alternative_cds
chr1:6508088-6508139,+	chr1:6338103-6340345	169149	upstream	0.0889701	0.393799	0.670785	ESPN	known_alternative_cds
chr1:6508088-6508139,+	chr1:6348818-6349080	159123	upstream	-0.0213296	0.838311	0.935759	ESPN	known_alternative_cds
chr1:6508088-6508139,+	chr1:6381972-6382518	125678	upstream	-0.153098	0.140702	0.395818	ESPN	known_alternative_cds
chr1:6508088-6508139,+	chr1:6385555-6385976	122323	upstream	0.0687488	0.510278	0.757401	ESPN	known_alternative_cds
chr1:6508088-6508139,+	chr1:6391504-6392031	116226	upstream	-0.108789	0.296608	0.584036	ESPN	known_alternative_cds
chr1:6508088-6508139,+	chr1:6536559-6536806	28660	downstream	0.222048	0.0314793	0.166909	ESPN	known_alternative_cds
chr1:6508088-6508139,+	chr1:6660963-6661574	153198	downstream	-0.223155	0.0306213	0.164109	ESPN	known_alternative_cds
chr1:6508425-6508448,+	chr1:6088254-6088479	420135	upstream	0.0939312	0.367852	0.64878	ESPN	known_alternative_cds
chr1:6508425-6508448,+	chr1:6329626-6330793	178535	upstream	0.0566279	0.587738	0.80676	ESPN	known_alternative_cds
chr1:6508425-6508448,+	chr1:6331450-6331998	176669	upstream	-0.185801	0.0729813	0.274434	ESPN	known_alternative_cds
chr1:6508425-6508448,+	chr1:6338103-6340345	169505	upstream	0.133081	0.201003	0.478195	ESPN	known_alternative_cds
chr1:6508425-6508448,+	chr1:6348818-6349080	159479	upstream	0.0351647	0.736511	0.888254	ESPN	known_alternative_cds
chr1:6508425-6508448,+	chr1:6381972-6382518	126034	upstream	0.113151	0.277543	0.564879	ESPN	known_alternative_cds
chr1:6508425-6508448,+	chr1:6385555-6385976	122679	upstream	0.238865	0.0204188	0.127508	ESPN	known_alternative_cds
chr1:6508425-6508448,+	chr1:6391504-6392031	116582	upstream	0.0118234	0.909949	0.965733	ESPN	known_alternative_cds
chr1:6508425-6508448,+	chr1:6536559-6536806	28304	downstream	0.203974	0.0486185	0.216297	ESPN	known_alternative_cds
chr1:6508425-6508448,+	chr1:6660963-6661574	152842	downstream	-0.251062	0.0146547	0.103165	ESPN	known_alternative_cds
chr1:6508516-6508557,+	chr1:6088254-6088479	420242	upstream	0.0216036	0.836262	0.934832	ESPN	known_alternative_cds
chr1:6508516-6508557,+	chr1:6329626-6330793	178642	upstream	0.0897353	0.389727	0.667262	ESPN	known_alternative_cds
chr1:6508516-6508557,+	chr1:6331450-6331998	176776	upstream	-0.165528	0.110845	0.347123	ESPN	known_alternative_cds
chr1:6508516-6508557,+	chr1:6338103-6340345	169612	upstream	0.0165728	0.874031	0.951093	ESPN	known_alternative_cds
chr1:6508516-6508557,+	chr1:6348818-6349080	159586	upstream	-0.0301511	0.772979	0.906014	ESPN	known_alternative_cds
chr1:6508516-6508557,+	chr1:6381972-6382518	126141	upstream	0.00745723	0.943132	0.978819	ESPN	known_alternative_cds
chr1:6508516-6508557,+	chr1:6385555-6385976	122786	upstream	0.0993629	0.340676	0.625278	ESPN	known_alternative_cds
chr1:6508516-6508557,+	chr1:6391504-6392031	116689	upstream	-0.053607	0.607843	0.818305	ESPN	known_alternative_cds
chr1:6508516-6508557,+	chr1:6536559-6536806	28197	downstream	0.252887	0.0139272	0.0998137	ESPN	known_alternative_cds
chr1:6508516-6508557,+	chr1:6660963-6661574	152735	downstream	-0.291391	0.0043795	0.0465872	ESPN	known_alternative_cds
chr1:6509087-6509126,+	chr1:6088254-6088479	420791	upstream	0.0428607	0.681675	0.860263	ESPN	exonic
chr1:6509087-6509126,+	chr1:6329626-6330793	179191	upstream	0.276185	0.00704918	0.0642515	ESPN	exonic
chr1:6509087-6509126,+	chr1:6331450-6331998	177325	upstream	-0.0763525	0.464517	0.72547	ESPN	exonic
chr1:6509087-6509126,+	chr1:6338103-6340345	170161	upstream	0.146447	0.158994	0.422897	ESPN	exonic
chr1:6509087-6509126,+	chr1:6348818-6349080	160135	upstream	0.121082	0.245027	0.530164	ESPN	exonic
chr1:6509087-6509126,+	chr1:6381972-6382518	126690	upstream	-0.0170752	0.870245	0.949417	ESPN	exonic
chr1:6509087-6509126,+	chr1:6385555-6385976	123335	upstream	0.135123	0.194115	0.469512	ESPN	exonic
chr1:6509087-6509126,+	chr1:6391504-6392031	117238	upstream	0.0649468	0.533998	0.773045	ESPN	exonic
chr1:6509087-6509126,+	chr1:6536559-6536806	27648	downstream	0.282881	0.00573428	0.0559556	ESPN	exonic
chr1:6509087-6509126,+	chr1:6660963-6661574	152186	downstream	-0.225541	0.0288386	0.158076	ESPN	exonic
chr1:6511330-6511382,+	chr1:6088254-6088479	423043	upstream	0.0304619	0.770703	0.904894	ESPN	intronic
chr1:6511330-6511382,+	chr1:6329626-6330793	181443	upstream	0.119674	0.250599	0.536359	ESPN	intronic
chr1:6511330-6511382,+	chr1:6331450-6331998	179577	upstream	-0.0856355	0.411836	0.685179	ESPN	intronic
chr1:6511330-6511382,+	chr1:6338103-6340345	172413	upstream	0.137545	0.186167	0.459211	ESPN	intronic
chr1:6511330-6511382,+	chr1:6348818-6349080	162387	upstream	0.00696904	0.946849	0.98014	ESPN	intronic
chr1:6511330-6511382,+	chr1:6381972-6382518	128942	upstream	0.12045	0.24752	0.532991	ESPN	intronic
chr1:6511330-6511382,+	chr1:6385555-6385976	125587	upstream	0.243413	0.0180753	0.118092	ESPN	intronic
chr1:6511330-6511382,+	chr1:6391504-6392031	119490	upstream	0.0173363	0.868279	0.948571	ESPN	intronic
chr1:6511330-6511382,+	chr1:6536559-6536806	25396	downstream	0.270216	0.00843898	0.0723634	ESPN	intronic
chr1:6511330-6511382,+	chr1:6660963-6661574	149934	downstream	-0.169616	0.102185	0.331841	ESPN	intronic
chr1:6520060-6520190,+	chr1:6088254-6088479	431804	upstream	-0.00901355	0.93129	0.974195	ESPN	exonic
chr1:6520060-6520190,+	chr1:6329626-6330793	190204	upstream	-0.130351	0.21048	0.489791	ESPN	exonic
chr1:6520060-6520190,+	chr1:6331450-6331998	188338	upstream	0.00769313	0.941336	0.978066	ESPN	exonic
chr1:6520060-6520190,+	chr1:6338103-6340345	181174	upstream	-0.0294929	0.777806	0.908381	ESPN	exonic
chr1:6520060-6520190,+	chr1:6348818-6349080	171148	upstream	-0.128658	0.216517	0.497485	ESPN	exonic
chr1:6520060-6520190,+	chr1:6381972-6382518	137703	upstream	-0.102584	0.325175	0.61132	ESPN	exonic
chr1:6520060-6520190,+	chr1:6385555-6385976	134348	upstream	0.00483974	0.963075	0.986196	ESPN	exonic
chr1:6520060-6520190,+	chr1:6391504-6392031	128251	upstream	-0.0284169	0.785714	0.912205	ESPN	exonic
chr1:6520060-6520190,+	chr1:6536559-6536806	16635	downstream	0.331203	0.0011113	0.01785	ESPN	exonic
chr1:6520060-6520190,+	chr1:6660963-6661574	141173	downstream	-0.0662203	0.525992	0.767695	ESPN	exonic
chr1:6520284-6520325,+	chr1:6088254-6088479	431986	upstream	0.0388859	0.709812	0.874954	ESPN	3_prime_UTR
chr1:6520284-6520325,+	chr1:6329626-6330793	190386	upstream	-0.0366543	0.725784	0.882922	ESPN	3_prime_UTR
chr1:6520284-6520325,+	chr1:6331450-6331998	188520	upstream	-0.169623	0.102171	0.331827	ESPN	3_prime_UTR
chr1:6520284-6520325,+	chr1:6338103-6340345	181356	upstream	0.156554	0.13185	0.38182	ESPN	3_prime_UTR
chr1:6520284-6520325,+	chr1:6348818-6349080	171330	upstream	-0.0769272	0.461152	0.723185	ESPN	3_prime_UTR
chr1:6520284-6520325,+	chr1:6381972-6382518	137885	upstream	0.0182468	0.861428	0.945782	ESPN	3_prime_UTR
chr1:6520284-6520325,+	chr1:6385555-6385976	134530	upstream	0.0441178	0.672864	0.85549	ESPN	3_prime_UTR
chr1:6520284-6520325,+	chr1:6391504-6392031	128433	upstream	-0.103179	0.322363	0.608608	ESPN	3_prime_UTR
chr1:6520284-6520325,+	chr1:6536559-6536806	16453	downstream	0.150556	0.147497	0.406333	ESPN	3_prime_UTR
chr1:6520284-6520325,+	chr1:6660963-6661574	140991	downstream	-0.0586408	0.574511	0.798947	ESPN	3_prime_UTR
chr1:6640054-6640099,+	chr1:6329626-6330793	310152	upstream	0.231163	0.0249826	0.144722	ZBTB48	tss
chr1:6640054-6640099,+	chr1:6331450-6331998	308286	upstream	-0.104314	0.317036	0.603551	ZBTB48	tss
chr1:6640054-6640099,+	chr1:6338103-6340345	301122	upstream	0.27442	0.00743741	0.0665211	ZBTB48	tss
chr1:6640054-6640099,+	chr1:6348818-6349080	291096	upstream	0.101311	0.331245	0.616919	ZBTB48	tss
chr1:6640054-6640099,+	chr1:6381972-6382518	257651	upstream	-0.0471716	0.651645	0.843514	ZBTB48	tss
chr1:6640054-6640099,+	chr1:6385555-6385976	254296	upstream	0.242086	0.0187337	0.120752	ZBTB48	tss
chr1:6640054-6640099,+	chr1:6391504-6392031	248199	upstream	-0.0333848	0.749396	0.894655	ZBTB48	tss
chr1:6640054-6640099,+	chr1:6536559-6536806	103313	upstream	0.327607	0.00126762	0.0196509	ZBTB48	tss
chr1:6640054-6640099,+	chr1:6660963-6661574	21225	downstream	-0.084136	0.420101	0.691926	ZBTB48	tss
chr1:6663120-6663206,+	chr1:6329626-6330793	333244	upstream	-0.128695	0.216386	0.497296	KLHL21_antisense	antisense_genic
chr1:6663120-6663206,+	chr1:6331450-6331998	331378	upstream	0.0519927	0.61871	0.824576	KLHL21_antisense	antisense_genic
chr1:6663120-6663206,+	chr1:6338103-6340345	324214	upstream	-0.184948	0.0743307	0.277258	KLHL21_antisense	antisense_genic
chr1:6663120-6663206,+	chr1:6348818-6349080	314188	upstream	0.0682611	0.513289	0.759394	KLHL21_antisense	antisense_genic
chr1:6663120-6663206,+	chr1:6381972-6382518	280743	upstream	-0.019865	0.849278	0.94046	KLHL21_antisense	antisense_genic
chr1:6663120-6663206,+	chr1:6385555-6385976	277388	upstream	-0.243049	0.018254	0.118841	KLHL21_antisense	antisense_genic
chr1:6663120-6663206,+	chr1:6391504-6392031	271291	upstream	-0.152778	0.141545	0.397239	KLHL21_antisense	antisense_genic
chr1:6663120-6663206,+	chr1:6536559-6536806	126405	upstream	-0.187503	0.0703472	0.26876	KLHL21_antisense	antisense_genic
chr1:6663120-6663206,+	chr1:6660963-6661574	1867	upstream	0.210676	0.0415315	0.197217	KLHL21_antisense	antisense_genic
chr1:6673791-6673846,+	chr1:6329626-6330793	343906	upstream	-0.222953	0.0307763	0.16463	PHF13	tss
chr1:6673791-6673846,+	chr1:6331450-6331998	342040	upstream	-0.0682413	0.513412	0.759468	PHF13	tss
chr1:6673791-6673846,+	chr1:6338103-6340345	334876	upstream	-0.0718173	0.491536	0.744596	PHF13	tss
chr1:6673791-6673846,+	chr1:6348818-6349080	324850	upstream	-0.0969111	0.352782	0.635664	PHF13	tss
chr1:6673791-6673846,+	chr1:6381972-6382518	291405	upstream	-0.114887	0.270193	0.557403	PHF13	tss
chr1:6673791-6673846,+	chr1:6385555-6385976	288050	upstream	-0.0478535	0.646944	0.840954	PHF13	tss
chr1:6673791-6673846,+	chr1:6391504-6392031	281953	upstream	-0.00262531	0.979965	0.992482	PHF13	tss
chr1:6673791-6673846,+	chr1:6536559-6536806	137067	upstream	-0.151982	0.143654	0.400479	PHF13	tss
chr1:6673791-6673846,+	chr1:6660963-6661574	12529	upstream	0.0538573	0.606166	0.817354	PHF13	tss
chr1:6685237-6685277,+	chr1:6329626-6330793	355334	upstream	-0.0406094	0.697561	0.868641	THAP3	known_alternative_tss
chr1:6685237-6685277,+	chr1:6331450-6331998	353468	upstream	0.141698	0.173097	0.442175	THAP3	known_alternative_tss
chr1:6685237-6685277,+	chr1:6338103-6340345	346304	upstream	0.109191	0.294816	0.582302	THAP3	known_alternative_tss
chr1:6685237-6685277,+	chr1:6348818-6349080	336278	upstream	0.027218	0.794551	0.916284	THAP3	known_alternative_tss
chr1:6685237-6685277,+	chr1:6381972-6382518	302833	upstream	0.101447	0.330594	0.616364	THAP3	known_alternative_tss
chr1:6685237-6685277,+	chr1:6385555-6385976	299478	upstream	0.040471	0.698542	0.869179	THAP3	known_alternative_tss
chr1:6685237-6685277,+	chr1:6391504-6392031	293381	upstream	-0.00624485	0.952366	0.982289	THAP3	known_alternative_tss
chr1:6685237-6685277,+	chr1:6536559-6536806	148495	upstream	0.0576344	0.581107	0.802838	THAP3	known_alternative_tss
chr1:6685237-6685277,+	chr1:6660963-6661574	23957	upstream	0.239403	0.0201285	0.12634	THAP3	known_alternative_tss
chr1:6845503-6845577,+	chr1:6348818-6349080	496549	upstream	0.028731	0.783403	0.911024	CAMTA1	known_alternative_tss
chr1:6845503-6845577,+	chr1:6381972-6382518	463104	upstream	0.297452	0.0035967	0.0407833	CAMTA1	known_alternative_tss
chr1:6845503-6845577,+	chr1:6385555-6385976	459749	upstream	0.263324	0.0103389	0.0826158	CAMTA1	known_alternative_tss
chr1:6845503-6845577,+	chr1:6391504-6392031	453652	upstream	0.0634074	0.543755	0.779695	CAMTA1	known_alternative_tss
chr1:6845503-6845577,+	chr1:6536559-6536806	308766	upstream	0.10661	0.306446	0.59353	CAMTA1	known_alternative_tss
chr1:6845503-6845577,+	chr1:6660963-6661574	184228	upstream	0.0508297	0.626589	0.829248	CAMTA1	known_alternative_tss
chr1:6845503-6845577,+	chr1:7322737-7323223	477523	downstream	0.206478	0.045862	0.20899	CAMTA1	known_alternative_tss
chr1:6882892-6882939,+	chr1:6385555-6385976	497129	upstream	0.215534	0.0369511	0.183944	CAMTA1	intronic
chr1:6882892-6882939,+	chr1:6391504-6392031	491032	upstream	0.066059	0.527003	0.768364	CAMTA1	intronic
chr1:6882892-6882939,+	chr1:6536559-6536806	346146	upstream	0.219579	0.0334672	0.173191	CAMTA1	intronic
chr1:6882892-6882939,+	chr1:6660963-6661574	221608	upstream	-0.192896	0.0625038	0.250923	CAMTA1	intronic
chr1:6882892-6882939,+	chr1:7322737-7323223	440143	downstream	-0.111335	0.285377	0.572889	CAMTA1	intronic
chr1:6884913-6884952,+	chr1:6385555-6385976	499186	upstream	0.106307	0.307831	0.594906	CAMTA1	intronic
chr1:6884913-6884952,+	chr1:6391504-6392031	493089	upstream	0.040135	0.700926	0.870318	CAMTA1	intronic
chr1:6884913-6884952,+	chr1:6536559-6536806	348203	upstream	0.107863	0.30076	0.588074	CAMTA1	intronic
chr1:6884913-6884952,+	chr1:6660963-6661574	223665	upstream	-0.244252	0.0176693	0.116407	CAMTA1	intronic
chr1:6884913-6884952,+	chr1:7322737-7323223	438086	downstream	0.0477201	0.647863	0.841451	CAMTA1	intronic
chr1:7831332-7831404,+	chr1:7610428-7610840	220576	upstream	-0.00134471	0.989737	0.996128	VAMP3	tss
chr1:7831332-7831404,+	chr1:7764532-7765336	66649	upstream	-0.130114	0.21132	0.49084	VAMP3	tss
chr1:7831332-7831404,+	chr1:7871637-7871910	40377	downstream	0.149494	0.150406	0.410583	VAMP3	tss
chr1:7831332-7831404,+	chr1:7945488-7946000	114310	downstream	-0.00744939	0.943192	0.978855	VAMP3	tss
chr1:7831332-7831404,+	chr1:8002510-8002937	171534	downstream	-0.104299	0.31711	0.603602	VAMP3	tss
chr1:7831332-7831404,+	chr1:8143746-8144348	312775	downstream	-0.158576	0.12687	0.373873	VAMP3	tss
chr1:7831332-7831404,+	chr1:8156192-8156457	324979	downstream	-0.176612	0.0886025	0.30625	VAMP3	tss
chr1:7831332-7831404,+	chr1:8157306-8157930	326232	downstream	-0.375318	0.00019348	0.00493609	VAMP3	tss
chr1:7831332-7831404,+	chr1:8217924-8218059	386626	downstream	-0.231448	0.0247992	0.144137	VAMP3	tss
chr1:7831332-7831404,+	chr1:8229885-8230190	398627	downstream	-0.331209	0.00111109	0.0178473	VAMP3	tss
chr1:7831332-7831404,+	chr1:8254631-8254961	423438	downstream	0.0144193	0.89029	0.958018	VAMP3	tss
chr1:7831332-7831404,+	chr1:8301646-8301946	470459	downstream	0.0431701	0.679502	0.859114	VAMP3	tss
chr1:7831332-7831404,+	chr1:8319017-8319573	487842	downstream	-0.0958501	0.358103	0.640359	VAMP3	tss
chr1:7837223-7837356,+	chr1:7610428-7610840	226566	upstream	-0.0658624	0.528236	0.769131	VAMP3	exonic
chr1:7837223-7837356,+	chr1:7764532-7765336	72639	upstream	0.090372	0.386359	0.664464	VAMP3	exonic
chr1:7837223-7837356,+	chr1:7871637-7871910	34387	downstream	-0.289139	0.00470694	0.0489758	VAMP3	exonic
chr1:7837223-7837356,+	chr1:7945488-7946000	108320	downstream	0.0536332	0.607668	0.818182	VAMP3	exonic
chr1:7837223-7837356,+	chr1:8002510-8002937	165544	downstream	-0.14116	0.174751	0.444234	VAMP3	exonic
chr1:7837223-7837356,+	chr1:8143746-8144348	306785	downstream	-0.0382396	0.714425	0.877251	VAMP3	exonic
chr1:7837223-7837356,+	chr1:8156192-8156457	318989	downstream	0.291619	0.00434742	0.0463607	VAMP3	exonic
chr1:7837223-7837356,+	chr1:8157306-8157930	320242	downstream	0.225071	0.0291825	0.159297	VAMP3	exonic
chr1:7837223-7837356,+	chr1:8217924-8218059	380636	downstream	0.253991	0.0135024	0.0978345	VAMP3	exonic
chr1:7837223-7837356,+	chr1:8229885-8230190	392637	downstream	0.0348056	0.739105	0.889641	VAMP3	exonic
chr1:7837223-7837356,+	chr1:8254631-8254961	417448	downstream	0.092644	0.374481	0.654476	VAMP3	exonic
chr1:7837223-7837356,+	chr1:8301646-8301946	464469	downstream	-0.0141541	0.892296	0.958887	VAMP3	exonic
chr1:7837223-7837356,+	chr1:8319017-8319573	481852	downstream	0.138594	0.182801	0.45501	VAMP3	exonic
chr1:7838183-7838201,+	chr1:7610428-7610840	227396	upstream	-0.119704	0.250482	0.536221	VAMP3	exonic
chr1:7838183-7838201,+	chr1:7764532-7765336	73469	upstream	-0.0129605	0.901331	0.962566	VAMP3	exonic
chr1:7838183-7838201,+	chr1:7871637-7871910	33557	downstream	-0.0146004	0.888921	0.957543	VAMP3	exonic
chr1:7838183-7838201,+	chr1:7945488-7946000	107490	downstream	0.111732	0.283653	0.570931	VAMP3	exonic
chr1:7838183-7838201,+	chr1:8002510-8002937	164714	downstream	-0.209051	0.0431658	0.201651	VAMP3	exonic
chr1:7838183-7838201,+	chr1:8143746-8144348	305955	downstream	-0.0379255	0.71667	0.878358	VAMP3	exonic
chr1:7838183-7838201,+	chr1:8156192-8156457	318159	downstream	-0.0807248	0.439258	0.70663	VAMP3	exonic
chr1:7838183-7838201,+	chr1:8157306-8157930	319412	downstream	-0.23507	0.0225693	0.135874	VAMP3	exonic
chr1:7838183-7838201,+	chr1:8217924-8218059	379806	downstream	0.235402	0.0223734	0.135154	VAMP3	exonic
chr1:7838183-7838201,+	chr1:8229885-8230190	391807	downstream	-0.0487975	0.640459	0.837245	VAMP3	exonic
chr1:7838183-7838201,+	chr1:8254631-8254961	416618	downstream	-0.0507159	0.627363	0.829651	VAMP3	exonic
chr1:7838183-7838201,+	chr1:8301646-8301946	463639	downstream	0.0480146	0.645835	0.840384	VAMP3	exonic
chr1:7838183-7838201,+	chr1:8319017-8319573	481022	downstream	-0.0705006	0.499533	0.750241	VAMP3	exonic
chr1:7840551-7840675,+	chr1:7610428-7610840	229857	upstream	0.0643163	0.537984	0.775773	VAMP3	3_prime_UTR
chr1:7840551-7840675,+	chr1:7764532-7765336	75930	upstream	0.0293928	0.77854	0.9088	VAMP3	3_prime_UTR
chr1:7840551-7840675,+	chr1:7871637-7871910	31096	downstream	0.051563	0.621616	0.826231	VAMP3	3_prime_UTR
chr1:7840551-7840675,+	chr1:7945488-7946000	105029	downstream	0.0287204	0.783481	0.911067	VAMP3	3_prime_UTR
chr1:7840551-7840675,+	chr1:8002510-8002937	162253	downstream	-0.10319	0.322311	0.608555	VAMP3	3_prime_UTR
chr1:7840551-7840675,+	chr1:8143746-8144348	303494	downstream	-0.0242066	0.81686	0.9262	VAMP3	3_prime_UTR
chr1:7840551-7840675,+	chr1:8156192-8156457	315698	downstream	0.182861	0.0777169	0.284368	VAMP3	3_prime_UTR
chr1:7840551-7840675,+	chr1:8157306-8157930	316951	downstream	0.203778	0.0488393	0.216829	VAMP3	3_prime_UTR
chr1:7840551-7840675,+	chr1:8217924-8218059	377345	downstream	0.0213901	0.837858	0.935516	VAMP3	3_prime_UTR
chr1:7840551-7840675,+	chr1:8229885-8230190	389346	downstream	0.220805	0.0324672	0.170085	VAMP3	3_prime_UTR
chr1:7840551-7840675,+	chr1:8254631-8254961	414157	downstream	0.0962683	0.356	0.638462	VAMP3	3_prime_UTR
chr1:7840551-7840675,+	chr1:8301646-8301946	461178	downstream	-0.141004	0.175235	0.444882	VAMP3	3_prime_UTR
chr1:7840551-7840675,+	chr1:8319017-8319573	478561	downstream	-0.0268905	0.79697	0.917478	VAMP3	3_prime_UTR
chr1:7844246-7844248,+	chr1:7610428-7610840	233458	upstream	-0.256594	0.0125449	0.0934631	PER3	proximal
chr1:7844246-7844248,+	chr1:7764532-7765336	79531	upstream	0.0441514	0.672629	0.855362	PER3	proximal
chr1:7844246-7844248,+	chr1:7871637-7871910	27495	downstream	0.133154	0.200753	0.477844	PER3	proximal
chr1:7844246-7844248,+	chr1:7945488-7946000	101428	downstream	0.0956667	0.359028	0.641047	PER3	proximal
chr1:7844246-7844248,+	chr1:8002510-8002937	158652	downstream	-0.0378337	0.717327	0.878687	PER3	proximal
chr1:7844246-7844248,+	chr1:8143746-8144348	299893	downstream	-0.053796	0.606576	0.817553	PER3	proximal
chr1:7844246-7844248,+	chr1:8156192-8156457	312097	downstream	-0.166837	0.108013	0.342165	PER3	proximal
chr1:7844246-7844248,+	chr1:8157306-8157930	313350	downstream	-0.212027	0.0402125	0.193443	PER3	proximal
chr1:7844246-7844248,+	chr1:8217924-8218059	373744	downstream	-0.000737014	0.994375	0.997856	PER3	proximal
chr1:7844246-7844248,+	chr1:8229885-8230190	385745	downstream	0.0368123	0.724649	0.882382	PER3	proximal
chr1:7844246-7844248,+	chr1:8254631-8254961	410556	downstream	-0.116825	0.262137	0.548882	PER3	proximal
chr1:7844246-7844248,+	chr1:8301646-8301946	457577	downstream	-0.0470624	0.652399	0.843943	PER3	proximal
chr1:7844246-7844248,+	chr1:8319017-8319573	474960	downstream	-0.0952812	0.360977	0.642735	PER3	proximal
chr1:7844319-7844436,+	chr1:7610428-7610840	233540	upstream	-0.256827	0.0124623	0.0930841	PER3	tss
chr1:7844319-7844436,+	chr1:7764532-7765336	79613	upstream	0.0254284	0.80779	0.922081	PER3	tss
chr1:7844319-7844436,+	chr1:7871637-7871910	27413	downstream	0.0303518	0.771509	0.905289	PER3	tss
chr1:7844319-7844436,+	chr1:7945488-7946000	101346	downstream	-0.0955267	0.359735	0.641644	PER3	tss
chr1:7844319-7844436,+	chr1:8002510-8002937	158570	downstream	-0.0880595	0.398677	0.674906	PER3	tss
chr1:7844319-7844436,+	chr1:8143746-8144348	299811	downstream	-0.139303	0.180552	0.451889	PER3	tss
chr1:7844319-7844436,+	chr1:8156192-8156457	312015	downstream	0.207444	0.0448331	0.20619	PER3	tss
chr1:7844319-7844436,+	chr1:8157306-8157930	313268	downstream	0.0275558	0.792059	0.915189	PER3	tss
chr1:7844319-7844436,+	chr1:8217924-8218059	373662	downstream	0.0314108	0.763766	0.901604	PER3	tss
chr1:7844319-7844436,+	chr1:8229885-8230190	385663	downstream	0.169658	0.102099	0.331699	PER3	tss
chr1:7844319-7844436,+	chr1:8254631-8254961	410474	downstream	-0.321094	0.00160239	0.0232724	PER3	tss
chr1:7844319-7844436,+	chr1:8301646-8301946	457495	downstream	-0.00545623	0.958375	0.984457	PER3	tss
chr1:7844319-7844436,+	chr1:8319017-8319573	474878	downstream	0.0488843	0.639864	0.836929	PER3	tss
chr1:7887465-7887501,+	chr1:7610428-7610840	276684	upstream	-0.18753	0.0703058	0.268668	PER3	exonic
chr1:7887465-7887501,+	chr1:7764532-7765336	122757	upstream	0.106636	0.306327	0.593415	PER3	exonic
chr1:7887465-7887501,+	chr1:7871637-7871910	15731	upstream	0.072265	0.488833	0.742632	PER3	exonic
chr1:7887465-7887501,+	chr1:7945488-7946000	58202	downstream	0.128154	0.21834	0.499728	PER3	exonic
chr1:7887465-7887501,+	chr1:8002510-8002937	115426	downstream	0.207834	0.0444236	0.205107	PER3	exonic
chr1:7887465-7887501,+	chr1:8143746-8144348	256667	downstream	0.0436259	0.676307	0.857342	PER3	exonic
chr1:7887465-7887501,+	chr1:8156192-8156457	268871	downstream	-0.124727	0.231003	0.514815	PER3	exonic
chr1:7887465-7887501,+	chr1:8157306-8157930	270124	downstream	0.0993727	0.340628	0.625236	PER3	exonic
chr1:7887465-7887501,+	chr1:8217924-8218059	330518	downstream	-0.0698264	0.503654	0.753045	PER3	exonic
chr1:7887465-7887501,+	chr1:8229885-8230190	342519	downstream	-0.101863	0.328607	0.614469	PER3	exonic
chr1:7887465-7887501,+	chr1:8254631-8254961	367330	downstream	0.00636342	0.951462	0.981882	PER3	exonic
chr1:7887465-7887501,+	chr1:8301646-8301946	414351	downstream	-0.0484585	0.642784	0.838575	PER3	exonic
chr1:7887465-7887501,+	chr1:8319017-8319573	431734	downstream	-0.229634	0.0259849	0.148221	PER3	exonic
chr1:7887701-7887766,+	chr1:7610428-7610840	276919	upstream	0.00601826	0.954092	0.982996	PER3	exonic
chr1:7887701-7887766,+	chr1:7764532-7765336	122992	upstream	0.0327874	0.753737	0.89675	PER3	exonic
chr1:7887701-7887766,+	chr1:7871637-7871910	15966	upstream	0.0249348	0.811451	0.923804	PER3	exonic
chr1:7887701-7887766,+	chr1:7945488-7946000	57967	downstream	0.178744	0.0847595	0.298674	PER3	exonic
chr1:7887701-7887766,+	chr1:8002510-8002937	115191	downstream	0.209386	0.042824	0.200772	PER3	exonic
chr1:7887701-7887766,+	chr1:8143746-8144348	256432	downstream	0.177357	0.0872443	0.303517	PER3	exonic
chr1:7887701-7887766,+	chr1:8156192-8156457	268636	downstream	-0.105325	0.312345	0.598994	PER3	exonic
chr1:7887701-7887766,+	chr1:8157306-8157930	269889	downstream	0.0290921	0.780749	0.90987	PER3	exonic
chr1:7887701-7887766,+	chr1:8217924-8218059	330283	downstream	-0.00160525	0.987749	0.99545	PER3	exonic
chr1:7887701-7887766,+	chr1:8229885-8230190	342284	downstream	0.0564311	0.589038	0.807574	PER3	exonic
chr1:7887701-7887766,+	chr1:8254631-8254961	367095	downstream	0.00734074	0.944019	0.979186	PER3	exonic
chr1:7887701-7887766,+	chr1:8301646-8301946	414116	downstream	-0.0531176	0.611129	0.820278	PER3	exonic
chr1:7887701-7887766,+	chr1:8319017-8319573	431499	downstream	-0.199804	0.0535118	0.228792	PER3	exonic
chr1:8014349-8014387,+	chr1:7610428-7610840	403561	upstream	-0.137386	0.186685	0.45984	.	intergenic
chr1:8014349-8014387,+	chr1:7764532-7765336	249634	upstream	-0.0154384	0.88259	0.954838	.	intergenic
chr1:8014349-8014387,+	chr1:7871637-7871910	142608	upstream	-0.126281	0.225197	0.507708	.	intergenic
chr1:8014349-8014387,+	chr1:7945488-7946000	68675	upstream	-0.1073	0.303307	0.590511	.	intergenic
chr1:8014349-8014387,+	chr1:8002510-8002937	11451	upstream	-0.116461	0.263637	0.550381	.	intergenic
chr1:8014349-8014387,+	chr1:8143746-8144348	129790	downstream	-0.100486	0.33522	0.620468	.	intergenic
chr1:8014349-8014387,+	chr1:8156192-8156457	141994	downstream	0.053618	0.60777	0.818258	.	intergenic
chr1:8014349-8014387,+	chr1:8157306-8157930	143247	downstream	-0.175866	0.0899787	0.308944	.	intergenic
chr1:8014349-8014387,+	chr1:8217924-8218059	203641	downstream	0.109865	0.291828	0.579219	.	intergenic
chr1:8014349-8014387,+	chr1:8229885-8230190	215642	downstream	-0.0248779	0.811874	0.924035	.	intergenic
chr1:8014349-8014387,+	chr1:8254631-8254961	240453	downstream	-0.235322	0.0224207	0.135332	.	intergenic
chr1:8014349-8014387,+	chr1:8301646-8301946	287474	downstream	0.172842	0.0957318	0.3198	.	intergenic
chr1:8014349-8014387,+	chr1:8319017-8319573	304857	downstream	0.11296	0.27836	0.565638	.	intergenic
chr1:8014349-8014387,+	chr1:8429282-8429606	415151	downstream	-0.123872	0.234243	0.518312	.	intergenic
chr1:8014349-8014387,+	chr1:8438292-8438866	424211	downstream	-0.00966429	0.926343	0.972245	.	intergenic
chr1:8014349-8014387,+	chr1:8471861-8472577	458086	downstream	0.103187	0.322321	0.608563	.	intergenic
chr1:8014349-8014387,+	chr1:8487648-8488318	473464	downstream	0.000885106	0.993245	0.997396	.	intergenic
chr1:8021723-8021778,+	chr1:7610428-7610840	410982	upstream	0.133073	0.20103	0.478222	PARK7	tss
chr1:8021723-8021778,+	chr1:7764532-7765336	257055	upstream	0.0958335	0.358187	0.640418	PARK7	tss
chr1:8021723-8021778,+	chr1:7871637-7871910	150029	upstream	0.292832	0.00418072	0.0451354	PARK7	tss
chr1:8021723-8021778,+	chr1:7945488-7946000	76096	upstream	0.133427	0.199823	0.476685	PARK7	tss
chr1:8021723-8021778,+	chr1:8002510-8002937	18872	upstream	-0.0620434	0.552474	0.785399	PARK7	tss
chr1:8021723-8021778,+	chr1:8143746-8144348	122369	downstream	-0.0319144	0.760092	0.899817	PARK7	tss
chr1:8021723-8021778,+	chr1:8156192-8156457	134573	downstream	-0.371092	0.000231307	0.00565594	PARK7	tss
chr1:8021723-8021778,+	chr1:8157306-8157930	135826	downstream	-0.432169	1.36392e-05	0.00065326	PARK7	tss
chr1:8021723-8021778,+	chr1:8217924-8218059	196220	downstream	-0.371049	0.000231724	0.00566373	PARK7	tss
chr1:8021723-8021778,+	chr1:8229885-8230190	208221	downstream	-0.281245	0.00603361	0.0578451	PARK7	tss
chr1:8021723-8021778,+	chr1:8254631-8254961	233032	downstream	0.028705	0.783594	0.911138	PARK7	tss
chr1:8021723-8021778,+	chr1:8301646-8301946	280053	downstream	-0.00228291	0.982578	0.993505	PARK7	tss
chr1:8021723-8021778,+	chr1:8319017-8319573	297436	downstream	-0.190069	0.0665204	0.260422	PARK7	tss
chr1:8021723-8021778,+	chr1:8429282-8429606	407730	downstream	0.591125	3.55258e-10	1.07389e-07	PARK7	tss
chr1:8021723-8021778,+	chr1:8438292-8438866	416790	downstream	-0.0117483	0.910519	0.965966	PARK7	tss
chr1:8021723-8021778,+	chr1:8471861-8472577	450665	downstream	-0.293214	0.00412935	0.0447418	PARK7	tss
chr1:8021723-8021778,+	chr1:8487648-8488318	466043	downstream	0.102491	0.325614	0.611707	PARK7	tss
chr1:8025384-8025445,+	chr1:7610428-7610840	414595	upstream	-0.101378	0.330925	0.61664	PARK7	exonic
chr1:8025384-8025445,+	chr1:7764532-7765336	260668	upstream	0.100008	0.337536	0.622593	PARK7	exonic
chr1:8025384-8025445,+	chr1:7871637-7871910	153642	upstream	0.0719275	0.49087	0.744147	PARK7	exonic
chr1:8025384-8025445,+	chr1:7945488-7946000	79709	upstream	0.0431182	0.679867	0.85931	PARK7	exonic
chr1:8025384-8025445,+	chr1:8002510-8002937	22485	upstream	-0.243708	0.0179313	0.117466	PARK7	exonic
chr1:8025384-8025445,+	chr1:8143746-8144348	118756	downstream	-0.110556	0.288784	0.576259	PARK7	exonic
chr1:8025384-8025445,+	chr1:8156192-8156457	130960	downstream	-0.052133	0.617762	0.824057	PARK7	exonic
chr1:8025384-8025445,+	chr1:8157306-8157930	132213	downstream	-0.201326	0.0516809	0.224098	PARK7	exonic
chr1:8025384-8025445,+	chr1:8217924-8218059	192607	downstream	-0.033055	0.751791	0.895725	PARK7	exonic
chr1:8025384-8025445,+	chr1:8229885-8230190	204608	downstream	-0.109603	0.292986	0.580368	PARK7	exonic
chr1:8025384-8025445,+	chr1:8254631-8254961	229419	downstream	0.0054944	0.958084	0.984392	PARK7	exonic
chr1:8025384-8025445,+	chr1:8301646-8301946	276440	downstream	0.171085	0.0992054	0.326244	PARK7	exonic
chr1:8025384-8025445,+	chr1:8319017-8319573	293823	downstream	0.0446653	0.66904	0.853368	PARK7	exonic
chr1:8025384-8025445,+	chr1:8429282-8429606	404117	downstream	0.26	0.011382	0.0878907	PARK7	exonic
chr1:8025384-8025445,+	chr1:8438292-8438866	413177	downstream	0.0212207	0.839126	0.936121	PARK7	exonic
chr1:8025384-8025445,+	chr1:8471861-8472577	447052	downstream	-0.0143769	0.890611	0.958171	PARK7	exonic
chr1:8025384-8025445,+	chr1:8487648-8488318	462430	downstream	-0.0720209	0.490306	0.743774	PARK7	exonic
chr1:8025384-8025445,+	chr1:8523194-8523816	498252	downstream	0.0317397	0.761366	0.900385	PARK7	exonic
chr1:8086505-8086563,+	chr1:7610428-7610840	475764	upstream	-0.0804996	0.440539	0.707621	RP11-431K24.1	proximal
chr1:8086505-8086563,+	chr1:7764532-7765336	321837	upstream	-0.00869694	0.933698	0.975164	RP11-431K24.1	proximal
chr1:8086505-8086563,+	chr1:7871637-7871910	214811	upstream	-0.145268	0.162413	0.427648	RP11-431K24.1	proximal
chr1:8086505-8086563,+	chr1:7945488-7946000	140878	upstream	0.0798522	0.444236	0.710469	RP11-431K24.1	proximal
chr1:8086505-8086563,+	chr1:8002510-8002937	83654	upstream	0.249744	0.0152008	0.105592	RP11-431K24.1	proximal
chr1:8086505-8086563,+	chr1:8143746-8144348	57587	downstream	0.121457	0.243559	0.528487	RP11-431K24.1	proximal
chr1:8086505-8086563,+	chr1:8156192-8156457	69791	downstream	0.0824816	0.429331	0.699218	RP11-431K24.1	proximal
chr1:8086505-8086563,+	chr1:8157306-8157930	71044	downstream	0.193029	0.06232	0.250501	RP11-431K24.1	proximal
chr1:8086505-8086563,+	chr1:8217924-8218059	131438	downstream	-0.067975	0.515061	0.760467	RP11-431K24.1	proximal
chr1:8086505-8086563,+	chr1:8229885-8230190	143439	downstream	0.0254447	0.807669	0.922073	RP11-431K24.1	proximal
chr1:8086505-8086563,+	chr1:8254631-8254961	168250	downstream	0.055334	0.596312	0.811645	RP11-431K24.1	proximal
chr1:8086505-8086563,+	chr1:8301646-8301946	215271	downstream	-0.191219	0.0648628	0.256569	RP11-431K24.1	proximal
chr1:8086505-8086563,+	chr1:8319017-8319573	232654	downstream	-0.0138806	0.894365	0.959657	RP11-431K24.1	proximal
chr1:8086505-8086563,+	chr1:8429282-8429606	342948	downstream	0.180015	0.0825343	0.294339	RP11-431K24.1	proximal
chr1:8086505-8086563,+	chr1:8438292-8438866	352008	downstream	0.0480436	0.645636	0.840258	RP11-431K24.1	proximal
chr1:8086505-8086563,+	chr1:8471861-8472577	385883	downstream	0.0613066	0.557211	0.788438	RP11-431K24.1	proximal
chr1:8086505-8086563,+	chr1:8487648-8488318	401261	downstream	0.14632	0.159358	0.423416	RP11-431K24.1	proximal
chr1:8086505-8086563,+	chr1:8523194-8523816	437083	downstream	-0.0502967	0.630215	0.831251	RP11-431K24.1	proximal
chr1:8156990-8157003,+	chr1:7764532-7765336	392286	upstream	-0.0744593	0.475696	0.733806	RP11-431K24.1	3_prime_UTR
chr1:8156990-8157003,+	chr1:7871637-7871910	285260	upstream	-0.224684	0.0294684	0.160226	RP11-431K24.1	3_prime_UTR
chr1:8156990-8157003,+	chr1:7945488-7946000	211327	upstream	0.0810669	0.437314	0.705109	RP11-431K24.1	3_prime_UTR
chr1:8156990-8157003,+	chr1:8002510-8002937	154103	upstream	0.0646679	0.535759	0.774243	RP11-431K24.1	3_prime_UTR
chr1:8156990-8157003,+	chr1:8143746-8144348	12862	upstream	0.147813	0.155099	0.417403	RP11-431K24.1	3_prime_UTR
chr1:8156990-8157003,+	chr1:8156192-8156457	658	upstream	0.451093	5.04639e-06	0.000296991	RP11-431K24.1	3_prime_UTR
chr1:8156990-8157003,+	chr1:8157306-8157930	595	downstream	0.390557	9.95559e-05	0.00301317	RP11-431K24.1	3_prime_UTR
chr1:8156990-8157003,+	chr1:8217924-8218059	60989	downstream	0.228136	0.0269998	0.151819	RP11-431K24.1	3_prime_UTR
chr1:8156990-8157003,+	chr1:8229885-8230190	72990	downstream	0.0831749	0.425449	0.696183	RP11-431K24.1	3_prime_UTR
chr1:8156990-8157003,+	chr1:8254631-8254961	97801	downstream	0.0748509	0.473372	0.73209	RP11-431K24.1	3_prime_UTR
chr1:8156990-8157003,+	chr1:8301646-8301946	144822	downstream	0.0646516	0.535862	0.77431	RP11-431K24.1	3_prime_UTR
chr1:8156990-8157003,+	chr1:8319017-8319573	162205	downstream	0.0947582	0.363631	0.645136	RP11-431K24.1	3_prime_UTR
chr1:8156990-8157003,+	chr1:8429282-8429606	272499	downstream	-0.126266	0.225255	0.507777	RP11-431K24.1	3_prime_UTR
chr1:8156990-8157003,+	chr1:8438292-8438866	281559	downstream	0.158072	0.128098	0.375842	RP11-431K24.1	3_prime_UTR
chr1:8156990-8157003,+	chr1:8471861-8472577	315434	downstream	0.328316	0.00123533	0.0192825	RP11-431K24.1	3_prime_UTR
chr1:8156990-8157003,+	chr1:8487648-8488318	330812	downstream	-0.266232	0.00949589	0.0781863	RP11-431K24.1	3_prime_UTR
chr1:8156990-8157003,+	chr1:8523194-8523816	366634	downstream	-0.00394494	0.969898	0.98884	RP11-431K24.1	3_prime_UTR
chr1:8368038-8368041,+	chr1:7871637-7871910	496297	upstream	0.041509	0.691197	0.865435	.	intergenic
chr1:8368038-8368041,+	chr1:7945488-7946000	422364	upstream	-0.0409445	0.695188	0.867565	.	intergenic
chr1:8368038-8368041,+	chr1:8002510-8002937	365140	upstream	-0.227687	0.0273111	0.152877	.	intergenic
chr1:8368038-8368041,+	chr1:8143746-8144348	223899	upstream	0.00283518	0.978364	0.99199	.	intergenic
chr1:8368038-8368041,+	chr1:8156192-8156457	211695	upstream	-0.024319	0.816025	0.92582	.	intergenic
chr1:8368038-8368041,+	chr1:8157306-8157930	210442	upstream	-0.0502816	0.630317	0.8313	.	intergenic
chr1:8368038-8368041,+	chr1:8217924-8218059	150048	upstream	0.123733	0.234773	0.518907	.	intergenic
chr1:8368038-8368041,+	chr1:8229885-8230190	138047	upstream	0.0920569	0.377529	0.657077	.	intergenic
chr1:8368038-8368041,+	chr1:8254631-8254961	113236	upstream	0.0428381	0.681834	0.860322	.	intergenic
chr1:8368038-8368041,+	chr1:8301646-8301946	66215	upstream	0.199031	0.0544624	0.231216	.	intergenic
chr1:8368038-8368041,+	chr1:8319017-8319573	48832	upstream	-0.0756693	0.468534	0.728477	.	intergenic
chr1:8368038-8368041,+	chr1:8429282-8429606	61462	downstream	0.0807583	0.439067	0.706506	.	intergenic
chr1:8368038-8368041,+	chr1:8438292-8438866	70522	downstream	0.112106	0.282036	0.56948	.	intergenic
chr1:8368038-8368041,+	chr1:8471861-8472577	104397	downstream	0.109288	0.294385	0.581845	.	intergenic
chr1:8368038-8368041,+	chr1:8487648-8488318	119775	downstream	-0.000963503	0.992646	0.997172	.	intergenic
chr1:8368038-8368041,+	chr1:8523194-8523816	155597	downstream	-0.00912548	0.930439	0.973864	.	intergenic
chr1:8368038-8368041,+	chr1:8772029-8772489	404291	downstream	0.0371534	0.722201	0.881134	.	intergenic
chr1:8378166-8378207,+	chr1:7945488-7946000	432501	upstream	0.0527158	0.613832	0.821829	SLC45A1	known_alternative_tss
chr1:8378166-8378207,+	chr1:8002510-8002937	375277	upstream	0.182508	0.0783017	0.28555	SLC45A1	known_alternative_tss
chr1:8378166-8378207,+	chr1:8143746-8144348	234036	upstream	0.182463	0.0783765	0.28571	SLC45A1	known_alternative_tss
chr1:8378166-8378207,+	chr1:8156192-8156457	221832	upstream	0.0923316	0.376101	0.655893	SLC45A1	known_alternative_tss
chr1:8378166-8378207,+	chr1:8157306-8157930	220579	upstream	0.367971	0.000263492	0.00623362	SLC45A1	known_alternative_tss
chr1:8378166-8378207,+	chr1:8217924-8218059	160185	upstream	0.113589	0.275675	0.563017	SLC45A1	known_alternative_tss
chr1:8378166-8378207,+	chr1:8229885-8230190	148184	upstream	0.219398	0.0336169	0.173673	SLC45A1	known_alternative_tss
chr1:8378166-8378207,+	chr1:8254631-8254961	123373	upstream	0.215474	0.0370049	0.184116	SLC45A1	known_alternative_tss
chr1:8378166-8378207,+	chr1:8301646-8301946	76352	upstream	-0.186906	0.0712616	0.270726	SLC45A1	known_alternative_tss
chr1:8378166-8378207,+	chr1:8319017-8319573	58969	upstream	-0.161305	0.120382	0.363333	SLC45A1	known_alternative_tss
chr1:8378166-8378207,+	chr1:8429282-8429606	51325	downstream	-0.0515822	0.621486	0.826161	SLC45A1	known_alternative_tss
chr1:8378166-8378207,+	chr1:8438292-8438866	60385	downstream	0.00286071	0.978169	0.991974	SLC45A1	known_alternative_tss
chr1:8378166-8378207,+	chr1:8471861-8472577	94260	downstream	-0.246508	0.016616	0.1119	SLC45A1	known_alternative_tss
chr1:8378166-8378207,+	chr1:8487648-8488318	109638	downstream	0.100649	0.334432	0.619807	SLC45A1	known_alternative_tss
chr1:8378166-8378207,+	chr1:8523194-8523816	145460	downstream	-0.0104471	0.920396	0.970097	SLC45A1	known_alternative_tss
chr1:8378166-8378207,+	chr1:8772029-8772489	394154	downstream	0.00571273	0.95642	0.983808	SLC45A1	known_alternative_tss
chr1:8420615-8420872,+	chr1:7945488-7946000	475001	upstream	-0.145638	0.161334	0.426099	RERE_antisense	antisense_genic
chr1:8420615-8420872,+	chr1:8002510-8002937	417777	upstream	0.101079	0.332358	0.617906	RERE_antisense	antisense_genic
chr1:8420615-8420872,+	chr1:8143746-8144348	276536	upstream	0.0140601	0.893007	0.959151	RERE_antisense	antisense_genic
chr1:8420615-8420872,+	chr1:8156192-8156457	264332	upstream	0.376976	0.000180264	0.00468552	RERE_antisense	antisense_genic
chr1:8420615-8420872,+	chr1:8157306-8157930	263079	upstream	0.22689	0.02787	0.154728	RERE_antisense	antisense_genic
chr1:8420615-8420872,+	chr1:8217924-8218059	202685	upstream	0.431345	1.42242e-05	0.000675624	RERE_antisense	antisense_genic
chr1:8420615-8420872,+	chr1:8229885-8230190	190684	upstream	0.232175	0.0243368	0.142356	RERE_antisense	antisense_genic
chr1:8420615-8420872,+	chr1:8254631-8254961	165873	upstream	-0.115729	0.266672	0.553666	RERE_antisense	antisense_genic
chr1:8420615-8420872,+	chr1:8301646-8301946	118852	upstream	0.251369	0.0145302	0.102603	RERE_antisense	antisense_genic
chr1:8420615-8420872,+	chr1:8319017-8319573	101469	upstream	0.203056	0.0496625	0.218934	RERE_antisense	antisense_genic
chr1:8420615-8420872,+	chr1:8429282-8429606	8825	downstream	-0.514582	1.12251e-07	1.36975e-05	RERE_antisense	antisense_genic
chr1:8420615-8420872,+	chr1:8438292-8438866	17885	downstream	-0.0381114	0.715341	0.877721	RERE_antisense	antisense_genic
chr1:8420615-8420872,+	chr1:8471861-8472577	51760	downstream	0.403733	5.45708e-05	0.00190009	RERE_antisense	antisense_genic
chr1:8420615-8420872,+	chr1:8487648-8488318	67138	downstream	-0.108078	0.299795	0.587101	RERE_antisense	antisense_genic
chr1:8420615-8420872,+	chr1:8523194-8523816	102960	downstream	0.0340111	0.744854	0.892342	RERE_antisense	antisense_genic
chr1:8420615-8420872,+	chr1:8772029-8772489	351654	downstream	0.135186	0.193907	0.469213	RERE_antisense	antisense_genic
chr1:8421094-8421257,+	chr1:7945488-7946000	475472	upstream	0.00754645	0.942453	0.978519	RERE_antisense	antisense_genic
chr1:8421094-8421257,+	chr1:8002510-8002937	418248	upstream	-0.00655751	0.949984	0.981313	RERE_antisense	antisense_genic
chr1:8421094-8421257,+	chr1:8143746-8144348	277007	upstream	-0.0558363	0.592977	0.809766	RERE_antisense	antisense_genic
chr1:8421094-8421257,+	chr1:8156192-8156457	264803	upstream	0.244509	0.0175463	0.115855	RERE_antisense	antisense_genic
chr1:8421094-8421257,+	chr1:8157306-8157930	263550	upstream	0.188743	0.0684767	0.264674	RERE_antisense	antisense_genic
chr1:8421094-8421257,+	chr1:8217924-8218059	203156	upstream	0.342866	0.000717271	0.0130328	RERE_antisense	antisense_genic
chr1:8421094-8421257,+	chr1:8229885-8230190	191155	upstream	0.258442	0.0119017	0.090426	RERE_antisense	antisense_genic
chr1:8421094-8421257,+	chr1:8254631-8254961	166344	upstream	-0.147147	0.156988	0.420105	RERE_antisense	antisense_genic
chr1:8421094-8421257,+	chr1:8301646-8301946	119323	upstream	0.171624	0.098129	0.324383	RERE_antisense	antisense_genic
chr1:8421094-8421257,+	chr1:8319017-8319573	101940	upstream	0.13036	0.210449	0.489763	RERE_antisense	antisense_genic
chr1:8421094-8421257,+	chr1:8429282-8429606	8354	downstream	-0.452065	4.78755e-06	0.000285425	RERE_antisense	antisense_genic
chr1:8421094-8421257,+	chr1:8438292-8438866	17414	downstream	0.0652743	0.531933	0.771617	RERE_antisense	antisense_genic
chr1:8421094-8421257,+	chr1:8471861-8472577	51289	downstream	0.358393	0.000389876	0.00834787	RERE_antisense	antisense_genic
chr1:8421094-8421257,+	chr1:8487648-8488318	66667	downstream	-0.0550167	0.598424	0.812885	RERE_antisense	antisense_genic
chr1:8421094-8421257,+	chr1:8523194-8523816	102489	downstream	0.0548486	0.599543	0.813528	RERE_antisense	antisense_genic
chr1:8421094-8421257,+	chr1:8772029-8772489	351183	downstream	0.0598371	0.566717	0.7942	RERE_antisense	antisense_genic
chr1:8421381-8421468,+	chr1:7945488-7946000	475706	upstream	-0.0647145	0.535465	0.77404	RERE_antisense	antisense_genic
chr1:8421381-8421468,+	chr1:8002510-8002937	418482	upstream	0.0567876	0.586683	0.806025	RERE_antisense	antisense_genic
chr1:8421381-8421468,+	chr1:8143746-8144348	277241	upstream	0.0677207	0.516638	0.76163	RERE_antisense	antisense_genic
chr1:8421381-8421468,+	chr1:8156192-8156457	265037	upstream	0.294747	0.0039291	0.0432898	RERE_antisense	antisense_genic
chr1:8421381-8421468,+	chr1:8157306-8157930	263784	upstream	0.351056	0.00052205	0.010371	RERE_antisense	antisense_genic
chr1:8421381-8421468,+	chr1:8217924-8218059	203390	upstream	0.359275	0.000376244	0.00812994	RERE_antisense	antisense_genic
chr1:8421381-8421468,+	chr1:8229885-8230190	191389	upstream	0.199599	0.053762	0.229404	RERE_antisense	antisense_genic
chr1:8421381-8421468,+	chr1:8254631-8254961	166578	upstream	-0.0314619	0.763394	0.901375	RERE_antisense	antisense_genic
chr1:8421381-8421468,+	chr1:8301646-8301946	119557	upstream	0.14743	0.156184	0.418942	RERE_antisense	antisense_genic
chr1:8421381-8421468,+	chr1:8319017-8319573	102174	upstream	0.136577	0.189316	0.463419	RERE_antisense	antisense_genic
chr1:8421381-8421468,+	chr1:8429282-8429606	8120	downstream	-0.384338	0.000131078	0.00370276	RERE_antisense	antisense_genic
chr1:8421381-8421468,+	chr1:8438292-8438866	17180	downstream	-0.0104362	0.920478	0.970135	RERE_antisense	antisense_genic
chr1:8421381-8421468,+	chr1:8471861-8472577	51055	downstream	0.378968	0.000165496	0.00440356	RERE_antisense	antisense_genic
chr1:8421381-8421468,+	chr1:8487648-8488318	66433	downstream	-0.0931336	0.371951	0.652363	RERE_antisense	antisense_genic
chr1:8421381-8421468,+	chr1:8523194-8523816	102255	downstream	-0.144831	0.163693	0.429496	RERE_antisense	antisense_genic
chr1:8421381-8421468,+	chr1:8772029-8772489	350949	downstream	0.134676	0.195608	0.471411	RERE_antisense	antisense_genic
chr1:8480615-8480683,+	chr1:8002510-8002937	477757	upstream	-0.156953	0.130857	0.380302	RERE_antisense	antisense_genic
chr1:8480615-8480683,+	chr1:8143746-8144348	336516	upstream	-0.206363	0.0459858	0.209333	RERE_antisense	antisense_genic
chr1:8480615-8480683,+	chr1:8156192-8156457	324312	upstream	0.346397	0.000626131	0.0118257	RERE_antisense	antisense_genic
chr1:8480615-8480683,+	chr1:8157306-8157930	323059	upstream	0.0104812	0.920136	0.970002	RERE_antisense	antisense_genic
chr1:8480615-8480683,+	chr1:8217924-8218059	262665	upstream	0.32056	0.00163311	0.0235909	RERE_antisense	antisense_genic
chr1:8480615-8480683,+	chr1:8229885-8230190	250664	upstream	0.0465894	0.65567	0.845839	RERE_antisense	antisense_genic
chr1:8480615-8480683,+	chr1:8254631-8254961	225853	upstream	-0.222285	0.0312939	0.166327	RERE_antisense	antisense_genic
chr1:8480615-8480683,+	chr1:8301646-8301946	178832	upstream	0.251088	0.0146443	0.103123	RERE_antisense	antisense_genic
chr1:8480615-8480683,+	chr1:8319017-8319573	161449	upstream	0.246528	0.0166071	0.111855	RERE_antisense	antisense_genic
chr1:8480615-8480683,+	chr1:8429282-8429606	51155	upstream	-0.350931	0.000524617	0.0104061	RERE_antisense	antisense_genic
chr1:8480615-8480683,+	chr1:8438292-8438866	42095	upstream	0.0687551	0.510239	0.757381	RERE_antisense	antisense_genic
chr1:8480615-8480683,+	chr1:8471861-8472577	8220	upstream	0.443835	7.44132e-06	0.000403212	RERE_antisense	antisense_genic
chr1:8480615-8480683,+	chr1:8487648-8488318	7158	downstream	-0.166622	0.108475	0.342963	RERE_antisense	antisense_genic
chr1:8480615-8480683,+	chr1:8523194-8523816	42980	downstream	0.0668682	0.521942	0.765101	RERE_antisense	antisense_genic
chr1:8480615-8480683,+	chr1:8772029-8772489	291674	downstream	0.152552	0.142143	0.398261	RERE_antisense	antisense_genic
chr1:8482775-8482981,+	chr1:8002510-8002937	479897	upstream	0.0111716	0.914895	0.967858	RP5-1115A15.1	proximal
chr1:8482775-8482981,+	chr1:8143746-8144348	338656	upstream	-0.0424865	0.684306	0.861638	RP5-1115A15.1	proximal
chr1:8482775-8482981,+	chr1:8156192-8156457	326452	upstream	0.254667	0.0132477	0.0967357	RP5-1115A15.1	proximal
chr1:8482775-8482981,+	chr1:8157306-8157930	325199	upstream	0.4608	2.95997e-06	0.000194483	RP5-1115A15.1	proximal
chr1:8482775-8482981,+	chr1:8217924-8218059	264805	upstream	0.188922	0.0682093	0.264058	RP5-1115A15.1	proximal
chr1:8482775-8482981,+	chr1:8229885-8230190	252804	upstream	0.244697	0.017457	0.115463	RP5-1115A15.1	proximal
chr1:8482775-8482981,+	chr1:8254631-8254961	227993	upstream	-0.115943	0.265783	0.552712	RP5-1115A15.1	proximal
chr1:8482775-8482981,+	chr1:8301646-8301946	180972	upstream	0.0566452	0.587624	0.806698	RP5-1115A15.1	proximal
chr1:8482775-8482981,+	chr1:8319017-8319573	163589	upstream	0.187991	0.0696065	0.267131	RP5-1115A15.1	proximal
chr1:8482775-8482981,+	chr1:8429282-8429606	53295	upstream	-0.229479	0.0260882	0.148582	RP5-1115A15.1	proximal
chr1:8482775-8482981,+	chr1:8438292-8438866	44235	upstream	0.179095	0.0841403	0.29749	RP5-1115A15.1	proximal
chr1:8482775-8482981,+	chr1:8471861-8472577	10360	upstream	0.117554	0.259152	0.545693	RP5-1115A15.1	proximal
chr1:8482775-8482981,+	chr1:8487648-8488318	5018	downstream	0.0093427	0.928787	0.973226	RP5-1115A15.1	proximal
chr1:8482775-8482981,+	chr1:8523194-8523816	40840	downstream	-0.00141625	0.989191	0.995973	RP5-1115A15.1	proximal
chr1:8482775-8482981,+	chr1:8772029-8772489	289534	downstream	0.0111497	0.915061	0.967927	RP5-1115A15.1	proximal
chr1:8483487-8483552,+	chr1:8002510-8002937	480619	upstream	0.189881	0.0667962	0.261085	RP5-1115A15.1	proximal
chr1:8483487-8483552,+	chr1:8143746-8144348	339378	upstream	0.218595	0.0342881	0.175779	RP5-1115A15.1	proximal
chr1:8483487-8483552,+	chr1:8156192-8156457	327174	upstream	0.229607	0.0260027	0.148294	RP5-1115A15.1	proximal
chr1:8483487-8483552,+	chr1:8157306-8157930	325921	upstream	0.430858	1.45805e-05	0.00068808	RP5-1115A15.1	proximal
chr1:8483487-8483552,+	chr1:8217924-8218059	265527	upstream	0.190219	0.0663035	0.259937	RP5-1115A15.1	proximal
chr1:8483487-8483552,+	chr1:8229885-8230190	253526	upstream	0.329754	0.00117208	0.0185676	RP5-1115A15.1	proximal
chr1:8483487-8483552,+	chr1:8254631-8254961	228715	upstream	0.165409	0.111106	0.347558	RP5-1115A15.1	proximal
chr1:8483487-8483552,+	chr1:8301646-8301946	181694	upstream	-0.131515	0.206402	0.484817	RP5-1115A15.1	proximal
chr1:8483487-8483552,+	chr1:8319017-8319573	164311	upstream	0.0785656	0.451634	0.716103	RP5-1115A15.1	proximal
chr1:8483487-8483552,+	chr1:8429282-8429606	54017	upstream	-0.163368	0.115647	0.355212	RP5-1115A15.1	proximal
chr1:8483487-8483552,+	chr1:8438292-8438866	44957	upstream	0.0549247	0.599036	0.813238	RP5-1115A15.1	proximal
chr1:8483487-8483552,+	chr1:8471861-8472577	11082	upstream	0.106601	0.306488	0.593573	RP5-1115A15.1	proximal
chr1:8483487-8483552,+	chr1:8487648-8488318	4296	downstream	0.0983754	0.34552	0.62945	RP5-1115A15.1	proximal
chr1:8483487-8483552,+	chr1:8523194-8523816	40118	downstream	0.0921066	0.37727	0.656853	RP5-1115A15.1	proximal
chr1:8483487-8483552,+	chr1:8772029-8772489	288812	downstream	-0.0795752	0.445823	0.711643	RP5-1115A15.1	proximal
chr1:8921295-8921396,+	chr1:8429282-8429606	491832	upstream	0.0380155	0.716027	0.87806	ENO1_antisense	antisense_genic
chr1:8921295-8921396,+	chr1:8438292-8438866	482772	upstream	-0.0657557	0.528906	0.769539	ENO1_antisense	antisense_genic
chr1:8921295-8921396,+	chr1:8471861-8472577	448897	upstream	-0.108615	0.297383	0.584791	ENO1_antisense	antisense_genic
chr1:8921295-8921396,+	chr1:8487648-8488318	433519	upstream	0.202773	0.0499876	0.219716	ENO1_antisense	antisense_genic
chr1:8921295-8921396,+	chr1:8523194-8523816	397697	upstream	0.0367337	0.725213	0.882644	ENO1_antisense	antisense_genic
chr1:8921295-8921396,+	chr1:8772029-8772489	149003	upstream	-0.0322603	0.757572	0.898555	ENO1_antisense	antisense_genic
chr1:8921295-8921396,+	chr1:9122968-9123291	201765	downstream	0.267383	0.0091793	0.0764958	ENO1_antisense	antisense_genic
chr1:8921295-8921396,+	chr1:9222753-9223267	301734	downstream	0.400887	6.22735e-05	0.00210332	ENO1_antisense	antisense_genic
chr1:8921295-8921396,+	chr1:9293275-9293670	372237	downstream	0.224265	0.0297809	0.161273	ENO1_antisense	antisense_genic
chr1:8921295-8921396,+	chr1:9339147-9340019	418026	downstream	0.0945747	0.364564	0.645978	ENO1_antisense	antisense_genic
chr1:8921295-8921396,+	chr1:9340360-9340936	419121	downstream	-0.0581701	0.577592	0.800752	ENO1_antisense	antisense_genic
chr1:8925377-8925382,+	chr1:8429282-8429606	495880	upstream	0.171582	0.0982131	0.324525	ENO1_antisense	antisense_genic
chr1:8925377-8925382,+	chr1:8438292-8438866	486820	upstream	0.172586	0.0962321	0.320758	ENO1_antisense	antisense_genic
chr1:8925377-8925382,+	chr1:8471861-8472577	452945	upstream	0.0280286	0.788573	0.913598	ENO1_antisense	antisense_genic
chr1:8925377-8925382,+	chr1:8487648-8488318	437567	upstream	0.125111	0.229561	0.513081	ENO1_antisense	antisense_genic
chr1:8925377-8925382,+	chr1:8523194-8523816	401745	upstream	0.176384	0.0890215	0.307115	ENO1_antisense	antisense_genic
chr1:8925377-8925382,+	chr1:8772029-8772489	153051	upstream	0.00316516	0.975846	0.991207	ENO1_antisense	antisense_genic
chr1:8925377-8925382,+	chr1:9122968-9123291	197717	downstream	-0.0786879	0.450928	0.715516	ENO1_antisense	antisense_genic
chr1:8925377-8925382,+	chr1:9222753-9223267	297686	downstream	0.118859	0.253865	0.54003	ENO1_antisense	antisense_genic
chr1:8925377-8925382,+	chr1:9293275-9293670	368189	downstream	0.159011	0.125818	0.372209	ENO1_antisense	antisense_genic
chr1:8925377-8925382,+	chr1:9339147-9340019	413978	downstream	-0.00550139	0.958031	0.984371	ENO1_antisense	antisense_genic
chr1:8925377-8925382,+	chr1:9340360-9340936	415073	downstream	-0.0226084	0.828761	0.931445	ENO1_antisense	antisense_genic
chr1:8934898-8934900,+	chr1:8438292-8438866	496337	upstream	0.0574225	0.5825	0.803662	ENO1_antisense	antisense_genic
chr1:8934898-8934900,+	chr1:8471861-8472577	462462	upstream	-0.0386358	0.711595	0.875899	ENO1_antisense	antisense_genic
chr1:8934898-8934900,+	chr1:8487648-8488318	447084	upstream	0.196187	0.0580777	0.240315	ENO1_antisense	antisense_genic
chr1:8934898-8934900,+	chr1:8523194-8523816	411262	upstream	0.118796	0.254119	0.5403	ENO1_antisense	antisense_genic
chr1:8934898-8934900,+	chr1:8772029-8772489	162568	upstream	0.0292922	0.779279	0.90915	ENO1_antisense	antisense_genic
chr1:8934898-8934900,+	chr1:9122968-9123291	188200	downstream	0.0702975	0.500773	0.751149	ENO1_antisense	antisense_genic
chr1:8934898-8934900,+	chr1:9222753-9223267	288169	downstream	0.197447	0.0564518	0.236204	ENO1_antisense	antisense_genic
chr1:8934898-8934900,+	chr1:9293275-9293670	358672	downstream	0.248687	0.0156513	0.107651	ENO1_antisense	antisense_genic
chr1:8934898-8934900,+	chr1:9339147-9340019	404461	downstream	-0.0150247	0.885714	0.956114	ENO1_antisense	antisense_genic
chr1:8934898-8934900,+	chr1:9340360-9340936	405556	downstream	0.00212855	0.983755	0.993979	ENO1_antisense	antisense_genic
chr1:8938876-8938933,+	chr1:8471861-8472577	466458	upstream	0.0650214	0.533527	0.77272	ENO1-AS1	tss
chr1:8938876-8938933,+	chr1:8487648-8488318	451080	upstream	0.0140106	0.893381	0.959295	ENO1-AS1	tss
chr1:8938876-8938933,+	chr1:8523194-8523816	415258	upstream	0.101544	0.330131	0.615946	ENO1-AS1	tss
chr1:8938876-8938933,+	chr1:8772029-8772489	166564	upstream	0.182144	0.0789093	0.286817	ENO1-AS1	tss
chr1:8938876-8938933,+	chr1:9122968-9123291	184204	downstream	0.0425407	0.683925	0.861402	ENO1-AS1	tss
chr1:8938876-8938933,+	chr1:9222753-9223267	284173	downstream	-0.0179493	0.863666	0.946629	ENO1-AS1	tss
chr1:8938876-8938933,+	chr1:9293275-9293670	354676	downstream	0.0854117	0.413063	0.686174	ENO1-AS1	tss
chr1:8938876-8938933,+	chr1:9339147-9340019	400465	downstream	0.0741943	0.477272	0.734779	ENO1-AS1	tss
chr1:8938876-8938933,+	chr1:9340360-9340936	401560	downstream	-0.186861	0.0713309	0.270882	ENO1-AS1	tss
chr1:9294806-9294887,+	chr1:9122968-9123291	171735	upstream	-0.0387459	0.71081	0.875458	H6PD	tss
chr1:9294806-9294887,+	chr1:9222753-9223267	71766	upstream	0.169688	0.102037	0.331591	H6PD	tss
chr1:9294806-9294887,+	chr1:9293275-9293670	1263	upstream	0.13238	0.203407	0.481138	H6PD	tss
chr1:9294806-9294887,+	chr1:9339147-9340019	44526	downstream	-0.137675	0.185749	0.458621	H6PD	tss
chr1:9294806-9294887,+	chr1:9340360-9340936	45621	downstream	-0.0990779	0.34207	0.626531	H6PD	tss
chr1:9294806-9294887,+	chr1:9473686-9473991	178958	downstream	0.152947	0.141099	0.396496	H6PD	tss
chr1:9299773-9299816,+	chr1:9122968-9123291	176687	upstream	0.285772	0.00523727	0.0527269	H6PD	5_prime_UTR
chr1:9299773-9299816,+	chr1:9222753-9223267	76718	upstream	0.597697	2.0167e-10	6.6139e-08	H6PD	5_prime_UTR
chr1:9299773-9299816,+	chr1:9293275-9293670	6215	upstream	0.542212	1.65729e-08	2.81706e-06	H6PD	5_prime_UTR
chr1:9299773-9299816,+	chr1:9339147-9340019	39574	downstream	-0.0693844	0.506365	0.754761	H6PD	5_prime_UTR
chr1:9299773-9299816,+	chr1:9340360-9340936	40669	downstream	-0.267354	0.00918698	0.0765357	H6PD	5_prime_UTR
chr1:9299773-9299816,+	chr1:9473686-9473991	174006	downstream	0.330668	0.0011334	0.0181114	H6PD	5_prime_UTR
chr1:9299773-9299816,+	chr1:9799205-9799861	499917	downstream	-0.00984526	0.924967	0.971728	H6PD	5_prime_UTR
chr1:9299870-9299924,+	chr1:9122968-9123291	176808	upstream	0.305198	0.00277949	0.0341072	H6PD	known_alternative_tss
chr1:9299870-9299924,+	chr1:9222753-9223267	76839	upstream	0.564641	3.07466e-09	6.64216e-07	H6PD	known_alternative_tss
chr1:9299870-9299924,+	chr1:9293275-9293670	6336	upstream	0.496541	3.58247e-07	3.55249e-05	H6PD	known_alternative_tss
chr1:9299870-9299924,+	chr1:9339147-9340019	39453	downstream	-0.0268137	0.797537	0.917695	H6PD	known_alternative_tss
chr1:9299870-9299924,+	chr1:9340360-9340936	40548	downstream	-0.21139	0.04083	0.195166	H6PD	known_alternative_tss
chr1:9299870-9299924,+	chr1:9473686-9473991	173885	downstream	0.362772	0.000326428	0.00731178	H6PD	known_alternative_tss
chr1:9299870-9299924,+	chr1:9799205-9799861	499796	downstream	0.0725215	0.487288	0.741611	H6PD	known_alternative_tss
chr1:9304893-9304938,+	chr1:9122968-9123291	181819	upstream	-0.174533	0.0924791	0.313697	H6PD	5_prime_UTR
chr1:9304893-9304938,+	chr1:9222753-9223267	81850	upstream	-0.432194	1.36218e-05	0.000652944	H6PD	5_prime_UTR
chr1:9304893-9304938,+	chr1:9293275-9293670	11347	upstream	-0.481106	9.1832e-07	7.57441e-05	H6PD	5_prime_UTR
chr1:9304893-9304938,+	chr1:9339147-9340019	34442	downstream	-0.0552604	0.596802	0.811938	H6PD	5_prime_UTR
chr1:9304893-9304938,+	chr1:9340360-9340936	35537	downstream	0.0078696	0.939993	0.977595	H6PD	5_prime_UTR
chr1:9304893-9304938,+	chr1:9473686-9473991	168874	downstream	-0.21192	0.0403156	0.193721	H6PD	5_prime_UTR
chr1:9304893-9304938,+	chr1:9799205-9799861	494785	downstream	-0.0149991	0.885908	0.956229	H6PD	5_prime_UTR
chr1:9324109-9324353,+	chr1:9122968-9123291	201108	upstream	0.0735622	0.481044	0.737369	H6PD	exonic
chr1:9324109-9324353,+	chr1:9222753-9223267	101139	upstream	0.0501061	0.631513	0.832026	H6PD	exonic
chr1:9324109-9324353,+	chr1:9293275-9293670	30636	upstream	0.201412	0.0515782	0.223832	H6PD	exonic
chr1:9324109-9324353,+	chr1:9339147-9340019	15153	downstream	-0.138759	0.182276	0.454307	H6PD	exonic
chr1:9324109-9324353,+	chr1:9340360-9340936	16248	downstream	-0.0262943	0.801377	0.919383	H6PD	exonic
chr1:9324109-9324353,+	chr1:9473686-9473991	149585	downstream	0.155748	0.133876	0.385073	H6PD	exonic
chr1:9324109-9324353,+	chr1:9799205-9799861	475496	downstream	0.0810597	0.437355	0.705143	H6PD	exonic
chr1:9352952-9352964,+	chr1:9122968-9123291	229855	upstream	0.029409	0.778421	0.908755	SPSB1	tss
chr1:9352952-9352964,+	chr1:9222753-9223267	129886	upstream	0.234427	0.0229522	0.137234	SPSB1	tss
chr1:9352952-9352964,+	chr1:9293275-9293670	59383	upstream	0.268533	0.00887216	0.0747518	SPSB1	tss
chr1:9352952-9352964,+	chr1:9339147-9340019	13594	upstream	-0.145373	0.162105	0.427252	SPSB1	tss
chr1:9352952-9352964,+	chr1:9340360-9340936	12499	upstream	0.0884328	0.396673	0.673127	SPSB1	tss
chr1:9352952-9352964,+	chr1:9473686-9473991	120838	downstream	0.0508666	0.626339	0.82911	SPSB1	tss
chr1:9352952-9352964,+	chr1:9799205-9799861	446749	downstream	0.0127747	0.902738	0.963145	SPSB1	tss
chr1:9599524-9599549,+	chr1:9122968-9123291	476450	upstream	-0.0763937	0.464276	0.725277	SLC25A33	tss
chr1:9599524-9599549,+	chr1:9222753-9223267	376481	upstream	-0.00501486	0.96174	0.985741	SLC25A33	tss
chr1:9599524-9599549,+	chr1:9293275-9293670	305978	upstream	-0.0585845	0.574879	0.799164	SLC25A33	tss
chr1:9599524-9599549,+	chr1:9339147-9340019	260189	upstream	0.0698663	0.50341	0.752906	SLC25A33	tss
chr1:9599524-9599549,+	chr1:9340360-9340936	259094	upstream	-0.0306057	0.769651	0.904367	SLC25A33	tss
chr1:9599524-9599549,+	chr1:9473686-9473991	125757	upstream	-0.0634563	0.543444	0.779499	SLC25A33	tss
chr1:9599524-9599549,+	chr1:9799205-9799861	200154	downstream	-0.0335854	0.74794	0.893887	SLC25A33	tss
chr1:9599524-9599549,+	chr1:9864453-9864739	265070	downstream	0.10954	0.293264	0.580589	SLC25A33	tss
chr1:9599524-9599549,+	chr1:9875091-9875577	275914	downstream	0.000394902	0.996986	0.998833	SLC25A33	tss
chr1:9615640-9615676,+	chr1:9122968-9123291	492551	upstream	-0.234057	0.0231749	0.138066	SLC25A33	intronic
chr1:9615640-9615676,+	chr1:9222753-9223267	392582	upstream	-0.409031	4.25441e-05	0.0015664	SLC25A33	intronic
chr1:9615640-9615676,+	chr1:9293275-9293670	322079	upstream	-0.401864	5.95215e-05	0.00203395	SLC25A33	intronic
chr1:9615640-9615676,+	chr1:9339147-9340019	276290	upstream	0.0638459	0.540967	0.777754	SLC25A33	intronic
chr1:9615640-9615676,+	chr1:9340360-9340936	275195	upstream	0.0612803	0.55738	0.788531	SLC25A33	intronic
chr1:9615640-9615676,+	chr1:9473686-9473991	141858	upstream	-0.320845	0.00161668	0.0234174	SLC25A33	intronic
chr1:9615640-9615676,+	chr1:9799205-9799861	184053	downstream	-0.0994579	0.340212	0.624836	SLC25A33	intronic
chr1:9615640-9615676,+	chr1:9864453-9864739	248969	downstream	0.231523	0.0247509	0.143927	SLC25A33	intronic
chr1:9615640-9615676,+	chr1:9875091-9875577	259813	downstream	0.297229	0.00362312	0.0410004	SLC25A33	intronic
chr1:9648806-9648978,+	chr1:9222753-9223267	425740	upstream	-0.0152122	0.884298	0.955502	TMEM201	proximal
chr1:9648806-9648978,+	chr1:9293275-9293670	355237	upstream	0.00929723	0.929133	0.97339	TMEM201	proximal
chr1:9648806-9648978,+	chr1:9339147-9340019	309448	upstream	-0.184638	0.0748264	0.27834	TMEM201	proximal
chr1:9648806-9648978,+	chr1:9340360-9340936	308353	upstream	0.0166364	0.873551	0.950882	TMEM201	proximal
chr1:9648806-9648978,+	chr1:9473686-9473991	175016	upstream	-0.15893	0.126014	0.372562	TMEM201	proximal
chr1:9648806-9648978,+	chr1:9799205-9799861	150895	downstream	-0.142874	0.169523	0.437378	TMEM201	proximal
chr1:9648806-9648978,+	chr1:9864453-9864739	215811	downstream	-0.0257662	0.805287	0.921144	TMEM201	proximal
chr1:9648806-9648978,+	chr1:9875091-9875577	226655	downstream	0.0688075	0.509916	0.757196	TMEM201	proximal
chr1:9690030-9690096,+	chr1:9222753-9223267	466964	upstream	0.333015	0.00103941	0.0170294	.	intergenic
chr1:9690030-9690096,+	chr1:9293275-9293670	396461	upstream	0.333857	0.00100742	0.0166506	.	intergenic
chr1:9690030-9690096,+	chr1:9339147-9340019	350672	upstream	-0.0608095	0.560418	0.790404	.	intergenic
chr1:9690030-9690096,+	chr1:9340360-9340936	349577	upstream	-0.0777275	0.456489	0.719663	.	intergenic
chr1:9690030-9690096,+	chr1:9473686-9473991	216240	upstream	0.484854	7.33771e-07	6.3128e-05	.	intergenic
chr1:9690030-9690096,+	chr1:9799205-9799861	109671	downstream	0.091037	0.382859	0.661748	.	intergenic
chr1:9690030-9690096,+	chr1:9864453-9864739	174587	downstream	-0.126163	0.225635	0.508285	.	intergenic
chr1:9690030-9690096,+	chr1:9875091-9875577	185431	downstream	-0.207871	0.0443854	0.20501	.	intergenic
chr1:9711789-9711828,+	chr1:9222753-9223267	488735	upstream	0.641628	3.2153e-12	1.75691e-09	PIK3CD	tss
chr1:9711789-9711828,+	chr1:9293275-9293670	418232	upstream	0.504055	2.22743e-07	2.40593e-05	PIK3CD	tss
chr1:9711789-9711828,+	chr1:9339147-9340019	372443	upstream	-0.127518	0.220652	0.502519	PIK3CD	tss
chr1:9711789-9711828,+	chr1:9340360-9340936	371348	upstream	-0.0136072	0.896434	0.960467	PIK3CD	tss
chr1:9711789-9711828,+	chr1:9473686-9473991	238011	upstream	0.585615	5.65564e-10	1.5881e-07	PIK3CD	tss
chr1:9711789-9711828,+	chr1:9799205-9799861	87900	downstream	-0.0623004	0.550826	0.784337	PIK3CD	tss
chr1:9711789-9711828,+	chr1:9864453-9864739	152816	downstream	-0.204958	0.0475186	0.213373	PIK3CD	tss
chr1:9711789-9711828,+	chr1:9875091-9875577	163660	downstream	-0.354743	0.000451203	0.00928945	PIK3CD	tss
chr1:9790378-9790475,+	chr1:9293275-9293670	496834	upstream	0.0186532	0.858373	0.944463	CLSTN1_antisense	antisense_genic
chr1:9790378-9790475,+	chr1:9339147-9340019	451045	upstream	0.0973503	0.350594	0.633645	CLSTN1_antisense	antisense_genic
chr1:9790378-9790475,+	chr1:9340360-9340936	449950	upstream	0.0605145	0.562325	0.791479	CLSTN1_antisense	antisense_genic
chr1:9790378-9790475,+	chr1:9473686-9473991	316613	upstream	0.130532	0.209844	0.489071	CLSTN1_antisense	antisense_genic
chr1:9790378-9790475,+	chr1:9799205-9799861	9298	downstream	0.260602	0.0111866	0.0869065	CLSTN1_antisense	antisense_genic
chr1:9790378-9790475,+	chr1:9864453-9864739	74214	downstream	-0.0284867	0.7852	0.911883	CLSTN1_antisense	antisense_genic
chr1:9790378-9790475,+	chr1:9875091-9875577	85058	downstream	-0.032333	0.757043	0.898314	CLSTN1_antisense	antisense_genic
chr1:9833364-9833392,+	chr1:9339147-9340019	494012	upstream	0.0768294	0.461724	0.723609	CLSTN1_antisense	antisense_genic
chr1:9833364-9833392,+	chr1:9340360-9340936	492917	upstream	-0.00507044	0.961316	0.985603	CLSTN1_antisense	antisense_genic
chr1:9833364-9833392,+	chr1:9473686-9473991	359580	upstream	-0.0170305	0.870582	0.949557	CLSTN1_antisense	antisense_genic
chr1:9833364-9833392,+	chr1:9799205-9799861	33669	upstream	0.130558	0.209751	0.488965	CLSTN1_antisense	antisense_genic
chr1:9833364-9833392,+	chr1:9864453-9864739	31247	downstream	0.0910248	0.382923	0.661807	CLSTN1_antisense	antisense_genic
chr1:9833364-9833392,+	chr1:9875091-9875577	42091	downstream	0.00242407	0.9815	0.993043	CLSTN1_antisense	antisense_genic
chr1:10002812-10002941,+	chr1:9799205-9799861	203217	upstream	0.127515	0.22066	0.502526	RP11-84A14.4	tss
chr1:10002812-10002941,+	chr1:9864453-9864739	138301	upstream	0.11393	0.274229	0.56165	RP11-84A14.4	tss
chr1:10002812-10002941,+	chr1:9875091-9875577	127457	upstream	0.142416	0.170909	0.439222	RP11-84A14.4	tss
chr1:10003512-10003547,+	chr1:9799205-9799861	203831	upstream	0.177927	0.0862168	0.301571	NMNAT1	tss
chr1:10003512-10003547,+	chr1:9864453-9864739	138915	upstream	0.0521679	0.617526	0.823922	NMNAT1	tss
chr1:10003512-10003547,+	chr1:9875091-9875577	128071	upstream	0.0450073	0.666656	0.852028	NMNAT1	tss
chr1:10057260-10057291,+	chr1:9799205-9799861	257588	upstream	0.153621	0.139336	0.393702	RBP7	tss
chr1:10057260-10057291,+	chr1:9864453-9864739	192672	upstream	-0.0728355	0.485399	0.740333	RBP7	tss
chr1:10057260-10057291,+	chr1:9875091-9875577	181828	upstream	-0.140197	0.177742	0.448191	RBP7	tss
chr1:10093002-10093025,+	chr1:9799205-9799861	293320	upstream	-0.114864	0.270287	0.557503	UBE4B	known_alternative_tss
chr1:10093002-10093025,+	chr1:9864453-9864739	228404	upstream	0.0228872	0.826682	0.930498	UBE4B	known_alternative_tss
chr1:10093002-10093025,+	chr1:9875091-9875577	217560	upstream	0.200207	0.0530221	0.227614	UBE4B	known_alternative_tss
chr1:10270601-10270682,+	chr1:9799205-9799861	470926	upstream	-0.209389	0.0428213	0.200762	KIF1B	proximal
chr1:10270601-10270682,+	chr1:9864453-9864739	406010	upstream	-0.0421726	0.686516	0.862874	KIF1B	proximal
chr1:10270601-10270682,+	chr1:9875091-9875577	395166	upstream	0.0134251	0.897812	0.96109	KIF1B	proximal
chr1:10270601-10270682,+	chr1:10692463-10692788	421892	downstream	-0.0994615	0.340195	0.624818	KIF1B	proximal
chr1:10270601-10270682,+	chr1:10732096-10732530	461776	downstream	-0.0783485	0.452888	0.71704	KIF1B	proximal
chr1:10270601-10270682,+	chr1:10747475-10747841	477017	downstream	-0.198834	0.0547066	0.231823	KIF1B	proximal
chr1:10270601-10270682,+	chr1:10759433-10762101	490936	downstream	0.11472	0.270891	0.558131	KIF1B	proximal
chr1:10459075-10459131,+	chr1:10692463-10692788	233429	downstream	-0.0473322	0.650537	0.842854	PGD	tss
chr1:10459075-10459131,+	chr1:10732096-10732530	273313	downstream	-0.120228	0.248398	0.533969	PGD	tss
chr1:10459075-10459131,+	chr1:10747475-10747841	288554	downstream	-0.0705178	0.499429	0.750171	PGD	tss
chr1:10459075-10459131,+	chr1:10759433-10762101	302473	downstream	-0.180024	0.0825185	0.294306	PGD	tss
chr1:10459075-10459131,+	chr1:10803782-10804394	345164	downstream	-0.204645	0.047866	0.214302	PGD	tss
chr1:10459075-10459131,+	chr1:10819476-10820438	360667	downstream	-0.300555	0.00324657	0.0380626	PGD	tss
chr1:10459075-10459131,+	chr1:10821920-10822611	363331	downstream	0.0384335	0.71304	0.876507	PGD	tss
chr1:10459075-10459131,+	chr1:10837688-10839741	380224	downstream	-0.260282	0.01129	0.0874272	PGD	tss
chr1:10459075-10459131,+	chr1:10839776-10840252	381065	downstream	0.0606152	0.561674	0.791052	PGD	tss
chr1:10459075-10459131,+	chr1:10899516-10899776	440596	downstream	-0.166284	0.109202	0.344212	PGD	tss
chr1:10459496-10459587,+	chr1:10692463-10692788	233003	downstream	-0.0125397	0.904519	0.963818	PGD	5_prime_UTR
chr1:10459496-10459587,+	chr1:10732096-10732530	272887	downstream	-0.0229523	0.826196	0.930261	PGD	5_prime_UTR
chr1:10459496-10459587,+	chr1:10747475-10747841	288128	downstream	-0.0503759	0.629675	0.830946	PGD	5_prime_UTR
chr1:10459496-10459587,+	chr1:10759433-10762101	302047	downstream	-0.245817	0.0169328	0.11317	PGD	5_prime_UTR
chr1:10459496-10459587,+	chr1:10803782-10804394	344738	downstream	-0.169829	0.101748	0.331085	PGD	5_prime_UTR
chr1:10459496-10459587,+	chr1:10819476-10820438	360241	downstream	-0.262487	0.0105933	0.0839112	PGD	5_prime_UTR
chr1:10459496-10459587,+	chr1:10821920-10822611	362905	downstream	0.1093	0.294329	0.581786	PGD	5_prime_UTR
chr1:10459496-10459587,+	chr1:10837688-10839741	379798	downstream	-0.358114	0.000394282	0.00841391	PGD	5_prime_UTR
chr1:10459496-10459587,+	chr1:10839776-10840252	380639	downstream	0.0311593	0.765603	0.902492	PGD	5_prime_UTR
chr1:10459496-10459587,+	chr1:10899516-10899776	440170	downstream	-0.296889	0.00366376	0.0412997	PGD	5_prime_UTR
chr1:10464285-10464296,+	chr1:10692463-10692788	228230	downstream	0.245851	0.0169174	0.113117	PGD	exonic
chr1:10464285-10464296,+	chr1:10732096-10732530	268114	downstream	0.0655304	0.530322	0.770455	PGD	exonic
chr1:10464285-10464296,+	chr1:10747475-10747841	283355	downstream	0.196007	0.0583131	0.240877	PGD	exonic
chr1:10464285-10464296,+	chr1:10759433-10762101	297274	downstream	-0.299952	0.00331214	0.0385643	PGD	exonic
chr1:10464285-10464296,+	chr1:10803782-10804394	339965	downstream	0.0408771	0.695665	0.867795	PGD	exonic
chr1:10464285-10464296,+	chr1:10819476-10820438	355468	downstream	0.0238359	0.819616	0.927457	PGD	exonic
chr1:10464285-10464296,+	chr1:10821920-10822611	358132	downstream	0.0517144	0.620591	0.825681	PGD	exonic
chr1:10464285-10464296,+	chr1:10837688-10839741	375025	downstream	0.0500289	0.63204	0.832304	PGD	exonic
chr1:10464285-10464296,+	chr1:10839776-10840252	375866	downstream	0.232861	0.0239079	0.140762	PGD	exonic
chr1:10464285-10464296,+	chr1:10899516-10899776	435397	downstream	-0.0242449	0.816576	0.926069	PGD	exonic
chr1:10471483-10471491,+	chr1:10692463-10692788	221031	downstream	0.111901	0.282919	0.570331	PGD	exonic
chr1:10471483-10471491,+	chr1:10732096-10732530	260915	downstream	0.036568	0.726403	0.883253	PGD	exonic
chr1:10471483-10471491,+	chr1:10747475-10747841	276156	downstream	-0.0200151	0.848153	0.939976	PGD	exonic
chr1:10471483-10471491,+	chr1:10759433-10762101	290075	downstream	-0.100018	0.337487	0.622542	PGD	exonic
chr1:10471483-10471491,+	chr1:10803782-10804394	332766	downstream	0.0350736	0.737169	0.888605	PGD	exonic
chr1:10471483-10471491,+	chr1:10819476-10820438	348269	downstream	-0.179952	0.0826428	0.294543	PGD	exonic
chr1:10471483-10471491,+	chr1:10821920-10822611	350933	downstream	0.00184127	0.985948	0.994811	PGD	exonic
chr1:10471483-10471491,+	chr1:10837688-10839741	367826	downstream	-0.0852185	0.414125	0.687186	PGD	exonic
chr1:10471483-10471491,+	chr1:10839776-10840252	368667	downstream	0.201339	0.0516653	0.224044	PGD	exonic
chr1:10471483-10471491,+	chr1:10899516-10899776	428198	downstream	0.0611404	0.558282	0.78912	PGD	exonic
chr1:10490486-10490541,+	chr1:10692463-10692788	202020	downstream	0.121733	0.242482	0.527164	APITD1-CORT	known_alternative_tss
chr1:10490486-10490541,+	chr1:10732096-10732530	241904	downstream	0.0158286	0.879644	0.953617	APITD1-CORT	known_alternative_tss
chr1:10490486-10490541,+	chr1:10747475-10747841	257145	downstream	0.0118142	0.910019	0.965741	APITD1-CORT	known_alternative_tss
chr1:10490486-10490541,+	chr1:10759433-10762101	271064	downstream	-0.117206	0.260577	0.547322	APITD1-CORT	known_alternative_tss
chr1:10490486-10490541,+	chr1:10803782-10804394	313755	downstream	0.0707174	0.498212	0.749318	APITD1-CORT	known_alternative_tss
chr1:10490486-10490541,+	chr1:10819476-10820438	329258	downstream	-0.172349	0.0966973	0.321635	APITD1-CORT	known_alternative_tss
chr1:10490486-10490541,+	chr1:10821920-10822611	331922	downstream	0.103152	0.322487	0.60873	APITD1-CORT	known_alternative_tss
chr1:10490486-10490541,+	chr1:10837688-10839741	348815	downstream	-0.0961309	0.35669	0.639002	APITD1-CORT	known_alternative_tss
chr1:10490486-10490541,+	chr1:10839776-10840252	349656	downstream	0.349216	0.000561102	0.0109214	APITD1-CORT	known_alternative_tss
chr1:10490486-10490541,+	chr1:10899516-10899776	409187	downstream	0.0614487	0.556296	0.787823	APITD1-CORT	known_alternative_tss
chr1:10490785-10490835,+	chr1:10692463-10692788	201690	downstream	0.0689098	0.509285	0.756799	APITD1	intronic
chr1:10490785-10490835,+	chr1:10732096-10732530	241574	downstream	0.00263757	0.979871	0.992437	APITD1	intronic
chr1:10490785-10490835,+	chr1:10747475-10747841	256815	downstream	0.10024	0.33641	0.621586	APITD1	intronic
chr1:10490785-10490835,+	chr1:10759433-10762101	270734	downstream	0.0779842	0.454999	0.718627	APITD1	intronic
chr1:10490785-10490835,+	chr1:10803782-10804394	313425	downstream	-0.0307586	0.768533	0.903875	APITD1	intronic
chr1:10490785-10490835,+	chr1:10819476-10820438	328928	downstream	-0.054911	0.599128	0.813275	APITD1	intronic
chr1:10490785-10490835,+	chr1:10821920-10822611	331592	downstream	-0.0492929	0.637066	0.835352	APITD1	intronic
chr1:10490785-10490835,+	chr1:10837688-10839741	348485	downstream	-0.0552998	0.59654	0.811786	APITD1	intronic
chr1:10490785-10490835,+	chr1:10839776-10840252	349326	downstream	0.269453	0.00863306	0.0734474	APITD1	intronic
chr1:10490785-10490835,+	chr1:10899516-10899776	408857	downstream	0.0217206	0.835388	0.934498	APITD1	intronic
chr1:10510006-10510142,+	chr1:10692463-10692788	182432	downstream	0.164468	0.113183	0.351153	CORT	5_prime_UTR
chr1:10510006-10510142,+	chr1:10732096-10732530	222316	downstream	0.0396684	0.70424	0.871898	CORT	5_prime_UTR
chr1:10510006-10510142,+	chr1:10747475-10747841	237557	downstream	0.0207697	0.8425	0.937572	CORT	5_prime_UTR
chr1:10510006-10510142,+	chr1:10759433-10762101	251476	downstream	0.0759297	0.467001	0.727343	CORT	5_prime_UTR
chr1:10510006-10510142,+	chr1:10803782-10804394	294167	downstream	-0.0543788	0.602678	0.815412	CORT	5_prime_UTR
chr1:10510006-10510142,+	chr1:10819476-10820438	309670	downstream	0.045745	0.661525	0.84911	CORT	5_prime_UTR
chr1:10510006-10510142,+	chr1:10821920-10822611	312334	downstream	-0.0100641	0.923305	0.971055	CORT	5_prime_UTR
chr1:10510006-10510142,+	chr1:10837688-10839741	329227	downstream	0.131444	0.206651	0.485142	CORT	5_prime_UTR
chr1:10510006-10510142,+	chr1:10839776-10840252	330068	downstream	0.178655	0.0849176	0.299016	CORT	5_prime_UTR
chr1:10510006-10510142,+	chr1:10899516-10899776	389599	downstream	0.124605	0.231466	0.515283	CORT	5_prime_UTR
chr1:10535003-10535021,+	chr1:10692463-10692788	157502	downstream	0.0606833	0.561234	0.790821	PEX14	tss
chr1:10535003-10535021,+	chr1:10732096-10732530	197386	downstream	-0.0276197	0.791587	0.914962	PEX14	tss
chr1:10535003-10535021,+	chr1:10747475-10747841	212627	downstream	-0.00450853	0.9656	0.987094	PEX14	tss
chr1:10535003-10535021,+	chr1:10759433-10762101	226546	downstream	-0.0546357	0.600963	0.81436	PEX14	tss
chr1:10535003-10535021,+	chr1:10803782-10804394	269237	downstream	-0.0186662	0.858276	0.94441	PEX14	tss
chr1:10535003-10535021,+	chr1:10819476-10820438	284740	downstream	0.0945695	0.364591	0.645988	PEX14	tss
chr1:10535003-10535021,+	chr1:10821920-10822611	287404	downstream	0.0169003	0.871563	0.950029	PEX14	tss
chr1:10535003-10535021,+	chr1:10837688-10839741	304297	downstream	0.0866394	0.406356	0.681005	PEX14	tss
chr1:10535003-10535021,+	chr1:10839776-10840252	305138	downstream	0.278108	0.00664683	0.0616552	PEX14	tss
chr1:10535003-10535021,+	chr1:10899516-10899776	364669	downstream	0.113462	0.276215	0.563546	PEX14	tss
chr1:10555334-10555355,+	chr1:10692463-10692788	137175	downstream	0.102756	0.32436	0.610589	PEX14	5_prime_UTR
chr1:10555334-10555355,+	chr1:10732096-10732530	177059	downstream	0.128527	0.21699	0.497977	PEX14	5_prime_UTR
chr1:10555334-10555355,+	chr1:10747475-10747841	192300	downstream	0.0371468	0.722249	0.88116	PEX14	5_prime_UTR
chr1:10555334-10555355,+	chr1:10759433-10762101	206219	downstream	-0.0562949	0.589939	0.808095	PEX14	5_prime_UTR
chr1:10555334-10555355,+	chr1:10803782-10804394	248910	downstream	0.166022	0.10977	0.345166	PEX14	5_prime_UTR
chr1:10555334-10555355,+	chr1:10819476-10820438	264413	downstream	0.272837	0.0078015	0.0686769	PEX14	5_prime_UTR
chr1:10555334-10555355,+	chr1:10821920-10822611	267077	downstream	0.0689704	0.508912	0.756542	PEX14	5_prime_UTR
chr1:10555334-10555355,+	chr1:10837688-10839741	283970	downstream	0.124777	0.230816	0.514583	PEX14	5_prime_UTR
chr1:10555334-10555355,+	chr1:10839776-10840252	284811	downstream	0.0530763	0.611406	0.820435	PEX14	5_prime_UTR
chr1:10555334-10555355,+	chr1:10899516-10899776	344342	downstream	0.135377	0.193269	0.468375	PEX14	5_prime_UTR
chr1:10682992-10683116,+	chr1:10692463-10692788	9515	downstream	0.0213952	0.837821	0.935501	PEX14	intronic
chr1:10682992-10683116,+	chr1:10732096-10732530	49399	downstream	-0.014069	0.892939	0.959127	PEX14	intronic
chr1:10682992-10683116,+	chr1:10747475-10747841	64640	downstream	0.0781526	0.454023	0.717924	PEX14	intronic
chr1:10682992-10683116,+	chr1:10759433-10762101	78559	downstream	-0.213596	0.0387245	0.189126	PEX14	intronic
chr1:10682992-10683116,+	chr1:10803782-10804394	121250	downstream	-0.177319	0.0873122	0.303659	PEX14	intronic
chr1:10682992-10683116,+	chr1:10819476-10820438	136753	downstream	-0.047807	0.647264	0.841115	PEX14	intronic
chr1:10682992-10683116,+	chr1:10821920-10822611	139417	downstream	-0.125495	0.228123	0.511286	PEX14	intronic
chr1:10682992-10683116,+	chr1:10837688-10839741	156310	downstream	-0.128747	0.216199	0.497032	PEX14	intronic
chr1:10682992-10683116,+	chr1:10839776-10840252	157151	downstream	0.218758	0.0341509	0.175315	PEX14	intronic
chr1:10682992-10683116,+	chr1:10899516-10899776	216682	downstream	0.0221621	0.832091	0.932946	PEX14	intronic
chr1:11072708-11072742,+	chr1:10692463-10692788	380196	upstream	0.114636	0.271248	0.558518	TARDBP	tss
chr1:11072708-11072742,+	chr1:10732096-10732530	340312	upstream	-0.0100762	0.923212	0.971039	TARDBP	tss
chr1:11072708-11072742,+	chr1:10747475-10747841	325071	upstream	0.116427	0.263778	0.550548	TARDBP	tss
chr1:11072708-11072742,+	chr1:10759433-10762101	311152	upstream	0.0379105	0.716778	0.878379	TARDBP	tss
chr1:11072708-11072742,+	chr1:10803782-10804394	268461	upstream	0.0602827	0.563826	0.792408	TARDBP	tss
chr1:11072708-11072742,+	chr1:10819476-10820438	252958	upstream	0.0538291	0.606355	0.817457	TARDBP	tss
chr1:11072708-11072742,+	chr1:10821920-10822611	250294	upstream	0.0967982	0.353346	0.636138	TARDBP	tss
chr1:11072708-11072742,+	chr1:10837688-10839741	233401	upstream	0.0595972	0.568276	0.795123	TARDBP	tss
chr1:11072708-11072742,+	chr1:10839776-10840252	232560	upstream	0.237915	0.0209396	0.129594	TARDBP	tss
chr1:11072708-11072742,+	chr1:10899516-10899776	173029	upstream	0.112744	0.279287	0.566631	TARDBP	tss
chr1:11072708-11072742,+	chr1:11340517-11341558	268368	downstream	0.0360939	0.729813	0.885027	TARDBP	tss
chr1:11114784-11114909,+	chr1:10692463-10692788	422340	upstream	0.122227	0.240562	0.525114	SRM_antisense	antisense_genic
chr1:11114784-11114909,+	chr1:10732096-10732530	382456	upstream	0.00879382	0.932961	0.974872	SRM_antisense	antisense_genic
chr1:11114784-11114909,+	chr1:10747475-10747841	367215	upstream	0.161912	0.118974	0.36102	SRM_antisense	antisense_genic
chr1:11114784-11114909,+	chr1:10759433-10762101	353296	upstream	0.0537316	0.607008	0.817776	SRM_antisense	antisense_genic
chr1:11114784-11114909,+	chr1:10803782-10804394	310605	upstream	-0.154977	0.135835	0.388228	SRM_antisense	antisense_genic
chr1:11114784-11114909,+	chr1:10819476-10820438	295102	upstream	-0.0174216	0.867636	0.948274	SRM_antisense	antisense_genic
chr1:11114784-11114909,+	chr1:10821920-10822611	292438	upstream	0.106856	0.305323	0.592469	SRM_antisense	antisense_genic
chr1:11114784-11114909,+	chr1:10837688-10839741	275545	upstream	0.0480126	0.645849	0.840384	SRM_antisense	antisense_genic
chr1:11114784-11114909,+	chr1:10839776-10840252	274704	upstream	0.222544	0.0310926	0.165677	SRM_antisense	antisense_genic
chr1:11114784-11114909,+	chr1:10899516-10899776	215173	upstream	-0.011608	0.911583	0.966458	SRM_antisense	antisense_genic
chr1:11114784-11114909,+	chr1:11340517-11341558	226224	downstream	0.0511847	0.62418	0.8277	SRM_antisense	antisense_genic
chr1:11115843-11115922,+	chr1:10692463-10692788	423346	upstream	0.107306	0.30328	0.590482	SRM_antisense	antisense_genic
chr1:11115843-11115922,+	chr1:10732096-10732530	383462	upstream	-0.0295552	0.777349	0.908128	SRM_antisense	antisense_genic
chr1:11115843-11115922,+	chr1:10747475-10747841	368221	upstream	0.0160336	0.878097	0.952842	SRM_antisense	antisense_genic
chr1:11115843-11115922,+	chr1:10759433-10762101	354302	upstream	-0.10448	0.316267	0.602901	SRM_antisense	antisense_genic
chr1:11115843-11115922,+	chr1:10803782-10804394	311611	upstream	-0.00390238	0.970223	0.988996	SRM_antisense	antisense_genic
chr1:11115843-11115922,+	chr1:10819476-10820438	296108	upstream	0.0214815	0.837175	0.935282	SRM_antisense	antisense_genic
chr1:11115843-11115922,+	chr1:10821920-10822611	293444	upstream	0.0693085	0.506832	0.755031	SRM_antisense	antisense_genic
chr1:11115843-11115922,+	chr1:10837688-10839741	276551	upstream	0.00934236	0.92879	0.973226	SRM_antisense	antisense_genic
chr1:11115843-11115922,+	chr1:10839776-10840252	275710	upstream	0.163867	0.114525	0.353281	SRM_antisense	antisense_genic
chr1:11115843-11115922,+	chr1:10899516-10899776	216179	upstream	0.0642218	0.538583	0.776196	SRM_antisense	antisense_genic
chr1:11115843-11115922,+	chr1:11340517-11341558	225218	downstream	-0.0804451	0.44085	0.707835	SRM_antisense	antisense_genic
chr1:11120248-11120390,+	chr1:10692463-10692788	427743	upstream	0.0890182	0.393542	0.670544	SRM_antisense_proximal	antisense_proximal
chr1:11120248-11120390,+	chr1:10732096-10732530	387859	upstream	0.123205	0.236789	0.521129	SRM_antisense_proximal	antisense_proximal
chr1:11120248-11120390,+	chr1:10747475-10747841	372618	upstream	-0.000886504	0.993234	0.997393	SRM_antisense_proximal	antisense_proximal
chr1:11120248-11120390,+	chr1:10759433-10762101	358699	upstream	0.00339325	0.974106	0.990545	SRM_antisense_proximal	antisense_proximal
chr1:11120248-11120390,+	chr1:10803782-10804394	316008	upstream	0.176455	0.0888895	0.306866	SRM_antisense_proximal	antisense_proximal
chr1:11120248-11120390,+	chr1:10819476-10820438	300505	upstream	0.0411044	0.694057	0.866976	SRM_antisense_proximal	antisense_proximal
chr1:11120248-11120390,+	chr1:10821920-10822611	297841	upstream	-0.0401601	0.700747	0.87021	SRM_antisense_proximal	antisense_proximal
chr1:11120248-11120390,+	chr1:10837688-10839741	280948	upstream	-0.13073	0.209148	0.488135	SRM_antisense_proximal	antisense_proximal
chr1:11120248-11120390,+	chr1:10839776-10840252	280107	upstream	0.119266	0.252231	0.538202	SRM_antisense_proximal	antisense_proximal
chr1:11120248-11120390,+	chr1:10899516-10899776	220576	upstream	0.0413822	0.692093	0.865916	SRM_antisense_proximal	antisense_proximal
chr1:11120248-11120390,+	chr1:11340517-11341558	220821	downstream	-0.102554	0.325316	0.611464	SRM_antisense_proximal	antisense_proximal
chr1:11249316-11249413,+	chr1:10759433-10762101	487847	upstream	-0.00538441	0.958923	0.98469	ANGPTL7	tss
chr1:11249316-11249413,+	chr1:10803782-10804394	445156	upstream	0.0195327	0.85177	0.9416	ANGPTL7	tss
chr1:11249316-11249413,+	chr1:10819476-10820438	429653	upstream	0.175736	0.0902201	0.309457	ANGPTL7	tss
chr1:11249316-11249413,+	chr1:10821920-10822611	426989	upstream	-0.0700197	0.502471	0.752261	ANGPTL7	tss
chr1:11249316-11249413,+	chr1:10837688-10839741	410096	upstream	-0.0120039	0.908581	0.965247	ANGPTL7	tss
chr1:11249316-11249413,+	chr1:10839776-10840252	409255	upstream	0.0659878	0.527449	0.76869	ANGPTL7	tss
chr1:11249316-11249413,+	chr1:10899516-10899776	349724	upstream	0.131201	0.207498	0.486208	ANGPTL7	tss
chr1:11249316-11249413,+	chr1:11340517-11341558	91673	downstream	0.143826	0.16667	0.433504	ANGPTL7	tss
chr1:11333254-11333284,+	chr1:10837688-10839741	493958	upstream	-0.011921	0.909209	0.965496	UBIAD1	tss
chr1:11333254-11333284,+	chr1:10839776-10840252	493117	upstream	-0.173708	0.0940556	0.316631	UBIAD1	tss
chr1:11333254-11333284,+	chr1:10899516-10899776	433586	upstream	-0.0825534	0.428928	0.698947	UBIAD1	tss
chr1:11333254-11333284,+	chr1:11340517-11341558	7811	downstream	0.0794413	0.446591	0.712248	UBIAD1	tss
chr1:11333254-11333284,+	chr1:11791853-11792092	458694	downstream	0.0194444	0.852433	0.941895	UBIAD1	tss
chr1:11333553-11333568,+	chr1:10837688-10839741	494239	upstream	0.175428	0.0907934	0.310503	UBIAD1	known_alternative_tss
chr1:11333553-11333568,+	chr1:10839776-10840252	493398	upstream	0.137131	0.187511	0.460923	UBIAD1	known_alternative_tss
chr1:11333553-11333568,+	chr1:10899516-10899776	433867	upstream	0.0116096	0.911571	0.966457	UBIAD1	known_alternative_tss
chr1:11333553-11333568,+	chr1:11340517-11341558	7530	downstream	-0.0310514	0.766392	0.902825	UBIAD1	known_alternative_tss
chr1:11333553-11333568,+	chr1:11791853-11792092	458413	downstream	0.229305	0.0262053	0.148968	UBIAD1	known_alternative_tss
chr1:11455116-11455196,+	chr1:11340517-11341558	114111	upstream	-0.106751	0.305802	0.592899	.	intergenic
chr1:11455116-11455196,+	chr1:11791853-11792092	336772	downstream	0.0716344	0.492643	0.745402	.	intergenic
chr1:11714924-11714960,+	chr1:11340517-11341558	373842	upstream	0.00285281	0.978229	0.991976	FBXO44	known_alternative_tss
chr1:11714924-11714960,+	chr1:11791853-11792092	77041	downstream	0.267601	0.00912019	0.0761342	FBXO44	known_alternative_tss
chr1:11714924-11714960,+	chr1:11968769-11969384	254133	downstream	0.00219571	0.983243	0.993753	FBXO44	known_alternative_tss
chr1:11714924-11714960,+	chr1:12210483-12211128	495772	downstream	0.431628	1.40207e-05	0.000667898	FBXO44	known_alternative_tss
chr1:11721650-11721651,+	chr1:11340517-11341558	380566	upstream	0.0984583	0.345112	0.629114	FBXO44	3_prime_UTR
chr1:11721650-11721651,+	chr1:11791853-11792092	70317	downstream	-0.12398	0.233833	0.517914	FBXO44	3_prime_UTR
chr1:11721650-11721651,+	chr1:11968769-11969384	247409	downstream	0.148635	0.152791	0.414145	FBXO44	3_prime_UTR
chr1:11721650-11721651,+	chr1:12210483-12211128	489048	downstream	-0.0996456	0.339297	0.624069	FBXO44	3_prime_UTR
chr1:11721650-11721651,+	chr1:12219893-12220117	498297	downstream	-0.316156	0.00190748	0.0263336	FBXO44	3_prime_UTR
chr1:11724152-11724285,+	chr1:11340517-11341558	383173	upstream	-0.065862	0.528238	0.769131	FBXO6	tss
chr1:11724152-11724285,+	chr1:11791853-11792092	67710	downstream	0.0422537	0.685945	0.862559	FBXO6	tss
chr1:11724152-11724285,+	chr1:11968769-11969384	244802	downstream	-0.00458688	0.965003	0.986898	FBXO6	tss
chr1:11724152-11724285,+	chr1:12210483-12211128	486441	downstream	0.273598	0.0076247	0.0676512	FBXO6	tss
chr1:11724152-11724285,+	chr1:12219893-12220117	495690	downstream	-0.225017	0.029222	0.159415	FBXO6	tss
chr1:11724152-11724285,+	chr1:12221940-12222216	497817	downstream	0.242934	0.0183105	0.119079	FBXO6	tss
chr1:11724382-11724427,+	chr1:11340517-11341558	383339	upstream	0.0121662	0.90735	0.96479	FBXO6	5_prime_UTR
chr1:11724382-11724427,+	chr1:11791853-11792092	67544	downstream	0.00259426	0.980202	0.992555	FBXO6	5_prime_UTR
chr1:11724382-11724427,+	chr1:11968769-11969384	244636	downstream	0.0993071	0.340949	0.625577	FBXO6	5_prime_UTR
chr1:11724382-11724427,+	chr1:12210483-12211128	486275	downstream	0.365321	0.000294024	0.00676461	FBXO6	5_prime_UTR
chr1:11724382-11724427,+	chr1:12219893-12220117	495524	downstream	-0.212547	0.0397141	0.191975	FBXO6	5_prime_UTR
chr1:11724382-11724427,+	chr1:12221940-12222216	497651	downstream	0.238013	0.0208855	0.129374	FBXO6	5_prime_UTR
chr1:11796152-11796224,+	chr1:11340517-11341558	455105	upstream	-0.0332828	0.750137	0.894913	AGTRAP	tss
chr1:11796152-11796224,+	chr1:11791853-11792092	4222	upstream	0.0358898	0.731283	0.885703	AGTRAP	tss
chr1:11796152-11796224,+	chr1:11968769-11969384	172870	downstream	0.0219746	0.833491	0.933562	AGTRAP	tss
chr1:11796152-11796224,+	chr1:12210483-12211128	414509	downstream	0.261278	0.0109703	0.0858138	AGTRAP	tss
chr1:11796152-11796224,+	chr1:12219893-12220117	423758	downstream	-0.144199	0.165559	0.432042	AGTRAP	tss
chr1:11796152-11796224,+	chr1:12221940-12222216	425885	downstream	0.148453	0.1533	0.414827	AGTRAP	tss
chr1:11796152-11796224,+	chr1:12233380-12234171	437767	downstream	0.273023	0.00775793	0.0684106	AGTRAP	tss
chr1:11866223-11866307,+	chr1:11791853-11792092	74331	upstream	0.223157	0.03062	0.164105	CLCN6	tss
chr1:11866223-11866307,+	chr1:11968769-11969384	102761	downstream	-0.0781584	0.453989	0.71791	CLCN6	tss
chr1:11866223-11866307,+	chr1:12210483-12211128	344400	downstream	0.148415	0.153407	0.415008	CLCN6	tss
chr1:11866223-11866307,+	chr1:12219893-12220117	353649	downstream	0.0226563	0.828403	0.931291	CLCN6	tss
chr1:11866223-11866307,+	chr1:12221940-12222216	355776	downstream	0.0620666	0.552325	0.785293	CLCN6	tss
chr1:11866223-11866307,+	chr1:12233380-12234171	367658	downstream	-0.000580521	0.995569	0.998271	CLCN6	tss
chr1:11968209-11968210,+	chr1:11791853-11792092	176242	upstream	0.0126381	0.903773	0.963507	RNU5E-1	tss
chr1:11968209-11968210,+	chr1:11968769-11969384	850	downstream	0.111411	0.285048	0.57252	RNU5E-1	tss
chr1:11968209-11968210,+	chr1:12210483-12211128	242489	downstream	0.0087995	0.932918	0.974869	RNU5E-1	tss
chr1:11968209-11968210,+	chr1:12219893-12220117	251738	downstream	0.125243	0.229064	0.512476	RNU5E-1	tss
chr1:11968209-11968210,+	chr1:12221940-12222216	253865	downstream	0.0252264	0.809288	0.922721	RNU5E-1	tss
chr1:11968209-11968210,+	chr1:12233380-12234171	265747	downstream	0.227067	0.0277452	0.154311	RNU5E-1	tss
chr1:11968209-11968210,+	chr1:12399937-12400171	431847	downstream	0.192993	0.0623685	0.25062	RNU5E-1	tss
chr1:11994746-11994795,+	chr1:11791853-11792092	202813	upstream	-0.113309	0.276871	0.564194	PLOD1	known_alternative_cds
chr1:11994746-11994795,+	chr1:11968769-11969384	25721	upstream	-0.0431543	0.679613	0.859191	PLOD1	known_alternative_cds
chr1:11994746-11994795,+	chr1:12210483-12211128	215918	downstream	0.163932	0.114379	0.353081	PLOD1	known_alternative_cds
chr1:11994746-11994795,+	chr1:12219893-12220117	225167	downstream	-0.116664	0.2628	0.549532	PLOD1	known_alternative_cds
chr1:11994746-11994795,+	chr1:12221940-12222216	227294	downstream	0.157727	0.128944	0.377201	PLOD1	known_alternative_cds
chr1:11994746-11994795,+	chr1:12233380-12234171	239176	downstream	0.219997	0.033123	0.172138	PLOD1	known_alternative_cds
chr1:11994746-11994795,+	chr1:12399937-12400171	405276	downstream	0.0575021	0.581977	0.803374	PLOD1	known_alternative_cds
chr1:12040492-12040511,+	chr1:11791853-11792092	248536	upstream	-0.0668439	0.522094	0.765224	MFN2	known_alternative_tss
chr1:12040492-12040511,+	chr1:11968769-11969384	71444	upstream	0.118784	0.254165	0.540361	MFN2	known_alternative_tss
chr1:12040492-12040511,+	chr1:12210483-12211128	170195	downstream	-0.0479739	0.646115	0.840496	MFN2	known_alternative_tss
chr1:12040492-12040511,+	chr1:12219893-12220117	179444	downstream	0.115347	0.268266	0.555359	MFN2	known_alternative_tss
chr1:12040492-12040511,+	chr1:12221940-12222216	181571	downstream	-0.0664879	0.524317	0.766617	MFN2	known_alternative_tss
chr1:12040492-12040511,+	chr1:12233380-12234171	193453	downstream	-0.196753	0.0573426	0.23843	MFN2	known_alternative_tss
chr1:12040492-12040511,+	chr1:12399937-12400171	359553	downstream	-0.180973	0.0808867	0.290939	MFN2	known_alternative_tss
chr1:12040492-12040511,+	chr1:12532796-12533833	492934	downstream	-0.0803516	0.441383	0.708243	MFN2	known_alternative_tss
chr1:12040492-12040511,+	chr1:12535660-12536937	495800	downstream	0.0130156	0.900913	0.962371	MFN2	known_alternative_tss
chr1:12073364-12073369,+	chr1:11791853-11792092	281397	upstream	-0.10972	0.292469	0.579831	MFN2	3_prime_UTR
chr1:12073364-12073369,+	chr1:11968769-11969384	104305	upstream	-0.0866721	0.406178	0.680841	MFN2	3_prime_UTR
chr1:12073364-12073369,+	chr1:12210483-12211128	137334	downstream	0.0529196	0.61246	0.821007	MFN2	3_prime_UTR
chr1:12073364-12073369,+	chr1:12219893-12220117	146583	downstream	0.064912	0.534218	0.773254	MFN2	3_prime_UTR
chr1:12073364-12073369,+	chr1:12221940-12222216	148710	downstream	-0.0311287	0.765826	0.902584	MFN2	3_prime_UTR
chr1:12073364-12073369,+	chr1:12233380-12234171	160592	downstream	-0.113493	0.276087	0.563411	MFN2	3_prime_UTR
chr1:12073364-12073369,+	chr1:12399937-12400171	326692	downstream	-0.154463	0.137153	0.390234	MFN2	3_prime_UTR
chr1:12073364-12073369,+	chr1:12532796-12533833	460073	downstream	-0.185795	0.0729904	0.274446	MFN2	3_prime_UTR
chr1:12073364-12073369,+	chr1:12535660-12536937	462939	downstream	-0.183266	0.0770498	0.282994	MFN2	3_prime_UTR
chr1:12073364-12073369,+	chr1:12540850-12541177	467584	downstream	-0.125008	0.229948	0.513549	MFN2	3_prime_UTR
chr1:12079527-12079581,+	chr1:11791853-11792092	287591	upstream	0.0760639	0.466212	0.726695	MIIP	tss
chr1:12079527-12079581,+	chr1:11968769-11969384	110499	upstream	0.0822395	0.430691	0.700234	MIIP	tss
chr1:12079527-12079581,+	chr1:12210483-12211128	131140	downstream	0.3477	0.000595265	0.0113966	MIIP	tss
chr1:12079527-12079581,+	chr1:12219893-12220117	140389	downstream	0.021569	0.836521	0.934948	MIIP	tss
chr1:12079527-12079581,+	chr1:12221940-12222216	142516	downstream	0.113339	0.27674	0.564091	MIIP	tss
chr1:12079527-12079581,+	chr1:12233380-12234171	154398	downstream	0.186677	0.0716147	0.271503	MIIP	tss
chr1:12079527-12079581,+	chr1:12399937-12400171	320498	downstream	0.144284	0.165307	0.431658	MIIP	tss
chr1:12079527-12079581,+	chr1:12532796-12533833	453879	downstream	0.0248528	0.81206	0.924131	MIIP	tss
chr1:12079527-12079581,+	chr1:12535660-12536937	456745	downstream	-0.0158587	0.879417	0.953488	MIIP	tss
chr1:12079527-12079581,+	chr1:12540850-12541177	461390	downstream	0.000597735	0.995438	0.998226	MIIP	tss
chr1:12123352-12123442,+	chr1:11791853-11792092	331391	upstream	0.201308	0.0517015	0.224152	TNFRSF8	tss
chr1:12123352-12123442,+	chr1:11968769-11969384	154299	upstream	-0.0215685	0.836525	0.934948	TNFRSF8	tss
chr1:12123352-12123442,+	chr1:12210483-12211128	87340	downstream	0.48028	9.64524e-07	7.88549e-05	TNFRSF8	tss
chr1:12123352-12123442,+	chr1:12219893-12220117	96589	downstream	-0.014052	0.893068	0.959169	TNFRSF8	tss
chr1:12123352-12123442,+	chr1:12221940-12222216	98716	downstream	0.205224	0.0472256	0.212639	TNFRSF8	tss
chr1:12123352-12123442,+	chr1:12233380-12234171	110598	downstream	0.519654	8.00192e-08	1.04334e-05	TNFRSF8	tss
chr1:12123352-12123442,+	chr1:12399937-12400171	276698	downstream	0.0742157	0.477145	0.734724	TNFRSF8	tss
chr1:12123352-12123442,+	chr1:12532796-12533833	410079	downstream	0.257548	0.0122091	0.0919143	TNFRSF8	tss
chr1:12123352-12123442,+	chr1:12535660-12536937	412945	downstream	0.140697	0.176186	0.44613	TNFRSF8	tss
chr1:12123352-12123442,+	chr1:12540850-12541177	417590	downstream	0.145933	0.160478	0.424966	TNFRSF8	tss
chr1:12227042-12227060,+	chr1:11791853-11792092	435081	upstream	0.177043	0.0878137	0.304673	TNFRSF1B	tss
chr1:12227042-12227060,+	chr1:11968769-11969384	257989	upstream	0.0674276	0.518458	0.76287	TNFRSF1B	tss
chr1:12227042-12227060,+	chr1:12210483-12211128	16350	upstream	0.465259	2.30385e-06	0.000159675	TNFRSF1B	tss
chr1:12227042-12227060,+	chr1:12219893-12220117	7101	upstream	-0.127848	0.219448	0.501101	TNFRSF1B	tss
chr1:12227042-12227060,+	chr1:12221940-12222216	4974	upstream	0.300747	0.00322592	0.0378935	TNFRSF1B	tss
chr1:12227042-12227060,+	chr1:12233380-12234171	6908	downstream	0.476749	1.18802e-06	9.32664e-05	TNFRSF1B	tss
chr1:12227042-12227060,+	chr1:12399937-12400171	173008	downstream	0.114363	0.272396	0.5597	TNFRSF1B	tss
chr1:12227042-12227060,+	chr1:12532796-12533833	306389	downstream	0.18764	0.0701377	0.268262	TNFRSF1B	tss
chr1:12227042-12227060,+	chr1:12535660-12536937	309255	downstream	0.0805577	0.440208	0.707392	TNFRSF1B	tss
chr1:12227042-12227060,+	chr1:12540850-12541177	313900	downstream	0.152803	0.141478	0.397157	TNFRSF1B	tss
chr1:12290087-12290141,+	chr1:11791853-11792092	498122	upstream	0.00990582	0.924507	0.971511	VPS13D	tss
chr1:12290087-12290141,+	chr1:11968769-11969384	321030	upstream	-0.0316907	0.761724	0.900538	VPS13D	tss
chr1:12290087-12290141,+	chr1:12210483-12211128	79391	upstream	-0.0911403	0.382317	0.661285	VPS13D	tss
chr1:12290087-12290141,+	chr1:12219893-12220117	70142	upstream	0.0896532	0.390163	0.667649	VPS13D	tss
chr1:12290087-12290141,+	chr1:12221940-12222216	68015	upstream	0.106372	0.307532	0.594655	VPS13D	tss
chr1:12290087-12290141,+	chr1:12233380-12234171	56133	upstream	0.0911581	0.382224	0.661202	VPS13D	tss
chr1:12290087-12290141,+	chr1:12399937-12400171	109967	downstream	-0.072336	0.488405	0.742324	VPS13D	tss
chr1:12290087-12290141,+	chr1:12532796-12533833	243348	downstream	0.110913	0.287218	0.57474	VPS13D	tss
chr1:12290087-12290141,+	chr1:12535660-12536937	246214	downstream	-0.01946	0.852316	0.941863	VPS13D	tss
chr1:12290087-12290141,+	chr1:12540850-12541177	250859	downstream	0.0856605	0.411699	0.685123	VPS13D	tss
chr1:12402972-12403025,+	chr1:11968769-11969384	433936	upstream	-0.0782706	0.453339	0.717394	VPS13D	exonic
chr1:12402972-12403025,+	chr1:12210483-12211128	192297	upstream	-0.0185339	0.85927	0.944809	VPS13D	exonic
chr1:12402972-12403025,+	chr1:12219893-12220117	183048	upstream	0.0867472	0.40577	0.680502	VPS13D	exonic
chr1:12402972-12403025,+	chr1:12221940-12222216	180921	upstream	-0.130356	0.210466	0.489778	VPS13D	exonic
chr1:12402972-12403025,+	chr1:12233380-12234171	169039	upstream	0.00729441	0.944372	0.979298	VPS13D	exonic
chr1:12402972-12403025,+	chr1:12399937-12400171	2939	upstream	-0.0177859	0.864895	0.947196	VPS13D	exonic
chr1:12402972-12403025,+	chr1:12532796-12533833	130442	downstream	-0.170219	0.100954	0.329564	VPS13D	exonic
chr1:12402972-12403025,+	chr1:12535660-12536937	133308	downstream	-0.00503565	0.961581	0.985686	VPS13D	exonic
chr1:12402972-12403025,+	chr1:12540850-12541177	137953	downstream	-0.0777521	0.456346	0.719565	VPS13D	exonic
chr1:12445340-12445396,+	chr1:11968769-11969384	476322	upstream	0.0112774	0.914092	0.96752	VPS13D	exonic
chr1:12445340-12445396,+	chr1:12210483-12211128	234683	upstream	0.125154	0.229397	0.512883	VPS13D	exonic
chr1:12445340-12445396,+	chr1:12219893-12220117	225434	upstream	0.00354593	0.972942	0.99012	VPS13D	exonic
chr1:12445340-12445396,+	chr1:12221940-12222216	223307	upstream	0.208223	0.0440185	0.20402	VPS13D	exonic
chr1:12445340-12445396,+	chr1:12233380-12234171	211425	upstream	0.250761	0.0147779	0.103701	VPS13D	exonic
chr1:12445340-12445396,+	chr1:12399937-12400171	45325	upstream	0.131872	0.205164	0.483362	VPS13D	exonic
chr1:12445340-12445396,+	chr1:12532796-12533833	88056	downstream	0.0475422	0.649089	0.842171	VPS13D	exonic
chr1:12445340-12445396,+	chr1:12535660-12536937	90922	downstream	0.268053	0.00899924	0.0754777	VPS13D	exonic
chr1:12445340-12445396,+	chr1:12540850-12541177	95567	downstream	0.163395	0.115586	0.355104	VPS13D	exonic
chr1:12678414-12678485,+	chr1:12210483-12211128	467747	upstream	-0.0607298	0.560933	0.790638	DHRS3_antisense_proximal	antisense_proximal
chr1:12678414-12678485,+	chr1:12219893-12220117	458498	upstream	0.127186	0.221865	0.50386	DHRS3_antisense_proximal	antisense_proximal
chr1:12678414-12678485,+	chr1:12221940-12222216	456371	upstream	0.00382064	0.970846	0.989311	DHRS3_antisense_proximal	antisense_proximal
chr1:12678414-12678485,+	chr1:12233380-12234171	444489	upstream	-0.156928	0.130918	0.3804	DHRS3_antisense_proximal	antisense_proximal
chr1:12678414-12678485,+	chr1:12399937-12400171	278389	upstream	-0.0320959	0.75877	0.899115	DHRS3_antisense_proximal	antisense_proximal
chr1:12678414-12678485,+	chr1:12532796-12533833	145008	upstream	0.16507	0.111852	0.348863	DHRS3_antisense_proximal	antisense_proximal
chr1:12678414-12678485,+	chr1:12535660-12536937	142142	upstream	-0.0535735	0.608068	0.818432	DHRS3_antisense_proximal	antisense_proximal
chr1:12678414-12678485,+	chr1:12540850-12541177	137497	upstream	-0.00373578	0.971493	0.989515	DHRS3_antisense_proximal	antisense_proximal
chr1:13910293-13910328,+	chr1:14084971-14085458	174756	downstream	0.0838558	0.421656	0.693149	PDPN	known_alternative_cds
chr1:13910293-13910328,+	chr1:14323660-14324261	413414	downstream	-0.0597177	0.567492	0.794694	PDPN	known_alternative_cds
chr1:14026677-14026700,+	chr1:14084971-14085458	58394	downstream	0.0929458	0.37292	0.65318	PRDM2	tss
chr1:14026677-14026700,+	chr1:14323660-14324261	297052	downstream	0.0970749	0.351965	0.634879	PRDM2	tss
chr1:14075890-14075934,+	chr1:14084971-14085458	9173	downstream	-0.274736	0.00736668	0.0661313	PRDM2	known_alternative_cds
chr1:14075890-14075934,+	chr1:14323660-14324261	247831	downstream	0.0912228	0.381884	0.660949	PRDM2	known_alternative_cds
chr1:14106496-14106700,+	chr1:14084971-14085458	21415	upstream	-0.0271261	0.79523	0.91665	PRDM2	exonic
chr1:14106496-14106700,+	chr1:14323660-14324261	217243	downstream	-0.0530926	0.611297	0.820391	PRDM2	exonic
chr1:14108954-14109146,+	chr1:14084971-14085458	23871	upstream	0.00511126	0.961005	0.985495	PRDM2	exonic
chr1:14108954-14109146,+	chr1:14323660-14324261	214787	downstream	-0.140827	0.175781	0.445607	PRDM2	exonic
chr1:14155558-14155618,+	chr1:14084971-14085458	70507	upstream	-0.127291	0.221482	0.503441	.	intergenic
chr1:14155558-14155618,+	chr1:14323660-14324261	168151	downstream	0.203251	0.0494388	0.218337	.	intergenic
chr1:14219295-14219348,+	chr1:14084971-14085458	134236	upstream	-0.0628697	0.547184	0.781953	.	intergenic
chr1:14219295-14219348,+	chr1:14323660-14324261	104422	downstream	0.217308	0.0353869	0.179195	.	intergenic
chr1:14219454-14219684,+	chr1:14084971-14085458	134529	upstream	-0.129632	0.213033	0.493117	.	intergenic
chr1:14219454-14219684,+	chr1:14323660-14324261	104129	downstream	0.262159	0.0106946	0.0844412	.	intergenic
chr1:14219830-14219884,+	chr1:14084971-14085458	134748	upstream	-0.0273044	0.793913	0.91599	.	intergenic
chr1:14219830-14219884,+	chr1:14323660-14324261	103910	downstream	0.176515	0.0887806	0.306619	.	intergenic
chr1:14220056-14220092,+	chr1:14084971-14085458	134979	upstream	-0.126406	0.224737	0.507202	.	intergenic
chr1:14220056-14220092,+	chr1:14323660-14324261	103679	downstream	0.0761564	0.465668	0.726348	.	intergenic
chr1:14925290-14925335,+	chr1:15273443-15273971	348295	downstream	0.0608877	0.559913	0.790125	KAZN	5_prime_UTR
chr1:15250581-15250672,+	chr1:15273443-15273971	22981	downstream	0.243043	0.0182566	0.118843	KAZN	known_alternative_cds
chr1:15250581-15250672,+	chr1:15523578-15524307	273030	downstream	-0.000636819	0.99514	0.998139	KAZN	known_alternative_cds
chr1:15250581-15250672,+	chr1:15556161-15556622	305843	downstream	0.100443	0.335426	0.620695	KAZN	known_alternative_cds
chr1:15250581-15250672,+	chr1:15599845-15600121	349390	downstream	-0.0931317	0.371961	0.652364	KAZN	known_alternative_cds
chr1:15250581-15250672,+	chr1:15611143-15611557	360661	downstream	-0.0690377	0.508497	0.756269	KAZN	known_alternative_cds
chr1:15250581-15250672,+	chr1:15649499-15649860	399021	downstream	0.0334444	0.748963	0.894408	KAZN	known_alternative_cds
chr1:15250581-15250672,+	chr1:15666930-15667203	416426	downstream	-0.285306	0.00531464	0.0532532	KAZN	known_alternative_cds
chr1:15250581-15250672,+	chr1:15744004-15744460	493529	downstream	0.145307	0.162298	0.427485	KAZN	known_alternative_cds
chr1:15256236-15256329,+	chr1:15273443-15273971	17342	downstream	0.565829	2.80219e-09	6.17378e-07	KAZN	known_alternative_cds
chr1:15256236-15256329,+	chr1:15523578-15524307	267391	downstream	0.0532747	0.610074	0.819568	KAZN	known_alternative_cds
chr1:15256236-15256329,+	chr1:15556161-15556622	300204	downstream	0.0133102	0.898682	0.96138	KAZN	known_alternative_cds
chr1:15256236-15256329,+	chr1:15599845-15600121	343751	downstream	-0.0991284	0.341823	0.626323	KAZN	known_alternative_cds
chr1:15256236-15256329,+	chr1:15611143-15611557	355022	downstream	0.00282584	0.978435	0.991998	KAZN	known_alternative_cds
chr1:15256236-15256329,+	chr1:15649499-15649860	393382	downstream	-0.0644208	0.537322	0.775322	KAZN	known_alternative_cds
chr1:15256236-15256329,+	chr1:15666930-15667203	410787	downstream	-0.12239	0.239931	0.524421	KAZN	known_alternative_cds
chr1:15256236-15256329,+	chr1:15744004-15744460	487890	downstream	0.186478	0.0719243	0.272138	KAZN	known_alternative_cds
chr1:15272219-15272341,+	chr1:15273443-15273971	1376	downstream	0.585071	5.91861e-10	1.65115e-07	KAZN	5_prime_UTR
chr1:15272219-15272341,+	chr1:15523578-15524307	251425	downstream	-0.0111116	0.91535	0.968045	KAZN	5_prime_UTR
chr1:15272219-15272341,+	chr1:15556161-15556622	284238	downstream	-0.138295	0.183757	0.456261	KAZN	5_prime_UTR
chr1:15272219-15272341,+	chr1:15599845-15600121	327785	downstream	-0.0739842	0.478524	0.735635	KAZN	5_prime_UTR
chr1:15272219-15272341,+	chr1:15611143-15611557	339056	downstream	0.0105771	0.919408	0.96963	KAZN	5_prime_UTR
chr1:15272219-15272341,+	chr1:15649499-15649860	377416	downstream	-0.14481	0.163755	0.429562	KAZN	5_prime_UTR
chr1:15272219-15272341,+	chr1:15666930-15667203	394821	downstream	-0.0747264	0.47411	0.732543	KAZN	5_prime_UTR
chr1:15272219-15272341,+	chr1:15744004-15744460	471924	downstream	0.184633	0.0748344	0.278351	KAZN	5_prime_UTR
chr1:15392387-15392598,+	chr1:15273443-15273971	118767	upstream	0.0670344	0.520906	0.764453	KAZN	intronic
chr1:15392387-15392598,+	chr1:15523578-15524307	131282	downstream	-0.0585932	0.574822	0.799159	KAZN	intronic
chr1:15392387-15392598,+	chr1:15556161-15556622	164095	downstream	0.11087	0.287408	0.574928	KAZN	intronic
chr1:15392387-15392598,+	chr1:15599845-15600121	207642	downstream	0.000422846	0.996773	0.998735	KAZN	intronic
chr1:15392387-15392598,+	chr1:15611143-15611557	218913	downstream	-0.0203068	0.845967	0.939025	KAZN	intronic
chr1:15392387-15392598,+	chr1:15649499-15649860	257273	downstream	0.0533697	0.609435	0.819233	KAZN	intronic
chr1:15392387-15392598,+	chr1:15666930-15667203	274678	downstream	0.053345	0.609601	0.819337	KAZN	intronic
chr1:15392387-15392598,+	chr1:15744004-15744460	351781	downstream	0.147488	0.15602	0.418735	KAZN	intronic
chr1:15479040-15479112,+	chr1:15273443-15273971	205441	upstream	-0.122266	0.240409	0.524928	TMEM51	tss
chr1:15479040-15479112,+	chr1:15523578-15524307	44608	downstream	0.0107684	0.917956	0.96907	TMEM51	tss
chr1:15479040-15479112,+	chr1:15556161-15556622	77421	downstream	-0.0489161	0.639646	0.836837	TMEM51	tss
chr1:15479040-15479112,+	chr1:15599845-15600121	120968	downstream	-0.0181234	0.862356	0.946153	TMEM51	tss
chr1:15479040-15479112,+	chr1:15611143-15611557	132239	downstream	-0.017892	0.864096	0.946824	TMEM51	tss
chr1:15479040-15479112,+	chr1:15649499-15649860	170599	downstream	0.035475	0.734272	0.887111	TMEM51	tss
chr1:15479040-15479112,+	chr1:15666930-15667203	188004	downstream	0.0512456	0.623766	0.827505	TMEM51	tss
chr1:15479040-15479112,+	chr1:15744004-15744460	265107	downstream	-0.112989	0.278236	0.565527	TMEM51	tss
chr1:15479040-15479112,+	chr1:15929772-15930461	451100	downstream	-0.0574423	0.58237	0.803625	TMEM51	tss
chr1:15479258-15479314,+	chr1:15273443-15273971	205690	upstream	0.181413	0.0801387	0.289369	TMEM51	5_prime_UTR
chr1:15479258-15479314,+	chr1:15523578-15524307	44359	downstream	-0.0182099	0.861705	0.945865	TMEM51	5_prime_UTR
chr1:15479258-15479314,+	chr1:15556161-15556622	77172	downstream	0.108293	0.29883	0.586143	TMEM51	5_prime_UTR
chr1:15479258-15479314,+	chr1:15599845-15600121	120719	downstream	0.151684	0.144451	0.401732	TMEM51	5_prime_UTR
chr1:15479258-15479314,+	chr1:15611143-15611557	131990	downstream	0.0184353	0.860011	0.945134	TMEM51	5_prime_UTR
chr1:15479258-15479314,+	chr1:15649499-15649860	170350	downstream	0.0532131	0.610487	0.819879	TMEM51	5_prime_UTR
chr1:15479258-15479314,+	chr1:15666930-15667203	187755	downstream	-0.0325265	0.755634	0.897744	TMEM51	5_prime_UTR
chr1:15479258-15479314,+	chr1:15744004-15744460	264858	downstream	0.0163823	0.875467	0.951694	TMEM51	5_prime_UTR
chr1:15479258-15479314,+	chr1:15929772-15930461	450851	downstream	-0.124852	0.230532	0.514255	TMEM51	5_prime_UTR
chr1:15479633-15479691,+	chr1:15273443-15273971	206031	upstream	-0.0970364	0.352157	0.635083	TMEM51	5_prime_UTR
chr1:15479633-15479691,+	chr1:15523578-15524307	44018	downstream	-0.136743	0.188773	0.462663	TMEM51	5_prime_UTR
chr1:15479633-15479691,+	chr1:15556161-15556622	76831	downstream	-0.0498923	0.632971	0.832908	TMEM51	5_prime_UTR
chr1:15479633-15479691,+	chr1:15599845-15600121	120378	downstream	0.0846095	0.417481	0.68988	TMEM51	5_prime_UTR
chr1:15479633-15479691,+	chr1:15611143-15611557	131649	downstream	0.15054	0.14754	0.406377	TMEM51	5_prime_UTR
chr1:15479633-15479691,+	chr1:15649499-15649860	170009	downstream	-0.124009	0.23372	0.517823	TMEM51	5_prime_UTR
chr1:15479633-15479691,+	chr1:15666930-15667203	187414	downstream	0.128751	0.216182	0.49701	TMEM51	5_prime_UTR
chr1:15479633-15479691,+	chr1:15744004-15744460	264517	downstream	-0.0976875	0.34892	0.6323	TMEM51	5_prime_UTR
chr1:15479633-15479691,+	chr1:15929772-15930461	450510	downstream	0.0599488	0.565991	0.793727	TMEM51	5_prime_UTR
chr1:15480223-15480270,+	chr1:15273443-15273971	206644	upstream	-0.226399	0.0282191	0.155986	TMEM51	known_alternative_tss
chr1:15480223-15480270,+	chr1:15523578-15524307	43405	downstream	0.0619256	0.55323	0.785846	TMEM51	known_alternative_tss
chr1:15480223-15480270,+	chr1:15556161-15556622	76218	downstream	0.0745121	0.475383	0.733553	TMEM51	known_alternative_tss
chr1:15480223-15480270,+	chr1:15599845-15600121	119765	downstream	-0.0191001	0.855017	0.943013	TMEM51	known_alternative_tss
chr1:15480223-15480270,+	chr1:15611143-15611557	131036	downstream	-0.0738912	0.479079	0.735995	TMEM51	known_alternative_tss
chr1:15480223-15480270,+	chr1:15649499-15649860	169396	downstream	-0.0048325	0.96313	0.986219	TMEM51	known_alternative_tss
chr1:15480223-15480270,+	chr1:15666930-15667203	186801	downstream	0.0912482	0.381751	0.660834	TMEM51	known_alternative_tss
chr1:15480223-15480270,+	chr1:15744004-15744460	263904	downstream	-0.0231829	0.824479	0.929506	TMEM51	known_alternative_tss
chr1:15480223-15480270,+	chr1:15929772-15930461	449897	downstream	0.242632	0.0184601	0.119665	TMEM51	known_alternative_tss
chr1:15573725-15573818,+	chr1:15273443-15273971	300158	upstream	0.258125	0.01201	0.0909635	FHAD1	tss
chr1:15573725-15573818,+	chr1:15523578-15524307	50109	upstream	-0.0445482	0.669857	0.853748	FHAD1	tss
chr1:15573725-15573818,+	chr1:15556161-15556622	17296	upstream	-0.170276	0.100838	0.329378	FHAD1	tss
chr1:15573725-15573818,+	chr1:15599845-15600121	26251	downstream	0.11821	0.256486	0.54288	FHAD1	tss
chr1:15573725-15573818,+	chr1:15611143-15611557	37522	downstream	0.0179052	0.863997	0.946763	FHAD1	tss
chr1:15573725-15573818,+	chr1:15649499-15649860	75882	downstream	-0.079166	0.448173	0.713374	FHAD1	tss
chr1:15573725-15573818,+	chr1:15666930-15667203	93287	downstream	-0.0590499	0.57184	0.797339	FHAD1	tss
chr1:15573725-15573818,+	chr1:15744004-15744460	170390	downstream	0.0803839	0.441199	0.708106	FHAD1	tss
chr1:15573725-15573818,+	chr1:15929772-15930461	356383	downstream	-0.0330329	0.751952	0.895772	FHAD1	tss
chr1:15736384-15736445,+	chr1:15273443-15273971	462805	upstream	-0.0229232	0.826413	0.930367	EFHD2	tss
chr1:15736384-15736445,+	chr1:15523578-15524307	212756	upstream	0.00547689	0.958218	0.984419	EFHD2	tss
chr1:15736384-15736445,+	chr1:15556161-15556622	179943	upstream	0.051191	0.624136	0.827683	EFHD2	tss
chr1:15736384-15736445,+	chr1:15599845-15600121	136396	upstream	-0.0750477	0.472206	0.731238	EFHD2	tss
chr1:15736384-15736445,+	chr1:15611143-15611557	125125	upstream	-0.118859	0.253863	0.54003	EFHD2	tss
chr1:15736384-15736445,+	chr1:15649499-15649860	86765	upstream	0.0236607	0.820921	0.928054	EFHD2	tss
chr1:15736384-15736445,+	chr1:15666930-15667203	69360	upstream	0.00284889	0.978259	0.991976	EFHD2	tss
chr1:15736384-15736445,+	chr1:15744004-15744460	7743	downstream	-0.0165756	0.87401	0.951088	EFHD2	tss
chr1:15736384-15736445,+	chr1:15929772-15930461	193736	downstream	0.191104	0.065027	0.256979	EFHD2	tss
chr1:15736384-15736445,+	chr1:16086687-16088552	351753	downstream	-0.0949834	0.362486	0.644069	EFHD2	tss
chr1:15736384-15736445,+	chr1:16107113-16107587	370887	downstream	-0.273888	0.00755809	0.0672372	EFHD2	tss
chr1:15736384-15736445,+	chr1:16121596-16122086	385355	downstream	-0.0766898	0.462541	0.72415	EFHD2	tss
chr1:15736384-15736445,+	chr1:16122855-16123494	386922	downstream	-0.245487	0.0170857	0.113858	EFHD2	tss
chr1:15736384-15736445,+	chr1:16125538-16126232	389611	downstream	-0.135965	0.191325	0.465898	EFHD2	tss
chr1:15736384-15736445,+	chr1:16161926-16164130	426078	downstream	0.32737	0.0012786	0.0197737	EFHD2	tss
chr1:15736384-15736445,+	chr1:16212747-16213394	476488	downstream	-0.197832	0.0559622	0.235029	EFHD2	tss
chr1:15753644-15753759,+	chr1:15273443-15273971	480136	upstream	-0.0664333	0.524659	0.766828	EFHD2	exonic
chr1:15753644-15753759,+	chr1:15523578-15524307	230087	upstream	0.013271	0.898979	0.961542	EFHD2	exonic
chr1:15753644-15753759,+	chr1:15556161-15556622	197274	upstream	-0.0287744	0.783084	0.910901	EFHD2	exonic
chr1:15753644-15753759,+	chr1:15599845-15600121	153727	upstream	0.287505	0.00495805	0.0507695	EFHD2	exonic
chr1:15753644-15753759,+	chr1:15611143-15611557	142456	upstream	0.0701851	0.50146	0.751638	EFHD2	exonic
chr1:15753644-15753759,+	chr1:15649499-15649860	104096	upstream	0.0547031	0.600514	0.814095	EFHD2	exonic
chr1:15753644-15753759,+	chr1:15666930-15667203	86691	upstream	0.124315	0.232559	0.516566	EFHD2	exonic
chr1:15753644-15753759,+	chr1:15744004-15744460	9588	upstream	-0.240162	0.0197249	0.124766	EFHD2	exonic
chr1:15753644-15753759,+	chr1:15929772-15930461	176405	downstream	0.0626245	0.548751	0.783049	EFHD2	exonic
chr1:15753644-15753759,+	chr1:16086687-16088552	334422	downstream	-0.0270538	0.795763	0.916884	EFHD2	exonic
chr1:15753644-15753759,+	chr1:16107113-16107587	353556	downstream	0.0370823	0.722711	0.881396	EFHD2	exonic
chr1:15753644-15753759,+	chr1:16121596-16122086	368024	downstream	0.122162	0.240814	0.525391	EFHD2	exonic
chr1:15753644-15753759,+	chr1:16122855-16123494	369591	downstream	-0.0305159	0.770308	0.904725	EFHD2	exonic
chr1:15753644-15753759,+	chr1:16125538-16126232	372280	downstream	-0.0106478	0.918871	0.969423	EFHD2	exonic
chr1:15753644-15753759,+	chr1:16161926-16164130	408747	downstream	-0.0512486	0.623746	0.827499	EFHD2	exonic
chr1:15753644-15753759,+	chr1:16212747-16213394	459157	downstream	0.132949	0.201455	0.478768	EFHD2	exonic
chr1:15755164-15755448,+	chr1:15273443-15273971	481606	upstream	-0.122791	0.238383	0.522779	EFHD2	3_prime_UTR
chr1:15755164-15755448,+	chr1:15523578-15524307	231557	upstream	-0.0206297	0.843548	0.938031	EFHD2	3_prime_UTR
chr1:15755164-15755448,+	chr1:15556161-15556622	198744	upstream	-0.0101504	0.922649	0.970828	EFHD2	3_prime_UTR
chr1:15755164-15755448,+	chr1:15599845-15600121	155197	upstream	-0.147856	0.154979	0.417259	EFHD2	3_prime_UTR
chr1:15755164-15755448,+	chr1:15611143-15611557	143926	upstream	-0.0877208	0.4005	0.676422	EFHD2	3_prime_UTR
chr1:15755164-15755448,+	chr1:15649499-15649860	105566	upstream	0.0672542	0.519537	0.763602	EFHD2	3_prime_UTR
chr1:15755164-15755448,+	chr1:15666930-15667203	88161	upstream	-0.115928	0.265843	0.552783	EFHD2	3_prime_UTR
chr1:15755164-15755448,+	chr1:15744004-15744460	11058	upstream	0.133775	0.198644	0.475205	EFHD2	3_prime_UTR
chr1:15755164-15755448,+	chr1:15929772-15930461	174935	downstream	0.178429	0.0853185	0.299798	EFHD2	3_prime_UTR
chr1:15755164-15755448,+	chr1:16086687-16088552	332952	downstream	-0.206107	0.0462616	0.210065	EFHD2	3_prime_UTR
chr1:15755164-15755448,+	chr1:16107113-16107587	352086	downstream	-0.255414	0.0129715	0.0954378	EFHD2	3_prime_UTR
chr1:15755164-15755448,+	chr1:16121596-16122086	366554	downstream	-0.0807874	0.438902	0.706355	EFHD2	3_prime_UTR
chr1:15755164-15755448,+	chr1:16122855-16123494	368121	downstream	-0.271787	0.00805178	0.0701618	EFHD2	3_prime_UTR
chr1:15755164-15755448,+	chr1:16125538-16126232	370810	downstream	-0.076035	0.466382	0.726826	EFHD2	3_prime_UTR
chr1:15755164-15755448,+	chr1:16161926-16164130	407277	downstream	0.248216	0.0158555	0.108515	EFHD2	3_prime_UTR
chr1:15755164-15755448,+	chr1:16212747-16213394	457687	downstream	-0.089818	0.389289	0.666917	EFHD2	3_prime_UTR
chr1:15756338-15756687,+	chr1:15273443-15273971	483064	upstream	-0.110392	0.289502	0.576958	EFHD2	3_prime_UTR
chr1:15756338-15756687,+	chr1:15523578-15524307	233015	upstream	0.0561538	0.590873	0.808588	EFHD2	3_prime_UTR
chr1:15756338-15756687,+	chr1:15556161-15556622	200202	upstream	0.0593757	0.569717	0.79598	EFHD2	3_prime_UTR
chr1:15756338-15756687,+	chr1:15599845-15600121	156655	upstream	-0.0802892	0.441739	0.708523	EFHD2	3_prime_UTR
chr1:15756338-15756687,+	chr1:15611143-15611557	145384	upstream	-0.0225744	0.829014	0.931541	EFHD2	3_prime_UTR
chr1:15756338-15756687,+	chr1:15649499-15649860	107024	upstream	0.0901154	0.387714	0.665592	EFHD2	3_prime_UTR
chr1:15756338-15756687,+	chr1:15666930-15667203	89619	upstream	0.116434	0.263751	0.550511	EFHD2	3_prime_UTR
chr1:15756338-15756687,+	chr1:15744004-15744460	12516	upstream	0.0749739	0.472643	0.731549	EFHD2	3_prime_UTR
chr1:15756338-15756687,+	chr1:15929772-15930461	173477	downstream	0.186734	0.071527	0.271321	EFHD2	3_prime_UTR
chr1:15756338-15756687,+	chr1:16086687-16088552	331494	downstream	-0.0943078	0.365926	0.647126	EFHD2	3_prime_UTR
chr1:15756338-15756687,+	chr1:16107113-16107587	350628	downstream	-0.300405	0.0032628	0.0381834	EFHD2	3_prime_UTR
chr1:15756338-15756687,+	chr1:16121596-16122086	365096	downstream	-0.112967	0.278332	0.565635	EFHD2	3_prime_UTR
chr1:15756338-15756687,+	chr1:16122855-16123494	366663	downstream	-0.306618	0.0026493	0.032975	EFHD2	3_prime_UTR
chr1:15756338-15756687,+	chr1:16125538-16126232	369352	downstream	-0.148497	0.153176	0.414637	EFHD2	3_prime_UTR
chr1:15756338-15756687,+	chr1:16161926-16164130	405819	downstream	0.330764	0.00112942	0.0180674	EFHD2	3_prime_UTR
chr1:15756338-15756687,+	chr1:16212747-16213394	456229	downstream	-0.240591	0.0195002	0.123832	EFHD2	3_prime_UTR
chr1:15851685-15851739,+	chr1:15523578-15524307	328068	upstream	-0.00140451	0.989281	0.995982	DNAJC16	proximal
chr1:15851685-15851739,+	chr1:15556161-15556622	295255	upstream	-0.0802873	0.44175	0.708538	DNAJC16	proximal
chr1:15851685-15851739,+	chr1:15599845-15600121	251708	upstream	-0.124513	0.231813	0.515672	DNAJC16	proximal
chr1:15851685-15851739,+	chr1:15611143-15611557	240437	upstream	-0.045994	0.659796	0.848105	DNAJC16	proximal
chr1:15851685-15851739,+	chr1:15649499-15649860	202077	upstream	0.0313692	0.76407	0.901719	DNAJC16	proximal
chr1:15851685-15851739,+	chr1:15666930-15667203	184672	upstream	-0.0332015	0.750727	0.895182	DNAJC16	proximal
chr1:15851685-15851739,+	chr1:15744004-15744460	107569	upstream	-0.096734	0.353667	0.636401	DNAJC16	proximal
chr1:15851685-15851739,+	chr1:15929772-15930461	78424	downstream	-0.246178	0.0167666	0.112473	DNAJC16	proximal
chr1:15851685-15851739,+	chr1:16086687-16088552	236441	downstream	0.0571895	0.584034	0.804517	DNAJC16	proximal
chr1:15851685-15851739,+	chr1:16107113-16107587	255575	downstream	0.281498	0.00598642	0.0575436	DNAJC16	proximal
chr1:15851685-15851739,+	chr1:16121596-16122086	270043	downstream	0.156408	0.132215	0.382399	DNAJC16	proximal
chr1:15851685-15851739,+	chr1:16122855-16123494	271610	downstream	0.25428	0.013393	0.0973365	DNAJC16	proximal
chr1:15851685-15851739,+	chr1:16125538-16126232	274299	downstream	0.102563	0.325276	0.611426	DNAJC16	proximal
chr1:15851685-15851739,+	chr1:16161926-16164130	310766	downstream	-0.0146333	0.888673	0.957434	DNAJC16	proximal
chr1:15851685-15851739,+	chr1:16212747-16213394	361176	downstream	0.119005	0.253279	0.539354	DNAJC16	proximal
chr1:15853343-15853404,+	chr1:15523578-15524307	329688	upstream	-0.127364	0.221214	0.503141	DNAJC16	tss
chr1:15853343-15853404,+	chr1:15556161-15556622	296875	upstream	-0.120118	0.248833	0.534453	DNAJC16	tss
chr1:15853343-15853404,+	chr1:15599845-15600121	253328	upstream	-0.0431537	0.679618	0.859191	DNAJC16	tss
chr1:15853343-15853404,+	chr1:15611143-15611557	242057	upstream	0.127624	0.220264	0.502022	DNAJC16	tss
chr1:15853343-15853404,+	chr1:15649499-15649860	203697	upstream	0.0227782	0.827495	0.930842	DNAJC16	tss
chr1:15853343-15853404,+	chr1:15666930-15667203	186292	upstream	-0.0815252	0.434719	0.703154	DNAJC16	tss
chr1:15853343-15853404,+	chr1:15744004-15744460	109189	upstream	0.090711	0.384572	0.663107	DNAJC16	tss
chr1:15853343-15853404,+	chr1:15929772-15930461	76804	downstream	-0.223	0.0307398	0.164486	DNAJC16	tss
chr1:15853343-15853404,+	chr1:16086687-16088552	234821	downstream	-0.0291484	0.780335	0.909692	DNAJC16	tss
chr1:15853343-15853404,+	chr1:16107113-16107587	253955	downstream	0.20217	0.0506878	0.221571	DNAJC16	tss
chr1:15853343-15853404,+	chr1:16121596-16122086	268423	downstream	0.171422	0.0985326	0.325039	DNAJC16	tss
chr1:15853343-15853404,+	chr1:16122855-16123494	269990	downstream	0.224396	0.0296825	0.160974	DNAJC16	tss
chr1:15853343-15853404,+	chr1:16125538-16126232	272679	downstream	0.187907	0.0697331	0.267383	DNAJC16	tss
chr1:15853343-15853404,+	chr1:16161926-16164130	309146	downstream	-0.382393	0.000142696	0.00395011	DNAJC16	tss
chr1:15853343-15853404,+	chr1:16212747-16213394	359556	downstream	0.128596	0.216741	0.497793	DNAJC16	tss
chr1:15930208-15930228,+	chr1:15523578-15524307	406554	upstream	-0.106729	0.3059	0.592965	RP4-680D5.2_antisense_proximal	antisense_proximal
chr1:15930208-15930228,+	chr1:15556161-15556622	373741	upstream	-0.0245338	0.814429	0.925169	RP4-680D5.2_antisense_proximal	antisense_proximal
chr1:15930208-15930228,+	chr1:15599845-15600121	330194	upstream	0.117551	0.259164	0.54571	RP4-680D5.2_antisense_proximal	antisense_proximal
chr1:15930208-15930228,+	chr1:15611143-15611557	318923	upstream	0.126123	0.225786	0.508454	RP4-680D5.2_antisense_proximal	antisense_proximal
chr1:15930208-15930228,+	chr1:15649499-15649860	280563	upstream	0.148156	0.154134	0.416054	RP4-680D5.2_antisense_proximal	antisense_proximal
chr1:15930208-15930228,+	chr1:15666930-15667203	263158	upstream	0.161923	0.118947	0.360989	RP4-680D5.2_antisense_proximal	antisense_proximal
chr1:15930208-15930228,+	chr1:15744004-15744460	186055	upstream	-0.0853956	0.413152	0.686268	RP4-680D5.2_antisense_proximal	antisense_proximal
chr1:15930208-15930228,+	chr1:15929772-15930461	62	upstream	0.576013	1.24602e-09	3.10555e-07	RP4-680D5.2_antisense_proximal	antisense_proximal
chr1:15930208-15930228,+	chr1:16086687-16088552	157955	downstream	-0.0864157	0.407573	0.681944	RP4-680D5.2_antisense_proximal	antisense_proximal
chr1:15930208-15930228,+	chr1:16107113-16107587	177089	downstream	-0.109449	0.293669	0.581034	RP4-680D5.2_antisense_proximal	antisense_proximal
chr1:15930208-15930228,+	chr1:16121596-16122086	191557	downstream	0.155856	0.133603	0.384655	RP4-680D5.2_antisense_proximal	antisense_proximal
chr1:15930208-15930228,+	chr1:16122855-16123494	193124	downstream	0.0397627	0.70357	0.871621	RP4-680D5.2_antisense_proximal	antisense_proximal
chr1:15930208-15930228,+	chr1:16125538-16126232	195813	downstream	0.0111596	0.914985	0.967898	RP4-680D5.2_antisense_proximal	antisense_proximal
chr1:15930208-15930228,+	chr1:16161926-16164130	232280	downstream	-0.0582211	0.577257	0.800557	RP4-680D5.2_antisense_proximal	antisense_proximal
chr1:15930208-15930228,+	chr1:16212747-16213394	282690	downstream	-0.143808	0.166722	0.433582	RP4-680D5.2_antisense_proximal	antisense_proximal
chr1:15943928-15944065,+	chr1:15523578-15524307	420283	upstream	-0.084419	0.418534	0.690662	DDI2	tss
chr1:15943928-15944065,+	chr1:15556161-15556622	387470	upstream	-0.0781135	0.454249	0.718074	DDI2	tss
chr1:15943928-15944065,+	chr1:15599845-15600121	343923	upstream	-0.165241	0.111476	0.348204	DDI2	tss
chr1:15943928-15944065,+	chr1:15611143-15611557	332652	upstream	0.0280649	0.788306	0.913486	DDI2	tss
chr1:15943928-15944065,+	chr1:15649499-15649860	294292	upstream	-0.120064	0.24905	0.534685	DDI2	tss
chr1:15943928-15944065,+	chr1:15666930-15667203	276887	upstream	-0.158572	0.126881	0.373898	DDI2	tss
chr1:15943928-15944065,+	chr1:15744004-15744460	199784	upstream	0.257155	0.0123465	0.0925456	DDI2	tss
chr1:15943928-15944065,+	chr1:15929772-15930461	13791	upstream	-0.147353	0.156401	0.419254	DDI2	tss
chr1:15943928-15944065,+	chr1:16086687-16088552	144226	downstream	0.0113335	0.913666	0.967308	DDI2	tss
chr1:15943928-15944065,+	chr1:16107113-16107587	163360	downstream	0.0626065	0.548866	0.783113	DDI2	tss
chr1:15943928-15944065,+	chr1:16121596-16122086	177828	downstream	-0.0860511	0.409562	0.683413	DDI2	tss
chr1:15943928-15944065,+	chr1:16122855-16123494	179395	downstream	-0.0266086	0.799053	0.918406	DDI2	tss
chr1:15943928-15944065,+	chr1:16125538-16126232	182084	downstream	-0.0058371	0.955472	0.983494	DDI2	tss
chr1:15943928-15944065,+	chr1:16161926-16164130	218551	downstream	-0.232125	0.0243684	0.142451	DDI2	tss
chr1:15943928-15944065,+	chr1:16212747-16213394	268961	downstream	-0.0751247	0.471751	0.730931	DDI2	tss
chr1:15944241-15944269,+	chr1:15523578-15524307	420578	upstream	0.0342806	0.742903	0.891437	DDI2	exonic
chr1:15944241-15944269,+	chr1:15556161-15556622	387765	upstream	-0.196093	0.0582001	0.240659	DDI2	exonic
chr1:15944241-15944269,+	chr1:15599845-15600121	344218	upstream	0.0822972	0.430367	0.699999	DDI2	exonic
chr1:15944241-15944269,+	chr1:15611143-15611557	332947	upstream	0.270601	0.00834267	0.0717775	DDI2	exonic
chr1:15944241-15944269,+	chr1:15649499-15649860	294587	upstream	0.162167	0.118386	0.359923	DDI2	exonic
chr1:15944241-15944269,+	chr1:15666930-15667203	277182	upstream	0.0589604	0.572424	0.797641	DDI2	exonic
chr1:15944241-15944269,+	chr1:15744004-15744460	200079	upstream	-0.0459233	0.660287	0.848364	DDI2	exonic
chr1:15944241-15944269,+	chr1:15929772-15930461	14086	upstream	-0.150404	0.147909	0.406897	DDI2	exonic
chr1:15944241-15944269,+	chr1:16086687-16088552	143931	downstream	-0.00396848	0.969719	0.988798	DDI2	exonic
chr1:15944241-15944269,+	chr1:16107113-16107587	163065	downstream	0.351932	0.000504355	0.0100965	DDI2	exonic
chr1:15944241-15944269,+	chr1:16121596-16122086	177533	downstream	0.0532294	0.610377	0.819799	DDI2	exonic
chr1:15944241-15944269,+	chr1:16122855-16123494	179100	downstream	0.328004	0.00124942	0.0194381	DDI2	exonic
chr1:15944241-15944269,+	chr1:16125538-16126232	181789	downstream	0.223817	0.0301173	0.162495	DDI2	exonic
chr1:15944241-15944269,+	chr1:16161926-16164130	218256	downstream	-0.188114	0.0694206	0.266712	DDI2	exonic
chr1:15944241-15944269,+	chr1:16212747-16213394	268666	downstream	0.151519	0.144893	0.40239	DDI2	exonic
chr1:16010788-16010820,+	chr1:15523578-15524307	487145	upstream	0.137796	0.185358	0.458095	PLEKHM2	tss
chr1:16010788-16010820,+	chr1:15556161-15556622	454332	upstream	0.124136	0.23324	0.517272	PLEKHM2	tss
chr1:16010788-16010820,+	chr1:15599845-15600121	410785	upstream	-0.0949049	0.362885	0.644396	PLEKHM2	tss
chr1:16010788-16010820,+	chr1:15611143-15611557	399514	upstream	-0.118566	0.255048	0.5413	PLEKHM2	tss
chr1:16010788-16010820,+	chr1:15649499-15649860	361154	upstream	-0.140291	0.17745	0.447832	PLEKHM2	tss
chr1:16010788-16010820,+	chr1:15666930-15667203	343749	upstream	-0.090005	0.388298	0.666136	PLEKHM2	tss
chr1:16010788-16010820,+	chr1:15744004-15744460	266646	upstream	0.374966	0.000196395	0.00499193	PLEKHM2	tss
chr1:16010788-16010820,+	chr1:15929772-15930461	80653	upstream	-0.0219738	0.833497	0.933563	PLEKHM2	tss
chr1:16010788-16010820,+	chr1:16086687-16088552	77364	downstream	-0.0989521	0.342686	0.627054	PLEKHM2	tss
chr1:16010788-16010820,+	chr1:16107113-16107587	96498	downstream	-0.176639	0.0885519	0.306146	PLEKHM2	tss
chr1:16010788-16010820,+	chr1:16121596-16122086	110966	downstream	-0.256037	0.0127445	0.0943558	PLEKHM2	tss
chr1:16010788-16010820,+	chr1:16122855-16123494	112533	downstream	-0.276529	0.00697566	0.0638185	PLEKHM2	tss
chr1:16010788-16010820,+	chr1:16125538-16126232	115222	downstream	-0.168644	0.104196	0.335437	PLEKHM2	tss
chr1:16010788-16010820,+	chr1:16161926-16164130	151689	downstream	0.187778	0.0699277	0.267816	PLEKHM2	tss
chr1:16010788-16010820,+	chr1:16212747-16213394	202099	downstream	-0.20167	0.0512738	0.223045	PLEKHM2	tss
chr1:16010788-16010820,+	chr1:16485453-16486049	474989	downstream	-0.00909054	0.930704	0.97395	PLEKHM2	tss
chr1:16010788-16010820,+	chr1:16508371-16508824	497727	downstream	-0.0300372	0.773814	0.906425	PLEKHM2	tss
chr1:16010995-16011078,+	chr1:15523578-15524307	487400	upstream	0.152797	0.141494	0.397165	PLEKHM2	exonic
chr1:16010995-16011078,+	chr1:15556161-15556622	454587	upstream	0.070789	0.497776	0.749014	PLEKHM2	exonic
chr1:16010995-16011078,+	chr1:15599845-15600121	411040	upstream	0.00543684	0.958523	0.984536	PLEKHM2	exonic
chr1:16010995-16011078,+	chr1:15611143-15611557	399769	upstream	-0.115356	0.268229	0.555311	PLEKHM2	exonic
chr1:16010995-16011078,+	chr1:15649499-15649860	361409	upstream	-0.0415366	0.691002	0.865327	PLEKHM2	exonic
chr1:16010995-16011078,+	chr1:15666930-15667203	344004	upstream	0.0253062	0.808696	0.922455	PLEKHM2	exonic
chr1:16010995-16011078,+	chr1:15744004-15744460	266901	upstream	0.0920788	0.377415	0.656976	PLEKHM2	exonic
chr1:16010995-16011078,+	chr1:15929772-15930461	80908	upstream	0.113151	0.277542	0.564879	PLEKHM2	exonic
chr1:16010995-16011078,+	chr1:16086687-16088552	77109	downstream	-0.243749	0.0179114	0.117378	PLEKHM2	exonic
chr1:16010995-16011078,+	chr1:16107113-16107587	96243	downstream	-0.256756	0.0124874	0.0931967	PLEKHM2	exonic
chr1:16010995-16011078,+	chr1:16121596-16122086	110711	downstream	-0.140263	0.177536	0.447942	PLEKHM2	exonic
chr1:16010995-16011078,+	chr1:16122855-16123494	112278	downstream	-0.231717	0.0246272	0.143451	PLEKHM2	exonic
chr1:16010995-16011078,+	chr1:16125538-16126232	114967	downstream	-0.1278	0.219623	0.501316	PLEKHM2	exonic
chr1:16010995-16011078,+	chr1:16161926-16164130	151434	downstream	0.132501	0.202989	0.480596	PLEKHM2	exonic
chr1:16010995-16011078,+	chr1:16212747-16213394	201844	downstream	-0.121597	0.243013	0.527824	PLEKHM2	exonic
chr1:16010995-16011078,+	chr1:16485453-16486049	474734	downstream	-0.0968308	0.353183	0.635976	PLEKHM2	exonic
chr1:16010995-16011078,+	chr1:16508371-16508824	497472	downstream	-0.113313	0.276853	0.564183	PLEKHM2	exonic
chr1:16062750-16062793,+	chr1:15599845-15600121	462723	upstream	0.202855	0.0498936	0.21948	SLC25A34	proximal
chr1:16062750-16062793,+	chr1:15611143-15611557	451452	upstream	0.216189	0.0363665	0.182171	SLC25A34	proximal
chr1:16062750-16062793,+	chr1:15649499-15649860	413092	upstream	0.194759	0.0599653	0.24492	SLC25A34	proximal
chr1:16062750-16062793,+	chr1:15666930-15667203	395687	upstream	0.283749	0.00558088	0.05501	SLC25A34	proximal
chr1:16062750-16062793,+	chr1:15744004-15744460	318584	upstream	-0.551641	8.28697e-09	1.57709e-06	SLC25A34	proximal
chr1:16062750-16062793,+	chr1:15929772-15930461	132591	upstream	0.0758849	0.467265	0.727536	SLC25A34	proximal
chr1:16062750-16062793,+	chr1:16086687-16088552	25426	downstream	0.142388	0.170994	0.439313	SLC25A34	proximal
chr1:16062750-16062793,+	chr1:16107113-16107587	44560	downstream	0.0597676	0.567168	0.794459	SLC25A34	proximal
chr1:16062750-16062793,+	chr1:16121596-16122086	59028	downstream	0.127366	0.221205	0.503134	SLC25A34	proximal
chr1:16062750-16062793,+	chr1:16122855-16123494	60595	downstream	0.369784	0.000244323	0.00590365	SLC25A34	proximal
chr1:16062750-16062793,+	chr1:16125538-16126232	63284	downstream	0.163569	0.115194	0.354453	SLC25A34	proximal
chr1:16062750-16062793,+	chr1:16161926-16164130	99751	downstream	0.0156524	0.880974	0.954111	SLC25A34	proximal
chr1:16062750-16062793,+	chr1:16212747-16213394	150161	downstream	0.306438	0.00266544	0.0331131	SLC25A34	proximal
chr1:16062750-16062793,+	chr1:16485453-16486049	423051	downstream	-0.286834	0.00506452	0.0515398	SLC25A34	proximal
chr1:16062750-16062793,+	chr1:16508371-16508824	445789	downstream	-0.160228	0.122912	0.367505	SLC25A34	proximal
chr1:16068993-16069046,+	chr1:15599845-15600121	468963	upstream	0.254247	0.0134053	0.0973957	TMEM82	tss
chr1:16068993-16069046,+	chr1:15611143-15611557	457692	upstream	0.246929	0.0164259	0.111144	TMEM82	tss
chr1:16068993-16069046,+	chr1:15649499-15649860	419332	upstream	0.172922	0.0955755	0.319465	TMEM82	tss
chr1:16068993-16069046,+	chr1:15666930-15667203	401927	upstream	0.306658	0.0026457	0.0329408	TMEM82	tss
chr1:16068993-16069046,+	chr1:15744004-15744460	324824	upstream	-0.56414	3.19681e-09	6.89297e-07	TMEM82	tss
chr1:16068993-16069046,+	chr1:15929772-15930461	138831	upstream	0.152865	0.141316	0.396851	TMEM82	tss
chr1:16068993-16069046,+	chr1:16086687-16088552	19186	downstream	0.0853346	0.413487	0.686586	TMEM82	tss
chr1:16068993-16069046,+	chr1:16107113-16107587	38320	downstream	0.00592482	0.954804	0.983254	TMEM82	tss
chr1:16068993-16069046,+	chr1:16121596-16122086	52788	downstream	0.113473	0.276169	0.563492	TMEM82	tss
chr1:16068993-16069046,+	chr1:16122855-16123494	54355	downstream	0.328112	0.00124456	0.0193826	TMEM82	tss
chr1:16068993-16069046,+	chr1:16125538-16126232	57044	downstream	0.102239	0.326811	0.612734	TMEM82	tss
chr1:16068993-16069046,+	chr1:16161926-16164130	93511	downstream	0.0395086	0.705376	0.872578	TMEM82	tss
chr1:16068993-16069046,+	chr1:16212747-16213394	143921	downstream	0.263461	0.0102976	0.0823718	TMEM82	tss
chr1:16068993-16069046,+	chr1:16485453-16486049	416811	downstream	-0.299982	0.00330883	0.0385398	TMEM82	tss
chr1:16068993-16069046,+	chr1:16508371-16508824	439549	downstream	-0.170439	0.100507	0.328749	TMEM82	tss
chr1:16082379-16082389,+	chr1:15599845-15600121	482358	upstream	-0.0510011	0.625425	0.828522	FBLIM1	proximal
chr1:16082379-16082389,+	chr1:15611143-15611557	471087	upstream	-0.0147261	0.887971	0.957109	FBLIM1	proximal
chr1:16082379-16082389,+	chr1:15649499-15649860	432727	upstream	0.197283	0.0566613	0.236681	FBLIM1	proximal
chr1:16082379-16082389,+	chr1:15666930-15667203	415322	upstream	-0.00514984	0.960711	0.985449	FBLIM1	proximal
chr1:16082379-16082389,+	chr1:15744004-15744460	338219	upstream	-0.127293	0.221475	0.503436	FBLIM1	proximal
chr1:16082379-16082389,+	chr1:15929772-15930461	152226	upstream	0.0932371	0.371418	0.651899	FBLIM1	proximal
chr1:16082379-16082389,+	chr1:16086687-16088552	5791	downstream	0.00566011	0.956821	0.983972	FBLIM1	proximal
chr1:16082379-16082389,+	chr1:16107113-16107587	24925	downstream	0.0129255	0.901596	0.962642	FBLIM1	proximal
chr1:16082379-16082389,+	chr1:16121596-16122086	39393	downstream	-0.0632563	0.544718	0.780276	FBLIM1	proximal
chr1:16082379-16082389,+	chr1:16122855-16123494	40960	downstream	-0.039333	0.706626	0.873229	FBLIM1	proximal
chr1:16082379-16082389,+	chr1:16125538-16126232	43649	downstream	0.0410258	0.694612	0.867279	FBLIM1	proximal
chr1:16082379-16082389,+	chr1:16161926-16164130	80116	downstream	-0.0808836	0.438355	0.705942	FBLIM1	proximal
chr1:16082379-16082389,+	chr1:16212747-16213394	130526	downstream	0.19448	0.0603396	0.2458	FBLIM1	proximal
chr1:16082379-16082389,+	chr1:16485453-16486049	403416	downstream	-0.244373	0.0176114	0.116129	FBLIM1	proximal
chr1:16082379-16082389,+	chr1:16508371-16508824	426154	downstream	-0.177596	0.0868124	0.302631	FBLIM1	proximal
chr1:16082807-16082885,+	chr1:15599845-15600121	482812	upstream	-0.0404666	0.698573	0.869187	FBLIM1	proximal
chr1:16082807-16082885,+	chr1:15611143-15611557	471541	upstream	0.20707	0.0452296	0.207241	FBLIM1	proximal
chr1:16082807-16082885,+	chr1:15649499-15649860	433181	upstream	-0.0754095	0.470067	0.729655	FBLIM1	proximal
chr1:16082807-16082885,+	chr1:15666930-15667203	415776	upstream	-0.00566842	0.956758	0.98394	FBLIM1	proximal
chr1:16082807-16082885,+	chr1:15744004-15744460	338673	upstream	0.0994682	0.340162	0.624798	FBLIM1	proximal
chr1:16082807-16082885,+	chr1:15929772-15930461	152680	upstream	-0.217209	0.0354726	0.179485	FBLIM1	proximal
chr1:16082807-16082885,+	chr1:16086687-16088552	5337	downstream	0.000949695	0.992752	0.997215	FBLIM1	proximal
chr1:16082807-16082885,+	chr1:16107113-16107587	24471	downstream	0.279059	0.00645539	0.0604876	FBLIM1	proximal
chr1:16082807-16082885,+	chr1:16121596-16122086	38939	downstream	0.0845076	0.418044	0.690287	FBLIM1	proximal
chr1:16082807-16082885,+	chr1:16122855-16123494	40506	downstream	0.0940258	0.367368	0.648345	FBLIM1	proximal
chr1:16082807-16082885,+	chr1:16125538-16126232	43195	downstream	0.0153653	0.883142	0.955038	FBLIM1	proximal
chr1:16082807-16082885,+	chr1:16161926-16164130	79662	downstream	-0.209139	0.043075	0.201443	FBLIM1	proximal
chr1:16082807-16082885,+	chr1:16212747-16213394	130072	downstream	0.110488	0.289082	0.576545	FBLIM1	proximal
chr1:16082807-16082885,+	chr1:16485453-16486049	402962	downstream	0.192275	0.0633692	0.253055	FBLIM1	proximal
chr1:16082807-16082885,+	chr1:16508371-16508824	425700	downstream	0.114085	0.273572	0.56091	FBLIM1	proximal
chr1:16083105-16083167,+	chr1:15599845-15600121	483103	upstream	0.274468	0.00742668	0.066472	FBLIM1	tss
chr1:16083105-16083167,+	chr1:15611143-15611557	471832	upstream	0.127062	0.22232	0.504403	FBLIM1	tss
chr1:16083105-16083167,+	chr1:15649499-15649860	433472	upstream	0.126565	0.224149	0.506539	FBLIM1	tss
chr1:16083105-16083167,+	chr1:15666930-15667203	416067	upstream	0.278798	0.00650739	0.0608048	FBLIM1	tss
chr1:16083105-16083167,+	chr1:15744004-15744460	338964	upstream	-0.531817	3.47295e-08	5.22156e-06	FBLIM1	tss
chr1:16083105-16083167,+	chr1:15929772-15930461	152971	upstream	0.191007	0.0651648	0.257281	FBLIM1	tss
chr1:16083105-16083167,+	chr1:16086687-16088552	5046	downstream	0.068023	0.514764	0.760278	FBLIM1	tss
chr1:16083105-16083167,+	chr1:16107113-16107587	24180	downstream	0.0789529	0.449399	0.714299	FBLIM1	tss
chr1:16083105-16083167,+	chr1:16121596-16122086	38648	downstream	0.145661	0.161265	0.426003	FBLIM1	tss
chr1:16083105-16083167,+	chr1:16122855-16123494	40215	downstream	0.273156	0.00772704	0.06822	FBLIM1	tss
chr1:16083105-16083167,+	chr1:16125538-16126232	42904	downstream	0.208745	0.0434792	0.202572	FBLIM1	tss
[truncated: 341,700+ more rows]
