# Supplementary material for: Characterization of the enhancer and promoter landscape of inflammatory bowel disease from human colon biopsies
Source: Nat Commun. 2018 Apr 25;9:1661. doi: 10.1038/s41467-018-03766-z (PMC5916929; doi:10.1038/s41467-018-03766-z)
Supplement: Supplementary file 16 — Supplementary Data 14 [file 41467_2018_3766_MOESM16_ESM.xlsx]

## Sheet: Info
Enhancer clusters and enhancer singletons
chromosome	chromosome of enhancer cluster or singleton
start anchor	the center position of the first (the most left , in terms of genomic location) enhancer member in the cluster
end anchor	the center position of the last (the most right , in terms of genomic location) enhancer member in the cluster
enhancer member	enhancer identifiers for enhancer member(s)
number of enhancer member(s)	number of enhancers in enhancer cluster or singleton. Enhancer clusters with more than two members are filled with light red color

## Sheet: Enhancer Cluster and singletons
chromosome	start anchor	end anchor	enhancer member	number of enhancer member(s)
chr15	59823442	59889040	chr15:59823326-59823588|chr15:59824726-59826109|chr15:59827434-59827764|chr15:59832812-59833226|chr15:59836038-59836394|chr15:59837898-59838166|chr15:59846708-59847581|chr15:59859599-59860084|chr15:59872276-59872510|chr15:59879241-59879830|chr15:59883541-59884403|chr15:59885476-59886222|chr15:59888989-59889333	13
chr1	118176686	118229177	chr1:118174112-118176956|chr1:118181320-118181888|chr1:118185129-118186005|chr1:118187375-118187757|chr1:118196613-118198190|chr1:118198644-118199599|chr1:118201248-118202005|chr1:118206220-118207528|chr1:118208170-118208762|chr1:118221270-118221484|chr1:118228944-118229323	11
chr20	48887249	48929689	chr20:48887197-48887423|chr20:48890171-48890581|chr20:48900407-48901040|chr20:48902071-48902376|chr20:48902441-48902809|chr20:48903190-48903602|chr20:48913648-48913860|chr20:48921858-48922261|chr20:48922474-48923038|chr20:48924894-48925754|chr20:48929501-48929837	11
chr15	59552511	59606122	chr15:59552348-59552744|chr15:59561107-59561685|chr15:59566420-59567202|chr15:59568363-59569240|chr15:59575844-59576635|chr15:59577228-59577492|chr15:59582879-59583625|chr15:59592199-59592931|chr15:59597431-59598083|chr15:59605547-59606346	10
chr1	95045570	95087086	chr1:95045484-95045897|chr1:95047630-95048124|chr1:95058681-95059138|chr1:95060203-95060428|chr1:95064764-95065594|chr1:95067277-95068312|chr1:95073649-95074163|chr1:95074791-95075199|chr1:95086959-95087288	9
chr11	86262565	86297628	chr11:86262209-86262680|chr11:86269023-86269517|chr11:86270032-86270245|chr11:86278358-86278973|chr11:86280405-86280765|chr11:86281608-86281939|chr11:86288627-86289047|chr11:86289058-86289757|chr11:86297220-86298240	9
chr14	106338031	106380562	chr14:106337980-106338205|chr14:106338341-106338467|chr14:106349734-106350166|chr14:106354431-106356634|chr14:106356974-106357518|chr14:106360079-106363491|chr14:106363836-106366064|chr14:106372890-106375027|chr14:106379012-106381365	9
chr6	12324608	12367913	chr6:12324376-12324746|chr6:12332074-12332633|chr6:12339254-12339675|chr6:12341980-12342720|chr6:12348855-12349730|chr6:12363952-12364878|chr6:12365448-12366100|chr6:12367016-12367391|chr6:12367774-12367968	9
chr10	114119899	114162873	chr10:114119727-114119992|chr10:114121350-114122539|chr10:114123599-114124130|chr10:114129252-114129464|chr10:114142992-114143662|chr10:114143971-114144507|chr10:114151106-114151799|chr10:114162595-114163116	8
chr19	10843401	10868811	chr19:10843305-10843861|chr19:10849462-10850234|chr19:10851360-10852212|chr19:10853187-10853566|chr19:10858017-10861144|chr19:10863845-10864324|chr19:10867414-10867815|chr19:10868657-10868913	8
chr2	47195240	47226468	chr2:47195086-47196054|chr2:47197732-47198456|chr2:47209510-47209772|chr2:47210385-47211165|chr2:47214702-47215030|chr2:47223576-47224089|chr2:47225117-47225578|chr2:47226095-47227196	8
chr2	70191743	70238633	chr2:70191303-70192046|chr2:70204362-70204662|chr2:70212493-70213240|chr2:70222582-70223003|chr2:70224344-70224839|chr2:70226824-70227216|chr2:70236893-70238214|chr2:70238433-70238714	8
chr2	89130800	89155221	chr2:89130721-89131106|chr2:89133237-89133474|chr2:89133609-89133839|chr2:89140181-89140437|chr2:89142217-89142800|chr2:89143401-89143879|chr2:89145105-89146114|chr2:89154470-89155469	8
chr21	46712540	46738981	chr21:46712109-46713370|chr21:46714237-46715644|chr21:46719499-46720079|chr21:46721909-46722397|chr21:46726824-46727339|chr21:46728132-46728635|chr21:46737401-46737922|chr21:46738699-46739147	8
chr6	6684260	6721865	chr6:6683916-6684488|chr6:6686733-6687823|chr6:6697520-6698083|chr6:6700015-6700592|chr6:6712188-6713764|chr6:6717215-6717442|chr6:6718280-6718540|chr6:6721781-6722205	8
chr11	48008456	48053753	chr11:48008235-48008832|chr11:48020207-48021285|chr11:48022983-48023674|chr11:48026801-48028639|chr11:48034784-48035610|chr11:48041710-48042176|chr11:48053602-48054012	7
chr13	106736509	106756341	chr13:106736125-106736906|chr13:106739637-106739993|chr13:106747730-106748603|chr13:106748708-106749558|chr13:106751283-106751656|chr13:106751721-106753465|chr13:106756124-106756873	7
chr14	35801494	35835562	chr14:35801435-35801709|chr14:35802269-35802734|chr14:35805252-35806533|chr14:35809106-35809288|chr14:35810179-35811626|chr14:35825266-35825819|chr14:35835435-35835972	7
chr14	62019778	62032770	chr14:62019623-62020052|chr14:62020479-62020833|chr14:62026007-62026853|chr14:62028378-62029128|chr14:62029536-62030150|chr14:62031105-62031688|chr14:62032617-62033118	7
chr15	45730179	45748955	chr15:45729961-45730318|chr15:45730361-45731004|chr15:45731646-45732446|chr15:45737450-45738352|chr15:45739422-45739675|chr15:45741393-45743986|chr15:45748228-45749507	7
chr19	42282122	42308571	chr19:42281714-42282253|chr19:42283610-42283867|chr19:42289430-42289915|chr19:42303368-42303863|chr19:42304538-42305218|chr19:42305452-42306061|chr19:42308398-42308734	7
chr3	171785297	171831674	chr3:171784176-171785761|chr3:171791133-171792188|chr3:171802162-171803377|chr3:171812866-171813383|chr3:171817398-171818063|chr3:171824789-171825960|chr3:171831489-171832033	7
chr5	148802328	148851445	chr5:148802105-148803394|chr5:148809746-148812599|chr5:148819406-148819779|chr5:148825460-148825686|chr5:148832735-148833067|chr5:148844275-148845070|chr5:148851081-148851643	7
chr6	3360597	3408322	chr6:3360438-3360673|chr6:3363142-3363893|chr6:3376603-3377539|chr6:3384758-3385326|chr6:3385630-3387114|chr6:3399301-3399977|chr6:3407914-3409137	7
chr6	109055059	109072693	chr6:109054925-109055312|chr6:109055653-109055899|chr6:109057108-109057580|chr6:109059121-109059869|chr6:109059876-109060110|chr6:109067579-109068213|chr6:109072588-109072877	7
chr6	138111627	138141048	chr6:138111410-138111937|chr6:138115103-138115643|chr6:138115652-138115961|chr6:138122893-138123244|chr6:138132331-138133057|chr6:138133066-138133386|chr6:138140977-138141331	7
chr9	22088805	22124780	chr9:22088557-22088971|chr9:22098630-22099140|chr9:22102606-22103119|chr9:22114747-22115533|chr9:22115535-22116538|chr9:22117487-22118999|chr9:22124694-22125010	7
chr9	110349945	110383186	chr9:110349464-110351327|chr9:110354898-110356033|chr9:110360964-110361099|chr9:110361686-110362085|chr9:110368496-110369000|chr9:110376956-110378148|chr9:110383007-110383507	7
chrX	13020773	13048141	chrX:13020465-13021108|chrX:13026251-13026686|chrX:13031612-13032159|chrX:13041800-13042102|chrX:13042138-13042550|chrX:13046936-13047201|chrX:13047913-13049094	7
chr1	84719807	84738303	chr1:84719472-84720119|chr1:84720419-84720845|chr1:84726545-84727076|chr1:84731636-84731868|chr1:84732070-84733291|chr1:84737903-84738877	6
chr1	203247667	203269419	chr1:203247232-203248065|chr1:203255176-203256029|chr1:203256221-203257375|chr1:203258654-203260079|chr1:203268410-203268659|chr1:203269295-203269924	6
chr1	208351246	208379428	chr1:208350932-208351612|chr1:208356192-208356855|chr1:208357619-208358122|chr1:208368627-208369359|chr1:208374260-208374929|chr1:208379022-208380078	6
chr10	104985999	105001376	chr10:104985873-104986064|chr10:104987178-104987533|chr10:104988105-104988341|chr10:104998685-104999175|chr10:104999965-105000516|chr10:105001119-105001913	6
chr10	112152774	112177006	chr10:112152658-112152908|chr10:112155373-112156070|chr10:112158324-112158739|chr10:112167932-112168319|chr10:112169702-112170040|chr10:112176943-112177461	6
chr11	36366853	36394790	chr11:36366682-36367544|chr11:36377692-36378117|chr11:36379847-36380580|chr11:36386232-36386751|chr11:36392748-36393188|chr11:36393969-36395539	6
chr11	128586781	128609150	chr11:128586605-128587320|chr11:128588752-128591290|chr11:128596756-128596988|chr11:128602322-128602595|chr11:128603640-128604280|chr11:128608729-128609565	6
chr12	58268515	58290704	chr12:58268161-58268848|chr12:58275243-58275818|chr12:58284052-58284706|chr12:58286073-58286777|chr12:58287584-58288230|chr12:58289612-58290984	6
chr12	67821318	67830237	chr12:67820697-67821658|chr12:67822240-67822738|chr12:67823773-67824349|chr12:67826982-67827876|chr12:67828099-67829104|chr12:67830097-67830416	6
chr12	71549192	71558742	chr12:71548402-71549353|chr12:71553605-71553986|chr12:71554412-71554795|chr12:71555303-71556140|chr12:71556528-71557538|chr12:71558028-71558905	6
chr14	22945260	22979631	chr14:22944922-22945298|chr14:22957669-22958836|chr14:22960625-22961592|chr14:22974574-22975925|chr14:22975975-22976728|chr14:22979585-22979966	6
chr14	69394919	69422227	chr14:69394560-69395899|chr14:69402682-69403269|chr14:69404137-69405709|chr14:69411933-69412623|chr14:69417731-69418138|chr14:69422040-69422583	6
chr14	99721712	99740266	chr14:99721384-99721881|chr14:99725748-99726002|chr14:99728538-99729517|chr14:99731772-99732249|chr14:99734333-99734736|chr14:99739204-99740596	6
chr15	63767224	63793293	chr15:63767123-63767326|chr15:63778814-63779225|chr15:63779614-63779763|chr15:63783355-63784013|chr15:63789350-63789753|chr15:63792603-63793953	6
chr15	78348924	78381260	chr15:78348329-78349011|chr15:78359236-78360031|chr15:78360932-78361588|chr15:78362051-78362641|chr15:78374332-78375029|chr15:78381067-78381450	6
chr16	73084376	73104550	chr16:73084035-73084602|chr16:73087065-73087554|chr16:73087611-73087968|chr16:73088868-73089450|chr16:73102519-73102679|chr16:73104504-73104738	6
chr17	10678933	10716206	chr17:10678188-10679767|chr17:10681348-10681557|chr17:10693166-10693459|chr17:10702496-10703206|chr17:10710977-10711466|chr17:10716069-10716272	6
chr20	56107380	56135156	chr20:56107137-56107943|chr20:56112467-56112638|chr20:56116067-56116420|chr20:56119758-56120335|chr20:56133964-56134475|chr20:56134987-56135288	6
chr21	47456350	47485419	chr21:47455476-47456546|chr21:47458758-47459170|chr21:47468890-47469816|chr21:47476102-47477610|chr21:47480512-47481072|chr21:47485083-47485804	6
chr22	31617878	31629142	chr22:31617837-31618079|chr22:31623101-31623658|chr22:31623964-31624852|chr22:31625530-31626165|chr22:31626435-31627590|chr22:31629093-31629981	6
chr3	5055008	5068163	chr3:5054964-5055488|chr3:5058129-5058599|chr3:5059463-5060117|chr3:5061260-5061536|chr3:5064956-5065373|chr3:5067978-5068603	6
chr4	6919484	6940142	chr4:6918334-6919940|chr4:6920106-6920421|chr4:6928048-6928447|chr4:6928680-6929171|chr4:6931559-6931907|chr4:6939830-6940398	6
chr5	56329125	56362947	chr5:56327619-56329544|chr5:56331873-56332237|chr5:56337491-56337748|chr5:56349546-56351251|chr5:56352184-56352492|chr5:56362776-56363269	6
chr5	131788899	131803549	chr5:131788769-131789692|chr5:131794311-131794651|chr5:131798995-131799608|chr5:131799927-131801656|chr5:131801828-131803459|chr5:131803472-131803896	6
chr5	149312156	149343506	chr5:149311481-149312268|chr5:149317134-149317604|chr5:149325679-149326044|chr5:149330931-149331232|chr5:149337418-149338076|chr5:149343453-149343737	6
chr6	7138531	7171525	chr6:7137745-7138826|chr6:7146121-7147563|chr6:7156124-7157326|chr6:7158027-7159436|chr6:7161308-7162329|chr6:7171415-7172362	6
chr6	11263878	11288520	chr6:11263632-11264008|chr6:11272680-11274193|chr6:11275597-11276463|chr6:11282941-11283438|chr6:11283708-11284468|chr6:11288089-11288713	6
chr6	106324330	106346321	chr6:106324169-106324600|chr6:106327942-106328341|chr6:106331931-106332421|chr6:106341682-106341922|chr6:106343897-106344328|chr6:106346045-106346614	6
chr7	47394616	47428083	chr7:47394220-47395391|chr7:47396700-47397583|chr7:47411424-47411913|chr7:47416290-47417250|chr7:47417271-47417673|chr7:47427674-47428251	6
chr8	126649896	126676863	chr8:126649722-126650024|chr8:126658314-126658817|chr8:126667819-126668361|chr8:126668549-126669379|chr8:126674530-126674844|chr8:126676675-126677155	6
chr9	135988259	136023095	chr9:135988099-135988562|chr9:135990988-135991425|chr9:136001418-136002282|chr9:136002585-136003308|chr9:136010292-136011172|chr9:136022753-136023285	6
chr9	139406438	139445949	chr9:139406117-139406721|chr9:139415750-139416398|chr9:139420306-139420860|chr9:139426412-139427010|chr9:139434010-139434509|chr9:139445894-139446369	6
chr1	19780430	19809933	chr1:19780066-19780552|chr1:19781097-19781604|chr1:19789639-19790059|chr1:19803927-19804117|chr1:19809585-19809987	5
chr1	202041766	202056276	chr1:202041290-202041981|chr1:202044849-202046112|chr1:202047435-202047694|chr1:202055090-202055666|chr1:202056108-202056946	5
chr1	235097932	235122859	chr1:235094280-235098650|chr1:235108973-235109371|chr1:235109547-235110118|chr1:235114175-235115910|chr1:235122551-235122993	5
chr10	70805435	70816020	chr10:70805137-70805781|chr10:70807340-70807408|chr10:70807891-70808115|chr10:70811914-70812257|chr10:70815937-70816217	5
chr10	95184438	95226306	chr10:95184208-95184614|chr10:95196840-95197399|chr10:95205275-95205662|chr10:95218563-95218998|chr10:95226132-95226424	5
chr10	105554114	105574615	chr10:105553727-105554572|chr10:105557164-105558030|chr10:105571514-105572026|chr10:105572154-105572438|chr10:105573797-105574707	5
chr10	112600814	112627397	chr10:112600706-112601091|chr10:112603457-112604274|chr10:112604659-112606614|chr10:112619571-112620036|chr10:112626874-112627522	5
chr11	2224590	2232566	chr11:2224449-2224831|chr11:2229822-2230452|chr11:2230462-2230772|chr11:2231260-2231665|chr11:2232086-2232858	5
chr11	114030932	114039548	chr11:114030786-114031078|chr11:114033542-114034180|chr11:114036196-114036540|chr11:114037722-114038095|chr11:114039429-114039674	5
chr12	13030350	13056894	chr12:13029956-13030700|chr12:13034474-13034810|chr12:13048976-13049585|chr12:13053350-13055276|chr12:13056649-13057176	5
chr12	53289289	53319048	chr12:53289029-53289439|chr12:53289909-53290594|chr12:53301483-53302205|chr12:53309475-53310033|chr12:53318625-53319659	5
chr12	59319068	59355197	chr12:59318922-59319692|chr12:59322093-59322505|chr12:59333127-59333713|chr12:59343686-59344765|chr12:59355125-59355370	5
chr12	89764380	89792145	chr12:89764057-89764581|chr12:89771845-89772095|chr12:89773119-89773874|chr12:89779460-89780291|chr12:89791974-89792361	5
chr12	94944914	94954857	chr12:94944581-94945143|chr12:94946847-94947539|chr12:94951559-94952136|chr12:94953536-94953895|chr12:94954071-94954980	5
chr13	27526048	27554787	chr13:27523771-27526381|chr13:27530314-27532163|chr13:27535885-27537048|chr13:27540113-27540650|chr13:27553524-27554997	5
chr13	44675619	44685300	chr13:44675451-44675754|chr13:44677428-44678843|chr13:44678859-44679833|chr13:44681621-44683244|chr13:44685138-44686864	5
chr13	73939507	73943976	chr13:73939327-73939712|chr13:73940025-73940443|chr13:73942156-73942371|chr13:73942492-73943012|chr13:73943843-73944348	5
chr14	34493593	34529590	chr14:34493183-34493736|chr14:34504870-34505246|chr14:34512982-34513373|chr14:34523059-34523250|chr14:34529257-34530134	5
chr14	50417804	50442597	chr14:50416991-50418188|chr14:50418708-50419298|chr14:50426811-50427034|chr14:50440378-50440846|chr14:50442057-50443214	5
chr15	31546955	31565337	chr15:31546785-31547081|chr15:31555502-31555903|chr15:31561150-31561708|chr15:31564653-31565101|chr15:31565264-31565455	5
chr15	39913554	39933714	chr15:39913294-39913691|chr15:39918533-39918861|chr15:39921245-39922411|chr15:39932614-39933254|chr15:39933441-39934054	5
chr15	90701590	90718695	chr15:90701356-90701817|chr15:90702411-90702835|chr15:90705442-90706532|chr15:90708842-90709560|chr15:90718595-90718885	5
chr17	75096348	75120492	chr17:75096164-75096434|chr17:75102997-75103171|chr17:75108164-75108223|chr17:75112651-75112814|chr17:75120363-75120819	5
chr17	76319111	76347676	chr17:76318704-76319625|chr17:76320455-76320942|chr17:76325579-76325867|chr17:76334737-76335304|chr17:76347351-76348020	5
chr18	46449216	46465840	chr18:46448715-46449777|chr18:46452739-46453649|chr18:46454434-46455619|chr18:46457758-46458668|chr18:46465158-46466364	5
chr18	55436043	55454532	chr18:55435672-55437257|chr18:55447167-55448667|chr18:55451080-55451831|chr18:55453055-55453570|chr18:55454206-55454945	5
chr2	1597881	1622344	chr2:1597477-1598192|chr2:1608675-1609227|chr2:1609589-1609900|chr2:1621321-1621707|chr2:1622016-1622671	5
chr2	28579087	28605757	chr2:28578973-28579282|chr2:28589296-28589897|chr2:28600795-28601629|chr2:28604137-28604658|chr2:28605643-28606040	5
chr2	43388974	43417756	chr2:43388639-43389527|chr2:43395295-43397337|chr2:43401537-43401957|chr2:43414027-43414438|chr2:43417574-43417835	5
chr2	61159270	61186160	chr2:61159042-61159442|chr2:61163482-61164462|chr2:61170223-61171111|chr2:61176154-61176431|chr2:61185959-61186474	5
chr2	65145330	65173541	chr2:65145269-65145391|chr2:65158731-65158863|chr2:65159084-65160211|chr2:65164874-65165395|chr2:65173182-65173868	5
chr2	109585276	109598938	chr2:109585198-109585367|chr2:109586921-109587171|chr2:109594994-109595765|chr2:109596253-109596757|chr2:109598648-109599265	5
chr20	1784376	1808679	chr20:1783930-1784556|chr20:1791672-1792212|chr20:1799989-1800398|chr20:1801307-1801758|chr20:1808592-1808806	5
chr20	17830745	17856129	chr20:17830536-17830866|chr20:17836716-17837278|chr20:17844324-17844702|chr20:17853039-17853305|chr20:17855703-17856243	5
chr21	44753873	44775898	chr21:44753662-44753986|chr21:44757481-44758036|chr21:44763867-44764624|chr21:44768914-44769336|chr21:44775631-44775984	5
chr22	23224700	23244487	chr22:23224334-23224760|chr22:23225794-23226492|chr22:23226523-23228943|chr22:23238798-23239343|chr22:23244191-23244753	5
chr3	45138989	45167320	chr3:45138848-45139444|chr3:45147709-45148428|chr3:45160709-45162434|chr3:45164309-45164827|chr3:45167132-45167814	5
chr3	128930852	128957927	chr3:128930646-128931015|chr3:128943349-128943656|chr3:128949120-128949427|chr3:128954293-128954528|chr3:128957829-128958070	5
chr3	193587716	193603909	chr3:193587469-193587930|chr3:193590064-193590423|chr3:193597404-193597628|chr3:193602321-193602969|chr3:193603638-193604092	5
chr4	23727554	23748371	chr4:23727156-23727834|chr4:23735463-23736397|chr4:23742792-23744046|chr4:23747634-23747977|chr4:23747988-23748703	5
chr4	84161746	84178158	chr4:84161713-84162022|chr4:84168621-84169996|chr4:84171649-84172172|chr4:84176803-84177207|chr4:84177604-84178472	5
chr4	120002291	120024778	chr4:120001989-120002529|chr4:120014572-120015371|chr4:120018569-120019188|chr4:120021882-120022161|chr4:120024087-120024873	5
chr5	16521843	16539439	chr5:16520744-16522158|chr5:16522252-16522635|chr5:16529297-16529984|chr5:16531069-16531691|chr5:16539220-16539743	5
chr5	149252748	149272376	chr5:149251940-149252973|chr5:149256583-149256986|chr5:149258018-149258462|chr5:149264710-149265617|chr5:149272151-149272680	5
chr5	172264850	172286356	chr5:172264348-172265211|chr5:172275420-172275790|chr5:172276802-172277695|chr5:172285476-172286082|chr5:172286108-172286878	5
chr6	313176	331874	chr6:313117-313485|chr6:316466-316867|chr6:322705-323359|chr6:327962-328988|chr6:331794-332039	5
chr6	52170873	52198774	chr6:52170746-52170999|chr6:52182688-52183299|chr6:52190775-52191673|chr6:52193052-52193505|chr6:52198662-52198914	5
chr6	90035364	90070528	chr6:90035095-90035456|chr6:90049389-90049936|chr6:90060900-90061665|chr6:90066941-90067945|chr6:90070395-90070670	5
chr6	159256749	159289062	chr6:159256548-159256912|chr6:159270941-159271326|chr6:159271418-159271988|chr6:159274277-159274845|chr6:159288727-159289228	5
chr7	25980753	26008464	chr7:25979919-25981026|chr7:25987361-25987647|chr7:25987819-25991459|chr7:26004066-26004612|chr7:26006821-26008597	5
chr7	36816876	36828619	chr7:36816597-36817164|chr7:36820709-36820987|chr7:36824504-36824920|chr7:36827707-36828045|chr7:36828522-36829604	5
chr7	130675355	130685111	chr7:130675205-130675510|chr7:130678908-130679904|chr7:130680080-130680862|chr7:130681433-130682024|chr7:130684693-130685286	5
chr8	8932608	8939834	chr8:8932224-8933058|chr8:8934298-8934986|chr8:8935113-8935426|chr8:8938041-8938377|chr8:8939649-8939978	5
chr8	39897728	39917278	chr8:39897532-39897912|chr8:39898501-39899429|chr8:39908922-39909197|chr8:39912125-39912553|chr8:39916937-39917692	5
chrX	12965431	12991978	chrX:12965254-12965641|chrX:12968321-12968629|chrX:12975065-12975281|chrX:12989633-12990051|chrX:12991017-12992295	5
chr1	6329909	6348966	chr1:6329626-6330793|chr1:6331450-6331998|chr1:6338103-6340345|chr1:6348818-6349080	4
chr1	12210698	12233957	chr1:12210483-12211128|chr1:12219893-12220117|chr1:12221940-12222216|chr1:12233380-12234171	4
chr1	16107313	16126038	chr1:16107113-16107587|chr1:16121596-16122086|chr1:16122855-16123494|chr1:16125538-16126232	4
chr1	28189916	28201914	chr1:28189529-28190321|chr1:28190909-28191068|chr1:28200164-28200420|chr1:28201659-28202198	4
chr1	44717375	44732453	chr1:44716575-44717490|chr1:44724577-44725462|chr1:44729360-44730044|chr1:44730258-44732934	4
chr1	66727232	66748251	chr1:66726879-66727573|chr1:66741838-66742160|chr1:66743908-66744447|chr1:66747980-66748535	4
chr1	93419250	93428249	chr1:93418844-93419323|chr1:93419503-93419889|chr1:93422442-93423118|chr1:93427906-93428317	4
chr1	116785552	116803476	chr1:116785327-116785765|chr1:116797177-116797851|chr1:116799400-116800212|chr1:116803401-116803647	4
chr1	117017962	117032100	chr1:117017805-117018307|chr1:117024543-117024928|chr1:117027671-117028107|chr1:117031855-117032331	4
chr1	120299343	120333283	chr1:120298823-120299583|chr1:120308688-120309396|chr1:120322489-120323103|chr1:120333120-120333353	4
chr1	151907806	151919098	chr1:151907781-151907890|chr1:151913600-151914172|chr1:151918133-151918549|chr1:151918890-151919288	4
chr1	156459083	156478258	chr1:156458667-156459495|chr1:156462102-156463415|chr1:156473110-156473606|chr1:156478043-156478905	4
chr1	192486146	192514188	chr1:192485908-192486440|chr1:192499387-192499685|chr1:192507906-192508530|chr1:192514108-192514305	4
chr1	207124936	207154200	chr1:207124285-207126398|chr1:207136555-207137065|chr1:207151558-207152211|chr1:207154111-207154412	4
chr1	230259677	230286156	chr1:230259535-230259973|chr1:230269072-230269487|chr1:230276267-230276942|chr1:230285870-230286425	4
chr10	7517625	7526672	chr10:7517368-7517797|chr10:7518001-7518172|chr10:7524941-7525315|chr10:7526579-7526761	4
chr10	73012162	73022719	chr10:73011990-73012596|chr10:73015538-73016213|chr10:73019850-73020524|chr10:73022514-73022813	4
chr10	97543582	97552919	chr10:97543510-97544043|chr10:97545209-97546326|chr10:97547209-97547856|chr10:97552716-97553206	4
chr10	112115155	112123963	chr10:112114762-112115280|chr10:112115810-112116188|chr10:112118030-112118321|chr10:112123906-112124013	4
chr10	116256815	116281166	chr10:116256448-116256857|chr10:116266815-116267609|chr10:116279748-116280070|chr10:116280587-116281360	4
chr10	122995350	123005544	chr10:122995204-122995575|chr10:122999580-123000510|chr10:123003469-123003769|chr10:123005344-123005693	4
chr10	126396944	126412172	chr10:126396561-126397051|chr10:126398289-126398690|chr10:126407585-126408277|chr10:126410825-126412639	4
chr10	129775913	129805460	chr10:129775758-129776333|chr10:129789032-129790099|chr10:129800356-129801371|chr10:129805109-129806057	4
chr11	57667062	57671396	chr11:57666925-57667162|chr11:57667700-57668178|chr11:57669220-57669578|chr11:57670982-57671488	4
chr11	61456573	61467906	chr11:61456344-61456671|chr11:61458592-61459060|chr11:61466699-61467671|chr11:61467792-61468140	4
chr11	62265002	62275876	chr11:62264727-62265140|chr11:62267066-62267298|chr11:62272701-62273503|chr11:62275773-62276255	4
chr11	69042185	69067617	chr11:69041872-69042481|chr11:69056138-69056668|chr11:69058470-69058678|chr11:69067543-69067928	4
chr11	74282319	74294253	chr11:74282205-74282403|chr11:74283425-74283823|chr11:74290430-74291180|chr11:74294076-74294401	4
chr11	117873666	117882790	chr11:117873594-117873917|chr11:117877739-117878555|chr11:117881519-117882054|chr11:117882741-117883109	4
chr11	120053438	120069941	chr11:120053084-120054065|chr11:120058530-120058999|chr11:120067842-120068427|chr11:120069845-120070248	4
chr11	129284255	129297465	chr11:129283953-129284805|chr11:129286050-129286761|chr11:129287906-129288423|chr11:129297357-129297564	4
chr12	3850248	3858870	chr12:3850069-3850324|chr12:3856597-3857011|chr12:3857201-3857917|chr12:3858705-3859024	4
chr12	54811247	54826209	chr12:54810993-54811586|chr12:54811651-54812058|chr12:54821820-54822213|chr12:54825788-54826535	4
chr12	65066831	65074199	chr12:65066600-65067105|chr12:65068383-65069240|chr12:65070857-65071207|chr12:65073844-65074374	4
chr13	25226101	25243245	chr13:25225867-25226235|chr13:25234277-25234738|chr13:25236418-25237131|chr13:25243134-25243397	4
chr13	40668423	40690301	chr13:40668116-40668509|chr13:40675786-40676099|chr13:40676704-40677346|chr13:40689763-40690534	4
chr13	106797641	106806809	chr13:106797536-106797824|chr13:106803697-106804011|chr13:106804499-106804695|chr13:106806762-106807151	4
chr13	110983147	110994223	chr13:110982775-110983391|chr13:110991030-110991603|chr13:110993159-110993792|chr13:110994007-110994529	4
chr13	111171114	111180925	chr13:111170966-111171343|chr13:111174292-111174586|chr13:111179437-111180220|chr13:111180803-111181023	4
chr14	23017184	23036604	chr14:23017094-23017999|chr14:23030518-23031104|chr14:23032935-23033229|chr14:23036431-23036684	4
chr14	65754148	65770655	chr14:65753753-65754781|chr14:65766761-65767232|chr14:65767236-65767864|chr14:65770260-65771033	4
chr14	68750367	68760200	chr14:68750139-68750799|chr14:68752251-68752820|chr14:68759091-68759592|chr14:68759867-68760389	4
chr14	75719000	75741758	chr14:75718856-75719365|chr14:75720911-75721584|chr14:75727114-75727707|chr14:75741548-75741872	4
chr14	77506108	77509792	chr14:77506023-77506340|chr14:77506351-77507301|chr14:77508415-77508872|chr14:77509634-77509981	4
chr14	91839378	91843422	chr14:91838460-91839455|chr14:91839847-91840238|chr14:91841559-91842063|chr14:91843060-91843521	4
chr14	93510694	93520587	chr14:93510615-93510788|chr14:93510826-93511246|chr14:93512444-93513085|chr14:93520376-93520842	4
chr14	94425862	94437499	chr14:94425708-94426113|chr14:94427931-94428260|chr14:94433893-94434341|chr14:94437358-94437653	4
chr14	98639921	98655950	chr14:98639662-98640200|chr14:98641780-98642067|chr14:98655415-98655632|chr14:98655813-98656551	4
chr14	102977320	102997374	chr14:102976731-102977665|chr14:102989897-102990603|chr14:102993793-102994250|chr14:102997226-102997629	4
chr15	58732486	58754928	chr15:58732355-58732649|chr15:58732679-58733418|chr15:58739861-58740161|chr15:58754823-58755233	4
chr15	64297020	64309491	chr15:64296568-64297197|chr15:64298913-64299198|chr15:64307380-64307939|chr15:64309166-64309783	4
chr15	65165378	65176399	chr15:65165079-65165703|chr15:65169764-65169992|chr15:65175420-65175723|chr15:65176237-65176544	4
chr15	91360503	91394535	chr15:91360366-91360691|chr15:91373182-91373629|chr15:91381364-91381804|chr15:91394328-91395030	4
chr16	8552636	8569311	chr16:8552413-8552762|chr16:8555062-8556065|chr16:8563070-8563631|chr16:8568801-8569591	4
chr16	28153441	28175826	chr16:28153292-28153690|chr16:28159964-28160772|chr16:28169398-28169740|chr16:28175443-28175875	4
chr16	52591368	52599142	chr16:52590972-52591634|chr16:52595693-52596478|chr16:52596834-52597092|chr16:52598714-52599451	4
chr16	81761381	81786017	chr16:81761240-81761595|chr16:81763822-81764797|chr16:81771637-81772006|chr16:81785835-81786379	4
chr17	16189503	16200413	chr17:16189025-16190091|chr17:16190663-16191333|chr17:16197335-16197867|chr17:16200024-16200720	4
chr17	32704316	32716544	chr17:32704115-32704619|chr17:32705790-32706155|chr17:32714201-32714581|chr17:32716431-32716662	4
chr17	39807800	39822316	chr17:39807526-39809236|chr17:39811410-39812634|chr17:39812721-39813099|chr17:39821340-39822731	4
chr17	57923098	57930750	chr17:57922962-57924558|chr17:57924937-57925450|chr17:57928919-57929808|chr17:57930537-57930867	4
chr17	70442786	70462586	chr17:70442548-70443279|chr17:70452162-70452748|chr17:70461492-70462085|chr17:70462150-70462673	4
chr17	75430646	75437875	chr17:75430385-75432005|chr17:75434955-75435324|chr17:75436808-75437067|chr17:75437355-75438250	4
chr17	76259450	76275625	chr17:76259087-76259595|chr17:76264528-76265701|chr17:76268649-76269161|chr17:76275287-76275722	4
chr17	76404893	76413164	chr17:76404731-76405146|chr17:76407037-76408404|chr17:76409137-76409738|chr17:76412906-76413503	4
chr18	9048927	9068593	chr18:9048734-9049076|chr18:9062146-9062444|chr18:9066822-9067258|chr18:9068414-9068770	4
chr18	46241437	46253164	chr18:46241344-46241628|chr18:46242230-46242899|chr18:46250831-46251186|chr18:46252844-46253539	4
chr19	3080459	3098713	chr19:3080328-3080678|chr19:3084860-3085605|chr19:3089514-3089808|chr19:3098561-3099866	4
chr19	18526401	18533573	chr19:18525798-18526679|chr19:18527654-18528239|chr19:18528248-18528930|chr19:18533321-18533769	4
chr19	30153691	30171599	chr19:30153586-30153837|chr19:30162630-30162963|chr19:30163916-30164437|chr19:30171397-30171745	4
chr19	40416526	40443374	chr19:40416084-40416671|chr19:40425734-40426078|chr19:40436288-40436903|chr19:40442978-40443523	4
chr19	47428353	47449499	chr19:47428232-47429208|chr19:47438673-47439021|chr19:47448152-47449022|chr19:47449457-47449950	4
chr2	11017319	11024804	chr2:11017190-11017477|chr2:11017856-11018287|chr2:11023976-11024581|chr2:11024646-11025009	4
chr2	20396598	20414279	chr2:20396418-20396658|chr2:20397573-20398098|chr2:20406574-20407481|chr2:20413117-20414511	4
chr2	27943188	27960639	chr2:27942967-27943264|chr2:27957306-27957644|chr2:27958028-27958837|chr2:27960336-27961003	4
chr2	33704174	33713936	chr2:33704093-33704306|chr2:33704310-33704991|chr2:33709335-33709578|chr2:33713847-33714397	4
chr2	43355020	43364243	chr2:43354626-43355587|chr2:43355750-43356545|chr2:43356566-43357396|chr2:43364055-43364355	4
chr2	47270903	47298778	chr2:47270048-47271230|chr2:47284380-47286814|chr2:47296687-47297148|chr2:47297556-47299152	4
chr2	68992071	68997184	chr2:68991767-68992861|chr2:68993459-68993797|chr2:68995707-68996049|chr2:68997134-68997433	4
chr2	88428572	88443978	chr2:88428445-88428985|chr2:88429071-88430389|chr2:88438764-88439142|chr2:88443773-88444267	4
chr2	111782327	111790407	chr2:111782160-111782434|chr2:111787201-111787469|chr2:111787827-111788408|chr2:111790188-111791065	4
chr2	112455370	112468092	chr2:112454997-112455776|chr2:112456296-112457047|chr2:112462838-112463154|chr2:112467973-112468206	4
chr2	120175689	120192936	chr2:120175481-120175817|chr2:120179243-120179666|chr2:120181318-120181626|chr2:120192825-120193494	4
chr2	190365722	190389727	chr2:190365582-190365976|chr2:190379933-190380315|chr2:190387220-190387933|chr2:190389112-190389858	4
chr2	199175907	199191357	chr2:199175582-199176095|chr2:199176285-199176472|chr2:199177009-199178995|chr2:199191227-199191598	4
chr2	208684161	208696684	chr2:208684103-208684428|chr2:208684625-208685120|chr2:208690609-208692060|chr2:208696518-208696829	4
chr2	238391339	238411282	chr2:238391181-238391435|chr2:238391909-238392386|chr2:238398026-238398550|chr2:238410813-238411709	4
chr2	240187042	240202110	chr2:240186818-240187293|chr2:240189864-240190035|chr2:240197583-240197852|chr2:240201475-240202252	4
chr20	19716289	19751582	chr20:19716189-19716391|chr20:19730358-19730661|chr20:19737101-19737461|chr20:19751365-19751978	4
chr20	22471659	22493203	chr20:22471514-22471859|chr20:22480318-22481063|chr20:22492483-22492883|chr20:22492987-22493524	4
chr20	30190840	30199624	chr20:30190640-30191003|chr20:30194770-30195941|chr20:30195976-30197020|chr20:30199472-30200216	4
chr20	32425956	32432051	chr20:32425916-32426399|chr20:32426411-32426842|chr20:32427625-32428076|chr20:32431874-32432558	4
chr20	47377057	47393658	chr20:47376857-47377358|chr20:47385375-47386366|chr20:47390325-47391616|chr20:47393311-47393839	4
chr20	48407089	48427606	chr20:48406931-48407275|chr20:48410275-48410713|chr20:48421023-48421172|chr20:48427477-48427710	4
chr20	56253566	56268238	chr20:56253355-56253706|chr20:56256377-56256834|chr20:56257740-56258039|chr20:56268014-56268664	4
chr21	35917631	35925689	chr21:35917183-35918198|chr21:35918856-35919512|chr21:35924363-35925387|chr21:35925504-35925999	4
chr21	40162489	40174830	chr21:40161933-40162785|chr21:40165911-40166564|chr21:40169414-40169734|chr21:40174016-40175494	4
chr21	40326668	40338168	chr21:40326507-40326828|chr21:40328337-40329286|chr21:40330521-40331410|chr21:40338068-40338511	4
chr21	40988528	41015647	chr21:40988248-40988711|chr21:40991199-40991698|chr21:41005087-41005458|chr21:41015149-41016022	4
chr21	43876692	43894434	chr21:43876252-43876768|chr21:43882045-43882517|chr21:43888542-43889054|chr21:43894072-43894649	4
chr21	44856346	44874297	chr21:44856212-44856740|chr21:44860722-44861442|chr21:44862606-44862845|chr21:44874146-44874697	4
chr21	45601638	45622581	chr21:45601328-45602022|chr21:45610437-45610831|chr21:45616138-45616507|chr21:45622483-45622976	4
chr22	36829530	36838703	chr22:36829348-36829992|chr22:36830317-36831148|chr22:36831553-36832072|chr22:36838613-36839002	4
chr22	46977060	46989543	chr22:46976925-46977432|chr22:46982705-46983342|chr22:46983568-46984073|chr22:46989143-46989940	4
chr3	42856575	42869380	chr3:42856463-42856812|chr3:42859714-42860375|chr3:42862115-42862437|chr3:42869130-42869995	4
chr3	46973406	46990864	chr3:46972923-46973565|chr3:46983466-46983973|chr3:46984318-46984815|chr3:46990186-46990974	4
chr3	53179601	53208528	chr3:53179415-53179682|chr3:53193418-53193985|chr3:53201024-53201898|chr3:53208378-53208716	4
chr3	124339621	124358934	chr3:124339478-124339732|chr3:124353678-124354051|chr3:124354162-124354420|chr3:124358675-124359119	4
chr3	177053762	177075391	chr3:177053638-177054113|chr3:177056500-177057137|chr3:177063425-177063752|chr3:177074986-177075585	4
chr3	195544409	195556247	chr3:195542877-195545203|chr3:195548175-195548670|chr3:195552147-195552480|chr3:195556040-195557051	4
chr3	197226509	197243712	chr3:197226340-197226807|chr3:197228865-197229277|chr3:197229877-197230162|chr3:197243404-197243963	4
chr4	37722846	37735418	chr4:37722425-37722888|chr4:37723766-37724050|chr4:37734414-37734614|chr4:37734711-37735460	4
chr4	75953673	75957123	chr4:75953390-75954204|chr4:75954456-75954993|chr4:75955241-75956399|chr4:75956955-75957329	4
chr4	77501323	77515421	chr4:77500788-77501504|chr4:77510671-77511969|chr4:77512338-77514127|chr4:77515230-77515806	4
chr4	84119069	84140600	chr4:84118401-84119696|chr4:84133471-84134147|chr4:84138848-84139214|chr4:84140521-84140788	4
chr4	111049937	111057695	chr4:111049624-111050098|chr4:111052808-111053633|chr4:111053832-111055028|chr4:111057370-111057853	4
chr4	149705736	149709242	chr4:149705650-149706008|chr4:149707895-149708210|chr4:149708531-149708758|chr4:149708989-149709481	4
chr4	185195765	185206105	chr4:185195670-185195939|chr4:185201717-185202177|chr4:185203636-185203920|chr4:185205708-185206255	4
chr4	187761581	187773495	chr4:187761255-187762034|chr4:187766323-187766956|chr4:187772560-187773135|chr4:187773179-187773654	4
chr5	39188433	39224602	chr5:39187954-39188533|chr5:39197597-39198438|chr5:39209878-39210574|chr5:39224420-39224713	4
chr5	39671264	39690231	chr5:39671117-39671504|chr5:39674342-39674910|chr5:39678400-39678993|chr5:39690125-39690406	4
chr5	115863534	115880415	chr5:115863249-115864805|chr5:115868521-115869013|chr5:115878073-115878616|chr5:115880157-115880867	4
chr5	127203216	127222044	chr5:127202998-127203677|chr5:127211219-127211745|chr5:127220877-127221370|chr5:127221892-127222169	4
chr5	139620705	139641106	chr5:139620625-139621376|chr5:139630870-139633161|chr5:139633225-139634871|chr5:139640795-139641301	4
chr5	149992171	150006714	chr5:149992018-149992562|chr5:149994153-149995251|chr5:150002160-150003654|chr5:150005245-150006895	4
chr5	160102421	160122107	chr5:160101446-160103035|chr5:160106787-160108720|chr5:160119221-160120068|chr5:160121982-160122516	4
chr5	171570028	171579146	chr5:171569828-171570121|chr5:171571271-171571879|chr5:171572724-171573227|chr5:171578900-171579157	4
chr5	171602556	171612938	chr5:171602270-171602832|chr5:171605946-171606249|chr5:171606484-171606867|chr5:171612817-171613302	4
chr6	1835189	1856314	chr6:1834552-1835475|chr6:1835491-1836074|chr6:1847724-1849156|chr6:1855463-1856496	4
chr6	6879292	6891522	chr6:6879098-6879507|chr6:6883321-6883597|chr6:6885762-6886073|chr6:6891134-6891773	4
chr6	7914276	7917483	chr6:7914189-7915043|chr6:7915210-7915946|chr6:7916042-7916427|chr6:7917159-7917752	4
chr6	11318718	11344809	chr6:11318404-11319030|chr6:11323739-11324296|chr6:11330424-11331494|chr6:11344296-11345728	4
chr6	11751107	11774855	chr6:11750125-11751202|chr6:11762086-11762415|chr6:11762901-11763343|chr6:11774638-11775012	4
chr6	27740632	27761927	chr6:27739613-27741069|chr6:27744869-27745340|chr6:27750547-27751092|chr6:27761448-27762235	4
chr6	47373319	47388357	chr6:47372915-47373542|chr6:47375074-47375291|chr6:47387394-47387948|chr6:47388135-47388718	4
chr6	109639613	109654201	chr6:109639367-109639942|chr6:109640182-109640646|chr6:109641326-109641625|chr6:109653930-109654437	4
chr6	134993115	134999846	chr6:134992948-134993350|chr6:134994560-134995113|chr6:134997526-134998180|chr6:134999543-135000121	4
chr6	135572828	135591923	chr6:135572519-135573931|chr6:135575735-135576049|chr6:135578078-135578451|chr6:135591737-135593087	4
chr6	138792722	138808559	chr6:138792354-138792905|chr6:138799206-138799702|chr6:138806613-138807650|chr6:138807766-138808841	4
chr6	170353160	170364015	chr6:170352890-170353360|chr6:170361416-170361646|chr6:170361916-170362382|chr6:170363613-170364193	4
chr7	359066	366952	chr7:358251-359197|chr7:360132-360338|chr7:360992-361872|chr7:366868-367279	4
chr7	25889521	25897328	chr7:25889330-25889835|chr7:25891670-25892367|chr7:25895766-25897029|chr7:25897169-25897648	4
chr7	48179825	48188104	chr7:48179625-48180153|chr7:48183766-48184240|chr7:48186328-48187417|chr7:48188041-48188674	4
chr7	98013781	98046418	chr7:98013584-98013966|chr7:98027323-98028637|chr7:98039130-98039471|chr7:98046388-98046524	4
chr7	104571843	104599089	chr7:104571713-104572057|chr7:104585084-104586417|chr7:104597565-104597887|chr7:104598905-104599324	4
chr7	107456709	107491388	chr7:107455424-107456874|chr7:107470741-107471314|chr7:107483283-107484304|chr7:107491064-107491875	4
chr7	117294996	117316302	chr7:117294865-117295436|chr7:117302081-117302544|chr7:117314669-117314882|chr7:117315982-117316433	4
chr8	21020700	21031492	chr8:21020613-21020864|chr8:21022087-21022470|chr8:21025133-21025666|chr8:21031261-21031634	4
chr8	38771221	38796344	chr8:38770982-38771504|chr8:38781873-38782418|chr8:38794199-38795099|chr8:38795592-38796716	4
chr8	81059486	81082053	chr8:81058950-81059965|chr8:81066399-81067245|chr8:81080843-81081681|chr8:81081708-81082664	4
chr8	95956603	95976179	chr8:95956231-95957179|chr8:95959168-95959729|chr8:95972122-95973316|chr8:95976052-95976361	4
chr8	126272409	126287783	chr8:126272289-126272693|chr8:126285262-126285923|chr8:126286136-126286847|chr8:126287199-126288145	4
chr8	134441028	134461119	chr8:134440890-134441657|chr8:134445176-134445327|chr8:134450034-134450425|chr8:134460937-134461240	4
chr9	15371216	15374962	chr9:15371157-15371277|chr9:15372506-15372838|chr9:15374231-15374684|chr9:15374839-15375152	4
chr9	27442707	27460819	chr9:27441887-27442831|chr9:27451177-27452046|chr9:27457237-27457813|chr9:27460463-27461382	4
chr9	78980096	78990218	chr9:78979728-78980233|chr9:78981315-78981524|chr9:78988092-78988429|chr9:78990126-78990461	4
chr9	130717872	130733269	chr9:130717526-130718350|chr9:130727578-130728526|chr9:130730125-130730717|chr9:130732314-130733516	4
chr9	134530530	134553007	chr9:134530383-134530713|chr9:134543345-134544312|chr9:134545457-134545892|chr9:134552588-134553250	4
chr1	1136398	1143589	chr1:1136073-1136552|chr1:1136748-1137158|chr1:1143505-1144219	3
chr1	1825816	1840656	chr1:1825572-1826794|chr1:1839505-1840312|chr1:1840448-1840836	3
chr1	6382410	6391863	chr1:6381972-6382518|chr1:6385555-6385976|chr1:6391504-6392031	3
chr1	8144140	8157598	chr1:8143746-8144348|chr1:8156192-8156457|chr1:8157306-8157930	3
chr1	12533437	12540949	chr1:12532796-12533833|chr1:12535660-12536937|chr1:12540850-12541177	3
chr1	27518709	27520332	chr1:27518496-27518830|chr1:27519244-27519514|chr1:27520228-27520443	3
chr1	28441966	28454340	chr1:28441767-28442048|chr1:28449894-28450408|chr1:28454071-28454460	3
chr1	28570604	28576087	chr1:28570418-28570764|chr1:28574823-28575373|chr1:28575974-28576258	3
chr1	31944594	31960990	chr1:31942949-31944832|chr1:31955420-31955904|chr1:31960681-31961065	3
chr1	32001346	32014682	chr1:32001248-32001969|chr1:32014162-32014383|chr1:32014441-32015010	3
chr1	46439076	46448185	chr1:46437953-46439677|chr1:46445387-46446013|chr1:46448054-46448590	3
chr1	55970303	55972812	chr1:55970099-55970501|chr1:55971633-55972115|chr1:55972469-55973183	3
chr1	86979495	86987813	chr1:86979477-86979577|chr1:86981861-86982378|chr1:86987407-86988297	3
chr1	87003903	87019496	chr1:87003590-87004214|chr1:87018264-87019012|chr1:87019138-87020322	3
chr1	111757103	111764472	chr1:111756923-111757861|chr1:111758439-111759107|chr1:111764335-111764873	3
chr1	112135742	112146753	chr1:112135157-112135872|chr1:112143510-112143803|chr1:112146668-112146998	3
chr1	116864533	116877082	chr1:116864114-116864805|chr1:116873396-116873948|chr1:116876894-116877198	3
chr1	150577418	150592649	chr1:150577245-150577505|chr1:150585730-150586620|chr1:150591771-150592670	3
chr1	160506630	160510161	chr1:160506544-160506918|chr1:160508545-160509527|chr1:160509815-160510318	3
chr1	173394283	173396858	chr1:173393962-173394576|chr1:173394972-173395551|chr1:173396547-173397021	3
chr1	178022180	178027596	chr1:178021653-178022482|chr1:178026403-178026757|chr1:178027299-178027798	3
chr1	181098045	181105211	chr1:181097981-181098149|chr1:181100546-181100908|chr1:181104980-181105773	3
chr1	182140283	182163253	chr1:182140081-182140486|chr1:182152672-182153240|chr1:182163094-182163356	3
chr1	201992343	202004351	chr1:201991799-201992570|chr1:201998980-201999163|chr1:202003708-202004558	3
chr1	203290283	203296636	chr1:203289899-203290640|chr1:203294000-203295427|chr1:203296137-203297687	3
chr1	204306914	204318120	chr1:204306744-204307048|chr1:204317150-204317670|chr1:204317851-204318242	3
chr1	207204128	207208597	chr1:207203256-207204533|chr1:207207568-207207934|chr1:207208378-207208906	3
chr1	209827442	209833480	chr1:209827331-209827625|chr1:209830446-209830823|chr1:209833285-209833677	3
chr1	224686365	224691495	chr1:224686023-224686420|chr1:224690529-224691006|chr1:224691032-224691641	3
chr1	228959173	228973883	chr1:228959014-228959234|chr1:228962860-228963039|chr1:228973368-228974694	3
chr1	234985770	235012200	chr1:234985591-234985873|chr1:234997546-234997892|chr1:235012059-235012374	3
chr1	240273733	240281528	chr1:240273430-240273942|chr1:240275742-240276172|chr1:240281351-240281569	3
chr1	246747021	246762858	chr1:246746680-246747247|chr1:246760690-246761146|chr1:246762786-246763289	3
chr10	3797367	3805221	chr10:3797182-3797503|chr10:3804185-3804528|chr10:3804954-3806009	3
chr10	3971879	3988296	chr10:3971557-3972140|chr10:3978122-3978999|chr10:3988184-3988451	3
chr10	4705477	4721664	chr10:4705176-4706048|chr10:4719613-4720065|chr10:4720953-4721815	3
chr10	5583091	5596320	chr10:5582910-5583222|chr10:5591654-5591891|chr10:5596184-5596661	3
chr10	6339070	6342297	chr10:6339021-6339221|chr10:6341238-6341538|chr10:6341752-6342741	3
chr10	7450031	7459963	chr10:7449558-7450196|chr10:7454423-7454844|chr10:7459912-7460119	3
chr10	15376434	15391358	chr10:15376274-15376567|chr10:15387315-15388086|chr10:15390967-15391663	3
chr10	31422752	31435693	chr10:31422337-31423018|chr10:31423475-31423893|chr10:31435452-31436284	3
chr10	46996603	47022761	chr10:46996524-46997039|chr10:47008056-47008469|chr10:47022656-47023024	3
chr10	70969744	70982594	chr10:70969683-70970159|chr10:70976944-70977433|chr10:70982047-70982720	3
chr10	73513537	73530743	chr10:73513148-73513681|chr10:73526348-73528252|chr10:73530522-73531679	3
chr10	80808051	80819235	chr10:80807859-80808649|chr10:80815679-80815963|chr10:80818944-80819357	3
chr10	81004882	81010306	chr10:81004456-81005294|chr10:81009155-81009783|chr10:81009988-81010623	3
chr10	81947731	81956605	chr10:81946275-81948095|chr10:81951185-81952116|chr10:81956265-81956728	3
chr10	87401983	87403447	chr10:87401828-87402103|chr10:87402315-87402989|chr10:87403348-87403938	3
chr10	90130604	90147119	chr10:90130484-90130775|chr10:90145256-90146588|chr10:90146738-90147506	3
chr10	104387698	104411967	chr10:104387503-104388215|chr10:104401742-104402418|chr10:104411765-104412395	3
chr10	104725439	104735612	chr10:104725155-104725686|chr10:104726952-104727199|chr10:104735253-104736123	3
chr10	105455622	105462209	chr10:105455301-105455729|chr10:105456146-105456543|chr10:105461830-105462390	3
chr10	121161432	121173890	chr10:121161174-121161984|chr10:121168967-121169945|chr10:121173193-121174246	3
chr10	125151712	125162321	chr10:125151566-125152688|chr10:125157736-125158174|chr10:125162140-125162435	3
chr10	126330083	126346641	chr10:126329008-126330434|chr10:126339211-126339725|chr10:126346309-126347538	3
chr10	128528001	128532135	chr10:128527734-128528127|chr10:128528807-128529583|chr10:128532033-128532561	3
chr10	129683117	129687336	chr10:129682705-129683519|chr10:129684521-129686520|chr10:129686983-129687747	3
chr10	134266749	134275091	chr10:134266590-134267087|chr10:134271074-134272206|chr10:134274705-134275685	3
chr11	1802564	1804349	chr11:1802376-1802734|chr11:1803306-1803702|chr11:1804200-1804526	3
chr11	12108148	12112561	chr11:12107794-12109970|chr11:12111655-12111859|chr11:12111955-12112952	3
chr11	12133288	12148141	chr11:12133107-12135588|chr11:12141060-12142118|chr11:12147986-12149394	3
chr11	19450265	19455072	chr11:19450084-19450355|chr11:19453989-19454631|chr11:19454948-19455215	3
chr11	27223192	27232255	chr11:27222584-27224018|chr11:27230922-27231506|chr11:27232181-27232311	3
chr11	35187000	35194653	chr11:35186946-35187333|chr11:35187488-35187943|chr11:35194509-35194755	3
chr11	47399166	47415522	chr11:47398068-47399395|chr11:47412670-47412911|chr11:47414423-47415815	3
chr11	60917250	60931793	chr11:60916810-60917455|chr11:60923631-60923964|chr11:60931678-60931992	3
chr11	61357471	61376945	chr11:61357297-61357561|chr11:61370526-61371080|chr11:61376864-61377372	3
chr11	64629263	64636966	chr11:64628796-64629333|chr11:64631908-64632660|chr11:64635596-64637490	3
chr11	65259307	65262102	chr11:65259212-65259592|chr11:65260122-65260850|chr11:65261986-65262329	3
chr11	66735209	66751678	chr11:66735148-66735489|chr11:66737961-66738778|chr11:66751483-66751775	3
chr11	70464711	70475296	chr11:70464439-70465318|chr11:70473223-70473734|chr11:70474996-70475507	3
chr11	73731906	73737032	chr11:73731695-73731996|chr11:73732907-73734805|chr11:73736705-73737358	3
chr11	75030068	75054726	chr11:75029909-75030275|chr11:75041178-75041639|chr11:75053878-75055166	3
chr11	76712869	76719835	chr11:76712612-76713080|chr11:76713598-76716067|chr11:76719417-76720024	3
chr11	94975781	94989601	chr11:94975556-94976176|chr11:94987523-94987720|chr11:94989504-94989655	3
chr11	118740959	118757012	chr11:118740875-118741820|chr11:118747402-118747846|chr11:118756256-118757290	3
chr11	119235552	119241322	chr11:119235454-119235872|chr11:119238357-119239797|chr11:119240968-119241925	3
chr11	120091993	120104264	chr11:120091921-120092298|chr11:120102234-120102739|chr11:120104044-120104483	3
chr11	128480984	128498803	chr11:128480819-128481471|chr11:128494158-128494878|chr11:128498626-128498896	3
chr12	639745	651058	chr12:639541-639909|chr12:646890-647309|chr12:650536-651544	3
chr12	6389377	6408619	chr12:6389024-6389721|chr12:6401814-6402280|chr12:6408484-6408712	3
chr12	12956391	12961078	chr12:12956155-12956572|chr12:12956748-12957759|chr12:12960774-12961439	3
chr12	29712321	29727666	chr12:29712225-29712936|chr12:29716726-29717701|chr12:29727104-29727845	3
chr12	31897472	31910278	chr12:31897254-31898220|chr12:31901863-31902586|chr12:31909358-31910449	3
chr12	48222877	48230631	chr12:48222616-48223382|chr12:48228609-48228975|chr12:48230463-48230741	3
chr12	50635153	50648383	chr12:50634755-50635344|chr12:50640045-50641334|chr12:50647452-50648834	3
chr12	50936369	50948624	chr12:50936100-50936658|chr12:50942720-50943099|chr12:50948496-50949118	3
chr12	53264213	53270360	chr12:53264141-53264606|chr12:53265043-53265519|chr12:53270308-53270694	3
chr12	69722424	69725022	chr12:69722195-69722600|chr12:69723540-69724040|chr12:69724348-69725784	3
chr12	89554530	89556799	chr12:89554357-89554825|chr12:89555416-89555626|chr12:89556481-89556956	3
chr12	105031591	105042811	chr12:105031538-105032374|chr12:105035742-105036146|chr12:105042704-105043108	3
chr12	109899493	109901133	chr12:109898966-109900004|chr12:109900073-109900524|chr12:109900830-109901775	3
chr12	111868809	111875712	chr12:111868607-111869268|chr12:111869321-111870563|chr12:111875349-111876760	3
chr12	120120342	120131038	chr12:120120123-120120716|chr12:120122411-120122892|chr12:120130648-120131200	3
chr12	125110968	125120951	chr12:125110407-125111201|chr12:125117879-125118405|chr12:125120837-125121187	3
chr12	125312434	125326741	chr12:125312244-125312589|chr12:125313244-125313528|chr12:125326370-125327106	3
chr12	125401164	125405809	chr12:125400899-125401367|chr12:125403548-125404933|chr12:125405721-125405942	3
chr13	24913434	24923051	chr13:24913169-24913808|chr13:24922172-24922636|chr13:24922645-24923629	3
chr13	73743281	73752481	chr13:73743222-73743863|chr13:73744156-73744398|chr13:73752161-73752648	3
chr13	73840099	73842962	chr13:73839748-73840402|chr13:73840709-73841440|chr13:73842270-73843659	3
chr13	73973630	73978930	chr13:73973195-73974052|chr13:73975186-73975704|chr13:73978781-73979172	3
chr13	99950475	99956329	chr13:99950034-99950615|chr13:99952978-99954851|chr13:99956192-99958294	3
chr13	99984576	100009678	chr13:99984375-99984976|chr13:99994697-99995958|chr13:100009251-100009883	3
chr13	110228933	110244387	chr13:110228649-110229144|chr13:110239497-110240301|chr13:110244196-110244613	3
chr14	21522627	21524890	chr14:21522531-21522982|chr14:21523545-21524252|chr14:21524562-21524985	3
chr14	55915047	55922279	chr14:55914840-55915263|chr14:55920856-55921749|chr14:55921798-55922373	3
chr14	61937472	61939934	chr14:61937039-61937666|chr14:61938080-61939342|chr14:61939619-61940201	3
chr14	61968572	61972966	chr14:61968562-61968807|chr14:61969556-61970702|chr14:61972783-61973195	3
chr14	65187158	65193382	chr14:65186929-65187531|chr14:65188214-65188431|chr14:65193122-65193618	3
chr14	65818466	65824581	chr14:65818362-65818636|chr14:65823992-65824188|chr14:65824476-65824770	3
chr14	68631601	68639546	chr14:68630864-68633433|chr14:68634460-68634872|chr14:68639174-68639903	3
chr14	69238688	69251407	chr14:69238584-69238704|chr14:69247406-69248293|chr14:69251213-69251560	3
chr14	70121096	70138790	chr14:70120785-70121256|chr14:70127958-70128489|chr14:70138517-70139070	3
chr14	74461667	74464946	chr14:74461499-74461892|chr14:74463689-74464509|chr14:74464775-74465170	3
chr14	75663440	75671060	chr14:75663290-75663579|chr14:75667853-75668127|chr14:75670711-75671245	3
chr14	92214513	92218270	chr14:92213851-92214633|chr14:92217021-92217559|chr14:92217946-92218799	3
chr14	95935280	95949730	chr14:95934900-95935503|chr14:95946354-95946812|chr14:95949442-95949906	3
chr14	104734546	104750207	chr14:104734487-104734922|chr14:104742078-104742341|chr14:104749801-104750453	3
chr14	105528086	105536287	chr14:105527736-105528259|chr14:105533778-105533921|chr14:105536195-105536389	3
chr14	106154386	106167503	chr14:106154245-106154480|chr14:106160734-106161730|chr14:106166982-106167540	3
chr15	40344115	40347721	chr15:40343763-40344392|chr15:40344699-40345317|chr15:40347563-40347919	3
chr15	42218983	42228966	chr15:42218412-42219211|chr15:42226981-42227376|chr15:42228631-42229279	3
chr15	45932929	45945815	chr15:45932514-45933307|chr15:45933508-45935320|chr15:45945721-45946165	3
chr15	47998035	48000935	chr15:47997316-47998073|chr15:47998446-47998942|chr15:48000279-48001266	3
chr15	57870965	57874519	chr15:57870632-57871078|chr15:57873098-57873361|chr15:57874375-57874660	3
chr15	58865567	58867543	chr15:58865467-58865738|chr15:58866792-58867202|chr15:58867341-58867771	3
chr15	60860687	60874753	chr15:60860304-60860789|chr15:60865898-60866403|chr15:60874457-60875041	3
chr15	62405274	62416758	chr15:62405209-62405453|chr15:62411227-62412000|chr15:62416491-62416941	3
chr15	70287467	70290384	chr15:70287098-70287600|chr15:70289266-70289794|chr15:70290290-70290500	3
chr15	75067598	75079372	chr15:75067414-75067698|chr15:75069431-75070152|chr15:75078980-75079703	3
chr15	89664830	89676208	chr15:89664632-89665344|chr15:89673589-89673972|chr15:89676053-89676749	3
chr15	90605757	90608437	chr15:90605177-90606287|chr15:90606646-90607632|chr15:90608332-90608670	3
chr15	96890794	96903647	chr15:96890396-96891431|chr15:96898332-96898764|chr15:96903283-96903791	3
chr16	10688644	10692166	chr16:10688484-10688905|chr16:10691232-10691414|chr16:10691805-10692311	3
chr16	10915314	10937078	chr16:10915152-10915420|chr16:10922668-10923253|chr16:10936912-10937131	3
chr16	11706315	11718615	chr16:11705699-11706695|chr16:11707180-11708075|chr16:11718461-11718826	3
chr16	19431171	19443868	chr16:19431046-19431359|chr16:19442857-19443249|chr16:19443645-19444092	3
chr16	19707845	19733866	chr16:19707527-19708086|chr16:19719791-19720061|chr16:19733714-19734016	3
chr16	25209575	25217498	chr16:25209457-25209687|chr16:25213699-25214185|chr16:25217262-25217932	3
chr16	29126826	29137642	chr16:29126424-29127012|chr16:29129651-29130015|chr16:29137518-29138115	3
chr16	48641703	48647120	chr16:48640751-48642065|chr16:48645476-48646036|chr16:48646989-48647533	3
chr16	56945929	56951985	chr16:56945683-56946105|chr16:56951000-56951209|chr16:56951926-56952372	3
chr16	57924456	57928113	chr16:57924323-57924608|chr16:57926244-57926956|chr16:57927775-57928211	3
chr16	66554867	66558034	chr16:66553929-66554958|chr16:66555770-66556778|chr16:66557771-66558130	3
chr16	70780152	70785034	chr16:70779595-70780484|chr16:70783104-70783506|chr16:70784408-70785244	3
chr16	85170034	85185494	chr16:85169816-85170277|chr16:85170344-85170775|chr16:85185385-85185620	3
chr16	86008250	86020906	chr16:86008117-86008604|chr16:86017826-86019506|chr16:86020506-86021054	3
chr17	1979224	1994591	chr17:1978206-1979498|chr17:1986859-1988058|chr17:1993975-1994950	3
chr17	2078059	2085012	chr17:2077336-2078711|chr17:2082915-2083749|chr17:2084622-2085847	3
chr17	12715097	12734345	chr17:12714662-12715704|chr17:12724531-12725153|chr17:12734110-12734573	3
chr17	16147266	16171669	chr17:16147206-16147429|chr17:16158223-16158378|chr17:16171552-16171742	3
chr17	16873834	16879815	chr17:16873221-16874186|chr17:16878701-16879024|chr17:16879507-16879913	3
chr17	28635596	28641748	chr17:28635510-28635903|chr17:28639289-28639575|chr17:28641529-28641874	3
chr17	31281164	31289329	chr17:31280999-31281280|chr17:31281558-31282087|chr17:31289184-31289449	3
chr17	34102696	34115606	chr17:34102303-34102841|chr17:34110354-34110759|chr17:34115231-34115908	3
chr17	36069093	36085824	chr17:36068927-36069565|chr17:36080650-36081611|chr17:36084986-36086222	3
chr17	38693207	38708686	chr17:38693016-38693341|chr17:38698397-38699198|chr17:38708209-38708768	3
chr17	39686611	39711574	chr17:39686163-39686885|chr17:39700702-39701391|chr17:39711218-39712027	3
chr17	46816709	46834929	chr17:46816508-46817037|chr17:46830957-46831909|chr17:46834613-46835309	3
chr17	56410712	56421879	chr17:56410406-56411579|chr17:56413693-56414213|chr17:56421086-56422085	3
chr17	56442876	56469069	chr17:56442507-56443265|chr17:56453756-56455455|chr17:56468642-56469475	3
chr17	57449186	57459289	chr17:57449086-57449434|chr17:57449529-57450264|chr17:57458985-57459610	3
chr17	57868466	57882630	chr17:57868276-57868534|chr17:57879694-57879930|chr17:57882434-57883020	3
chr17	62159658	62172952	chr17:62159311-62159816|chr17:62168327-62169136|chr17:62172834-62173169	3
chr17	63053981	63069075	chr17:63053850-63054163|chr17:63058350-63058954|chr17:63068733-63069857	3
chr17	63279879	63286902	chr17:63279619-63280434|chr17:63285855-63286544|chr17:63286639-63287191	3
chr17	63357257	63371302	chr17:63357102-63357483|chr17:63360361-63360845|chr17:63371217-63371431	3
chr17	63538979	63550278	chr17:63538603-63539354|chr17:63543017-63543911|chr17:63549532-63551556	3
chr17	64139438	64151382	chr17:64139394-64140097|chr17:64140106-64140444|chr17:64150783-64151480	3
chr17	65418216	65437223	chr17:65417982-65418429|chr17:65430250-65430630|chr17:65437127-65437939	3
chr17	67445053	67449247	chr17:67444391-67445612|chr17:67447336-67448047|chr17:67449147-67449618	3
chr17	73679906	73693922	chr17:73679683-73680255|chr17:73681131-73681442|chr17:73693651-73694442	3
chr17	73855030	73869011	chr17:73854932-73855110|chr17:73860600-73861223|chr17:73868902-73869203	3
chr18	29071015	29086449	chr18:29070689-29071147|chr18:29084782-29085603|chr18:29086261-29086882	3
chr18	42288841	42312083	chr18:42288656-42289487|chr18:42301851-42302158|chr18:42311740-42312448	3
chr18	56187472	56209156	chr18:56187272-56187730|chr18:56193340-56194470|chr18:56208802-56209240	3
chr18	60088311	60104060	chr18:60087900-60088402|chr18:60102599-60103209|chr18:60103951-60104433	3
chr18	68031238	68049433	chr18:68031141-68031474|chr18:68044043-68044472|chr18:68049309-68049585	3
chr19	1170035	1183995	chr19:1169885-1171324|chr19:1171429-1172457|chr19:1183862-1184138	3
chr19	2056787	2061612	chr19:2056436-2056917|chr19:2059711-2060217|chr19:2060681-2062216	3
chr19	2082110	2089222	chr19:2081764-2082245|chr19:2083316-2084128|chr19:2089141-2089482	3
chr19	3710677	3722972	chr19:3710248-3710841|chr19:3713000-3713654|chr19:3722404-3723322	3
chr19	4086481	4096258	chr19:4086432-4086566|chr19:4088655-4089886|chr19:4096062-4096765	3
chr19	7198248	7204573	chr19:7197151-7198664|chr19:7202544-7203830|chr19:7204401-7204796	3
chr19	11202675	11207051	chr19:11202211-11204077|chr19:11205645-11206141|chr19:11206927-11207152	3
chr19	16439459	16462100	chr19:16439191-16440021|chr19:16453102-16453514|chr19:16461976-16462180	3
chr19	18403754	18412021	chr19:18402366-18405052|chr19:18405323-18405823|chr19:18411808-18412272	3
chr19	18584378	18591100	chr19:18584145-18584491|chr19:18589614-18590086|chr19:18590559-18591252	3
chr19	23582531	23589742	chr19:23581716-23582960|chr19:23583092-23584160|chr19:23589380-23589846	3
chr19	33538421	33554427	chr19:33538160-33538691|chr19:33543151-33543541|chr19:33554258-33554908	3
chr19	35922249	35936908	chr19:35920591-35922366|chr19:35927194-35928572|chr19:35936853-35937459	3
chr19	39170418	39182763	chr19:39170331-39171469|chr19:39172711-39175553|chr19:39182573-39182975	3
chr19	42696236	42711104	chr19:42695955-42696675|chr19:42697715-42698252|chr19:42710893-42711687	3
chr19	44269811	44284178	chr19:44269246-44269929|chr19:44279520-44279920|chr19:44283822-44284445	3
chr19	52292476	52314757	chr19:52292254-52292748|chr19:52302338-52303239|chr19:52314565-52315077	3
chr19	53439473	53449916	chr19:53439362-53439675|chr19:53448314-53448965|chr19:53449698-53450011	3
chr2	10549330	10553804	chr2:10549321-10549672|chr2:10549827-10550865|chr2:10553682-10553999	3
chr2	14698186	14699091	chr2:14698036-14698428|chr2:14698593-14698836|chr2:14698949-14699223	3
chr2	14769217	14787204	chr2:14769099-14769419|chr2:14783568-14784398|chr2:14787014-14788120	3
chr2	16243191	16265781	chr2:16243046-16243663|chr2:16255123-16255344|chr2:16265669-16265968	3
chr2	27233789	27243404	chr2:27233680-27234252|chr2:27238692-27239098|chr2:27242964-27243976	3
chr2	28877986	28884695	chr2:28877867-28878252|chr2:28879865-28880465|chr2:28884303-28884806	3
chr2	42354732	42368999	chr2:42354584-42354863|chr2:42360147-42360580|chr2:42368781-42369184	3
chr2	43249173	43259608	chr2:43248472-43249318|chr2:43254068-43254567|chr2:43259223-43260275	3
chr2	47582929	47587657	chr2:47582467-47582954|chr2:47584651-47584921|chr2:47587276-47587809	3
chr2	65086503	65094092	chr2:65086340-65086909|chr2:65089785-65090125|chr2:65093886-65094294	3
chr2	66704785	66721865	chr2:66704658-66705195|chr2:66708423-66708971|chr2:66721792-66722276	3
chr2	69777309	69794602	chr2:69776997-69777515|chr2:69786740-69786941|chr2:69794211-69794826	3
chr2	74968020	74981984	chr2:74967646-74968390|chr2:74973004-74973257|chr2:74981942-74982978	3
chr2	84914333	84932223	chr2:84914097-84914476|chr2:84917153-84917591|chr2:84931930-84932302	3
chr2	85642142	85664831	chr2:85641916-85642229|chr2:85654516-85654856|chr2:85664479-85665491	3
chr2	97573336	97590116	chr2:97572603-97573483|chr2:97578932-97579483|chr2:97589973-97590304	3
chr2	98634033	98637940	chr2:98633252-98634120|chr2:98636913-98637487|chr2:98637724-98638243	3
chr2	105793094	105800917	chr2:105792993-105793481|chr2:105796675-105797667|chr2:105800759-105801294	3
chr2	106060905	106072207	chr2:106060646-106061061|chr2:106065465-106066063|chr2:106071898-106072595	3
chr2	106364700	106370652	chr2:106364554-106365230|chr2:106366552-106367193|chr2:106370270-106371256	3
chr2	112789234	112811908	chr2:112789136-112789301|chr2:112803825-112804211|chr2:112811759-112811982	3
chr2	136887360	136889725	chr2:136887168-136887500|chr2:136889127-136889361|chr2:136889450-136890412	3
chr2	151329201	151340684	chr2:151329020-151329360|chr2:151334551-151335916|chr2:151340345-151340771	3
chr2	157038906	157045828	chr2:157038567-157038990|chr2:157041140-157041576|chr2:157045668-157046157	3
chr2	159948718	159950928	chr2:159948567-159948807|chr2:159949895-159950541|chr2:159950840-159951409	3
chr2	160007873	160012535	chr2:160007683-160008278|chr2:160009925-160010597|chr2:160012441-160013027	3
chr2	169891112	169903413	chr2:169890645-169891262|chr2:169893021-169893818|chr2:169903091-169903992	3
chr2	173295594	173305134	chr2:173295449-173296659|chr2:173297965-173299222|chr2:173305023-173305560	3
chr2	174877903	174890076	chr2:174877196-174878306|chr2:174886129-174886270|chr2:174889919-174890474	3
chr2	178107467	178116957	chr2:178107071-178107641|chr2:178109765-178110150|chr2:178116765-178117324	3
chr2	196424544	196427955	chr2:196424177-196424736|chr2:196426159-196426360|chr2:196427713-196428085	3
chr2	199639464	199643546	chr2:199637800-199639748|chr2:199641239-199642099|chr2:199643437-199643670	3
chr2	219972801	219981816	chr2:219972394-219972879|chr2:219975774-219976857|chr2:219981390-219982059	3
chr2	222382572	222394150	chr2:222382219-222382868|chr2:222392414-222393084|chr2:222393822-222394274	3
chr2	232230019	232245293	chr2:232229820-232230426|chr2:232244541-232245080|chr2:232245149-232245607	3
chr2	234176664	234190253	chr2:234176508-234176819|chr2:234179134-234179424|chr2:234190145-234190495	3
chr2	238219133	238224045	chr2:238219101-238219395|chr2:238222673-238223125|chr2:238223883-238224375	3
chr2	241897292	241902268	chr2:241897125-241897396|chr2:241899933-241900715|chr2:241902138-241902545	3
chr20	1925937	1930790	chr20:1925774-1926126|chr20:1927340-1927708|chr20:1930437-1930886	3
chr20	5054116	5071066	chr20:5053776-5054227|chr20:5059220-5059443|chr20:5070897-5071145	3
chr20	5760369	5768866	chr20:5760258-5760600|chr20:5761282-5762061|chr20:5768860-5769026	3
chr20	25218626	25226778	chr20:25218315-25218866|chr20:25221345-25221848|chr20:25226685-25227083	3
chr20	30285149	30289658	chr20:30284906-30285215|chr20:30286765-30287267|chr20:30289360-30289790	3
chr20	31053472	31067796	chr20:31053161-31053661|chr20:31054801-31056281|chr20:31067314-31068072	3
chr20	33168266	33171368	chr20:33168085-33168370|chr20:33170557-33171014|chr20:33171053-33171440	3
chr20	34673265	34674883	chr20:34673178-34673347|chr20:34673771-34674062|chr20:34674789-34675043	3
chr20	35922845	35937210	chr20:35922636-35923184|chr20:35932030-35932490|chr20:35937149-35937546	3
chr20	35964988	35978563	chr20:35964875-35965460|chr20:35972004-35972297|chr20:35978402-35978935	3
chr20	43063112	43075159	chr20:43062518-43063454|chr20:43071120-43071760|chr20:43074189-43075315	3
chr20	48367322	48381889	chr20:48366986-48367574|chr20:48367792-48367980|chr20:48381682-48381985	3
chr20	52403100	52420360	chr20:52402771-52403828|chr20:52417431-52417677|chr20:52420092-52420515	3
chr20	52532484	52551993	chr20:52530812-52532943|chr20:52543070-52543545|chr20:52551882-52552480	3
chr20	57735616	57752934	chr20:57735523-57736205|chr20:57741051-57741981|chr20:57752869-57753313	3
chr20	62676849	62687366	chr20:62676781-62676942|chr20:62682905-62683373|chr20:62687133-62687626	3
chr21	33269856	33272974	chr21:33269585-33270102|chr21:33271180-33271693|chr21:33272697-33273269	3
chr21	40282408	40302984	chr21:40281819-40282471|chr21:40288914-40289418|chr21:40302575-40303470	3
chr21	40357711	40386857	chr21:40357359-40357858|chr21:40372372-40372829|chr21:40386614-40387176	3
chr21	40451701	40475798	chr21:40451204-40451845|chr21:40466284-40466678|chr21:40475383-40476275	3
chr21	42600098	42619750	chr21:42599840-42600193|chr21:42605898-42606364|chr21:42619413-42620194	3
chr21	43085547	43099303	chr21:43085303-43085634|chr21:43098575-43099012|chr21:43099092-43099565	3
chr21	43124565	43135995	chr21:43124352-43124893|chr21:43126416-43127150|chr21:43135743-43136441	3
chr21	44140035	44143058	chr21:44139869-44140204|chr21:44141178-44142044|chr21:44142401-44143326	3
chr22	18539068	18556454	chr22:18538871-18539968|chr22:18543946-18544529|chr22:18556280-18556540	3
chr22	34511930	34525751	chr22:34511584-34512164|chr22:34515667-34515804|chr22:34525181-34526497	3
chr22	35842528	35848289	chr22:35842439-35842887|chr22:35846422-35846887|chr22:35847994-35849036	3
chr22	37408662	37428908	chr22:37408341-37408721|chr22:37417164-37417478|chr22:37428724-37429299	3
chr22	37614977	37620211	chr22:37614404-37615423|chr22:37618478-37618989|chr22:37620092-37620347	3
chr22	37984807	37997805	chr22:37984566-37985029|chr22:37995248-37995481|chr22:37997560-37998041	3
chr22	39090161	39092845	chr22:39089746-39090386|chr22:39090600-39091548|chr22:39092716-39093054	3
chr22	43283750	43291301	chr22:43283267-43283854|chr22:43288256-43288997|chr22:43291084-43291736	3
chr22	50328028	50347173	chr22:50327515-50328487|chr22:50340695-50341310|chr22:50346040-50347551	3
chr3	11315827	11330956	chr3:11315485-11316181|chr3:11317861-11318245|chr3:11330862-11331052	3
chr3	12263363	12271489	chr3:12263126-12263500|chr3:12264291-12264561|chr3:12271415-12271689	3
chr3	41200069	41201471	chr3:41199964-41200195|chr3:41200407-41200950|chr3:41201257-41201648	3
chr3	42518521	42537857	chr3:42518130-42518622|chr3:42531840-42532170|chr3:42537714-42538004	3
chr3	45103687	45109160	chr3:45103540-45103937|chr3:45107593-45108116|chr3:45108981-45109316	3
chr3	46131425	46139454	chr3:46130667-46131545|chr3:46136924-46137161|chr3:46139090-46140302	3
chr3	48757005	48764698	chr3:48756627-48757113|chr3:48760628-48761090|chr3:48764554-48765215	3
chr3	50628455	50639526	chr3:50628143-50628542|chr3:50638316-50639275|chr3:50639310-50639718	3
chr3	58679880	58690238	chr3:58679618-58680653|chr3:58681666-58682248|chr3:58689734-58690483	3
chr3	71084261	71106879	chr3:71083556-71084267|chr3:71094274-71094742|chr3:71105130-71107039	3
chr3	98270863	98286903	chr3:98270508-98271103|chr3:98282487-98282964|chr3:98286532-98286996	3
chr3	113932538	113942179	chr3:113932194-113933560|chr3:113933660-113934292|chr3:113941999-113942262	3
chr3	119281594	119290692	chr3:119281241-119281766|chr3:119289075-119289541|chr3:119290562-119290866	3
chr3	124702973	124706276	chr3:124702751-124703097|chr3:124703488-124704046|chr3:124706108-124706293	3
chr3	127525218	127536543	chr3:127524909-127525550|chr3:127532573-127533507|chr3:127533532-127537180	3
chr3	142317983	142333655	chr3:142317885-142318543|chr3:142332390-142333369|chr3:142333395-142334613	3
chr3	160385444	160393518	chr3:160385273-160385643|chr3:160391058-160391269|chr3:160393456-160393770	3
chr3	167773656	167779315	chr3:167773619-167773786|chr3:167774248-167775016|chr3:167778779-167779936	3
chr3	168992709	169017098	chr3:168992596-168992869|chr3:169003630-169004523|chr3:169016535-169017339	3
chr3	171853698	171871258	chr3:171853579-171854169|chr3:171860194-171860905|chr3:171871125-171872438	3
chr3	172310261	172321627	chr3:172309423-172310446|chr3:172319498-172319889|chr3:172321425-172321826	3
chr3	182324165	182327575	chr3:182323134-182324378|chr3:182324759-182325166|chr3:182327273-182327734	3
chr3	185273032	185279354	chr3:185272824-185273200|chr3:185276174-185276495|chr3:185279200-185279453	3
chr3	186462701	186469471	chr3:186462356-186462870|chr3:186463870-186464239|chr3:186469348-186469547	3
chr3	189011078	189034301	chr3:189010732-189011165|chr3:189022617-189022967|chr3:189033848-189034493	3
chr3	193715931	193726986	chr3:193715581-193715995|chr3:193722897-193723269|chr3:193726919-193727064	3
chr3	193787403	193799083	chr3:193787146-193787535|chr3:193788449-193789262|chr3:193798908-193799338	3
chr3	193835038	193859392	chr3:193834824-193835401|chr3:193847516-193848050|chr3:193858007-193859699	3
chr3	195905032	195913947	chr3:195904673-195905548|chr3:195906219-195907076|chr3:195913681-195914052	3
chr3	196676546	196685671	chr3:196676213-196676806|chr3:196683253-196684063|chr3:196685549-196686001	3
chr3	197185245	197205711	chr3:197185115-197185288|chr3:197195685-197195965|chr3:197205606-197206083	3
chr4	7829459	7833203	chr4:7828974-7829736|chr4:7829767-7830727|chr4:7832838-7833435	3
chr4	25871973	25880197	chr4:25871728-25872108|chr4:25876117-25877354|chr4:25879997-25880325	3
chr4	38179487	38203950	chr4:38179058-38179531|chr4:38190226-38190827|chr4:38203865-38204107	3
chr4	38308454	38320654	chr4:38308337-38308560|chr4:38315363-38316790|chr4:38320320-38321158	3
chr4	42630990	42644022	chr4:42630402-42631054|chr4:42640384-42640788|chr4:42643700-42644590	3
chr4	48668045	48680016	chr4:48667649-48668094|chr4:48676782-48677172|chr4:48679741-48680182	3
chr4	74889569	74898032	chr4:74889320-74890083|chr4:74896088-74896398|chr4:74897675-74898313	3
chr4	74969969	74977844	chr4:74969825-74970179|chr4:74975355-74975566|chr4:74977569-74978008	3
chr4	79543587	79551536	chr4:79543314-79544331|chr4:79545188-79545541|chr4:79551132-79551764	3
chr4	114557794	114567220	chr4:114557467-114557973|chr4:114562064-114562532|chr4:114566858-114567791	3
chr4	129834544	129839185	chr4:129834413-129834821|chr4:129837934-129838314|chr4:129839072-129839279	3
chr4	149600001	149615580	chr4:149597695-149600842|chr4:149611975-149612193|chr4:149615198-149615700	3
chr4	152462169	152485579	chr4:152461921-152463027|chr4:152475023-152475621|chr4:152485174-152485908	3
chr4	185359352	185375137	chr4:185358744-185359453|chr4:185373642-185374079|chr4:185374396-185375229	3
chr5	544354	557348	chr5:544151-544703|chr5:546656-547261|chr5:556966-557484	3
chr5	35853854	35859566	chr5:35853787-35854175|chr5:35857782-35858661|chr5:35859016-35859960	3
chr5	54893221	54897231	chr5:54893125-54893440|chr5:54896025-54896873|chr5:54896897-54897541	3
chr5	56299528	56313619	chr5:56299265-56299663|chr5:56302614-56303676|chr5:56313403-56313818	3
chr5	60571861	60586928	chr5:60571507-60571957|chr5:60583327-60583572|chr5:60586602-60587156	3
chr5	77804302	77822175	chr5:77803205-77804457|chr5:77814240-77814784|chr5:77821755-77822241	3
chr5	102805584	102817723	chr5:102805415-102805972|chr5:102815807-102816399|chr5:102817492-102817885	3
chr5	114791143	114793837	chr5:114790957-114791569|chr5:114793158-114793756|chr5:114793785-114794184	3
chr5	118676364	118678033	chr5:118675948-118677175|chr5:118677186-118677760|chr5:118677792-118678323	3
chr5	125704498	125730086	chr5:125704090-125704626|chr5:125718862-125719907|chr5:125730016-125730417	3
chr5	131750522	131765508	chr5:131750456-131751223|chr5:131756655-131757502|chr5:131764887-131765982	3
chr5	135416358	135430441	chr5:135415987-135416488|chr5:135424376-135424541|chr5:135430385-135430491	3
chr5	139047771	139055908	chr5:139047590-139048078|chr5:139048108-139050523|chr5:139055675-139056090	3
chr5	142244415	142250841	chr5:142244295-142244758|chr5:142250051-142250692|chr5:142250719-142251137	3
chr5	142357349	142376154	chr5:142357012-142358014|chr5:142361586-142362777|chr5:142376115-142376459	3
chr5	145407523	145420363	chr5:145407256-145408486|chr5:145419180-145420024|chr5:145420120-145420801	3
chr5	160170228	160177016	chr5:160170093-160170408|chr5:160174964-160175318|chr5:160176819-160177834	3
chr5	169727741	169738723	chr5:169727655-169727938|chr5:169734534-169735050|chr5:169738325-169739370	3
chr5	169758301	169764238	chr5:169757928-169758550|chr5:169760191-169760777|chr5:169764115-169764324	3
chr5	172203316	172207089	chr5:172203204-172203551|chr5:172205203-172205507|chr5:172206817-172207220	3
chr5	173161123	173172377	chr5:173160916-173161409|chr5:173171021-173171643|chr5:173171948-173172764	3
chr5	173311557	173312680	chr5:173311428-173311683|chr5:173311851-173312112|chr5:173312388-173312854	3
chr5	176839699	176856451	chr5:176839563-176840103|chr5:176847244-176847802|chr5:176856227-176856933	3
chr6	6807353	6825563	chr6:6807017-6807436|chr6:6820688-6822136|chr6:6825183-6825673	3
chr6	6851498	6863842	chr6:6851210-6851830|chr6:6856794-6858274|chr6:6863784-6863912	3
chr6	12260983	12276741	chr6:12260622-12261597|chr6:12265546-12265794|chr6:12276452-12277060	3
chr6	14816469	14826872	chr6:14816326-14816798|chr6:14825186-14825429|chr6:14826731-14827023	3
chr6	26466961	26474155	chr6:26466748-26467501|chr6:26473089-26473389|chr6:26473949-26474695	3
chr6	37070683	37073540	chr6:37070109-37070819|chr6:37072375-37072707|chr6:37073374-37073649	3
chr6	37098666	37105476	chr6:37098399-37099414|chr6:37102461-37102704|chr6:37105234-37105567	3
chr6	39171730	39191071	chr6:39171402-39172198|chr6:39184544-39185837|chr6:39190808-39191103	3
chr6	42067678	42086405	chr6:42065986-42067733|chr6:42081587-42081928|chr6:42085703-42086669	3
chr6	43767885	43774315	chr6:43767582-43768156|chr6:43773646-43773908|chr6:43774097-43774684	3
chr6	52379427	52402218	chr6:52378673-52379812|chr6:52393996-52394629|chr6:52400852-52402477	3
chr6	53690675	53694695	chr6:53690419-53690967|chr6:53692283-53692943|chr6:53694522-53695028	3
chr6	56723085	56730529	chr6:56722912-56723187|chr6:56727908-56728679|chr6:56730066-56730615	3
chr6	64202527	64220169	chr6:64202463-64202620|chr6:64209290-64209639|chr6:64220035-64220326	3
chr6	86099048	86115047	chr6:86098701-86099163|chr6:86113431-86113615|chr6:86114440-86115438	3
chr6	106048328	106057524	chr6:106048024-106048483|chr6:106049289-106049909|chr6:106056299-106057965	3
chr6	106577598	106589774	chr6:106577125-106577876|chr6:106582306-106583348|chr6:106589553-106590293	3
chr6	126264250	126279219	chr6:126264131-126264436|chr6:126267276-126267981|chr6:126279089-126279584	3
chr6	137546202	137558718	chr6:137546073-137546340|chr6:137555033-137555437|chr6:137558583-137559017	3
chr6	139453065	139468942	chr6:139452941-139453240|chr6:139454341-139454680|chr6:139468798-139469216	3
chr6	139909402	139919018	chr6:139909146-139909634|chr6:139915807-139916038|chr6:139918703-139919407	3
chr6	159477298	159484210	chr6:159477099-159477489|chr6:159483260-159483968|chr6:159484182-159484300	3
chr6	168489039	168493774	chr6:168488990-168489295|chr6:168491509-168491931|chr6:168493484-168494109	3
chr7	650719	659928	chr7:650182-650929|chr7:658155-658696|chr7:659805-660232	3
chr7	953792	964469	chr7:953616-954526|chr7:961446-962024|chr7:964280-964586	3
chr7	5589097	5594841	chr7:5588887-5589220|chr7:5592326-5592755|chr7:5594518-5595246	3
chr7	18009173	18025592	chr7:18009029-18009345|chr7:18023018-18023415|chr7:18024882-18025733	3
chr7	18540476	18554780	chr7:18540370-18540876|chr7:18551258-18551888|chr7:18554630-18555065	3
chr7	22369565	22386219	chr7:22368897-22370321|chr7:22371556-22372444|chr7:22385895-22386464	3
chr7	22484340	22492008	chr7:22484058-22484438|chr7:22484865-22485505|chr7:22491471-22492154	3
chr7	39574780	39580099	chr7:39574576-39575062|chr7:39575183-39575584|chr7:39579961-39580262	3
chr7	44674143	44679527	chr7:44673964-44674659|chr7:44674683-44675674|chr7:44679471-44680027	3
chr7	47977053	48001442	chr7:47976876-47977246|chr7:47990260-47990598|chr7:48000532-48001736	3
chr7	50305749	50307944	chr7:50305580-50305871|chr7:50306090-50306974|chr7:50307633-50308007	3
chr7	55554102	55577224	chr7:55553683-55554450|chr7:55562143-55563012|chr7:55577069-55577331	3
chr7	73263872	73266103	chr7:73263596-73264092|chr7:73265184-73265427|chr7:73265839-73266321	3
chr7	86959659	86965621	chr7:86959444-86959793|chr7:86961553-86961917|chr7:86965458-86965950	3
chr7	105705523	105712219	chr7:105705113-105706051|chr7:105706059-105706823|chr7:105711830-105712379	3
chr7	117130175	117146001	chr7:117129871-117131211|chr7:117142387-117142825|chr7:117145800-117146278	3
chr7	150361171	150365701	chr7:150360805-150361652|chr7:150362686-150363319|chr7:150365420-150366144	3
chr8	11735378	11749373	chr8:11735259-11735474|chr8:11745796-11746058|chr8:11749138-11749420	3
chr8	18439007	18442155	chr8:18438276-18439659|chr8:18441103-18441686|chr8:18442064-18442271	3
chr8	38617142	38624458	chr8:38616771-38617504|chr8:38619683-38620115|chr8:38624301-38624996	3
chr8	39955778	39957645	chr8:39955511-39955995|chr8:39956518-39956915|chr8:39957197-39957938	3
chr8	42319728	42334555	chr8:42319526-42320121|chr8:42325110-42325378|chr8:42334338-42334818	3
chr8	42350070	42364570	chr8:42349897-42350548|chr8:42354131-42354881|chr8:42364159-42364658	3
chr8	56795072	56798130	chr8:56794291-56795363|chr8:56796100-56797031|chr8:56797976-56798790	3
chr8	76370402	76381458	chr8:76370217-76370595|chr8:76372743-76373705|chr8:76381372-76382216	3
chr8	95193398	95204437	chr8:95193201-95193423|chr8:95197717-95198531|chr8:95204061-95204551	3
chr8	99304792	99324937	chr8:99304629-99304886|chr8:99312640-99313073|chr8:99324691-99325093	3
chr8	102149674	102161963	chr8:102149122-102149967|chr8:102155871-102156600|chr8:102161776-102162311	3
chr8	110600584	110613766	chr8:110600285-110600731|chr8:110605485-110606415|chr8:110613492-110614161	3
chr8	124550058	124559251	chr8:124549624-124552171|chr8:124552243-124552740|chr8:124559035-124559334	3
chr8	126423105	126435255	chr8:126422943-126423240|chr8:126424526-126424983|chr8:126434801-126435358	3
chr8	126606412	126620382	chr8:126606208-126606582|chr8:126616738-126617431|chr8:126619935-126620448	3
chr8	128598605	128608708	chr8:128598250-128598860|chr8:128601594-128602037|chr8:128608535-128609000	3
chr8	140963218	140971864	chr8:140962851-140963489|chr8:140970624-140971158|chr8:140971681-140972092	3
chr8	142411745	142414182	chr8:142411307-142411936|chr8:142412624-142413225|chr8:142413915-142414451	3
chr9	18061490	18073986	chr9:18061378-18061820|chr9:18065281-18065934|chr9:18073878-18074733	3
chr9	27379989	27394404	chr9:27379629-27380579|chr9:27382159-27383014|chr9:27393504-27394731	3
chr9	33742293	33759543	chr9:33742005-33742402|chr9:33755222-33755859|chr9:33759457-33760177	3
chr9	36126650	36152030	chr9:36126390-36126795|chr9:36139187-36139865|chr9:36151850-36152184	3
chr9	75195291	75204701	chr9:75195175-75195363|chr9:75201614-75201938|chr9:75204562-75204817	3
chr9	93679537	93686421	chr9:93679466-93679612|chr9:93680271-93680511|chr9:93686143-93686583	3
chr9	98481786	98503030	chr9:98481688-98482144|chr9:98495161-98495499|chr9:98502924-98503128	3
chr9	98899748	98909546	chr9:98899654-98900252|chr9:98901853-98902268|chr9:98909214-98909626	3
chr9	112060296	112069887	chr9:112059938-112060585|chr9:112066040-112066945|chr9:112069381-112070520	3
chr9	114718206	114727966	chr9:114718005-114718281|chr9:114720371-114720786|chr9:114727720-114728192	3
chr9	114774762	114791057	chr9:114774639-114775093|chr9:114784449-114784693|chr9:114790879-114791388	3
chr9	114823865	114828308	chr9:114823299-114823979|chr9:114827197-114827469|chr9:114827828-114828776	3
chr9	116271965	116282791	chr9:116271878-116272219|chr9:116273258-116274253|chr9:116282617-116282895	3
chr9	124734763	124738289	chr9:124734033-124735075|chr9:124735216-124735731|chr9:124738024-124738562	3
chr9	132097981	132106359	chr9:132097848-132098171|chr9:132101473-132101995|chr9:132106035-132106494	3
chr9	137821203	137828761	chr9:137821034-137821379|chr9:137822247-137823086|chr9:137828624-137828980	3
chr9	139498495	139513196	chr9:139498350-139498871|chr9:139505956-139506656|chr9:139512798-139513495	3
chr9	139541103	139556161	chr9:139540635-139541740|chr9:139550254-139550838|chr9:139556017-139556553	3
chr9	140205265	140215294	chr9:140205078-140205309|chr9:140205569-140206261|chr9:140214871-140215551	3
chrX	13099774	13108487	chrX:13099228-13100729|chrX:13105360-13105960|chrX:13108329-13108578	3
chrX	53467253	53468681	chrX:53467152-53467628|chrX:53467707-53468291|chrX:53468318-53468973	3
chrX	118628643	118646353	chrX:118628483-118628808|chrX:118636731-118637408|chrX:118645888-118646544	3
chrX	118816439	118829684	chrX:118816054-118816518|chrX:118819195-118819712|chrX:118829554-118830018	3
chrX	128893962	128911440	chrX:128893847-128894059|chrX:128906781-128907194|chrX:128911318-128911597	3
chrX	129219910	129232115	chrX:129219580-129220283|chrX:129225932-129226973|chrX:129231455-129232239	3
chrX	149740887	149745804	chrX:149740049-149741735|chrX:149741755-149743046|chrX:149745273-149746171	3
chr1	8217991	8229993	chr1:8217924-8218059|chr1:8229885-8230190	2
chr1	8429501	8438562	chr1:8429282-8429606|chr1:8438292-8438866	2
chr1	9339359	9340455	chr1:9339147-9340019|chr1:9340360-9340936	2
chr1	9864618	9875463	chr1:9864453-9864739|chr1:9875091-9875577	2
chr1	10747645	10761565	chr1:10747475-10747841|chr1:10759433-10762101	2
chr1	10819758	10822423	chr1:10819476-10820438|chr1:10821920-10822611	2
chr1	10839315	10840157	chr1:10837688-10839741|chr1:10839776-10840252	2
chr1	15600030	15611302	chr1:15599845-15600121|chr1:15611143-15611557	2
chr1	19337859	19340421	chr1:19337562-19338116|chr1:19340099-19340924	2
chr1	19752950	19760188	chr1:19752695-19753181|chr1:19759581-19760286	2
chr1	20173121	20187107	chr1:20172759-20173404|chr1:20186817-20187240	2
chr1	20538286	20538809	chr1:20537854-20538481|chr1:20538645-20539061	2
chr1	20577359	20591827	chr1:20576544-20577603|chr1:20591787-20592011	2
chr1	21441904	21444831	chr1:21441533-21442513|chr1:21444538-21444983	2
chr1	21656066	21660797	chr1:21655619-21656436|chr1:21660354-21661399	2
chr1	22260382	22262277	chr1:22260021-22260649|chr1:22261792-22262992	2
chr1	23889034	23894613	chr1:23888675-23889131|chr1:23894515-23895099	2
chr1	24477201	24477859	chr1:24476775-24477270|chr1:24477718-24478087	2
chr1	24517591	24530095	chr1:24517459-24517769|chr1:24529541-24530445	2
chr1	24708835	24710908	chr1:24708556-24709027|chr1:24710839-24711049	2
chr1	25360673	25361459	chr1:25360476-25360794|chr1:25361187-25361728	2
chr1	25521309	25524601	chr1:25520937-25521524|chr1:25523838-25525469	2
chr1	26614044	26615816	chr1:26613887-26614189|chr1:26614900-26616136	2
chr1	33399728	33414719	chr1:33399470-33399896|chr1:33414271-33414794	2
chr1	33446963	33458179	chr1:33446337-33447109|chr1:33457826-33458960	2
chr1	35150349	35154273	chr1:35149920-35150506|chr1:35154009-35154438	2
chr1	40847386	40860648	chr1:40847253-40847493|chr1:40860627-40860943	2
chr1	41116922	41118870	chr1:41116572-41117136|chr1:41118492-41118956	2
chr1	42633839	42637953	chr1:42633329-42634256|chr1:42637822-42638663	2
chr1	43722427	43733384	chr1:43722327-43722704|chr1:43733304-43733500	2
chr1	43975868	43978008	chr1:43975728-43975964|chr1:43977850-43978154	2
chr1	44016036	44023643	chr1:44015558-44016441|chr1:44023379-44024275	2
chr1	46380979	46391560	chr1:46380866-46381093|chr1:46391298-46392004	2
chr1	47647821	47658266	chr1:47647252-47647955|chr1:47658146-47658401	2
chr1	47789607	47791384	chr1:47789339-47789980|chr1:47791271-47791532	2
chr1	48021208	48026243	chr1:48021041-48021377|chr1:48026042-48026649	2
chr1	48297424	48303644	chr1:48297366-48297499|chr1:48303144-48303874	2
chr1	48710904	48712529	chr1:48710814-48711052|chr1:48712335-48712719	2
chr1	54743914	54756332	chr1:54743627-54744079|chr1:54755997-54756433	2
chr1	54873461	54874168	chr1:54873168-54873549|chr1:54874054-54874333	2
chr1	55269949	55281360	chr1:55269572-55270663|chr1:55281262-55281600	2
chr1	59359340	59364935	chr1:59358945-59359851|chr1:59364784-59365194	2
chr1	59388934	59394405	chr1:59388748-59389019|chr1:59394284-59394568	2
chr1	61522639	61523538	chr1:61522333-61523034|chr1:61523237-61523675	2
chr1	68134537	68141744	chr1:68134457-68134695|chr1:68141419-68141796	2
chr1	68177011	68189498	chr1:68176742-68177171|chr1:68189135-68189994	2
chr1	68220277	68220807	chr1:68218924-68220468|chr1:68220480-68220993	2
chr1	68639211	68640046	chr1:68638458-68639312|chr1:68639339-68640199	2
chr1	78598855	78607406	chr1:78598565-78599210|chr1:78607285-78609114	2
chr1	85755297	85763791	chr1:85755180-85755606|chr1:85763418-85764114	2
chr1	86887690	86901161	chr1:86887418-86887775|chr1:86901070-86901687	2
chr1	86927007	86932847	chr1:86926588-86927219|chr1:86931881-86932976	2
chr1	95107821	95114014	chr1:95107565-95108209|chr1:95113670-95114543	2
chr1	95267723	95280836	chr1:95267282-95267921|chr1:95280163-95280969	2
chr1	95537243	95550181	chr1:95537180-95537409|chr1:95549847-95550258	2
chr1	110329385	110337854	chr1:110329229-110329498|chr1:110337499-110338037	2
chr1	111199624	111211791	chr1:111199328-111199647|chr1:111211717-111211951	2
chr1	113796019	113798439	chr1:113795794-113796210|chr1:113798025-113798844	2
chr1	116689434	116696020	chr1:116689433-116689440|chr1:116695699-116696301	2
chr1	117280700	117281587	chr1:117280028-117280815|chr1:117281121-117281846	2
chr1	143743502	143744112	chr1:143743292-143743783|chr1:143743796-143744544	2
chr1	147189311	147190037	chr1:147189168-147189497|chr1:147189992-147190108	2
chr1	150134273	150135531	chr1:150134056-150134801|chr1:150135089-150135842	2
chr1	150640467	150641327	chr1:150640380-150640758|chr1:150641124-150641497	2
chr1	151472635	151475634	chr1:151472527-151472811|chr1:151475378-151475919	2
chr1	152007277	152007732	chr1:152006728-152007355|chr1:152007355-152008345	2
chr1	156074087	156088234	chr1:156074000-156074336|chr1:156088144-156088810	2
chr1	160538158	160547662	chr1:160537667-160538303|chr1:160547321-160547785	2
chr1	160591500	160593174	chr1:160591387-160591613|chr1:160592433-160593267	2
chr1	160634669	160644473	chr1:160634316-160635365|chr1:160644222-160645086	2
chr1	160710112	160712436	chr1:160709977-160711065|chr1:160712178-160713087	2
chr1	161053403	161056220	chr1:161052885-161054045|chr1:161056163-161056566	2
chr1	161500748	161502841	chr1:161500605-161500901|chr1:161502539-161502939	2
chr1	162698549	162710948	chr1:162698457-162698636|chr1:162710705-162711175	2
chr1	164605210	164616720	chr1:164604744-164606144|chr1:164616582-164617024	2
chr1	165827108	165828352	chr1:165827027-165827426|chr1:165827438-165828563	2
chr1	173442865	173453461	chr1:173442757-173443011|chr1:173453412-173454060	2
chr1	174922590	174937412	chr1:174922450-174922846|chr1:174937110-174937630	2
chr1	175157000	175170229	chr1:175156196-175157421|chr1:175169599-175170552	2
chr1	178506108	178506882	chr1:178505941-178506507|chr1:178506658-178507363	2
chr1	178569027	178575459	chr1:178568860-178569449|chr1:178574973-178575651	2
chr1	180126921	180139092	chr1:180126363-180127299|chr1:180138023-180140213	2
chr1	181062210	181074639	chr1:181062093-181062395|chr1:181073946-181074974	2
chr1	184392128	184395091	chr1:184392029-184392609|chr1:184394771-184395564	2
chr1	184460827	184461484	chr1:184460793-184461199|chr1:184461341-184462386	2
chr1	185298498	185308499	chr1:185298423-185298618|chr1:185308364-185308709	2
chr1	185344921	185346596	chr1:185344722-185345158|chr1:185346202-185346688	2
chr1	185540212	185555125	chr1:185540109-185540441|chr1:185555010-185555404	2
chr1	193509833	193518429	chr1:193508966-193510152|chr1:193518269-193518748	2
chr1	198582284	198590810	chr1:198582165-198582449|chr1:198590031-198590991	2
chr1	200989516	200989951	chr1:200989419-200989601|chr1:200989723-200990041	2
chr1	201472793	201474761	chr1:201472579-201472925|chr1:201474245-201474873	2
chr1	202082670	202083262	chr1:202082494-202082817|chr1:202082941-202083434	2
chr1	204053817	204058283	chr1:204053697-204054185|chr1:204058140-204058447	2
chr1	204682223	204686041	chr1:204681408-204682373|chr1:204685782-204686134	2
chr1	205249235	205257415	chr1:205249127-205249510|chr1:205257185-205257720	2
chr1	205286889	205289114	chr1:205286440-205287000|chr1:205287334-205289755	2
chr1	206293917	206304456	chr1:206293667-206294125|chr1:206303988-206304742	2
chr1	206748625	206755241	chr1:206748515-206749226|chr1:206755079-206755507	2
chr1	206881394	206888213	chr1:206881239-206882073|chr1:206888138-206888943	2
chr1	207585705	207597665	chr1:207585597-207585768|chr1:207597342-207597851	2
chr1	212388417	212391612	chr1:212388201-212388565|chr1:212391505-212391933	2
chr1	212409315	212411138	chr1:212409112-212409463|chr1:212411023-212411262	2
chr1	226079067	226084995	chr1:226078929-226079549|chr1:226084865-226085126	2
chr1	226187782	226190649	chr1:226187598-226187953|chr1:226190523-226190752	2
chr1	227511055	227511569	chr1:227510941-227511196|chr1:227511257-227511680	2
chr1	227975934	227982354	chr1:227975631-227976447|chr1:227982220-227982412	2
chr1	229265891	229267483	chr1:229265479-229266334|chr1:229267263-229267562	2
chr1	230708004	230711974	chr1:230707923-230708124|chr1:230711877-230712227	2
chr1	230886440	230887578	chr1:230886356-230887268|chr1:230887441-230887659	2
chr1	232726635	232735090	chr1:232725927-232726758|chr1:232734336-232735306	2
chr1	234735973	234738622	chr1:234734990-234736616|chr1:234738329-234738900	2
chr1	234894771	234908265	chr1:234894631-234894925|chr1:234908131-234908633	2
chr1	234959256	234961407	chr1:234958853-234960086|chr1:234960667-234962099	2
chr1	236274537	236274877	chr1:236274369-236274697|chr1:236274767-236275535	2
chr1	246862617	246873346	chr1:246862459-246862729|chr1:246873217-246873454	2
chr1	249096840	249100940	chr1:249096607-249097027|chr1:249100850-249101093	2
chr10	3848872	3853804	chr10:3847893-3853018|chr10:3853250-3854357	2
chr10	3911419	3917996	chr10:3911074-3911778|chr10:3917894-3918120	2
chr10	4019138	4020570	chr10:4019037-4019193|chr10:4020190-4021500	2
chr10	4247677	4255488	chr10:4247388-4247983|chr10:4255448-4255800	2
chr10	4322897	4323271	chr10:4322709-4323051|chr10:4323084-4323691	2
chr10	5062609	5065707	chr10:5062385-5062849|chr10:5065315-5065929	2
chr10	5934448	5937996	chr10:5934240-5934807|chr10:5937729-5938551	2
chr10	6013363	6015023	chr10:6013001-6013922|chr10:6014629-6015073	2
chr10	6114552	6116918	chr10:6114255-6114871|chr10:6116758-6117094	2
chr10	6309380	6312386	chr10:6308980-6309622|chr10:6312197-6312709	2
chr10	12672406	12680174	chr10:12672139-12672558|chr10:12679680-12680454	2
chr10	15194259	15194776	chr10:15194072-15194388|chr10:15194565-15194862	2
chr10	28654952	28657295	chr10:28654660-28655196|chr10:28657199-28657396	2
chr10	31986379	31996770	chr10:31985996-31987412|chr10:31995778-31996977	2
chr10	45384553	45386702	chr10:45384273-45384915|chr10:45386524-45386785	2
chr10	45470551	45471025	chr10:45470128-45470690|chr10:45470699-45471265	2
chr10	49879731	49880588	chr10:49879266-49879888|chr10:49880138-49880678	2
chr10	61483453	61483927	chr10:61483301-61483606|chr10:61483689-61484336	2
chr10	63748594	63752658	chr10:63748463-63748677|chr10:63752032-63753006	2
chr10	63805073	63807097	chr10:63804886-63805236|chr10:63806913-63807304	2
chr10	70848866	70849944	chr10:70848776-70849174|chr10:70849803-70850205	2
chr10	72115396	72124310	chr10:72114951-72115585|chr10:72124012-72124353	2
chr10	72240079	72253874	chr10:72239950-72240387|chr10:72253796-72253951	2
chr10	73489267	73495963	chr10:73488915-73489489|chr10:73495859-73496293	2
chr10	74057157	74057927	chr10:74056957-74057378|chr10:74057446-74058156	2
chr10	74439764	74447032	chr10:74439489-74439933|chr10:74446732-74447380	2
chr10	74463728	74464284	chr10:74463697-74464043|chr10:74464125-74464426	2
chr10	75666553	75667870	chr10:75666511-75666801|chr10:75667605-75668126	2
chr10	79313573	79315017	chr10:79312889-79313664|chr10:79314752-79315107	2
chr10	79363411	79364764	chr10:79362387-79363537|chr10:79364440-79365110	2
chr10	80908289	80909817	chr10:80908250-80908887|chr10:80909679-80910428	2
chr10	81077639	81091725	chr10:81077505-81078050|chr10:81091607-81091886	2
chr10	81159502	81164183	chr10:81159124-81159590|chr10:81164006-81164267	2
chr10	82246287	82258721	chr10:82246133-82246503|chr10:82258647-82259112	2
chr10	89826864	89827705	chr10:89826758-89827020|chr10:89827579-89827981	2
chr10	95302343	95310584	chr10:95302159-95302649|chr10:95310446-95310920	2
chr10	95755974	95767084	chr10:95755510-95756294|chr10:95766695-95767424	2
chr10	96440427	96442546	chr10:96440226-96440638|chr10:96442134-96442668	2
chr10	99478723	99482068	chr10:99478383-99478964|chr10:99481738-99482271	2
chr10	101283276	101286269	chr10:101282565-101284400|chr10:101285835-101286633	2
chr10	101467985	101475543	chr10:101466592-101468380|chr10:101474895-101475730	2
chr10	105399585	105413682	chr10:105399421-105399662|chr10:105413502-105413838	2
chr10	105597029	105600108	chr10:105596480-105597354|chr10:105598780-105600240	2
chr10	105653746	105654553	chr10:105653684-105654143|chr10:105654182-105654914	2
chr10	112517067	112518125	chr10:112516881-112517214|chr10:112517978-112518437	2
chr10	112862122	112863146	chr10:112861737-112862325|chr10:112862743-112863831	2
chr10	114503274	114504688	chr10:114503048-114503653|chr10:114504607-114505134	2
chr10	114837288	114851892	chr10:114837200-114837593|chr10:114851192-114852344	2
chr10	115705000	115707383	chr10:115704890-115705356|chr10:115707171-115707748	2
chr10	116298444	116301322	chr10:116298035-116298527|chr10:116301224-116301530	2
chr10	118652654	118658951	chr10:118652308-118652758|chr10:118658404-118659087	2
chr10	119107882	119120989	chr10:119107717-119108085|chr10:119120681-119121082	2
chr10	123041332	123051131	chr10:123040982-123041553|chr10:123050843-123052175	2
chr10	124291576	124303471	chr10:124291453-124291825|chr10:124303140-124303666	2
chr10	125864366	125866193	chr10:125864227-125864709|chr10:125865826-125866536	2
chr10	126684544	126688369	chr10:126683513-126684669|chr10:126687539-126688657	2
chr11	1144903	1148013	chr11:1144659-1145309|chr11:1147883-1148186	2
chr11	1567448	1569751	chr11:1567273-1567696|chr11:1569492-1570035	2
chr11	1750470	1763855	chr11:1750377-1750657|chr11:1763592-1764354	2
chr11	2278351	2286832	chr11:2278195-2278444|chr11:2286739-2287464	2
chr11	2542118	2550081	chr11:2541781-2542260|chr11:2549661-2550717	2
chr11	2699323	2701548	chr11:2698084-2701415|chr11:2701467-2701780	2
chr11	2720625	2721343	chr11:2720259-2721010|chr11:2721193-2721576	2
chr11	2926992	2933866	chr11:2926927-2927273|chr11:2933761-2936109	2
chr11	9587735	9590993	chr11:9587448-9588028|chr11:9590901-9591058	2
chr11	9781812	9787196	chr11:9781781-9782018|chr11:9786823-9787555	2
chr11	14600205	14605134	chr11:14599810-14600413|chr11:14604805-14605226	2
chr11	15128305	15129435	chr11:15128142-15128603|chr11:15129372-15129505	2
chr11	27255891	27256772	chr11:27255513-27256158|chr11:27256528-27256950	2
chr11	27312978	27314031	chr11:27312920-27313165|chr11:27313637-27314563	2
chr11	27479740	27490659	chr11:27479393-27480089|chr11:27489147-27490920	2
chr11	33712287	33713909	chr11:33711740-33712943|chr11:33713554-33714033	2
chr11	34769008	34778673	chr11:34768918-34769135|chr11:34778383-34778832	2
chr11	34833519	34847449	chr11:34833280-34833718|chr11:34847208-34848168	2
chr11	35066952	35069058	chr11:35066798-35067264|chr11:35068851-35069137	2
chr11	35147568	35148215	chr11:35147433-35147653|chr11:35147898-35148296	2
chr11	45413093	45416143	chr11:45412794-45413272|chr11:45415909-45416412	2
chr11	46297709	46303043	chr11:46297583-46298478|chr11:46302916-46303657	2
chr11	46513488	46514300	chr11:46513313-46513650|chr11:46513930-46514608	2
chr11	46963905	46970135	chr11:46963800-46964135|chr11:46969933-46970732	2
chr11	48116005	48125824	chr11:48115831-48116546|chr11:48125653-48126210	2
chr11	58408960	58409916	chr11:58408816-58409125|chr11:58409697-58410116	2
chr11	58990251	58991883	chr11:58990067-58990762|chr11:58991721-58992569	2
chr11	61809973	61820374	chr11:61809533-61810307|chr11:61820105-61820585	2
chr11	61872809	61880120	chr11:61872475-61873153|chr11:61879812-61880160	2
chr11	65223757	65235300	chr11:65223609-65224062|chr11:65235207-65235481	2
chr11	67113650	67116820	chr11:67112763-67114319|chr11:67116073-67117063	2
chr11	69190896	69197252	chr11:69190697-69191117|chr11:69196917-69197342	2
chr11	69258283	69259574	chr11:69258082-69258623|chr11:69259209-69259637	2
chr11	72865376	72868274	chr11:72865040-72865701|chr11:72868121-72868409	2
chr11	73034734	73036174	chr11:73034442-73035124|chr11:73036129-73036497	2
chr11	74661991	74664688	chr11:74661292-74662157|chr11:74664560-74665056	2
chr11	74902519	74905667	chr11:74902461-74902868|chr11:74905146-74905979	2
chr11	76302643	76303687	chr11:76302331-76302806|chr11:76303576-76303964	2
chr11	76479974	76481678	chr11:76479324-76480257|chr11:76481309-76482081	2
chr11	76760316	76774573	chr11:76760196-76760470|chr11:76774390-76774756	2
chr11	76793528	76801870	chr11:76793481-76793909|chr11:76801605-76802953	2
chr11	86215032	86221638	chr11:86213978-86215386|chr11:86221382-86221729	2
chr11	95415897	95422205	chr11:95415702-95416057|chr11:95422056-95422388	2
chr11	111231073	111242053	chr11:111230703-111231494|chr11:111241771-111244771	2
chr11	114433426	114434080	chr11:114432617-114433570|chr11:114433608-114435293	2
chr11	114595908	114597550	chr11:114595464-114596590|chr11:114597439-114597769	2
chr11	115093353	115094010	chr11:115093060-115093762|chr11:115093901-115094106	2
chr11	117847974	117850670	chr11:117847802-117848133|chr11:117850335-117850776	2
chr11	118176689	118187493	chr11:118176543-118176827|chr11:118187325-118188255	2
chr11	122612546	122614849	chr11:122612398-122612943|chr11:122614721-122615159	2
chr11	126297095	126306275	chr11:126296968-126297399|chr11:126306150-126306505	2
chr11	128231496	128233779	chr11:128231348-128231599|chr11:128233471-128233956	2
chr11	128281295	128294826	chr11:128281134-128281671|chr11:128294499-128295221	2
chr11	130048981	130051602	chr11:130048426-130049316|chr11:130050978-130052363	2
chr12	612337	619783	chr12:612169-613201|chr12:619371-620527	2
chr12	1457329	1459649	chr12:1457216-1457419|chr12:1459443-1460032	2
chr12	1769586	1772071	chr12:1769206-1770092|chr12:1771985-1772979	2
chr12	6248209	6250429	chr12:6248007-6248348|chr12:6250238-6250538	2
chr12	10794574	10802924	chr12:10794047-10794773|chr12:10802360-10803041	2
chr12	11983264	11989384	chr12:11983026-11983973|chr12:11989252-11989963	2
chr12	12164487	12178226	chr12:12164305-12164575|chr12:12177963-12178334	2
chr12	12461643	12467167	chr12:12461513-12461732|chr12:12466933-12467287	2
chr12	13536490	13543587	chr12:13536159-13536801|chr12:13543253-13543754	2
chr12	15842986	15846390	chr12:15842659-15843657|chr12:15846080-15846474	2
chr12	26394225	26399946	chr12:26394025-26394304|chr12:26399448-26400186	2
chr12	29312756	29317907	chr12:29312560-29313635|chr12:29317762-29318076	2
chr12	32926894	32929526	chr12:32925858-32927374|chr12:32929050-32929629	2
chr12	40409402	40410969	chr12:40409178-40409597|chr12:40410546-40411111	2
chr12	48202946	48205724	chr12:48201699-48203021|chr12:48204966-48205847	2
chr12	50056993	50067549	chr12:50056772-50057091|chr12:50067340-50067866	2
chr12	52426821	52439862	chr12:52426660-52427188|chr12:52439559-52440225	2
chr12	54145271	54149871	chr12:54145124-54145619|chr12:54149641-54149994	2
chr12	54698158	54701067	chr12:54697973-54698437|chr12:54700888-54701211	2
chr12	68753170	68759183	chr12:68752957-68753312|chr12:68758808-68759427	2
chr12	71116116	71129594	chr12:71115427-71116249|chr12:71129197-71129701	2
chr12	71224410	71239269	chr12:71224025-71224551|chr12:71239202-71239331	2
chr12	71607217	71608534	chr12:71606973-71607598|chr12:71608185-71608789	2
chr12	90345781	90358111	chr12:90345016-90345976|chr12:90357975-90358338	2
chr12	91803240	91807510	chr12:91803048-91803345|chr12:91807158-91807596	2
chr12	92465053	92474523	chr12:92464714-92465308|chr12:92474229-92474886	2
chr12	92897629	92899524	chr12:92897313-92897690|chr12:92899267-92899572	2
chr12	94979676	94980921	chr12:94979491-94979823|chr12:94980115-94981212	2
chr12	102177303	102178283	chr12:102176823-102177449|chr12:102178135-102178469	2
chr12	102325710	102330152	chr12:102325561-102326153|chr12:102330023-102330588	2
chr12	108699499	108700890	chr12:108699252-108699851|chr12:108700511-108701130	2
chr12	109503561	109507232	chr12:109503520-109503624|chr12:109507086-109508508	2
chr12	110683425	110686871	chr12:110683307-110683608|chr12:110686808-110687230	2
chr12	113574860	113580382	chr12:113574637-113575600|chr12:113580074-113580802	2
chr12	116098466	116109971	chr12:116098301-116098558|chr12:116109618-116110196	2
chr12	116771892	116774115	chr12:116771840-116771972|chr12:116773996-116774208	2
chr12	120669301	120672936	chr12:120669025-120669761|chr12:120672566-120673276	2
chr12	121419543	121422427	chr12:121419160-121419713|chr12:121422237-121422692	2
chr12	122590671	122595941	chr12:122589893-122591126|chr12:122595660-122596625	2
chr12	123389350	123402328	chr12:123389274-123389536|chr12:123402225-123402663	2
chr12	124723633	124730374	chr12:124723477-124723893|chr12:124730060-124730632	2
chr12	125089942	125093791	chr12:125089836-125090012|chr12:125093439-125094015	2
chr12	128500036	128501366	chr12:128499836-128500372|chr12:128501228-128501491	2
chr12	133396960	133403399	chr12:133396753-133397053|chr12:133402985-133403781	2
chr13	20694856	20701974	chr13:20694570-20695064|chr13:20701907-20702095	2
chr13	27031504	27033537	chr13:27031372-27031667|chr13:27033373-27033861	2
chr13	30156524	30157360	chr13:30156194-30156769|chr13:30156943-30157704	2
chr13	30476202	30477881	chr13:30476047-30476317|chr13:30477819-30477950	2
chr13	30996005	30996455	chr13:30995540-30996150|chr13:30996327-30996629	2
chr13	40761455	40762334	chr13:40761335-40761848|chr13:40762159-40762406	2
chr13	40962983	40976724	chr13:40962761-40963136|chr13:40976520-40976859	2
chr13	45330718	45333473	chr13:45330477-45331376|chr13:45332793-45333752	2
chr13	46751144	46753913	chr13:46750804-46751225|chr13:46753486-46754075	2
chr13	48613633	48617224	chr13:48613438-48614099|chr13:48617070-48617416	2
chr13	49145929	49153566	chr13:49145737-49146360|chr13:49153259-49153798	2
chr13	74039944	74041503	chr13:74039615-74040044|chr13:74041324-74041849	2
chr13	74228043	74232920	chr13:74227888-74228230|chr13:74232613-74233101	2
chr13	74248300	74251020	chr13:74248178-74248501|chr13:74250115-74251703	2
chr13	74706503	74706972	chr13:74706112-74706617|chr13:74706617-74707209	2
chr13	76298205	76299367	chr13:76298120-76298372|chr13:76298822-76299597	2
chr13	80015483	80015972	chr13:80015164-80015564|chr13:80015650-80016177	2
chr13	80561649	80563631	chr13:80561478-80561923|chr13:80563212-80563845	2
chr13	97887186	97888264	chr13:97886580-97887447|chr13:97888075-97888758	2
chr13	99237945	99244825	chr13:99237717-99238083|chr13:99244596-99245168	2
chr13	99437056	99444724	chr13:99436947-99437301|chr13:99444638-99445109	2
chr13	100078062	100085084	chr13:100077870-100078224|chr13:100084803-100085507	2
chr13	110337426	110340150	chr13:110336601-110338187|chr13:110339766-110340562	2
chr13	114833154	114834692	chr13:114832809-114834073|chr13:114834346-114834761	2
chr13	114894531	114908566	chr13:114893985-114894773|chr13:114908069-114908930	2
chr14	23056326	23062341	chr14:23056126-23056602|chr14:23062275-23062691	2
chr14	25142980	25143734	chr14:25142329-25143169|chr14:25143376-25143802	2
chr14	31699044	31713270	chr14:31698820-31699337|chr14:31713126-31713528	2
chr14	32671008	32672398	chr14:32670894-32671111|chr14:32672230-32672907	2
chr14	38053166	38055547	chr14:38052563-38053540|chr14:38053612-38055699	2
chr14	47195575	47202969	chr14:47195192-47195652|chr14:47202573-47203153	2
chr14	50527920	50529062	chr14:50527571-50528027|chr14:50528210-50529275	2
chr14	55541725	55544526	chr14:55541494-55541938|chr14:55544446-55544872	2
chr14	55565196	55570893	chr14:55565044-55565327|chr14:55570677-55571108	2
chr14	64215746	64226297	chr14:64215619-64215911|chr14:64226266-64226405	2
chr14	65704765	65706322	chr14:65704382-65705038|chr14:65706052-65706517	2
chr14	65722408	65722866	chr14:65722305-65722541|chr14:65722780-65723178	2
chr14	65801121	65801793	chr14:65800725-65801557|chr14:65801646-65802096	2
chr14	68407769	68409265	chr14:68407278-68408169|chr14:68408326-68409426	2
chr14	68677582	68683039	chr14:68677389-68678001|chr14:68682909-68683511	2
chr14	68698253	68710339	chr14:68698012-68698460|chr14:68710246-68710669	2
chr14	68844261	68846772	chr14:68844188-68844567|chr14:68846550-68847094	2
chr14	69273857	69286327	chr14:69273788-69274486|chr14:69286120-69286444	2
chr14	70216933	70222730	chr14:70216581-70217436|chr14:70222608-70222875	2
chr14	71583569	71584763	chr14:71583437-71583946|chr14:71584587-71585269	2
chr14	71797291	71803384	chr14:71797071-71797913|chr14:71803250-71803998	2
chr14	74210520	74215858	chr14:74209398-74210637|chr14:74215504-74215948	2
chr14	75693678	75696482	chr14:75693463-75693863|chr14:75696165-75697493	2
chr14	76297970	76298501	chr14:76297852-76298357|chr14:76298391-76299196	2
chr14	77422856	77431806	chr14:77422712-77423287|chr14:77431660-77431875	2
chr14	89882568	89897403	chr14:89882304-89882760|chr14:89896788-89897521	2
chr14	91553901	91557321	chr14:91553798-91554184|chr14:91557236-91557402	2
chr14	92338951	92341990	chr14:92338578-92339506|chr14:92341925-92342314	2
chr14	94851414	94861491	chr14:94851120-94851561|chr14:94860995-94861870	2
chr14	95699451	95700900	chr14:95699122-95699580|chr14:95700556-95701169	2
chr14	95738520	95739819	chr14:95737970-95738722|chr14:95739053-95740308	2
chr14	96691186	96692149	chr14:96690906-96691625|chr14:96692003-96692552	2
chr14	99439525	99451211	chr14:99439135-99439652|chr14:99451083-99451392	2
chr14	99782841	99784571	chr14:99782541-99783205|chr14:99784127-99784803	2
chr14	100855158	100856765	chr14:100854906-100855816|chr14:100856672-100857443	2
chr14	102176664	102188642	chr14:102176346-102176810|chr14:102188134-102188965	2
chr14	102279883	102281479	chr14:102279296-102280485|chr14:102281374-102281784	2
chr14	103577420	103588197	chr14:103577155-103577764|chr14:103587958-103588331	2
chr14	104356175	104363500	chr14:104355968-104356365|chr14:104363074-104363852	2
chr14	105146596	105147027	chr14:105146367-105146768|chr14:105146909-105147833	2
chr14	106034882	106047974	chr14:106034781-106035163|chr14:106047646-106049038	2
chr15	26104218	26106094	chr15:26103997-26104305|chr15:26106000-26106169	2
chr15	31729735	31733883	chr15:31729670-31729815|chr15:31733832-31733992	2
chr15	31750272	31751548	chr15:31749960-31750393|chr15:31751328-31751931	2
chr15	40391132	40397612	chr15:40390891-40391399|chr15:40397090-40397696	2
chr15	42262347	42272979	chr15:42261797-42262502|chr15:42272785-42273217	2
chr15	42325775	42327824	chr15:42325465-42325924|chr15:42327463-42327956	2
chr15	42399791	42400504	chr15:42399445-42400038|chr15:42400270-42400634	2
chr15	45103771	45104358	chr15:45103415-45103919|chr15:45104069-45104684	2
chr15	45381118	45383635	chr15:45381000-45381280|chr15:45383276-45384113	2
chr15	51083904	51091133	chr15:51083459-51084086|chr15:51090969-51091219	2
chr15	52361901	52363868	chr15:52361772-52362286|chr15:52363471-52364232	2
chr15	52580801	52586992	chr15:52579829-52581440|chr15:52586443-52587129	2
chr15	53842262	53851735	chr15:53842099-53842345|chr15:53851598-53851927	2
chr15	55533673	55540437	chr15:55533311-55533765|chr15:55540303-55540510	2
chr15	57789502	57798425	chr15:57789315-57789693|chr15:57798203-57798906	2
chr15	57899924	57902515	chr15:57899825-57900389|chr15:57902253-57902729	2
chr15	59461791	59469779	chr15:59461463-59462383|chr15:59468688-59470017	2
chr15	65135409	65149154	chr15:65135265-65135845|chr15:65148639-65149528	2
chr15	67341765	67354966	chr15:67340678-67341798|chr15:67354868-67355061	2
chr15	67409242	67413504	chr15:67409139-67409514|chr15:67413126-67413880	2
chr15	70051575	70053305	chr15:70051353-70051992|chr15:70053208-70053613	2
chr15	70800588	70801794	chr15:70800243-70800684|chr15:70801616-70802040	2
chr15	71076013	71084642	chr15:71075747-71076127|chr15:71084327-71084855	2
chr15	72047646	72051252	chr15:72047401-72048183|chr15:72050993-72051472	2
chr15	72082599	72083676	chr15:72082458-72082725|chr15:72083537-72083803	2
chr15	73859993	73863939	chr15:73859468-73861723|chr15:73863233-73864206	2
chr15	75382870	75387633	chr15:75382578-75382949|chr15:75387526-75387890	2
chr15	77352082	77357130	chr15:77351731-77352552|chr15:77356457-77357720	2
chr15	80908570	80911602	chr15:80908250-80908723|chr15:80911250-80911900	2
chr15	80974796	80976492	chr15:80974424-80975215|chr15:80976372-80976587	2
chr15	86377427	86382050	chr15:86377083-86377580|chr15:86380918-86382589	2
chr15	90371242	90371949	chr15:90370908-90371536|chr15:90371597-90372069	2
chr15	90393485	90400995	chr15:90393094-90393871|chr15:90400682-90401235	2
chr15	98246860	98247830	chr15:98246520-98246951|chr15:98247309-98247916	2
chr15	99395685	99409472	chr15:99395484-99396003|chr15:99409130-99410072	2
chr15	99973760	99976188	chr15:99973089-99973926|chr15:99976076-99976563	2
chr15	100014605	100026793	chr15:100014540-100014730|chr15:100026498-100026871	2
chr16	643802	649054	chr16:642795-644359|chr16:648943-649464	2
chr16	1943402	1950376	chr16:1943144-1943664|chr16:1950211-1950643	2
chr16	2845901	2846618	chr16:2845796-2846251|chr16:2846481-2846798	2
chr16	4263191	4264366	chr16:4262874-4263339|chr16:4264286-4264602	2
chr16	10982619	10994025	chr16:10982041-10982977|chr16:10993960-10994695	2
chr16	11299681	11302958	chr16:11299494-11300554|chr16:11302825-11303033	2
chr16	11352670	11358215	chr16:11352628-11353086|chr16:11358077-11358350	2
chr16	12706606	12707373	chr16:12706473-12707019|chr16:12707144-12707738	2
chr16	14657182	14657578	chr16:14657096-14657244|chr16:14657458-14657758	2
chr16	17364596	17371876	chr16:17364327-17364886|chr16:17371800-17372216	2
chr16	17440574	17450684	chr16:17440267-17441227|chr16:17450563-17451052	2
chr16	17473153	17474758	chr16:17472994-17473234|chr16:17474612-17474859	2
chr16	17506312	17510690	chr16:17505990-17506498|chr16:17510292-17511040	2
chr16	19403898	19408010	chr16:19403797-19403997|chr16:19407683-19408316	2
chr16	22231398	22244235	chr16:22231287-22231725|chr16:22243886-22244577	2
chr16	23267957	23269961	chr16:23267705-23268137|chr16:23269641-23270100	2
chr16	28543865	28554681	chr16:28543626-28543961|chr16:28554304-28554795	2
chr16	29751688	29766446	chr16:29751516-29751941|chr16:29766241-29766555	2
chr16	29781841	29795693	chr16:29781656-29782184|chr16:29795532-29795832	2
chr16	31126267	31140418	chr16:31125593-31126277|chr16:31139896-31141064	2
chr16	48439990	48444376	chr16:48439844-48440120|chr16:48443976-48444473	2
chr16	51795353	51797427	chr16:51795166-51795680|chr16:51797044-51797779	2
chr16	52519685	52532798	chr16:52519403-52519790|chr16:52532490-52532844	2
chr16	53800549	53809226	chr16:53800393-53800795|chr16:53809135-53809552	2
chr16	55536000	55544302	chr16:55535925-55536123|chr16:55544163-55544624	2
chr16	66987666	66993598	chr16:66987406-66987759|chr16:66993501-66994196	2
chr16	67275053	67278479	chr16:67274802-67275242|chr16:67278099-67278639	2
chr16	68450523	68452057	chr16:68449990-68450857|chr16:68451657-68452403	2
chr16	69436254	69438584	chr16:69436077-69436448|chr16:69438218-69438892	2
chr16	69556823	69557792	chr16:69556734-69556933|chr16:69557547-69557918	2
chr16	69868247	69874735	chr16:69868096-69868354|chr16:69874629-69875369	2
chr16	74772193	74777710	chr16:74771504-74772453|chr16:74777293-74778212	2
chr16	75132561	75133815	chr16:75132479-75132665|chr16:75133776-75133913	2
chr16	75584353	75599161	chr16:75584237-75584498|chr16:75598798-75599241	2
chr16	79312547	79321143	chr16:79312480-79312768|chr16:79320644-79321484	2
chr16	81657704	81666626	chr16:81657574-81658107|chr16:81665690-81667050	2
chr16	81850485	81851076	chr16:81850180-81850729|chr16:81850937-81851198	2
chr16	82186550	82191224	chr16:82186165-82186575|chr16:82190874-82191360	2
chr16	83171258	83172271	chr16:83170915-83171562|chr16:83172162-83172399	2
chr16	83835967	83837694	chr16:83835757-83836295|chr16:83837385-83838012	2
chr16	84384046	84390299	chr16:84383556-84384215|chr16:84390169-84390403	2
chr16	84628768	84633243	chr16:84628469-84629116|chr16:84632882-84633696	2
chr16	85409948	85418651	chr16:85409858-85410190|chr16:85418431-85418916	2
chr16	85470715	85482825	chr16:85470422-85470965|chr16:85482181-85483283	2
chr16	85593420	85597320	chr16:85593177-85593713|chr16:85597162-85597945	2
chr16	85627255	85641062	chr16:85627116-85627549|chr16:85640906-85641611	2
chr16	86185180	86196401	chr16:86184859-86185623|chr16:86196267-86196477	2
chr16	86228820	86235485	chr16:86228026-86229040|chr16:86235384-86235568	2
chr16	86509012	86513200	chr16:86507873-86509154|chr16:86512870-86513513	2
chr16	86530855	86538360	chr16:86529196-86531656|chr16:86537839-86538606	2
chr16	87887370	87889932	chr16:87887149-87887666|chr16:87889663-87890093	2
chr16	88551486	88554700	chr16:88551305-88551833|chr16:88554585-88555060	2
chr16	88857183	88860170	chr16:88856906-88857278|chr16:88860051-88860503	2
chr16	89120095	89132067	chr16:89119815-89120175|chr16:89131603-89132127	2
chr17	2302378	2307868	chr17:2301626-2302481|chr17:2306955-2307977	2
chr17	2796076	2797176	chr17:2795958-2796147|chr17:2796907-2797426	2
chr17	3699859	3711761	chr17:3699551-3700391|chr17:3709682-3712445	2
chr17	3907286	3915242	chr17:3907165-3907423|chr17:3914903-3915420	2
chr17	6006180	6011830	chr17:6006056-6006427|chr17:6011735-6012097	2
chr17	6455442	6458773	chr17:6455292-6456053|chr17:6458037-6459268	2
chr17	9359751	9373729	chr17:9359645-9359825|chr17:9373490-9373969	2
chr17	17839373	17842245	chr17:17839011-17839525|chr17:17841757-17842406	2
chr17	18904949	18914477	chr17:18904613-18905345|chr17:18914258-18914672	2
chr17	25859566	25862843	chr17:25859481-25859951|chr17:25862455-25863349	2
chr17	26131906	26135237	chr17:26131859-26132042|chr17:26135064-26136070	2
chr17	27219249	27221141	chr17:27218496-27219362|chr17:27221048-27221208	2
chr17	31122859	31136150	chr17:31122325-31122905|chr17:31135824-31136445	2
chr17	31169110	31182119	chr17:31168967-31169299|chr17:31181874-31182481	2
chr17	33398113	33406887	chr17:33397388-33398218|chr17:33406426-33407231	2
chr17	34216421	34217812	chr17:34216337-34216492|chr17:34217545-34218422	2
chr17	34394167	34400051	chr17:34393881-34394457|chr17:34399806-34400175	2
chr17	36147240	36148688	chr17:36147117-36147420|chr17:36148594-36149096	2
chr17	38259424	38268130	chr17:38259237-38260173|chr17:38267467-38268227	2
chr17	38477619	38480582	chr17:38477295-38477930|chr17:38480301-38480686	2
chr17	39940653	39949635	chr17:39940180-39940844|chr17:39949096-39950069	2
chr17	41038470	41046501	chr17:41038378-41038560|chr17:41046198-41046593	2
chr17	42061345	42062057	chr17:42061003-42061571|chr17:42061982-42062089	2
chr17	42624566	42625524	chr17:42624494-42624642|chr17:42625339-42626255	2
chr17	43301281	43302711	chr17:43300889-43301457|chr17:43302623-43303152	2
chr17	45962600	45970933	chr17:45962170-45962948|chr17:45970781-45971437	2
chr17	46028645	46043622	chr17:46027548-46028914|chr17:46043480-46043935	2
chr17	46879758	46886785	chr17:46879534-46879852|chr17:46886504-46886912	2
chr17	48287034	48287953	chr17:48286869-48287329|chr17:48287417-48288055	2
chr17	48518114	48525437	chr17:48518034-48518219|chr17:48525216-48525749	2
chr17	48998481	49000202	chr17:48998266-48998593|chr17:48999970-49000549	2
chr17	54987653	54993271	chr17:54987139-54988714|chr17:54992907-54993556	2
chr17	55432969	55444446	chr17:55432901-55433139|chr17:55444337-55444587	2
chr17	55976435	55978913	chr17:55976244-55976695|chr17:55978672-55978996	2
chr17	58243447	58244854	chr17:58242929-58243636|chr17:58244670-58245068	2
chr17	59472570	59473747	chr17:59472356-59472935|chr17:59473176-59474186	2
chr17	60188611	60198516	chr17:60188303-60188882|chr17:60198394-60198638	2
chr17	63321705	63324805	chr17:63321603-63321987|chr17:63324610-63324996	2
chr17	67467004	67473828	chr17:67466814-67467264|chr17:67473031-67474517	2
chr17	68255733	68264684	chr17:68255551-68256071|chr17:68264551-68264835	2
chr17	71285238	71287751	chr17:71284866-71285341|chr17:71286705-71287987	2
chr17	71952525	71953424	chr17:71951873-71953115|chr17:71953291-71953537	2
chr17	72370225	72377005	chr17:72370072-72370553|chr17:72376847-72377283	2
chr17	73545449	73546093	chr17:73545158-73545767|chr17:73545906-73546474	2
chr17	74656267	74667874	chr17:74655734-74657065|chr17:74667563-74668284	2
chr17	75456214	75458339	chr17:75455866-75456808|chr17:75457916-75458705	2
chr17	75826692	75838319	chr17:75826592-75826769|chr17:75838230-75838821	2
chr17	76372114	76382548	chr17:76371895-76372442|chr17:76382363-76382982	2
chr17	76954834	76957363	chr17:76954763-76955064|chr17:76957263-76957705	2
chr17	78994764	79005091	chr17:78994686-78994927|chr17:79004538-79007496	2
chr17	79393320	79403572	chr17:79393022-79393810|chr17:79403067-79403940	2
chr17	79439258	79451450	chr17:79439174-79439388|chr17:79451291-79451582	2
chr17	80256183	80260262	chr17:80255242-80256417|chr17:80259904-80260392	2
chr18	3037640	3042578	chr18:3037385-3037744|chr18:3042413-3042714	2
chr18	3246197	3250247	chr18:3245650-3246485|chr18:3250228-3250627	2
chr18	6949949	6962787	chr18:6949555-6950193|chr18:6962674-6963336	2
chr18	9866315	9877192	chr18:9866166-9866400|chr18:9877028-9877324	2
chr18	10047433	10059983	chr18:10047136-10047590|chr18:10059670-10060176	2
chr18	12001598	12006037	chr18:12001463-12001699|chr18:12005309-12006234	2
chr18	13274131	13276774	chr18:13273848-13274428|chr18:13276685-13276981	2
chr18	13567031	13577488	chr18:13566748-13567434|chr18:13577385-13577782	2
chr18	14933826	14941460	chr18:14933578-14933921|chr18:14941340-14941527	2
chr18	19821957	19830915	chr18:19821654-19822304|chr18:19830613-19831077	2
chr18	19915997	19925393	chr18:19915580-19916134|chr18:19925275-19925749	2
chr18	22237596	22249125	chr18:22237389-22237827|chr18:22248760-22249839	2
chr18	22382642	22389743	chr18:22382495-22382741|chr18:22389542-22390075	2
chr18	45530263	45534705	chr18:45530090-45530571|chr18:45534548-45534946	2
chr18	45666042	45666803	chr18:45664533-45666432|chr18:45666494-45667122	2
chr18	47249042	47250296	chr18:47248937-47249558|chr18:47250062-47250621	2
chr18	47617727	47626531	chr18:47617448-47617833|chr18:47626222-47626765	2
chr18	52033044	52033475	chr18:52032926-52033217|chr18:52033350-52033650	2
chr18	54645161	54654225	chr18:54645020-54645452|chr18:54654048-54654492	2
chr18	54717973	54720159	chr18:54717617-54718658|chr18:54720016-54720267	2
chr18	55891105	55897463	chr18:55890978-55891550|chr18:55897346-55898072	2
chr18	59303728	59304724	chr18:59303464-59303888|chr18:59304610-59304736	2
chr18	59403067	59403526	chr18:59402784-59403261|chr18:59403439-59403666	2
chr18	60061456	60067365	chr18:60061350-60061664|chr18:60067213-60067473	2
chr18	60800249	60809188	chr18:60799866-60800486|chr18:60809094-60809480	2
chr18	61119146	61121982	chr18:61119100-61119231|chr18:61121620-61122164	2
chr18	72706654	72707040	chr18:72706598-72706781|chr18:72706816-72707399	2
chr18	74716745	74718867	chr18:74716404-74717226|chr18:74718536-74718952	2
chr19	1287028	1291130	chr19:1286837-1287305|chr19:1290854-1291448	2
chr19	1667862	1669234	chr19:1667819-1668347|chr19:1668672-1669343	2
chr19	2588115	2602794	chr19:2587965-2588673|chr19:2602541-2602845	2
chr19	2621011	2625639	chr19:2620824-2621180|chr19:2625523-2625740	2
chr19	3336924	3338731	chr19:3336630-3337372|chr19:3338620-3338843	2
chr19	3670323	3671255	chr19:3670121-3670477|chr19:3670525-3671403	2
chr19	4130800	4136925	chr19:4130662-4131066|chr19:4136766-4137051	2
chr19	6273950	6279063	chr19:6273475-6274274|chr19:6278577-6279283	2
chr19	6801653	6802590	chr19:6801496-6802045|chr19:6802462-6802671	2
chr19	8636032	8640651	chr19:8635876-8636239|chr19:8639956-8640828	2
chr19	10989994	11002716	chr19:10989854-10990256|chr19:11001785-11003100	2
chr19	11248582	11253322	chr19:11248336-11248960|chr19:11253254-11253503	2
chr19	11679340	11691970	chr19:11678935-11679476|chr19:11691885-11692250	2
chr19	12894803	12907138	chr19:12894609-12896007|chr19:12906882-12907203	2
chr19	13947951	13957487	chr19:13947543-13948062|chr19:13957344-13958270	2
chr19	14608389	14617012	chr19:14607752-14608751|chr19:14616328-14617201	2
chr19	15812961	15826670	chr19:15812856-15813229|chr19:15826512-15826905	2
chr19	16478322	16482597	chr19:16477983-16478508|chr19:16482089-16482861	2
chr19	18615454	18625857	chr19:18615288-18615540|chr19:18625483-18625980	2
chr19	19708967	19716942	chr19:19708707-19709130|chr19:19716652-19717303	2
chr19	33782572	33783687	chr19:33782479-33782847|chr19:33783556-33783925	2
chr19	33857224	33858049	chr19:33857041-33857359|chr19:33857936-33858140	2
chr19	34807769	34814850	chr19:34807698-34808149|chr19:34814744-34815017	2
chr19	38417703	38427004	chr19:38417540-38417772|chr19:38426580-38427438	2
chr19	38537067	38540216	chr19:38536945-38537722|chr19:38539773-38540537	2
chr19	39298296	39310016	chr19:39298009-39298426|chr19:39309475-39311236	2
chr19	42172558	42175733	chr19:42172188-42172752|chr19:42175322-42175852	2
chr19	42963218	42972769	chr19:42963013-42963475|chr19:42972491-42972825	2
chr19	45100288	45110519	chr19:45100200-45100587|chr19:45110365-45110697	2
chr19	45195524	45198830	chr19:45195258-45195815|chr19:45197884-45199301	2
chr19	45268503	45279844	chr19:45268239-45269042|chr19:45279485-45280307	2
chr19	46379941	46386177	chr19:46378561-46381000|chr19:46385792-46386399	2
chr19	48103734	48114558	chr19:48103540-48104099|chr19:48114551-48114906	2
chr19	50052679	50056908	chr19:50052414-50052937|chr19:50056749-50057514	2
chr19	52192348	52194148	chr19:52191178-52193338|chr19:52194055-52194513	2
chr19	52229620	52239555	chr19:52229297-52229934|chr19:52239301-52239748	2
chr2	8259232	8260463	chr2:8259165-8260072|chr2:8260100-8260721	2
chr2	8593246	8595917	chr2:8592938-8593387|chr2:8595507-8596568	2
chr2	8633538	8636358	chr2:8633352-8633944|chr2:8636020-8636454	2
chr2	9211346	9215271	chr2:9211213-9211507|chr2:9215141-9215412	2
chr2	9243491	9247603	chr2:9243111-9243662|chr2:9247508-9247763	2
chr2	9352601	9353115	chr2:9352142-9352928|chr2:9353049-9353621	2
chr2	10407766	10418813	chr2:10407565-10408435|chr2:10418485-10418893	2
chr2	11527312	11528940	chr2:11527167-11527538|chr2:11528597-11529345	2
chr2	12805680	12815727	chr2:12805508-12805933|chr2:12815606-12815792	2
chr2	16835158	16839590	chr2:16834950-16835407|chr2:16839198-16839705	2
chr2	28143520	28154671	chr2:28143482-28143688|chr2:28154259-28154840	2
chr2	28493815	28496841	chr2:28493522-28494236|chr2:28496677-28497122	2
chr2	28646968	28658802	chr2:28646474-28647705|chr2:28658252-28659344	2
chr2	28823206	28830134	chr2:28823105-28823354|chr2:28829787-28830249	2
chr2	30440756	30448212	chr2:30440656-30440942|chr2:30448134-30448805	2
chr2	39309897	39322392	chr2:39309637-39310140|chr2:39322012-39322473	2
chr2	42191327	42194716	chr2:42190862-42191471|chr2:42194567-42195177	2
chr2	42325889	42332681	chr2:42325568-42326038|chr2:42332420-42332831	2
chr2	43072399	43081516	chr2:43072020-43073096|chr2:43081151-43081667	2
chr2	43144763	43152103	chr2:43144643-43144864|chr2:43151811-43152980	2
chr2	43226794	43232892	chr2:43226646-43227588|chr2:43231097-43233575	2
chr2	43334494	43336608	chr2:43334353-43334793|chr2:43336476-43337054	2
chr2	46187372	46188602	chr2:46186996-46187638|chr2:46187890-46189175	2
chr2	46776881	46783149	chr2:46776782-46777162|chr2:46782968-46783601	2
chr2	54759763	54773842	chr2:54759626-54760099|chr2:54773763-54774104	2
chr2	54797038	54801739	chr2:54796122-54797722|chr2:54800762-54802293	2
chr2	60666669	60673980	chr2:60666114-60666860|chr2:60673782-60674162	2
chr2	62521161	62532392	chr2:62520603-62521241|chr2:62531993-62532573	2
chr2	64632129	64633730	chr2:64631828-64632305|chr2:64633568-64634037	2
chr2	64835132	64836607	chr2:64834891-64835496|chr2:64836398-64836922	2
chr2	65058672	65064490	chr2:65058334-65058880|chr2:65064380-65064556	2
chr2	65397863	65404943	chr2:65397709-65398037|chr2:65404835-65405258	2
chr2	65607050	65610137	chr2:65606637-65607188|chr2:65609779-65610303	2
chr2	67799407	67800402	chr2:67799319-67799520|chr2:67800291-67800544	2
chr2	68959432	68965025	chr2:68959287-68959649|chr2:68964878-68965233	2
chr2	69970958	69974218	chr2:69970755-69971348|chr2:69974150-69974892	2
chr2	69995580	70006596	chr2:69995492-69996721|chr2:70006115-70007223	2
chr2	70172709	70173859	chr2:70172391-70173365|chr2:70173539-70174224	2
chr2	70296565	70298180	chr2:70295081-70297085|chr2:70297956-70298198	2
chr2	70331067	70336198	chr2:70330789-70331169|chr2:70335958-70336306	2
chr2	72432779	72438749	chr2:72432315-72433061|chr2:72438401-72439093	2
chr2	72500627	72501659	chr2:72500145-72501165|chr2:72501247-72502025	2
chr2	74921636	74924116	chr2:74921485-74921896|chr2:74923944-74924265	2
chr2	85147160	85151412	chr2:85147092-85147554|chr2:85151133-85151706	2
chr2	85166932	85173705	chr2:85166533-85167155|chr2:85172885-85174176	2
chr2	86221316	86226346	chr2:86221170-86221441|chr2:86225918-86226673	2
chr2	87782859	87797003	chr2:87782347-87782946|chr2:87796901-87797103	2
chr2	89047719	89053933	chr2:89047596-89048115|chr2:89053733-89054237	2
chr2	97076997	97079236	chr2:97076890-97077115|chr2:97079123-97079354	2
chr2	98331116	98335200	chr2:98330731-98331200|chr2:98334968-98335552	2
chr2	99103118	99104192	chr2:99102865-99103458|chr2:99104161-99104443	2
chr2	99124497	99125394	chr2:99124395-99125087|chr2:99125236-99125557	2
chr2	99374705	99386857	chr2:99374424-99374852|chr2:99386428-99387201	2
chr2	102611629	102614336	chr2:102611557-102611772|chr2:102614086-102614618	2
chr2	102650055	102654315	chr2:102649881-102650239|chr2:102654148-102654613	2
chr2	102672219	102678692	chr2:102672114-102672521|chr2:102678612-102679258	2
chr2	105996438	106000757	chr2:105996031-105996603|chr2:106000377-106000877	2
chr2	109210744	109225570	chr2:109210678-109211054|chr2:109225459-109226152	2
chr2	110859208	110863865	chr2:110858706-110859500|chr2:110863213-110864055	2
chr2	112414653	112429167	chr2:112414586-112414762|chr2:112429052-112429305	2
chr2	113395013	113396393	chr2:113394873-113395165|chr2:113396264-113396614	2
chr2	113626034	113628690	chr2:113625617-113626138|chr2:113628422-113628953	2
chr2	113916140	113922681	chr2:113915997-113916933|chr2:113922417-113923291	2
chr2	114644193	114650193	chr2:114643877-114645016|chr2:114650135-114650520	2
chr2	121301541	121310448	chr2:121301442-121301808|chr2:121310231-121310597	2
chr2	121955106	121969020	chr2:121955021-121955248|chr2:121968712-121969342	2
chr2	122040804	122051149	chr2:122040332-122041209|chr2:122050787-122051301	2
chr2	135048003	135062758	chr2:135047912-135048267|chr2:135062569-135063036	2
chr2	136996523	137003972	chr2:136996171-136996831|chr2:137003822-137004042	2
chr2	143627421	143632200	chr2:143626864-143627509|chr2:143631809-143632346	2
chr2	145444601	145458997	chr2:145444255-145444747|chr2:145458829-145459143	2
chr2	153342876	153356594	chr2:153342633-153343008|chr2:153356256-153356756	2
chr2	158118000	158120007	chr2:158117308-158118484|chr2:158119796-158120392	2
chr2	158297650	158309930	chr2:158297254-158298058|chr2:158309576-158310415	2
chr2	158754315	158755956	chr2:158754209-158754570|chr2:158755754-158756309	2
chr2	169046521	169053548	chr2:169046493-169046725|chr2:169053434-169053699	2
chr2	169073301	169082460	chr2:169073098-169073482|chr2:169081924-169082629	2
chr2	169866388	169867264	chr2:169866298-169866514|chr2:169866906-169867466	2
chr2	173117027	173118068	chr2:173116941-173117293|chr2:173117886-173118205	2
chr2	173200594	173205946	chr2:173200242-173201010|chr2:173205217-173206477	2
chr2	174165435	174177086	chr2:174165114-174165561|chr2:174176940-174177246	2
chr2	182170500	182171738	chr2:182170257-182171082|chr2:182171567-182172302	2
chr2	182655555	182656235	chr2:182655481-182655806|chr2:182655849-182656400	2
chr2	191441690	191443669	chr2:191441311-191441797|chr2:191443134-191443866	2
chr2	191674828	191676705	chr2:191674681-191675045|chr2:191676512-191676962	2
chr2	192041949	192043244	chr2:192041617-192042131|chr2:192042662-192043547	2
chr2	197037423	197047521	chr2:197037360-197037838|chr2:197047037-197047716	2
chr2	197127964	197139500	chr2:197127890-197128277|chr2:197139172-197139674	2
chr2	199560813	199565244	chr2:199560545-199561156|chr2:199564665-199565797	2
chr2	199810498	199815682	chr2:199810311-199810728|chr2:199815554-199815817	2
chr2	202088267	202092141	chr2:202087973-202088681|chr2:202092008-202092280	2
chr2	206766975	206769689	chr2:206766728-206767826|chr2:206769563-206769900	2
chr2	218550108	218552388	chr2:218549614-218550248|chr2:218552250-218552707	2
chr2	219309559	219310473	chr2:219309364-219309742|chr2:219310154-219311263	2
chr2	219596453	219598616	chr2:219596350-219596798|chr2:219598464-219598780	2
chr2	223501946	223514732	chr2:223501570-223502285|chr2:223514616-223515597	2
chr2	225010787	225020302	chr2:225010549-225010959|chr2:225020089-225020660	2
chr2	225810076	225818218	chr2:225809553-225810600|chr2:225818104-225818377	2
chr2	227635867	227637643	chr2:227635797-227636408|chr2:227637250-227638078	2
chr2	230995924	230999370	chr2:230995783-230996008|chr2:230999145-230999471	2
chr2	232108856	232109819	chr2:232108755-232109068|chr2:232109573-232111150	2
chr2	232527102	232537811	chr2:232526481-232528120|chr2:232537083-232538433	2
chr2	234257928	234259539	chr2:234257596-234258209|chr2:234259324-234259666	2
chr2	236051414	236058514	chr2:236051103-236051568|chr2:236058319-236058731	2
chr2	238091211	238105719	chr2:238091023-238091411|chr2:238105475-238105800	2
chr2	238320807	238321640	chr2:238320170-238321039|chr2:238321487-238321722	2
chr2	241857164	241860898	chr2:241856998-241857217|chr2:241860651-241861318	2
chr20	301131	305199	chr20:300919-301381|chr20:304637-305486	2
chr20	6671719	6672336	chr20:6671564-6671918|chr20:6672080-6672647	2
chr20	9300903	9310867	chr20:9300748-9301033|chr20:9310539-9311355	2
chr20	16550063	16561433	chr20:16549918-16550230|chr20:16561141-16561667	2
chr20	17939451	17946469	chr20:17939078-17939611|chr20:17946069-17947552	2
chr20	18012689	18014340	chr20:18012545-18012878|chr20:18013841-18014465	2
chr20	19213713	19222280	chr20:19213522-19213990|chr20:19222058-19222402	2
chr20	22698328	22700012	chr20:22698120-22698503|chr20:22699940-22700228	2
chr20	23075764	23084143	chr20:23075692-23075877|chr20:23084031-23084447	2
chr20	23102192	23110152	chr20:23101768-23102285|chr20:23109949-23110282	2
chr20	30699252	30712293	chr20:30698674-30701138|chr20:30712254-30712638	2
chr20	33906493	33913443	chr20:33906193-33906631|chr20:33913184-33914129	2
chr20	34356199	34357162	chr20:34355958-34356353|chr20:34357004-34357245	2
chr20	37499531	37504228	chr20:37499418-37499982|chr20:37503565-37504982	2
chr20	39319114	39320411	chr20:39318713-39319468|chr20:39320328-39320485	2
chr20	43214369	43215133	chr20:43214284-43214569|chr20:43214750-43215519	2
chr20	43972521	43974302	chr20:43971898-43972797|chr20:43973571-43974542	2
chr20	44480624	44490209	chr20:44479614-44480799|chr20:44490108-44490378	2
chr20	45449490	45452034	chr20:45449386-45449838|chr20:45451865-45452386	2
chr20	45960269	45963111	chr20:45959660-45960529|chr20:45962738-45963332	2
chr20	46397330	46400004	chr20:46396881-46397573|chr20:46399648-46400370	2
chr20	47332787	47336001	chr20:47332590-47332868|chr20:47335663-47336191	2
chr20	49032323	49039023	chr20:49032029-49032630|chr20:49038831-49039199	2
chr20	49055720	49068109	chr20:49055566-49055940|chr20:49068013-49068193	2
chr20	49130339	49133217	chr20:49130084-49130696|chr20:49133089-49133650	2
chr20	50361274	50363967	chr20:50361115-50361381|chr20:50363402-50364190	2
chr20	52259190	52269047	chr20:52259102-52259942|chr20:52268788-52269423	2
chr20	52446090	52455218	chr20:52445839-52446288|chr20:52454996-52455314	2
chr20	52482961	52484029	chr20:52482081-52483529|chr20:52483550-52484419	2
chr20	52683111	52684310	chr20:52682920-52683580|chr20:52683933-52685758	2
chr20	52702683	52703450	chr20:52702513-52702779|chr20:52703193-52703720	2
chr20	56157621	56165142	chr20:56157503-56158263|chr20:56165006-56165288	2
chr20	62527820	62539848	chr20:62527321-62528461|chr20:62539615-62540154	2
chr21	31627859	31628503	chr21:31627788-31628044|chr21:31628308-31628729	2
chr21	34659577	34671867	chr21:34659381-34659992|chr21:34671354-34672048	2
chr21	34773520	34785675	chr21:34773396-34773607|chr21:34785572-34786121	2
chr21	36356792	36365585	chr21:36356559-36357011|chr21:36365319-36365705	2
chr21	42528250	42542887	chr21:42528053-42528473|chr21:42542363-42544060	2
chr21	43284579	43288673	chr21:43284469-43284844|chr21:43288357-43288773	2
chr21	43751202	43752902	chr21:43750882-43751486|chr21:43752461-43753339	2
chr21	43785361	43791373	chr21:43784973-43785856|chr21:43791188-43791480	2
chr21	44261066	44266518	chr21:44260405-44261546|chr21:44266115-44266674	2
chr21	44727428	44732838	chr21:44726891-44727715|chr21:44732261-44733415	2
chr21	44819622	44830499	chr21:44819120-44820486|chr21:44830104-44830659	2
chr21	44891702	44899325	chr21:44891596-44891801|chr21:44899105-44899487	2
chr21	47307156	47312229	chr21:47307088-47307399|chr21:47312091-47312718	2
chr22	17742036	17747547	chr22:17741879-17742185|chr22:17746934-17747716	2
chr22	23207340	23208026	chr22:23207133-23207397|chr22:23207799-23208315	2
chr22	23271046	23282180	chr22:23270788-23271411|chr22:23281918-23282390	2
chr22	23860795	23864190	chr22:23860649-23861065|chr22:23863794-23864451	2
chr22	25362462	25374116	chr22:25362332-25362944|chr22:25373595-25374210	2
chr22	27006506	27011339	chr22:27006246-27006644|chr22:27011000-27011422	2
chr22	28264754	28266384	chr22:28264479-28264926|chr22:28266065-28266568	2
chr22	29188302	29197620	chr22:29188062-29188736|chr22:29197489-29197940	2
chr22	29505920	29514174	chr22:29505725-29506246|chr22:29514093-29514461	2
chr22	31472085	31475208	chr22:31471968-31472306|chr22:31475064-31475690	2
chr22	35530771	35540964	chr22:35530637-35531130|chr22:35540403-35541203	2
chr22	35773102	35775326	chr22:35772802-35773371|chr22:35775142-35775774	2
chr22	36751303	36764743	chr22:36750877-36751611|chr22:36764201-36764869	2
chr22	36855586	36867192	chr22:36855470-36855897|chr22:36866875-36867336	2
chr22	37663265	37667412	chr22:37663047-37663477|chr22:37667179-37667650	2
chr22	38625138	38639161	chr22:38624570-38625229|chr22:38639006-38639300	2
chr22	39354406	39363943	chr22:39354329-39354446|chr22:39363680-39364107	2
chr22	39683244	39688848	chr22:39682970-39683442|chr22:39688633-39688968	2
chr22	40783446	40793115	chr22:40783218-40785034|chr22:40792959-40793507	2
chr22	41680081	41684484	chr22:41679567-41680278|chr22:41684311-41684590	2
chr22	42222814	42224579	chr22:42222693-42223409|chr22:42224315-42225755	2
chr22	42316074	42318738	chr22:42315900-42316191|chr22:42318302-42319254	2
chr22	43325462	43329905	chr22:43325262-43325569|chr22:43329274-43330332	2
chr22	45665110	45669586	chr22:45664808-45665288|chr22:45669461-45669663	2
chr22	46392546	46393549	chr22:46392163-46392769|chr22:46393303-46393905	2
chr22	46766575	46771228	chr22:46766447-46766886|chr22:46770803-46771470	2
chr22	46827142	46839892	chr22:46827012-46827204|chr22:46839554-46839964	2
chr22	47042940	47049653	chr22:47042816-47043161|chr22:47049384-47049827	2
chr22	50450058	50452892	chr22:50449589-50450158|chr22:50452612-50453174	2
chr22	50908595	50909197	chr22:50907661-50908737|chr22:50908778-50909256	2
chr3	9926328	9939866	chr3:9926217-9926490|chr3:9939256-9940273	2
chr3	12520955	12523180	chr3:12520870-12521309|chr3:12523046-12523292	2
chr3	13041139	13053237	chr3:13040712-13041290|chr3:13052929-13053623	2
chr3	13152323	13153953	chr3:13152179-13152509|chr3:13153658-13154048	2
chr3	14275907	14277095	chr3:14275655-14276261|chr3:14276602-14277259	2
chr3	15426512	15427684	chr3:15426391-15426614|chr3:15427530-15428003	2
chr3	17076755	17082642	chr3:17076559-17077087|chr3:17082304-17082818	2
chr3	18580276	18580785	chr3:18580235-18580716|chr3:18580723-18581097	2
chr3	23687854	23692001	chr3:23687644-23688152|chr3:23691791-23692359	2
chr3	36996183	36999686	chr3:36995910-36996643|chr3:36999425-37000099	2
chr3	38072927	38085083	chr3:38072802-38073013|chr3:38084947-38085247	2
chr3	42176765	42191709	chr3:42176591-42177086|chr3:42191602-42192041	2
chr3	42558826	42562055	chr3:42556992-42559148|chr3:42561430-42562705	2
chr3	43223226	43236216	chr3:43222614-43223447|chr3:43235913-43236339	2
chr3	43799372	43800818	chr3:43799210-43799492|chr3:43800551-43800908	2
chr3	45208718	45209195	chr3:45208543-45208911|chr3:45209098-45209275	2
chr3	46331363	46341868	chr3:46331166-46331721|chr3:46341741-46342046	2
chr3	46397921	46410261	chr3:46397841-46398019|chr3:46410058-46410421	2
chr3	46437922	46441236	chr3:46437747-46438049|chr3:46440702-46441388	2
chr3	46587452	46588619	chr3:46587333-46587821|chr3:46588496-46588727	2
chr3	52080755	52091520	chr3:52080651-52080920|chr3:52091249-52091679	2
chr3	52230185	52231211	chr3:52229883-52230301|chr3:52230859-52231364	2
chr3	55479766	55481066	chr3:55479599-55479963|chr3:55480799-55481184	2
chr3	71244673	71256990	chr3:71244306-71244872|chr3:71256502-71257088	2
chr3	71276100	71282273	chr3:71274713-71276252|chr3:71282062-71282548	2
chr3	71493572	71503544	chr3:71492911-71494339|chr3:71503363-71503680	2
chr3	71737452	71744067	chr3:71737069-71737828|chr3:71743854-71744651	2
chr3	71892461	71900008	chr3:71892287-71893027|chr3:71899782-71900224	2
chr3	99783064	99792957	chr3:99782685-99783355|chr3:99792653-99793444	2
chr3	101798521	101803652	chr3:101798322-101798569|chr3:101803404-101803837	2
chr3	104239332	104240943	chr3:104238859-104239444|chr3:104240728-104241533	2
chr3	107844593	107846278	chr3:107844093-107845092|chr3:107846190-107846529	2
chr3	107969831	107970308	chr3:107969249-107969980|chr3:107970105-107970403	2
chr3	108871361	108874839	chr3:108871198-108871512|chr3:108874596-108875011	2
chr3	114168741	114170227	chr3:114168437-114168929|chr3:114169802-114170599	2
chr3	118939324	118940035	chr3:118939063-118939466|chr3:118939880-118940131	2
chr3	122069964	122081032	chr3:122069766-122070152|chr3:122080952-122081291	2
chr3	122148552	122153768	chr3:122147892-122148969|chr3:122153395-122153924	2
chr3	123459959	123474039	chr3:123459637-123460492|chr3:123473937-123474372	2
chr3	124761773	124762719	chr3:124761393-124761935|chr3:124762426-124762879	2
chr3	127465786	127469687	chr3:127465124-127465981|chr3:127468218-127470685	2
chr3	128597699	128601728	chr3:128597622-128597834|chr3:128601543-128602102	2
chr3	128724713	128738417	chr3:128723770-128724999|chr3:128737923-128738526	2
chr3	141098234	141111531	chr3:141097855-141099085|chr3:141111444-141112549	2
chr3	141171089	141173960	chr3:141170947-141171351|chr3:141173584-141174275	2
chr3	141791875	141805582	chr3:141791564-141791972|chr3:141805227-141805915	2
chr3	142365929	142366901	chr3:142365885-142366568|chr3:142366733-142367498	2
chr3	143184766	143199335	chr3:143184613-143185004|chr3:143199235-143199659	2
chr3	149989224	149996703	chr3:149988826-149989462|chr3:149996590-149997142	2
chr3	156821323	156825076	chr3:156821259-156821396|chr3:156824914-156825375	2
chr3	156846456	156848387	chr3:156846357-156846715|chr3:156846923-156848491	2
chr3	159534428	159542366	chr3:159534369-159534610|chr3:159541856-159542658	2
chr3	164867569	164873638	chr3:164867156-164868065|chr3:164873093-164873965	2
chr3	165221340	165223668	chr3:165221225-165221438|chr3:165223319-165223790	2
chr3	169583334	169589459	chr3:169583073-169583484|chr3:169589359-169589611	2
chr3	169758184	169764426	chr3:169758032-169758578|chr3:169764268-169764806	2
chr3	171678850	171693377	chr3:171678657-171679072|chr3:171693266-171693603	2
chr3	172023583	172030155	chr3:172023322-172024161|chr3:172029701-172030679	2
chr3	172406524	172416117	chr3:172406169-172406663|chr3:172415532-172416197	2
chr3	176929155	176929896	chr3:176929088-176929267|chr3:176929316-176930229	2
chr3	177013113	177017978	chr3:177012504-177013324|chr3:177017762-177018575	2
chr3	183024929	183025744	chr3:183024723-183025208|chr3:183025622-183026051	2
chr3	183251727	183254219	chr3:183251154-183251831|chr3:183254076-183254725	2
chr3	184277315	184283032	chr3:184276984-184277489|chr3:184282904-184283381	2
chr3	185050352	185053819	chr3:185050282-185050843|chr3:185053741-185053946	2
chr3	186783309	186784664	chr3:186783090-186783900|chr3:186784122-186784844	2
chr3	188096694	188108801	chr3:188096656-188097081|chr3:188108526-188109021	2
chr3	193750271	193753463	chr3:193750052-193750639|chr3:193752164-193753822	2
chr4	1290545	1294871	chr4:1290166-1291014|chr4:1294798-1295517	2
chr4	1854812	1859773	chr4:1854157-1854964|chr4:1859493-1860038	2
chr4	2404044	2415821	chr4:2403784-2404145|chr4:2415346-2416003	2
chr4	3374841	3389841	chr4:3374687-3375214|chr4:3389724-3390286	2
chr4	6749344	6751263	chr4:6748627-6749952|chr4:6751023-6751713	2
chr4	6769886	6771805	chr4:6769703-6770307|chr4:6771522-6771960	2
chr4	6867664	6880852	chr4:6867460-6867847|chr4:6880678-6881518	2
chr4	7812078	7813756	chr4:7811907-7812198|chr4:7813500-7814205	2
chr4	8103130	8115193	chr4:8102949-8103327|chr4:8114832-8115291	2
chr4	16142308	16142672	chr4:16141899-16142523|chr4:16142530-16142882	2
chr4	26339410	26347925	chr4:26339331-26339688|chr4:26347902-26348132	2
chr4	38070975	38084502	chr4:38070922-38071460|chr4:38084342-38084649	2
chr4	38265820	38280013	chr4:38265672-38265967|chr4:38279860-38280185	2
chr4	40196664	40205221	chr4:40196531-40196945|chr4:40205193-40206269	2
chr4	40232608	40240664	chr4:40232500-40232985|chr4:40240011-40240855	2
chr4	40365668	40371999	chr4:40365435-40366472|chr4:40371912-40372090	2
chr4	40588289	40588998	chr4:40587934-40588372|chr4:40588550-40589496	2
chr4	54652365	54652983	chr4:54652172-54652552|chr4:54652737-54653217	2
chr4	55091395	55093145	chr4:55091165-55092421|chr4:55092819-55093988	2
chr4	56303213	56307271	chr4:56302519-56303572|chr4:56306972-56307456	2
chr4	69970793	69982581	chr4:69970666-69970928|chr4:69982461-69982665	2
chr4	72166971	72173733	chr4:72166656-72167411|chr4:72172968-72174296	2
chr4	75400853	75404975	chr4:75400523-75400937|chr4:75404756-75405276	2
chr4	77156706	77158449	chr4:77156628-77156778|chr4:77158358-77158484	2
chr4	77586493	77596314	chr4:77586331-77586788|chr4:77596216-77596653	2
chr4	80894464	80897006	chr4:80894146-80895158|chr4:80895984-80897050	2
chr4	84539771	84540334	chr4:84539659-84539920|chr4:84540230-84540599	2
chr4	88330719	88338362	chr4:88330442-88330977|chr4:88338167-88338638	2
chr4	94788744	94792368	chr4:94788425-94789057|chr4:94791951-94792443	2
chr4	94812155	94816406	chr4:94811749-94812604|chr4:94816187-94816733	2
chr4	95373866	95374955	chr4:95373624-95374388|chr4:95374691-95375054	2
chr4	99853902	99859816	chr4:99853763-99854121|chr4:99859615-99859884	2
chr4	111006529	111008709	chr4:111006360-111006830|chr4:111008341-111008821	2
chr4	115527704	115536843	chr4:115527585-115528716|chr4:115536743-115536904	2
chr4	119937990	119947202	chr4:119937803-119938185|chr4:119947070-119947455	2
chr4	149165262	149170278	chr4:149164558-149165399|chr4:149169825-149171699	2
chr4	152244385	152252945	chr4:152244150-152244854|chr4:152252682-152253022	2
chr4	153877978	153878761	chr4:153877900-153878390|chr4:153878487-153879180	2
chr4	154156287	154170441	chr4:154155896-154156429|chr4:154170192-154170805	2
chr4	156225823	156229317	chr4:156225604-156226159|chr4:156228962-156229390	2
chr4	159722416	159733002	chr4:159722302-159722775|chr4:159732900-159733442	2
chr4	169686972	169689338	chr4:169686744-169687365|chr4:169689068-169689766	2
chr4	170575207	170579040	chr4:170574850-170575552|chr4:170578909-170579339	2
chr4	184359369	184359982	chr4:184359243-184359548|chr4:184359807-184360368	2
chr4	185232336	185240706	chr4:185232171-185232493|chr4:185240401-185240854	2
chr4	185263748	185270113	chr4:185263639-185263936|chr4:185268004-185270295	2
chr4	185305618	185317314	chr4:185304365-185306457|chr4:185316284-185317481	2
chr4	185334934	185342322	chr4:185334166-185335082|chr4:185342043-185342552	2
chr4	185455899	185459007	chr4:185455757-185456376|chr4:185456939-185459443	2
chr4	185769891	185781453	chr4:185769784-185769988|chr4:185781187-185781755	2
chr4	187670818	187677192	chr4:187670712-187670897|chr4:187677069-187677379	2
chr4	187855592	187858338	chr4:187855507-187856297|chr4:187857723-187858585	2
chr5	360908	374025	chr5:360828-361010|chr5:373677-374374	2
chr5	392796	400188	chr5:392659-392958|chr5:399892-400726	2
chr5	757243	759310	chr5:757119-757343|chr5:759137-759585	2
chr5	1106141	1109049	chr5:1105694-1106280|chr5:1108613-1109469	2
chr5	1490642	1504189	chr5:1490263-1490951|chr5:1503161-1504434	2
chr5	1543098	1549520	chr5:1542887-1543378|chr5:1549150-1549653	2
chr5	14760295	14768080	chr5:14759999-14760617|chr5:14767651-14768421	2
chr5	16881598	16894691	chr5:16881232-16881752|chr5:16894390-16894887	2
chr5	17437008	17444064	chr5:17436545-17437275|chr5:17443974-17444308	2
chr5	39467135	39479716	chr5:39466858-39467253|chr5:39479451-39479882	2
chr5	39616308	39624972	chr5:39616226-39616637|chr5:39624702-39625413	2
chr5	40432042	40441897	chr5:40431894-40432204|chr5:40441739-40442203	2
chr5	42876002	42877025	chr5:42875931-42876179|chr5:42876691-42877280	2
chr5	43496259	43498053	chr5:43495735-43496376|chr5:43497943-43498110	2
chr5	50262945	50265475	chr5:50262247-50263780|chr5:50264444-50265586	2
chr5	52283577	52286185	chr5:52283470-52283707|chr5:52286100-52286651	2
chr5	54686462	54687705	chr5:54686257-54686853|chr5:54687386-54687910	2
chr5	54727446	54734421	chr5:54727223-54728413|chr5:54734081-54734481	2
chr5	55966035	55969260	chr5:55965868-55966400|chr5:55969137-55969329	2
chr5	56391266	56398805	chr5:56390851-56391466|chr5:56398460-56398892	2
chr5	72234302	72236099	chr5:72234207-72234402|chr5:72235818-72236227	2
chr5	73872837	73884428	chr5:73872797-73873022|chr5:73884301-73884520	2
chr5	74261998	74262721	chr5:74261885-74262077|chr5:74262470-74262892	2
chr5	75771887	75775903	chr5:75771443-75772300|chr5:75775730-75776622	2
chr5	77882320	77891069	chr5:77881989-77882384|chr5:77890737-77891275	2
chr5	79543217	79548336	chr5:79543064-79543512|chr5:79547943-79548733	2
chr5	88638278	88649867	chr5:88637960-88638989|chr5:88649774-88649934	2
chr5	90576440	90579867	chr5:90575860-90576873|chr5:90579542-90579998	2
chr5	92914901	92915893	chr5:92914771-92915175|chr5:92915562-92916063	2
chr5	95163160	95177810	chr5:95162892-95163215|chr5:95177715-95178179	2
chr5	95992977	95996391	chr5:95992798-95993125|chr5:95996269-95996528	2
chr5	97836666	97845997	chr5:97836421-97836932|chr5:97845857-97846111	2
chr5	98283161	98294304	chr5:98282898-98283434|chr5:98294107-98294409	2
chr5	98355580	98356589	chr5:98355118-98355654|chr5:98356417-98356953	2
chr5	102591641	102592799	chr5:102591128-102591820|chr5:102592529-102593020	2
chr5	102847153	102859082	chr5:102846976-102847695|chr5:102858613-102859451	2
chr5	108416370	108416818	chr5:108416261-108416523|chr5:108416606-108417139	2
chr5	114528062	114529140	chr5:114527605-114528488|chr5:114528928-114529404	2
chr5	114713480	114715795	chr5:114713283-114713812|chr5:114715666-114716003	2
chr5	114754695	114759365	chr5:114754308-114754850|chr5:114759213-114759657	2
chr5	118610265	118614009	chr5:118609535-118611193|chr5:118613948-118614540	2
chr5	131595043	131610023	chr5:131594916-131595082|chr5:131609858-131610100	2
chr5	133452947	133458431	chr5:133452874-133453292|chr5:133458161-133458732	2
chr5	133842074	133850330	chr5:133841728-133842782|chr5:133850142-133850476	2
chr5	139979795	139988913	chr5:139979571-139979910|chr5:139988851-139989193	2
chr5	141395546	141404654	chr5:141395406-141395894|chr5:141404310-141404783	2
chr5	142180623	142183104	chr5:142180558-142181243|chr5:142182974-142183998	2
chr5	142560768	142569622	chr5:142560409-142562004|chr5:142569612-142570015	2
chr5	145233684	145235358	chr5:145233343-145233822|chr5:145235265-145236309	2
chr5	149108161	149111066	chr5:149107922-149108480|chr5:149110507-149112561	2
chr5	149129229	149131453	chr5:149128871-149129747|chr5:149131355-149131676	2
chr5	149153108	149154714	chr5:149152989-149153393|chr5:149154560-149155316	2
chr5	149890153	149902244	chr5:149889868-149890781|chr5:149902196-149902535	2
chr5	149964365	149971198	chr5:149964247-149964474|chr5:149970859-149971714	2
chr5	150161536	150169887	chr5:150161321-150162317|chr5:150169740-150170321	2
chr5	156247117	156256013	chr5:156247012-156247296|chr5:156255948-156256106	2
chr5	157347234	157351993	chr5:157347012-157347485|chr5:157351497-157352304	2
chr5	158638068	158639128	chr5:158637869-158638254|chr5:158638792-158639218	2
chr5	159592333	159592866	chr5:159592221-159592440|chr5:159592707-159593107	2
chr5	167741847	167756106	chr5:167741786-167742374|chr5:167755853-167756544	2
chr5	168018658	168027529	chr5:168018263-168019006|chr5:168027368-168027622	2
chr5	168083464	168086502	chr5:168083363-168083883|chr5:168086241-168086621	2
chr5	171839905	171847739	chr5:171839541-171840358|chr5:171847090-171848000	2
chr5	172160844	172163282	chr5:172160545-172160989|chr5:172163034-172163447	2
chr5	172227380	172234399	chr5:172227075-172227759|chr5:172234159-172234656	2
chr5	172314163	172314942	chr5:172314061-172314523|chr5:172314820-172315238	2
chr5	173209217	173221048	chr5:173209089-173209291|chr5:173220930-173221165	2
chr5	173700634	173701008	chr5:173700360-173700777|chr5:173700812-173701058	2
chr5	174909773	174914651	chr5:174909698-174910446|chr5:174914371-174914938	2
chr5	175974961	175980324	chr5:175974671-175975386|chr5:175980193-175981391	2
chr5	180618079	180618776	chr5:180617614-180618387|chr5:180618442-180619298	2
chr6	1384209	1388281	chr6:1383431-1384325|chr6:1387525-1388437	2
chr6	1688026	1699497	chr6:1687625-1688469|chr6:1698660-1699764	2
chr6	1916610	1920955	chr6:1916217-1916940|chr6:1920206-1921155	2
chr6	2980619	2987126	chr6:2980493-2981035|chr6:2986989-2987328	2
chr6	3136032	3136738	chr6:3135897-3136185|chr6:3136652-3136807	2
chr6	10542656	10552748	chr6:10542098-10542914|chr6:10552551-10553039	2
chr6	12052243	12066028	chr6:12052116-12052385|chr6:12065966-12066351	2
chr6	16420375	16421143	chr6:16420063-16420715|chr6:16420909-16421528	2
chr6	16473628	16483985	chr6:16473221-16474057|chr6:16483540-16484171	2
chr6	18047896	18053971	chr6:18047645-18048140|chr6:18053782-18054149	2
chr6	18328107	18330884	chr6:18327994-18328166|chr6:18330782-18331325	2
chr6	20454551	20456019	chr6:20454441-20454916|chr6:20455912-20456359	2
chr6	21951615	21954365	chr6:21951563-21951917|chr6:21954070-21954730	2
chr6	24662108	24662715	chr6:24661747-24662255|chr6:24662349-24663015	2
chr6	25103991	25112909	chr6:25103498-25104154|chr6:25111897-25113347	2
chr6	25751353	25758600	chr6:25751070-25751758|chr6:25757559-25758933	2
chr6	26173071	26173836	chr6:26172768-26173392|chr6:26173556-26173935	2
chr6	33538735	33539166	chr6:33538325-33538807|chr6:33538848-33539275	2
chr6	33676504	33677328	chr6:33675634-33676854|chr6:33676913-33677859	2
chr6	34504209	34518436	chr6:34503980-34504265|chr6:34518099-34518778	2
chr6	35014867	35017852	chr6:35014711-35015044|chr6:35017566-35018261	2
chr6	35268772	35270518	chr6:35268700-35269109|chr6:35270394-35270929	2
chr6	35569728	35570649	chr6:35569400-35570076|chr6:35570357-35570751	2
chr6	36726477	36737835	chr6:36726399-36726573|chr6:36737451-36738050	2
chr6	37145241	37151165	chr6:37145075-37145476|chr6:37150988-37151310	2
chr6	39152815	39155639	chr6:39152309-39154108|chr6:39154786-39155906	2
chr6	39248468	39249221	chr6:39247889-39248600|chr6:39249141-39249484	2
chr6	40682675	40687548	chr6:40682458-40682950|chr6:40687200-40687709	2
chr6	41004264	41008494	chr6:41003997-41004498|chr6:41008080-41008671	2
chr6	41485970	41487297	chr6:41485587-41486170|chr6:41487044-41488032	2
chr6	42101539	42107931	chr6:42101430-42102072|chr6:42106776-42108579	2
chr6	42635187	42639264	chr6:42635073-42635482|chr6:42638966-42639700	2
chr6	42730827	42734220	chr6:42730712-42731018|chr6:42734077-42734486	2
chr6	43894911	43895769	chr6:43894822-43895260|chr6:43895486-43895957	2
chr6	44043603	44044532	chr6:44043515-44043675|chr6:44044101-44044787	2
chr6	45950130	45955762	chr6:45949466-45950395|chr6:45955654-45956144	2
chr6	45979495	45980886	chr6:45978732-45979687|chr6:45980536-45981243	2
chr6	46021011	46021509	chr6:46020479-46021141|chr6:46021145-46021745	2
chr6	46738835	46740613	chr6:46738656-46739033|chr6:46740478-46740835	2
chr6	47084471	47085189	chr6:47084305-47084558|chr6:47084971-47085383	2
chr6	47100549	47102604	chr6:47100433-47100776|chr6:47102369-47102758	2
chr6	47155750	47156371	chr6:47155592-47155996|chr6:47156118-47156666	2
chr6	52253282	52254819	chr6:52252813-52253739|chr6:52254476-52254999	2
chr6	64645708	64646511	chr6:64645484-64645914|chr6:64646410-64646842	2
chr6	75921833	75927064	chr6:75921554-75922019|chr6:75926878-75927356	2
chr6	82544275	82547922	chr6:82543886-82544333|chr6:82547734-82548149	2
chr6	89954291	89962826	chr6:89954009-89954541|chr6:89962669-89963005	2
chr6	90994591	91005004	chr6:90994412-90994677|chr6:91004659-91005129	2
chr6	106615365	106624359	chr6:106615248-106615710|chr6:106624060-106624486	2
chr6	107150423	107165093	chr6:107150087-107151078|chr6:107164740-107165189	2
chr6	109196107	109205715	chr6:109195980-109196492|chr6:109205510-109206092	2
chr6	110858609	110859157	chr6:110858538-110858746|chr6:110858805-110859527	2
chr6	111886057	111889873	chr6:111885322-111886717|chr6:111889171-111890004	2
chr6	112007285	112013939	chr6:112007150-112007548|chr6:112013671-112014870	2
chr6	112072476	112085728	chr6:112072320-112072556|chr6:112085402-112086036	2
chr6	114147019	114150936	chr6:114146870-114147114|chr6:114150615-114151198	2
chr6	121758446	121759714	chr6:121758181-121758793|chr6:121759478-121759877	2
chr6	125675937	125678211	chr6:125675802-125676069|chr6:125678092-125678414	2
chr6	126231127	126235110	chr6:126230926-126231391|chr6:126235018-126235553	2
chr6	128820729	128828830	chr6:128820312-128820884|chr6:128827837-128829121	2
chr6	132279104	132280204	chr6:132279057-132279422|chr6:132280107-132280341	2
chr6	134951753	134953368	chr6:134951380-134952268|chr6:134953323-134953479	2
chr6	137082877	137090921	chr6:137082522-137083358|chr6:137090607-137091104	2
chr6	138824676	138825467	chr6:138824369-138824873|chr6:138825196-138825763	2
chr6	139852498	139858460	chr6:139852382-139852581|chr6:139858125-139858794	2
chr6	144657202	144663179	chr6:144657003-144657556|chr6:144663112-144663788	2
chr6	149790238	149794576	chr6:149790077-149790300|chr6:149793271-149794780	2
chr6	150523017	150523867	chr6:150522785-150523231|chr6:150523548-150523961	2
chr6	154886701	154888256	chr6:154886466-154886780|chr6:154888081-154888697	2
chr6	156745174	156748604	chr6:156745020-156745478|chr6:156748533-156748836	2
chr6	157041217	157042459	chr6:157040960-157041528|chr6:157042142-157042833	2
chr6	158178627	158184607	chr6:158178518-158178909|chr6:158184397-158184743	2
chr6	159220738	159224794	chr6:159220354-159220801|chr6:159224042-159224926	2
chr6	159441251	159454696	chr6:159441112-159441530|chr6:159454322-159454885	2
chr6	159513824	159528776	chr6:159513696-159514062|chr6:159528658-159528870	2
chr6	166248241	166256875	chr6:166248102-166248407|chr6:166256055-166257050	2
chr6	167506348	167516854	chr6:167506314-167506590|chr6:167516672-167517155	2
chr6	167534248	167535076	chr6:167534131-167534414|chr6:167534947-167535272	2
chr6	168077016	168083913	chr6:168076831-168077369|chr6:168083528-168084044	2
chr6	168100329	168113075	chr6:168100184-168100473|chr6:168113001-168113162	2
chr6	168332306	168337611	chr6:168332209-168332657|chr6:168337462-168338084	2
chr6_dbb_hap3	1189886	1190837	chr6_dbb_hap3:1189760-1189964|chr6_dbb_hap3:1190796-1191008	2
chr7	2548710	2550639	chr7:2548444-2548846|chr7:2550458-2551331	2
chr7	2669997	2681204	chr7:2669681-2670194|chr7:2681137-2681585	2
chr7	5457247	5469077	chr7:5456929-5457288|chr7:5468182-5470379	2
chr7	5732034	5733401	chr7:5731695-5732262|chr7:5732900-5733716	2
chr7	6403514	6407707	chr7:6403438-6403622|chr7:6407242-6407856	2
chr7	24861200	24866002	chr7:24860939-24861423|chr7:24865796-24866110	2
chr7	27463053	27464521	chr7:27462971-27463237|chr7:27464358-27464729	2
chr7	30505336	30509264	chr7:30505117-30505407|chr7:30508764-30509355	2
chr7	38320510	38331767	chr7:38320426-38320791|chr7:38331250-38331838	2
chr7	38376386	38380219	chr7:38376222-38376414|chr7:38379997-38380291	2
chr7	45243656	45250761	chr7:45243594-45243966|chr7:45250565-45251173	2
chr7	46605038	46608273	chr7:46604938-46605238|chr7:46607561-46608388	2
chr7	47709390	47710583	chr7:47709197-47709431|chr7:47710450-47710721	2
chr7	64141939	64143232	chr7:64141677-64142715|chr7:64142806-64144165	2
chr7	65994519	65995478	chr7:65993722-65994716|chr7:65995142-65995657	2
chr7	73226235	73236942	chr7:73226137-73226307|chr7:73236314-73237882	2
chr7	73684264	73686271	chr7:73684144-73684509|chr7:73686233-73686386	2
chr7	73701873	73704779	chr7:73701722-73701943|chr7:73704593-73706626	2
chr7	76832097	76845736	chr7:76831904-76832300|chr7:76845656-76845796	2
chr7	92277292	92291508	chr7:92276830-92277420|chr7:92290599-92291887	2
chr7	92439214	92442855	chr7:92438849-92439315|chr7:92442696-92442941	2
chr7	98730476	98739551	chr7:98729647-98730676|chr7:98739144-98740007	2
chr7	100495687	100508273	chr7:100495433-100495825|chr7:100507972-100508556	2
chr7	102762247	102765123	chr7:102761885-102762513|chr7:102764599-102765159	2
chr7	104645163	104647254	chr7:104644779-104645378|chr7:104646695-104647439	2
chr7	106005875	106007689	chr7:106005743-106006097|chr7:106007604-106008001	2
chr7	111721254	111724703	chr7:111721162-111721429|chr7:111724524-111724919	2
chr7	112206913	112212918	chr7:112206606-112207421|chr7:112212248-112213233	2
chr7	115878152	115879330	chr7:115877933-115878597|chr7:115879287-115879756	2
chr7	117169637	117184335	chr7:117169589-117170183|chr7:117183816-117184679	2
chr7	123424013	123436189	chr7:123423892-123424129|chr7:123435992-123436283	2
chr7	128084433	128094698	chr7:128083860-128084561|chr7:128094541-128094761	2
chr7	129784387	129791832	chr7:129784099-129784807|chr7:129791679-129792479	2
chr7	130610902	130615305	chr7:130609554-130611990|chr7:130614871-130615911	2
chr7	130742135	130757008	chr7:130741937-130742233|chr7:130756790-130757326	2
chr7	137666558	137670540	chr7:137665615-137666742|chr7:137670182-137670700	2
chr7	139749213	139759552	chr7:139748989-139749367|chr7:139758931-139759714	2
chr7	139938791	139943555	chr7:139937876-139939901|chr7:139943263-139943671	2
chr7	142502668	142506618	chr7:142502092-142502796|chr7:142506068-142507623	2
chr7	150178840	150187049	chr7:150178715-150179003|chr7:150186871-150187295	2
chr7	150482184	150484985	chr7:150481267-150483467|chr7:150484569-150485390	2
chr7	150594777	150599908	chr7:150594654-150595095|chr7:150599508-150599946	2
chr7	155637055	155641768	chr7:155636811-155637356|chr7:155641684-155641909	2
chr7	157082221	157085609	chr7:157082108-157082700|chr7:157085327-157086358	2
chr8	8276493	8278517	chr8:8276234-8276615|chr8:8278369-8278596	2
chr8	8547524	8549620	chr8:8547195-8547696|chr8:8549272-8549923	2
chr8	18471491	18472851	chr8:18471247-18472186|chr8:18472550-18473543	2
chr8	19523061	19536019	chr8:19522858-19523417|chr8:19535661-19536275	2
chr8	19554384	19565717	chr8:19554291-19554514|chr8:19565571-19565999	2
chr8	22552011	22562556	chr8:22551480-22552490|chr8:22562319-22562765	2
chr8	23391292	23405400	chr8:23390965-23391659|chr8:23405243-23405650	2
chr8	26466378	26467106	chr8:26466261-26466515|chr8:26466892-26467605	2
chr8	27224193	27236407	chr8:27224067-27225116|chr8:27236064-27236730	2
chr8	28258766	28264010	chr8:28258505-28259045|chr8:28263879-28264128	2
chr8	29133757	29144503	chr8:29133656-29133959|chr8:29144311-29144886	2
chr8	29585391	29596180	chr8:29585270-29585464|chr8:29596041-29596320	2
chr8	37757977	37761062	chr8:37757865-37758500|chr8:37760995-37761185	2
chr8	39797628	39801570	chr8:39797290-39797879|chr8:39801362-39801907	2
chr8	40030518	40032406	chr8:40030355-40030700|chr8:40032098-40032590	2
chr8	48274653	48282105	chr8:48274396-48274842|chr8:48281953-48282490	2
chr8	53252930	53255668	chr8:53252557-53253572|chr8:53255406-53255959	2
chr8	53302824	53303400	chr8:53302656-53302985|chr8:53303098-53303674	2
chr8	61815771	61826512	chr8:61815709-61816255|chr8:61826276-61826803	2
chr8	66858629	66864069	chr8:66858302-66858733|chr8:66863872-66864409	2
chr8	76315591	76316602	chr8:76315416-76315789|chr8:76316482-76316705	2
chr8	80945499	80959135	chr8:80944104-80946054|chr8:80958698-80959214	2
chr8	80996670	81004267	chr8:80994599-80996794|chr8:81003730-81004395	2
chr8	86220474	86222198	chr8:86220344-86220662|chr8:86221919-86222449	2
chr8	86459435	86462581	chr8:86459059-86459626|chr8:86462462-86462921	2
chr8	95246789	95254408	chr8:95246490-95246915|chr8:95254318-95254655	2
chr8	99411440	99415213	chr8:99411278-99411584|chr8:99414769-99415491	2
chr8	101227550	101241821	chr8:101227199-101227750|chr8:101241697-101242119	2
chr8	101450397	101455532	chr8:101450250-101450764|chr8:101455410-101455626	2
chr8	101914016	101920312	chr8:101913875-101914188|chr8:101920248-101920393	2
chr8	102244110	102246111	chr8:102243992-102244244|chr8:102245561-102246483	2
chr8	102371628	102373335	chr8:102371550-102371988|chr8:102372456-102373432	2
chr8	119105926	119110191	chr8:119105412-119105984|chr8:119109728-119110297	2
chr8	123585923	123590324	chr8:123585610-123586100|chr8:123590168-123591056	2
chr8	124049948	124050602	chr8:124049559-124050041|chr8:124050206-124051814	2
chr8	124169583	124170393	chr8:124169163-124169942|chr8:124170033-124170759	2
chr8	124683363	124688996	chr8:124683209-124683494|chr8:124688679-124689136	2
chr8	124923257	124924213	chr8:124923082-124923415|chr8:124923973-124924547	2
chr8	125700784	125702103	chr8:125700539-125700945|chr8:125701610-125702425	2
chr8	126942742	126946501	chr8:126942644-126943091|chr8:126946120-126946773	2
chr8	128575901	128578312	chr8:128575761-128576112|chr8:128578144-128578448	2
chr8	130559223	130560191	chr8:130559165-130559416|chr8:130560017-130560239	2
chr8	134084541	134094118	chr8:134084288-134084651|chr8:134093892-134094314	2
chr8	134382435	134387862	chr8:134382178-134382614|chr8:134387746-134388449	2
chr8	134898488	134911723	chr8:134898391-134898588|chr8:134911582-134912085	2
chr8	142099741	142105742	chr8:142099628-142099863|chr8:142105539-142106131	2
chr8	142237355	142244131	chr8:142237087-142237546|chr8:142244026-142244201	2
chr8	142275508	142286732	chr8:142275424-142276166|chr8:142286482-142287111	2
chr8	145103323	145104238	chr8:145102998-145103980|chr8:145104027-145104657	2
chr9	625931	626711	chr9:625809-626050|chr9:626456-627070	2
chr9	749886	751173	chr9:749746-750071|chr9:750968-751556	2
chr9	4730757	4737944	chr9:4729859-4731113|chr9:4737566-4738186	2
chr9	5452425	5459518	chr9:5452325-5452787|chr9:5459140-5459800	2
chr9	33185978	33186667	chr9:33185577-33186167|chr9:33186492-33186905	2
chr9	36315843	36317996	chr9:36315597-36316177|chr9:36317726-36318250	2
chr9	37184569	37199036	chr9:37184485-37185053|chr9:37198954-37199289	2
chr9	37399471	37409205	chr9:37399172-37399853|chr9:37408939-37409281	2
chr9	71417829	71421709	chr9:71417702-71418512|chr9:71421357-71422122	2
chr9	71585295	71587652	chr9:71584318-71585897|chr9:71587056-71587995	2
chr9	73085540	73095508	chr9:73085298-73086204|chr9:73094859-73096039	2
chr9	74736683	74744762	chr9:74736560-74736835|chr9:74744610-74744919	2
chr9	74815477	74820133	chr9:74815224-74815875|chr9:74819773-74820535	2
chr9	75088977	75092078	chr9:75088534-75089191|chr9:75091977-75092284	2
chr9	77482578	77487849	chr9:77482190-77482722|chr9:77487693-77488080	2
chr9	82239301	82243963	chr9:82238627-82239593|chr9:82243506-82244977	2
chr9	85745661	85747849	chr9:85745468-85745896|chr9:85747718-85748025	2
chr9	90172000	90179997	chr9:90171727-90172235|chr9:90179719-90180312	2
chr9	92137482	92142194	chr9:92137305-92137806|chr9:92142091-92142413	2
chr9	92170975	92171741	chr9:92170865-92171269|chr9:92171357-92171927	2
chr9	93702856	93704990	chr9:93702672-93703095|chr9:93704137-93705227	2
chr9	93922206	93927146	chr9:93921543-93922356|chr9:93927023-93927361	2
chr9	95990141	95993943	chr9:95989924-95990682|chr9:95993835-95994424	2
chr9	96216923	96219020	chr9:96216851-96217255|chr9:96218426-96219130	2
chr9	96334819	96336497	chr9:96334532-96335219|chr9:96336363-96336962	2
chr9	97629684	97635315	chr9:97629607-97629806|chr9:97634886-97635806	2
chr9	98785216	98789875	chr9:98785050-98785285|chr9:98788980-98789945	2
chr9	110400177	110407633	chr9:110399691-110401718|chr9:110407518-110407952	2
chr9	110738105	110739432	chr9:110737748-110738468|chr9:110738810-110739670	2
chr9	111034443	111035379	chr9:111034095-111035051|chr9:111035303-111035462	2
chr9	111235685	111239005	chr9:111235616-111235793|chr9:111238903-111239189	2
chr9	112951501	112960179	chr9:112951348-112951894|chr9:112960034-112960370	2
chr9	114881997	114893494	chr9:114881744-114882158|chr9:114892931-114893593	2
chr9	115517694	115527329	chr9:115517631-115518046|chr9:115527033-115527428	2
chr9	120535384	120546327	chr9:120535272-120535771|chr9:120545854-120546620	2
chr9	126246613	126247586	chr9:126246435-126246729|chr9:126247187-126247804	2
chr9	126691574	126695897	chr9:126691000-126691754|chr9:126695777-126696010	2
chr9	126983543	126985891	chr9:126983241-126983765|chr9:126985584-126986054	2
chr9	129125625	129126501	chr9:129125535-129125843|chr9:129125955-129126837	2
chr9	129482111	129485746	chr9:129482065-129482204|chr9:129484656-129485827	2
chr9	130324464	130335360	chr9:130323858-130324655|chr9:130335286-130335444	2
chr9	130669526	130680157	chr9:130668768-130669615|chr9:130679987-130681022	2
chr9	132176084	132176787	chr9:132175096-132176482|chr9:132176561-132176884	2
chr9	132751522	132754578	chr9:132751314-132751596|chr9:132754455-132754618	2
chr9	133289640	133290594	chr9:133289485-133290074|chr9:133290454-133290702	2
chr9	133642434	133656424	chr9:133641601-133642722|chr9:133655732-133657142	2
chr9	133822431	133827761	chr9:133822357-133822551|chr9:133827481-133827845	2
chr9	139000377	139001575	chr9:139000255-139000767|chr9:139000899-139001993	2
chr9	140300892	140302019	chr9:140300517-140300982|chr9:140301142-140302050	2
chrX	2815849	2817050	chrX:2815501-2816105|chrX:2816901-2817158	2
chrX	17028465	17029322	chrX:17028095-17028663|chrX:17029170-17029482	2
chrX	23785554	23799556	chrX:23785426-23785785|chrX:23799459-23799859	2
chrX	38195945	38202568	chrX:38195844-38196117|chrX:38202395-38202747	2
chrX	38871398	38875959	chrX:38870958-38871579|chrX:38875611-38876153	2
chrX	39963472	39967652	chrX:39963261-39963616|chrX:39966519-39968273	2
chrX	40012847	40014738	chrX:40012655-40012965|chrX:40014216-40014908	2
chrX	40886103	40891011	chrX:40885962-40886291|chrX:40890583-40891111	2
chrX	41242621	41251073	chrX:41242464-41242910|chrX:41250852-41251291	2
chrX	43432910	43446285	chrX:43432777-43433037|chrX:43445893-43446498	2
chrX	45626806	45631562	chrX:45626508-45626984|chrX:45631130-45631711	2
chrX	46182624	46186485	chrX:46182465-46182771|chrX:46186340-46186824	2
chrX	48646420	48648143	chrX:48646108-48646549|chrX:48647996-48648467	2
chrX	52606189	52607004	chrX:52606038-52606287|chrX:52606379-52607152	2
chrX	65225510	65233212	chrX:65225406-65225599|chrX:65233132-65233320	2
chrX	78402398	78403752	chrX:78402089-78402666|chrX:78403500-78403899	2
chrX	95131018	95140265	chrX:95130475-95131131|chrX:95140033-95140511	2
chrX	100126742	100138808	chrX:100126586-100127109|chrX:100138455-100138904	2
chrX	107269625	107276310	chrX:107269050-107269767|chrX:107276157-107276490	2
chrX	122899010	122913994	chrX:122898615-122899135|chrX:122913796-122914633	2
chrX	151149769	151150868	chrX:151149731-151150067|chrX:151150344-151151109	2
chrX	153745851	153755542	chrX:153745679-153745992|chrX:153755277-153755829	2
chr1	753505	753506	chr1:753372-753659	1
chr1	956673	956674	chr1:956541-956912	1
chr1	1279567	1279568	chr1:1279166-1279693	1
chr1	1765689	1765690	chr1:1765371-1765709	1
chr1	1799425	1799426	chr1:1799015-1799580	1
chr1	2069105	2069106	chr1:2068640-2069884	1
chr1	2166177	2166178	chr1:2165790-2166463	1
chr1	2232599	2232600	chr1:2232433-2233020	1
chr1	2480361	2480362	chr1:2478933-2480436	1
chr1	2509852	2509853	chr1:2509778-2510693	1
chr1	2762648	2762649	chr1:2762391-2762770	1
chr1	3050471	3050472	chr1:3050119-3050715	1
chr1	3138786	3138787	chr1:3138595-3138913	1
chr1	3229724	3229725	chr1:3229024-3230095	1
chr1	3340210	3340211	chr1:3339935-3340308	1
chr1	3514912	3514913	chr1:3514894-3515357	1
chr1	3585406	3585407	chr1:3585257-3585664	1
chr1	5749036	5749037	chr1:5748620-5749118	1
chr1	6088309	6088310	chr1:6088254-6088479	1
chr1	6536748	6536749	chr1:6536559-6536806	1
chr1	6661286	6661287	chr1:6660963-6661574	1
chr1	7323037	7323038	chr1:7322737-7323223	1
chr1	7610789	7610790	chr1:7610428-7610840	1
chr1	7764716	7764717	chr1:7764532-7765336	1
chr1	7871742	7871743	chr1:7871637-7871910	1
chr1	7945675	7945676	chr1:7945488-7946000	1
chr1	8002899	8002900	chr1:8002510-8002937	1
chr1	8254803	8254804	chr1:8254631-8254961	1
chr1	8301824	8301825	chr1:8301646-8301946	1
chr1	8319207	8319208	chr1:8319017-8319573	1
chr1	8472436	8472437	chr1:8471861-8472577	1
chr1	8487814	8487815	chr1:8487648-8488318	1
chr1	8523636	8523637	chr1:8523194-8523816	1
chr1	8772330	8772331	chr1:8772029-8772489	1
chr1	9123098	9123099	chr1:9122968-9123291	1
chr1	9223067	9223068	chr1:9222753-9223267	1
chr1	9293570	9293571	chr1:9293275-9293670	1
chr1	9473791	9473792	chr1:9473686-9473991	1
chr1	9799702	9799703	chr1:9799205-9799861	1
chr1	10692520	10692521	chr1:10692463-10692788	1
chr1	10732404	10732405	chr1:10732096-10732530	1
chr1	10804255	10804256	chr1:10803782-10804394	1
chr1	10899687	10899688	chr1:10899516-10899776	1
chr1	11341084	11341085	chr1:11340517-11341558	1
chr1	11791967	11791968	chr1:11791853-11792092	1
chr1	11969059	11969060	chr1:11968769-11969384	1
chr1	12400056	12400057	chr1:12399937-12400171	1
chr1	14085083	14085084	chr1:14084971-14085458	1
chr1	14323741	14323742	chr1:14323660-14324261	1
chr1	15273621	15273622	chr1:15273443-15273971	1
chr1	15523670	15523671	chr1:15523578-15524307	1
chr1	15556483	15556484	chr1:15556161-15556622	1
chr1	15649661	15649662	chr1:15649499-15649860	1
chr1	15667066	15667067	chr1:15666930-15667203	1
chr1	15744169	15744170	chr1:15744004-15744460	1
chr1	15930162	15930163	chr1:15929772-15930461	1
chr1	16088179	16088180	chr1:16086687-16088552	1
chr1	16162504	16162505	chr1:16161926-16164130	1
chr1	16212914	16212915	chr1:16212747-16213394	1
chr1	16485804	16485805	chr1:16485453-16486049	1
chr1	16508542	16508543	chr1:16508371-16508824	1
chr1	17027190	17027191	chr1:17027047-17027375	1
chr1	17222144	17222145	chr1:17222096-17222316	1
chr1	17577359	17577360	chr1:17577178-17577543	1
chr1	17843461	17843462	chr1:17842733-17843657	1
chr1	17922892	17922893	chr1:17922796-17924213	1
chr1	18712195	18712196	chr1:18711807-18712388	1
chr1	18740582	18740583	chr1:18740444-18740855	1
chr1	18993237	18993238	chr1:18993067-18993426	1
chr1	19277336	19277337	chr1:19277092-19277593	1
chr1	19371081	19371082	chr1:19370924-19371225	1
chr1	19620944	19620945	chr1:19620533-19621970	1
chr1	19717587	19717588	chr1:19717331-19717787	1
chr1	19732729	19732730	chr1:19732323-19732972	1
chr1	19940118	19940119	chr1:19939570-19940538	1
chr1	19975254	19975255	chr1:19975187-19975775	1
chr1	20069869	20069870	chr1:20069576-20071143	1
chr1	20092329	20092330	chr1:20091792-20092430	1
chr1	20559305	20559306	chr1:20559179-20559477	1
chr1	20648764	20648765	chr1:20648665-20648920	1
chr1	21517457	21517458	chr1:21517182-21517861	1
chr1	21588553	21588554	chr1:21587427-21588948	1
chr1	21872710	21872711	chr1:21872592-21873038	1
chr1	21913485	21913486	chr1:21913375-21913806	1
chr1	21958749	21958750	chr1:21958466-21958996	1
chr1	22322996	22322997	chr1:22322876-22323184	1
chr1	22366526	22366527	chr1:22366308-22366650	1
chr1	22389456	22389457	chr1:22389188-22389594	1
chr1	22589266	22589267	chr1:22588991-22589554	1
chr1	22740875	22740876	chr1:22740752-22741071	1
chr1	22821534	22821535	chr1:22821237-22821954	1
chr1	22961471	22961472	chr1:22961419-22961582	1
chr1	23003630	23003631	chr1:23003443-23004038	1
chr1	23067301	23067302	chr1:23067177-23068588	1
chr1	23729210	23729211	chr1:23728823-23729275	1
chr1	23872236	23872237	chr1:23872144-23872663	1
chr1	23918171	23918172	chr1:23918096-23918544	1
chr1	24193433	24193434	chr1:24193178-24193503	1
chr1	25031939	25031940	chr1:25031820-25032244	1
chr1	25068910	25068911	chr1:25068783-25069245	1
chr1	25191196	25191197	chr1:25190844-25191245	1
chr1	25493853	25493854	chr1:25493805-25494293	1
chr1	25566314	25566315	chr1:25566163-25566683	1
chr1	26022538	26022539	chr1:26022377-26022932	1
chr1	26678148	26678149	chr1:26678025-26678325	1
chr1	26827624	26827625	chr1:26826545-26828478	1
chr1	26946006	26946007	chr1:26945916-26946387	1
chr1	27019556	27019557	chr1:27019294-27019853	1
chr1	27191685	27191686	chr1:27191463-27191983	1
chr1	27237093	27237094	chr1:27236890-27237353	1
chr1	27358267	27358268	chr1:27358025-27358427	1
chr1	27449352	27449353	chr1:27449034-27449432	1
chr1	27488248	27488249	chr1:27488105-27488484	1
chr1	27738600	27738601	chr1:27738408-27738701	1
chr1	27763227	27763228	chr1:27762886-27763301	1
chr1	27854813	27854814	chr1:27854571-27855991	1
chr1	27890265	27890266	chr1:27890053-27890463	1
chr1	27989354	27989355	chr1:27989263-27989408	1
chr1	28008982	28008983	chr1:28008699-28009189	1
chr1	28217100	28217101	chr1:28216883-28217223	1
chr1	28248931	28248932	chr1:28248799-28249190	1
chr1	28270111	28270112	chr1:28269912-28270352	1
chr1	28650859	28650860	chr1:28650305-28651103	1
chr1	28974983	28974984	chr1:28974538-28975313	1
chr1	31227669	31227670	chr1:31227529-31227931	1
chr1	31297419	31297420	chr1:31297269-31297566	1
chr1	31375283	31375284	chr1:31375143-31375320	1
chr1	31627832	31627833	chr1:31627559-31628184	1
chr1	31643884	31643885	chr1:31643822-31643993	1
chr1	31844586	31844587	chr1:31844450-31844888	1
chr1	31976967	31976968	chr1:31976723-31977788	1
chr1	32031786	32031787	chr1:32031678-32032048	1
chr1	32180917	32180918	chr1:32180537-32180990	1
chr1	32303621	32303622	chr1:32303417-32303728	1
chr1	32354982	32354983	chr1:32354732-32355055	1
chr1	32715628	32715629	chr1:32715547-32716094	1
chr1	32787502	32787503	chr1:32786863-32788814	1
chr1	33182417	33182418	chr1:33182278-33182536	1
chr1	33222922	33222923	chr1:33222822-33223436	1
chr1	33523731	33523732	chr1:33523680-33524198	1
chr1	33568565	33568566	chr1:33567815-33568979	1
[truncated: 5,608 more rows]
