# Supplementary material for: Characterization of the enhancer and promoter landscape of inflammatory bowel disease from human colon biopsies
Source: Nat Commun. 2018 Apr 25;9:1661. doi: 10.1038/s41467-018-03766-z (PMC5916929; doi:10.1038/s41467-018-03766-z)
Supplement: Supplementary file 17 — Supplementary Data 15 [file 41467_2018_3766_MOESM17_ESM.xlsx]

## Sheet: README
The table shows a detailed overview of our biomarker selection process from the first group to the final 35 biomarkers. Each row is a biomarker.
The CAGE ID column shows the CAGE cluster of each biomarker. Type of tag cluster provides its location and gene name the associated gene where applicable. Origin gives information from which selection phase the biomarkers originated: differential expression lists, manual curation, or reference genes. Next column describes either from which differential expression comparison the biomarker came fro…

## Sheet: data
ADJUSTED COORDINATES	CAGE ID	Type of tag cluster	gene name	origin	if DE from which comparison or if manual reason for choosing	passed manual curation	passed primer design	passed quality control (161)	feature reduction (35)	Background for manual selection	References
chr1:19578052-19578106,+	chr1:19578052-19578106,+	tss	MRTO4	DE lists	CDa_vs_UCa	no	no	no	no
chr1:27648730-27648799,+	chr1:27648730-27648799,+	exonic	TMEM222	DE lists	CDa_vs_UCa	yes	yes	yes	no
chr1:35247016-35247173,+	chr1:35247016-35247173,+	5_prime_UTR	GJB3	DE lists	CDa_vs_UCa	yes	yes	yes	no
chr1:67395928-67396070,+	chr1:67395928-67396070,+	5_prime_UTR	MIER1	DE lists	CDa_vs_UCa	yes	yes	no	no
chr1:116821228-116821230,+	chr1:116821228-116821230,+	known_alternative_cds	U3	DE lists	CDa_vs_UCa	yes	yes	yes	no
chr1:119957745-119957779,+	chr1:119957745-119957779,+	known_alternative_tss	HSD3B2	DE lists	CDa_vs_UCa	yes	yes	yes	yes
chr1:180165597-180166040,+	chr1:180165597-180166040,+	exonic	QSOX1	DE lists	CDa_vs_UCa	no	no	no	no
chr1:231664403-231664460,+	chr1:231664403-231664460,+	tss	TRAX	DE lists	CDa_vs_UCa	no	no	no	no
chr1:33487586-33487617,-	chr1:33487586-33487617,-	intronic	AK2	DE lists	CDa_vs_UCa	no	no	no	no
chr1:36851496-36851524,-	chr1:36851496-36851524,-	tss	STK40	DE lists	CDa_vs_UCa	yes	yes	yes	no
chr1:153970625-153970626,-	chr1:153970625-153970626,-	known_alternative_cds	U3	DE lists	CDa_vs_UCa	yes	yes	no	no
chr1:156983783-156983849,-	chr1:156983783-156983849,-	intronic	ARHGEF11	DE lists	CDa_vs_UCa	no	no	no	no
chr1:157015532-157015666,-	chr1:157015532-157015666,-	proximal	ARHGEF11	DE lists	CDa_vs_UCa	yes	yes	yes	no
chr1:201352224-201352323,-	chr1:201352224-201352323,-	5_prime_UTR	LAD1	DE lists	CDa_vs_UCa	no	no	no	no
chr1:202018322-202018355,-	chr1:202018322-202018355,-	intergenic	.	DE lists	CDa_vs_UCa	no	no	no	no
chr10:35929840-35929841,+	chr10:35929840-35929841,+	antisense_genic	FZD8_antisense	DE lists	CDa_vs_UCa	no	no	no	no
chr10:105505710-105505763,+	chr10:105505710-105505763,+	antisense_genic	SH3PXD2A_antisense	DE lists	CDa_vs_UCa	yes	yes	yes	no
chr10:114206968-114207005,+	chr10:114206968-114207005,+	known_alternative_cds	VTI1A	DE lists	CDa_vs_UCa	yes	yes	yes	no
chr10:15210382-15210459,-	chr10:15210382-15210459,-	known_alternative_cds	NMT2	DE lists	CDa_vs_UCa	no	no	no	no
chr10:103578166-103578204,-	chr10:103578166-103578204,-	known_alternative_tss	MGEA5	DE lists	CDa_vs_UCa	yes	yes	yes	no
chr11:394203-394247,+	chr11:394203-394247,+	tss	PKP3	DE lists	CDa_vs_UCa	yes	yes	yes	no
chr11:1889915-1890063,+	chr11:1889915-1890063,+	known_alternative_cds	LSP1	DE lists	CDa_vs_UCa	yes	yes	yes	no
chr11:77597671-77597672,+	chr11:77597671-77597672,+	intronic	AAMDC	DE lists	CDa_vs_UCa	no	no	no	no
chr11:102217945-102218011,+	chr11:102217945-102218011,+	tss	BIRC2	DE lists	CDa_vs_UCa	no	no	no	no
chr11:116700606-116700626,+	chr11:116700606-116700626,+	tss	APOC3	DE lists	CDa_vs_UCa	yes	yes	no	no
chr11:22851345-22851392,-	chr11:22851345-22851392,-	tss	SVIP	DE lists	CDa_vs_UCa	yes	yes	yes	no
chr11:47736902-47736950,-	chr11:47736902-47736950,-	tss	AGBL2	DE lists	CDa_vs_UCa	yes	yes	yes	no
chr11:57282331-57282383,-	chr11:57282331-57282383,-	known_alternative_tss	SLC43A1	DE lists	CDa_vs_UCa	yes	no	no	no
chr11:62364151-62364265,-	chr11:62364151-62364265,-	exonic	MTA2	DE lists	CDa_vs_UCa	no	no	no	no
chr11:62457000-62457007,-	chr11:62457000-62457007,-	5_prime_UTR	LRRN4CL	DE lists	CDa_vs_UCa	no	no	no	no
chr11:64535642-64535759,-	chr11:64535642-64535759,-	5_prime_UTR	SF1	DE lists	CDa_vs_UCa	no	no	no	no
chr11:103279899-103279900,-	chr11:103279899-103279900,-	antisense_genic	DYNC2H1_antisense	DE lists	CDa_vs_UCa	yes	yes	no	no
chr11:116694018-116694023,-	chr11:116694018-116694023,-	tss	APOA4	DE lists	CDa_vs_UCa	yes	yes	yes	no
chr12:70637211-70637229,+	chr12:70637211-70637229,+	5_prime_UTR	CNOT2	DE lists	CDa_vs_UCa	yes	yes	yes	no
chr12:106143289-106143290,+	chr12:106143289-106143290,+	intergenic	.	DE lists	CDa_vs_UCa	no	no	no	no
chr12:110437235-110437244,+	chr12:110437235-110437244,+	tss	ANKRD13A	DE lists	CDa_vs_UCa	no	no	no	no
chr12:9882364-9882415,-	chr12:9882364-9882415,-	intronic	CLECL1	DE lists	CDa_vs_UCa	no	no	no	no
chr12:102455754-102455819,-	chr12:102455754-102455819,-	known_alternative_tss	CCDC53	DE lists	CDa_vs_UCa	yes	yes	yes	no
chr13:33112909-33112961,-	chr13:33112909-33112961,-	tss	N4BP2L2	DE lists	CDa_vs_UCa	yes	yes	yes	no
chr14:70233833-70233863,+	chr14:70233833-70233863,+	known_alternative_tss	SRSF5	DE lists	CDa_vs_UCa	yes	yes	yes	yes
chr14:75726004-75726080,+	chr14:75726004-75726080,+	tss	RP11-293M10.2	DE lists	CDa_vs_UCa	yes	yes	no	no
chr14:89029358-89029439,+	chr14:89029358-89029439,+	known_alternative_tss	ZC3H14	DE lists	CDa_vs_UCa	yes	yes	yes	no
chr14:104178520-104178776,+	chr14:104178520-104178776,+	3_prime_UTR	AL049840.1	DE lists	CDa_vs_UCa	no	no	no	no
chr14:106519026-106519031,+	chr14:106519026-106519031,+	antisense_genic	IGHV3-7_antisense	DE lists	CDa_vs_UCa	no	no	no	no
chr14:106803756-106803758,+	chr14:106803756-106803758,+	intergenic	.	DE lists	CDa_vs_UCa	no	no	no	no
chr14:107219291-107219295,+	chr14:107219291-107219295,+	antisense_genic	IGHV3-74_antisense	DE lists	CDa_vs_UCa	no	no	no	no
chr14:75725635-75725705,-	chr14:75725635-75725705,-	intronic	RP11-293M10.1	DE lists	CDa_vs_UCa	yes	yes	yes	yes
chr14:92572899-92572955,-	chr14:92572899-92572955,-	tss	ATXN3	DE lists	CDa_vs_UCa	yes	yes	yes	no
chr14:105236013-105236191,-	chr14:105236013-105236191,-	intronic	AKT1	DE lists	CDa_vs_UCa	no	no	no	no
chr14:107013469-107013476,-	chr14:107013469-107013476,-	tss	IGHV3-49	DE lists	CDa_vs_UCa	yes	yes	yes	yes
chr14:107219193-107219197,-	chr14:107219193-107219197,-	5_prime_UTR	IGHV3-74	DE lists	CDa_vs_UCa	yes	yes	yes	no
chr15:22550916-22550967,+	chr15:22550916-22550967,+	intergenic	.	DE lists	CDa_vs_UCa	yes	yes	no	no
chr15:45003710-45003716,+	chr15:45003710-45003716,+	tss	B2M	DE lists	CDa_vs_UCa	yes	yes	no	no
chr15:60771403-60771441,+	chr15:60771403-60771441,+	tss	RP11-219B17.1	DE lists	CDa_vs_UCa	yes	yes	yes	no
chr15:98543827-98543906,+	chr15:98543827-98543906,+	intergenic	.	DE lists	CDa_vs_UCa	yes	yes	yes	no
chr15:41836446-41836468,-	chr15:41836446-41836468,-	tss	RPAP1	DE lists	CDa_vs_UCa	yes	yes	yes	no
chr15:44116857-44116911,-	chr15:44116857-44116911,-	5_prime_UTR	MFAP1	DE lists	CDa_vs_UCa	yes	yes	yes	no
chr16:699308-699400,+	chr16:699308-699400,+	tss	WDR90	DE lists	CDa_vs_UCa	yes	yes	yes	no
chr16:2079480-2079573,+	chr16:2079480-2079573,+	known_alternative_cds	SLC9A3R2	DE lists	CDa_vs_UCa	yes	yes	yes	yes
chr16:2086729-2086828,+	chr16:2086729-2086828,+	exonic	SLC9A3R2	DE lists	CDa_vs_UCa	no	no	no	no
chr16:8904936-8904989,+	chr16:8904936-8904989,+	5_prime_UTR	PMM2	DE lists	CDa_vs_UCa	no	no	no	no
chr16:33962732-33962733,+	chr16:33962732-33962733,+	antisense_proximal	LINC00273_antisense_proximal	DE lists	CDa_vs_UCa	no	no	no	no
chr16:71392626-71392630,+	chr16:71392626-71392630,+	tss	CALB2	DE lists	CDa_vs_UCa	yes	yes	yes	no
chr16:75600268-75600308,+	chr16:75600268-75600308,+	tss	GABARAPL2	DE lists	CDa_vs_UCa	yes	yes	yes	yes
chr16:28503506-28503622,-	chr16:28503506-28503622,-	known_alternative_tss	CLN3	DE lists	CDa_vs_UCa	yes	yes	no	no
chr17:1933433-1933450,+	chr17:1933433-1933450,+	tss	DPH1	DE lists	CDa_vs_UCa	yes	yes	no	no
chr17:27182030-27182051,+	chr17:27182030-27182051,+	tss	ERAL1	DE lists	CDa_vs_UCa	yes	yes	yes	no
chr17:28443831-28443852,+	chr17:28443831-28443852,+	known_alternative_cds	NSRP1	DE lists	CDa_vs_UCa	yes	yes	yes	no
chr17:40940303-40940396,+	chr17:40940303-40940396,+	intronic	WNK4	DE lists	CDa_vs_UCa	no	no	no	no
chr17:41393270-41393273,+	chr17:41393270-41393273,+	intergenic	.	DE lists	CDa_vs_UCa	yes	yes	no	no
chr17:79935477-79935519,+	chr17:79935477-79935519,+	tss	ASPSCR1	DE lists	CDa_vs_UCa	no	no	no	no
chr17:22020729-22020750,-	chr17:22020729-22020750,-	antisense_proximal	MTRNR2L1_antisense_proximal	DE lists	CDa_vs_UCa	yes	yes	no	no
chr17:28550064-28550090,-	chr17:28550064-28550090,-	5_prime_UTR	SLC6A4	DE lists	CDa_vs_UCa	yes	yes	no	no
chr17:33478221-33478228,-	chr17:33478221-33478228,-	antisense_genic	UNC45B_antisense	DE lists	CDa_vs_UCa	yes	yes	no	no
chr17:62502957-62503041,-	chr17:62502957-62503041,-	proximal	DDX5	DE lists	CDa_vs_UCa	yes	yes	yes	yes
chr18:22236831-22236917,+	chr18:22236831-22236917,+	3_prime_UTR	RP11-449D8.1	DE lists	CDa_vs_UCa	yes	yes	no	no
chr18:43547232-43547294,-	chr18:43547232-43547294,-	tss	EPG5	DE lists	CDa_vs_UCa	yes	yes	yes	no
chr18:69617847-69617849,-	chr18:69617847-69617849,-	intergenic	.	DE lists	CDa_vs_UCa	no	no	no	no
chr19:3185910-3185973,+	chr19:3185910-3185973,+	5_prime_UTR	NCLN	DE lists	CDa_vs_UCa	yes	yes	yes	no
chr19:7895088-7895111,+	chr19:7895088-7895111,+	tss	EVI5L	DE lists	CDa_vs_UCa	yes	yes	yes	no
chr19:8117644-8117647,+	chr19:8117644-8117647,+	tss	CCL25	DE lists	CDa_vs_UCa	yes	yes	yes	yes
chr19:13229082-13229104,+	chr19:13229082-13229104,+	tss	NACC1	DE lists	CDa_vs_UCa	yes	yes	yes	no
chr19:18392879-18392906,+	chr19:18392879-18392906,+	known_alternative_cds	MIR3188	DE lists	CDa_vs_UCa	yes	yes	yes	no
chr19:39220254-39220279,+	chr19:39220254-39220279,+	3_prime_UTR	ACTN4	DE lists	CDa_vs_UCa	no	no	no	no
chr19:39882018-39882055,+	chr19:39882018-39882055,+	tss	MED29	DE lists	CDa_vs_UCa	no	no	no	no
chr19:45954255-45954290,+	chr19:45954255-45954290,+	antisense_genic	ERCC1_antisense	DE lists	CDa_vs_UCa	yes	yes	no	no
chr19:45971254-45971259,+	chr19:45971254-45971259,+	tss	FOSB	DE lists	CDa_vs_UCa	no	no	no	no
chr19:50708701-50708749,+	chr19:50708701-50708749,+	5_prime_UTR	MYH14	DE lists	CDa_vs_UCa	yes	yes	no	no
chr19:55587236-55587263,+	chr19:55587236-55587263,+	known_alternative_cds	EPS8L1	DE lists	CDa_vs_UCa	yes	yes	yes	no
chr19:56166366-56166427,+	chr19:56166366-56166427,+	known_alternative_tss	U2AF2	DE lists	CDa_vs_UCa	yes	yes	yes	no
chr19:8373192-8373243,-	chr19:8373192-8373243,-	tss	CD320	DE lists	CDa_vs_UCa	yes	yes	yes	no
chr19:10613988-10614044,-	chr19:10613988-10614044,-	5_prime_UTR	KEAP1	DE lists	CDa_vs_UCa	yes	yes	yes	no
chr19:13044518-13044536,-	chr19:13044518-13044536,-	known_alternative_cds	FARSA	DE lists	CDa_vs_UCa	no	no	no	no
chr19:39894338-39894403,-	chr19:39894338-39894403,-	intergenic	.	DE lists	CDa_vs_UCa	no	no	no	no
chr19:44285114-44285145,-	chr19:44285114-44285145,-	5_prime_UTR	KCNN4	DE lists	CDa_vs_UCa	yes	yes	yes	no
chr19:50060210-50060251,-	chr19:50060210-50060251,-	exonic	NOSIP	DE lists	CDa_vs_UCa	no	no	no	no
chr19:51336824-51336830,-	chr19:51336824-51336830,-	5_prime_UTR	KLK15	DE lists	CDa_vs_UCa	yes	yes	yes	no
chr2:14772840-14772847,+	chr2:14772840-14772847,+	tss	FAM84A	DE lists	CDa_vs_UCa	yes	yes	yes	no
chr2:30369817-30369874,+	chr2:30369817-30369874,+	tss	YPEL5	DE lists	CDa_vs_UCa	no	no	no	no
chr2:71558891-71558922,+	chr2:71558891-71558922,+	known_alternative_tss	ZNF638	DE lists	CDa_vs_UCa	yes	yes	yes	no
chr2:90482200-90482251,+	chr2:90482200-90482251,+	intergenic	.	DE lists	CDa_vs_UCa	no	no	no	no
chr2:234184373-234184391,+	chr2:234184373-234184391,+	tss	SCARNA5	DE lists	CDa_vs_UCa	yes	yes	yes	no
chr2:234197322-234197325,+	chr2:234197322-234197325,+	tss	SCARNA6	DE lists	CDa_vs_UCa	yes	yes	yes	no
chr2:21266937-21266945,-	chr2:21266937-21266945,-	tss	APOB	DE lists	CDa_vs_UCa	yes	yes	yes	yes
chr2:133012332-133012359,-	chr2:133012332-133012359,-	5_prime_UTR	ANKRD30BL	DE lists	CDa_vs_UCa	no	no	no	no
chr2:133013097-133013168,-	chr2:133013097-133013168,-	5_prime_UTR	ANKRD30BL	DE lists	CDa_vs_UCa	yes	yes	yes	no
chr2:133037254-133037255,-	chr2:133037254-133037255,-	intergenic	.	DE lists	CDa_vs_UCa	yes	yes	no	no
chr2:189157369-189157444,-	chr2:189157369-189157444,-	antisense_genic	GULP1_antisense	DE lists	CDa_vs_UCa	no	no	no	no
chr2:233641254-233641276,-	chr2:233641254-233641276,-	tss	KCNJ13	DE lists	CDa_vs_UCa	yes	yes	yes	no
chr20:10415940-10416006,+	chr20:10415940-10416006,+	tss	SLX4IP	DE lists	CDa_vs_UCa	yes	yes	yes	no
chr20:11898518-11898547,+	chr20:11898518-11898547,+	known_alternative_tss	BTBD3	DE lists	CDa_vs_UCa	no	no	no	no
chr20:21106646-21106726,+	chr20:21106646-21106726,+	intergenic	.	DE lists	CDa_vs_UCa	yes	yes	yes	no
chr20:25216194-25216198,+	chr20:25216194-25216198,+	intergenic	.	DE lists	CDa_vs_UCa	no	no	no	no
chr20:44098367-44098396,+	chr20:44098367-44098396,+	tss	WFDC2	DE lists	CDa_vs_UCa	yes	yes	yes	yes
chr20:988333-988334,-	chr20:988333-988334,-	intergenic	.	DE lists	CDa_vs_UCa	no	no	no	no
chr20:6096515-6096651,-	chr20:6096515-6096651,-	5_prime_UTR	FERMT1	DE lists	CDa_vs_UCa	no	no	no	no
chr20:17943585-17943588,-	chr20:17943585-17943588,-	tss	SNORD17	DE lists	CDa_vs_UCa	yes	yes	yes	no
chr20:36065475-36065483,-	chr20:36065475-36065483,-	intergenic	.	DE lists	CDa_vs_UCa	yes	yes	no	no
chr22:22569159-22569162,+	chr22:22569159-22569162,+	tss	IGLV10-54	DE lists	CDa_vs_UCa	yes	yes	yes	yes
chr22:22723973-22723986,+	chr22:22723973-22723986,+	tss	IGLV7-46	DE lists	CDa_vs_UCa	yes	yes	yes	yes
chr22:22730355-22730359,+	chr22:22730355-22730359,+	tss	IGLV5-45	DE lists	CDa_vs_UCa	yes	yes	yes	no
chr22:23077067-23077071,+	chr22:23077067-23077071,+	tss	D87007.1	DE lists	CDa_vs_UCa	yes	yes	yes	yes
chr22:41682186-41682224,-	chr22:41682186-41682224,-	tss	RANGAP1	DE lists	CDa_vs_UCa	yes	yes	yes	no
chr22:46732432-46732443,-	chr22:46732432-46732443,-	antisense_genic	TRMU_antisense	DE lists	CDa_vs_UCa	yes	yes	no	no
chr3:58477603-58477637,+	chr3:58477603-58477637,+	proximal	KCTD6	DE lists	CDa_vs_UCa	yes	yes	yes	no
chr3:149530988-149531042,+	chr3:149530988-149531042,+	5_prime_UTR	RNF13	DE lists	CDa_vs_UCa	yes	yes	yes	no
chr3:156877928-156877982,-	chr3:156877928-156877982,-	known_alternative_tss	CCNL1	DE lists	CDa_vs_UCa	yes	yes	yes	no
chr3:169899513-169899534,-	chr3:169899513-169899534,-	tss	PHC3	DE lists	CDa_vs_UCa	yes	yes	yes	no
chr4:76439655-76439690,+	chr4:76439655-76439690,+	tss	THAP6	DE lists	CDa_vs_UCa	yes	yes	yes	no
chr4:1242877-1242918,-	chr4:1242877-1242918,-	tss	CTBP1	DE lists	CDa_vs_UCa	yes	yes	yes	no
chr4:21546278-21546315,-	chr4:21546278-21546315,-	known_alternative_cds	KCNIP4	DE lists	CDa_vs_UCa	yes	yes	no	no
chr4:129002639-129002640,-	chr4:129002639-129002640,-	antisense_genic	LARP1B_antisense	DE lists	CDa_vs_UCa	yes	yes	yes	yes
chr5:72701053-72701054,+	chr5:72701053-72701054,+	3_prime_UTR	RP11-79P5.8	DE lists	CDa_vs_UCa	no	no	no	no
chr5:77656354-77656447,+	chr5:77656354-77656447,+	proximal	SCAMP1	DE lists	CDa_vs_UCa	no	no	no	no
chr5:122990621-122990636,+	chr5:122990621-122990636,+	intergenic	.	DE lists	CDa_vs_UCa	yes	yes	no	no
chr5:159656513-159656517,+	chr5:159656513-159656517,+	known_alternative_cds	FABP6	DE lists	CDa_vs_UCa	yes	yes	yes	yes
chr5:36770318-36770352,-	chr5:36770318-36770352,-	intergenic		DE lists	CDa_vs_UCa	no	no	no	no
chr5:108745584-108745659,-	chr5:108745584-108745659,-	tss	PJA2	DE lists	CDa_vs_UCa	no	no	no	no
chr5:134369883-134369945,-	chr5:134369883-134369945,-	known_alternative_tss	PITX1	DE lists	CDa_vs_UCa	yes	yes	no	no
chr6:11233006-11233081,+	chr6:11233006-11233081,+	3_prime_UTR	RP3-510L9.1	DE lists	CDa_vs_UCa	no	no	no	no
chr6:25963006-25963060,+	chr6:25963006-25963060,+	tss	TRIM38	DE lists	CDa_vs_UCa	yes	yes	no	no
chr6:111517864-111517866,+	chr6:111517864-111517866,+	5_prime_UTR	SLC16A10	DE lists	CDa_vs_UCa	no	no	no	no
chr6:116783018-116783053,+	chr6:116783018-116783053,+	5_prime_UTR	FAM26F	DE lists	CDa_vs_UCa	no	no	no	no
chr6:4341708-4341813,-	chr6:4341708-4341813,-	intergenic	.	DE lists	CDa_vs_UCa	no	no	no	no
chr6:136872448-136872525,-	chr6:136872448-136872525,-	proximal	MAP7	DE lists	CDa_vs_UCa	no	no	no	no
chr7:19084197-19084198,+	chr7:19084197-19084198,+	intergenic	.	DE lists	CDa_vs_UCa	no	no	no	no
chr7:98946479-98946484,+	chr7:98946479-98946484,+	exonic	ARPC1A	DE lists	CDa_vs_UCa	no	no	no	no
chr7:104572845-104572884,+	chr7:104572845-104572884,+	intergenic	.	DE lists	CDa_vs_UCa	yes	yes	yes	yes
chr7:158387934-158387951,+	chr7:158387934-158387951,+	intergenic	.	DE lists	CDa_vs_UCa	yes	yes	yes	no
chr7:25219577-25219708,-	chr7:25219577-25219708,-	5_prime_UTR	C7orf31	DE lists	CDa_vs_UCa	no	no	no	no
chr7:79407129-79407130,-	chr7:79407129-79407130,-	intergenic	.	DE lists	CDa_vs_UCa	no	no	no	no
chr7:91761184-91761188,-	chr7:91761184-91761188,-	5_prime_UTR	CYP51A1	DE lists	CDa_vs_UCa	no	no	no	no
chr7:97195083-97195135,-	chr7:97195083-97195135,-	intergenic	.	DE lists	CDa_vs_UCa	yes	yes	yes	no
chr7:102105293-102105313,-	chr7:102105293-102105313,-	tss	ALKBH4	DE lists	CDa_vs_UCa	yes	yes	yes	yes
chr8:21456195-21456197,+	chr8:21456195-21456197,+	intergenic	.	DE lists	CDa_vs_UCa	no	no	no	no
chr8:63161472-63161540,+	chr8:63161472-63161540,+	known_alternative_cds	NKAIN3	DE lists	CDa_vs_UCa	yes	yes	no	no
chr8:76452103-76452142,+	chr8:76452103-76452142,+	known_alternative_cds	HNF4G	DE lists	CDa_vs_UCa	yes	yes	yes	yes
chr8:98863674-98863761,+	chr8:98863674-98863761,+	3_prime_UTR	LAPTM4B	DE lists	CDa_vs_UCa	no	no	no	no
chr8:120428686-120428725,+	chr8:120428686-120428725,+	5_prime_UTR	NOV	DE lists	CDa_vs_UCa	yes	yes	yes	no
chr8:145515273-145515293,+	chr8:145515273-145515293,+	tss	HSF1	DE lists	CDa_vs_UCa	yes	yes	yes	no
chr8:145582234-145582296,+	chr8:145582234-145582296,+	tss	SLC52A2	DE lists	CDa_vs_UCa	no	no	no	no
chr8:145703375-145703466,+	chr8:145703375-145703466,+	antisense_proximal	FOXH1_antisense_proximal	DE lists	CDa_vs_UCa	yes	yes	yes	no
chr8:96085600-96085674,-	chr8:96085600-96085674,-	5_prime_UTR	RP11-320N21.2	DE lists	CDa_vs_UCa	no	no	no	no
chr8:145582122-145582192,-	chr8:145582122-145582192,-	tss	FBXL6	DE lists	CDa_vs_UCa	yes	yes	yes	no
chr9:33265018-33265068,+	chr9:33265018-33265068,+	known_alternative_tss	CHMP5	DE lists	CDa_vs_UCa	yes	yes	yes	no
chr9:123342420-123342438,-	chr9:123342420-123342438,-	tss	CDK5RAP2	DE lists	CDa_vs_UCa	no	no	no	no
chr9:131709862-131709904,-	chr9:131709862-131709904,-	tss	DOLK	DE lists	CDa_vs_UCa	yes	yes	yes	no
chrX:47930964-47931019,-	chrX:47930964-47931019,-	tss	ZNF630	DE lists	CDa_vs_UCa	yes	yes	yes	no
chrY:10036107-10036108,+	chrY:10036107-10036108,+	proximal	RNA5-8SP6	DE lists	CDa_vs_UCa	no	no	no	no
chr1:6484835-6484838,+	chr1:6484835-6484838,+	tss	ESPN	DE lists	Inf_vs_con	yes	yes	yes	no
chr1:9299870-9299924,+	chr1:9299870-9299924,+	known_alternative_tss	H6PD	DE lists	Inf_vs_con	yes	yes	yes	no
chr1:32645631-32645717,+	chr1:32645631-32645717,+	known_alternative_tss	TXLNA	DE lists	Inf_vs_con	yes	yes	yes	no
chr1:207495018-207495056,+	chr1:207495018-207495056,+	known_alternative_tss	CD55	DE lists	Inf_vs_con	yes	yes	yes	yes
chr1:228972347-228972421,+	chr1:228972347-228972421,+	intergenic	.	DE lists	Inf_vs_con	yes	yes	yes	yes
chr1:53793729-53793778,-	chr1:53793729-53793778,-	tss	LRP8	DE lists	Inf_vs_con	yes	yes	yes	yes
chr1:59042922-59042926,-	chr1:59042922-59042926,-	5_prime_UTR	TACSTD2	DE lists	Inf_vs_con	no	no	no	no
chr1:120298097-120298216,-	chr1:120298097-120298216,-	5_prime_UTR	HMGCS2	DE lists	Inf_vs_con	no	no	no	no
chr1:120306875-120307195,-	chr1:120306875-120307195,-	5_prime_UTR	HMGCS2	DE lists	Inf_vs_con	no	no	no	no
chr1:120311526-120311528,-	chr1:120311526-120311528,-	tss	HMGCS2	DE lists	Inf_vs_con	yes	yes	yes	yes
chr1:151337424-151337517,-	chr1:151337424-151337517,-	exonic	SELENBP1	DE lists	Inf_vs_con	no	no	no	no
chr1:203155827-203155876,-	chr1:203155827-203155876,-	tss	CHI3L1	DE lists	Inf_vs_con	yes	yes	yes	yes
chr10:6244895-6244899,+	chr10:6244895-6244899,+	known_alternative_cds	PFKFB3	DE lists	Inf_vs_con	yes	yes	yes	yes
chr10:52178117-52178204,-	chr10:52178117-52178204,-	known_alternative_cds	SGMS1	DE lists	Inf_vs_con	no	no	no	no
chr10:90611411-90611631,-	chr10:90611411-90611631,-	tss	ANKRD22	DE lists	Inf_vs_con	yes	yes	yes	no
chr11:73087435-73087473,+	chr11:73087435-73087473,+	5_prime_UTR	RELT	DE lists	Inf_vs_con	yes	yes	yes	no
chr11:69294651-69294696,-	chr11:69294651-69294696,-	tss	AP000439.3	DE lists	Inf_vs_con	no	no	no	no
chr11:120056220-120056250,-	chr11:120056220-120056250,-	intergenic	.	DE lists	Inf_vs_con	no	no	no	no
chr12:56623838-56623862,+	chr12:56623838-56623862,+	tss	SLC39A5	DE lists	Inf_vs_con	yes	yes	yes	no
chr12:56624745-56624852,+	chr12:56624745-56624852,+	5_prime_UTR	SLC39A5	DE lists	Inf_vs_con	yes	no	no	no
chr12:2045698-2045745,-	chr12:2045698-2045745,-	tss	RP5-1096D14.2	DE lists	Inf_vs_con	no	no	no	no
chr12:121418700-121418770,-	chr12:121418700-121418770,-	tss	HNF1A-AS1	DE lists	Inf_vs_con	yes	yes	no	no
chr12:123387927-123388031,-	chr12:123387927-123388031,-	intergenic	.	DE lists	Inf_vs_con	yes	no	no	no
chr14:21467436-21467459,+	chr14:21467436-21467459,+	tss	SLC39A2	DE lists	Inf_vs_con	no	no	no	no
chr14:103334810-103334881,+	chr14:103334810-103334881,+	5_prime_UTR	TRAF3	DE lists	Inf_vs_con	yes	no	no	no
chr14:21467320-21467353,-	chr14:21467320-21467353,-	tss	RP11-84C10.4	DE lists	Inf_vs_con	no	no	no	no
chr15:45406523-45406525,+	chr15:45406523-45406525,+	tss	DUOXA2	DE lists	Inf_vs_con	yes	yes	yes	yes
chr15:62457480-62457484,-	chr15:62457480-62457484,-	tss	C2CD4B	DE lists	Inf_vs_con	yes	yes	yes	yes
chr15:80263501-80263578,-	chr15:80263501-80263578,-	known_alternative_tss	BCL2A1	DE lists	Inf_vs_con	yes	yes	yes	no
chr16:1393363-1393421,+	chr16:1393363-1393421,+	intronic	BAIAP3	DE lists	Inf_vs_con	yes	yes	yes	no
chr16:2908167-2908172,-	chr16:2908167-2908172,-	tss	PRSS22	DE lists	Inf_vs_con	no	no	no	no
chr17:48172684-48172774,+	chr17:48172684-48172774,+	known_alternative_tss	PDK2	DE lists	Inf_vs_con	yes	yes	yes	yes
chr17:48503579-48503614,+	chr17:48503579-48503614,+	tss	ACSF2	DE lists	Inf_vs_con	yes	yes	yes	no
chr17:31401-31450,-	chr17:31401-31450,-	tss	DOC2B	DE lists	Inf_vs_con	yes	yes	no	no
chr17:12693552-12693606,-	chr17:12693552-12693606,-	tss	RP11-1090M7.1	DE lists	Inf_vs_con	no	no	no	no
chr17:76356153-76356158,-	chr17:76356153-76356158,-	tss	SOCS3	DE lists	Inf_vs_con	yes	yes	yes	no
chr18:12008513-12008534,+	chr18:12008513-12008534,+	5_prime_UTR	IMPA2	DE lists	Inf_vs_con	no	no	no	no
chr18:12012061-12012118,+	chr18:12012061-12012118,+	5_prime_UTR	IMPA2	DE lists	Inf_vs_con	no	no	no	no
chr19:16435635-16435640,+	chr19:16435635-16435640,+	tss	KLF2	DE lists	Inf_vs_con	yes	yes	yes	no
chr19:42408829-42408979,+	chr19:42408829-42408979,+	intronic	ARHGEF1	DE lists	Inf_vs_con	no	no	no	no
chr2:201994052-201994279,+	chr2:201994052-201994279,+	known_alternative_tss	CFLAR	DE lists	Inf_vs_con	yes	yes	yes	yes
chr2:204732494-204732593,+	chr2:204732494-204732593,+	tss	CTLA4	DE lists	Inf_vs_con	yes	yes	yes	no
chr2:113542067-113542069,-	chr2:113542067-113542069,-	tss	IL1A	DE lists	Inf_vs_con	yes	yes	yes	no
chr2:200322210-200322247,-	chr2:200322210-200322247,-	5_prime_UTR	SATB2	DE lists	Inf_vs_con	no	no	no	no
chr2:200342174-200342232,-	chr2:200342174-200342232,-	intergenic	.	DE lists	Inf_vs_con	no	no	no	no
chr21:46954624-46954697,-	chr21:46954624-46954697,-	intronic	SLC19A1	DE lists	Inf_vs_con	no	no	no	no
chr22:30662837-30662839,-	chr22:30662837-30662839,-	tss	OSM	DE lists	Inf_vs_con	yes	yes	no	no
chr3:5021122-5021175,+	chr3:5021122-5021175,+	5_prime_UTR	BHLHE40	DE lists	Inf_vs_con	yes	yes	yes	yes
chr3:79068567-79068614,-	chr3:79068567-79068614,-	known_alternative_cds	ROBO1	DE lists	Inf_vs_con	yes	yes	yes	no
chr4:74702344-74702398,+	chr4:74702344-74702398,+	known_alternative_tss	CXCL6	DE lists	Inf_vs_con	no	no	no	no
chr4:74735108-74735113,+	chr4:74735108-74735113,+	tss	CXCL1	DE lists	Inf_vs_con	yes	yes	yes	yes
chr4:100737891-100738009,+	chr4:100737891-100738009,+	tss	DAPP1	DE lists	Inf_vs_con	yes	yes	yes	no
chr4:74904402-74904451,-	chr4:74904402-74904451,-	known_alternative_tss	CXCL3	DE lists	Inf_vs_con	yes	yes	no	no
chr4:74964908-74965025,-	chr4:74964908-74965025,-	tss	CXCL2	DE lists	Inf_vs_con	yes	yes	yes	no
chr5:1524023-1524100,-	chr5:1524023-1524100,-	tss	LPCAT1	DE lists	Inf_vs_con	yes	yes	yes	no
chr5:150466698-150466728,-	chr5:150466698-150466728,-	known_alternative_tss	TNIP1	DE lists	Inf_vs_con	yes	yes	yes	no
chr6:24777051-24777093,+	chr6:24777051-24777093,+	5_prime_UTR	GMNN	DE lists	Inf_vs_con	no	no	no	no
chr7:27224053-27224078,+	chr7:27224053-27224078,+	tss	HOXA11-AS	DE lists	Inf_vs_con	yes	yes	no	no
chr8:134203276-134203310,+	chr8:134203276-134203310,+	tss	WISP1	DE lists	Inf_vs_con	no	no	no	no
chr9:130911732-130911737,+	chr9:130911732-130911737,+	known_alternative_tss	LCN2	DE lists	Inf_vs_con	yes	yes	yes	no
chrX:38420769-38420798,+	chrX:38420769-38420798,+	known_alternative_tss	TSPAN7	DE lists	Inf_vs_con	yes	yes	yes	no
chrX:106171300-106171357,+	chrX:106171300-106171357,+	5_prime_UTR	CLDN2	DE lists	Inf_vs_con	yes	yes	yes	yes
chrX:115567686-115567780,+	chrX:115567686-115567780,+	tss	SLC6A14	DE lists	Inf_vs_con	yes	yes	yes	yes
chr13:28543268-28543451,-	chr13:28543268-28543451,-	Main	CDX2	manual	CD biomarker	yes	yes	yes	yes	CDX2 alias Caudal-related homeobox transcription factor 2 is an essential regulator of intestinal epithelium homeostasis. Expression of CDX2 is involved in cell proliferation, differentiation, cell adhesion, and migration.	PMID:21126581
chr13:28541415-28541486,-	chr13:28541415-28541486,-	known alternative	vCDX2	manual	CD biomarker alternative promoter	yes	yes	yes	no	CDX2 alias Caudal-related homeobox transcription factor 2 is an essential regulator of intestinal epithelium homeostasis. Expression of CDX2 is involved in cell proliferation, differentiation, cell adhesion, and migration.	PMID:21126581
chr12:52430723-52430734,-	chr12:52430723-52430734,-		E13_NR4A1_antisense transcript	manual	linked to E13 enhancer	yes	yes	no	no	NR4A1 alias NUR77 is a steroid-thyroid hormone-retinoid receptor. The protein acts as a nuclear transcription factor and can influence apoptosis. Genetic variants are associated with increased risk for both UC and CD.	PMID:26564988
chr2:219031665-219031717,-	chr2:219031665-219031717,-	Main	E8_CXCR1	manual	linked to E8 enhancer; cytokine story	yes	yes	yes	no	CXCR1 alias IL-8RA a receptor for IL-8 is a prominent well-established and neutrophil-related biomarker for Ulcerative Colitis	PMID: 27610713
chr2:218994016-218994047,+	chr2:218994016-218994047,+	Main	E8_CXCR2	manual	linked to E8 enhancer; cytokine story	yes	yes	yes	no	CXCR2 alias IL-8RB a receptor for IL-8 is a prominent well-established and neutrophil-related biomarker for Ulcerative Colitis	PMID: 27610713
chr16:50727485-50727540,+	chr16:50727485-50727540,+	TSS	E6_NOD2	manual	linked to E6 enhancer; CD biomarker	yes	yes	yes	yes	NOD2 a well known IBD susceptebility loci . Gene product known to interact with NFKb. A very well studied loci in IBD and linked to agressive forms in the ilieum.	PMID:20706819
chr16:50715179-50715228,-	chr16:50715179-50715228,-	TSS	E6_SNX20	manual	linked to E6 enhancer	yes	yes	yes	no	Linked with Crohn's disease by NOD2 expression in a GWAS study. Also SNX20 and NOD2 show correlation with the same enhancer.	PMIF:27693347
chr16:50727485-50727540,+	chr16:50727485-50727540,+	TSS	E6_NOD2_526417	manual	linked to E6 enhancer	yes	yes	yes	no	Alternative transcript of NOD2 a well known IBD susceptebility loci . Gene product known to interact with NFKb. A very well studied loci in IBD and linked to agressive forms in the ilieum.	Cf. NOD2
chr16:50727485-50727540,+	chr16:50727485-50727540,+	Main	E6_NOD2_531674	manual	linked to E6 enhancer	yes	yes	no	no	Alternative transcript of NOD2 a well known IBD susceptebility loci . Gene product known to interact with NFKb. A very well studied loci in IBD and linked to agressive forms in the ilieum.	Cf. NOD2
chrX:107288169-107288308,+	chrX:107288169-107288308,+	Main	E4_VSIG1	manual	linked to E4 enhancer	yes	yes	no	no	VSIG1 encodes for a protein in the junctional adhesion molecule (JAM) family altered expression are seen in colon cancers. In our data set differential expression of this gene was linked with an enhancer.	PMID:24533081
chr4:74864392-74864396,-	chr4:74864392-74864396,-	Main	E7_CXCL5	manual	linked to E7 enhancer; cytokine story	yes	yes	yes	no	CXCL5 a chemokine of the CXC subfamiliy, that recruites and activates leukocytes, and is thereby involved in the regulation of the mucosal inflammation found in IBD. CXCL5 has been found to beupregulated in IBD patients	PMID:26520877
chr4:74702344-74702398,+	chr4:74702344-74702398,+	Main	E7_CXCL6	manual	linked to E7 enhancer; cytokine story	yes	yes	yes	no	CXCL6 a chemokine of the CXC subfamiliy, acts as chemotactic for neutrophil granulocytes. GCP-2-positive leukocytes were increased in sections of lamina propria in affected areas from CD and UC patients	PMID:15214047
chr4:74606284-74606287,+	chr4:74606284-74606287,+	Main	E7_CXCL8	manual	linked to E7 enhancer; cytokine story	yes	yes	yes	no	CXCL8 alias IL8 is a potent chemoattractant for neutrophils and a major component of the immune cell infiltrate observed in active CD and UC. Previously classified as a biomarker for active CD	PMID:19079204
chr4:74718822-74719014,+	chr4:74718822-74719014,+	Main	E7_PF4V1	manual	linked to E7 enhancer	yes	yes	no	no	PF4V1 alias CXCL4V1 codes for a chemokine highly similar to platelet factor 4 that displays a strong antiangiogenic function. PF4V1 has not previously been linked to IBD, but is correlated to an DE enhancer in our data set.	www.genecards.org
chr2:219246944-219247049,+	chr2:219246944-219247049,+	Main	E8_SLC11A1	manual	linked to E8 enhancer	yes	yes	yes	no	This gene codes for a proton-coupled bivalent metal antiporter that is crucial in early macrophage activation. Previous SNPs study could not associate it to IBD, but it was marked as under investigation.	PMID: 21128323
chr10:80828686-80828765,+	chr10:80828686-80828765,+	Main	E10_ZMIZ1_main	manual	linked to E10 enhancer	yes	yes	yes	no	ZMIZ1 codes for a protein acting as an inhibitor of activated STAT proteins. It regulates the activity of various transcription factors and has been associated with IBD	PMID:21530736
chr10:81003062-81003236,+	chr10:81003062-81003236,+	known_alternative_tss	E10_ZMIZ1_alt	manual	linked to E10 enhancer	yes	yes	yes	no	ZMIZ1 codes for a protein acting as an inhibitor of activated STAT proteins. It regulates the activity of various transcription factors and has been associated with IBD	Cf. ZMIZ1
chr22:30642745-30642809,-	chr22:30642745-30642809,-	Main	E15_LIF	manual	linked to E15 enhancer; cytokine story	yes	yes	yes	no	LIF alias Interleukin 6 Family Cytokine encodes a protein which functions as a pleiotropic cytokine with roles in several different systems. LIF has not previously been linked to IBD, but is correlated to a DE enhancer in our data set.	www.genecards.org
chr22:30662837-30662839,-	chr22:30662837-30662839,-	Main	E15_OSM	manual	linked to E15 enhancer; cytokine story	yes	yes	yes	no	OSM encodes a secreted cytokine and groth regulator. It regulates the production of other cytokines such as IL6. OSM is involved in the inflammation process occuring in IBD patients	PMID:28368383
chr22:30792995-30793029,+	chr22:30792995-30793029,+	Main	E15_SEC14L2	manual	linked to E15 enhancer	yes	yes	yes	no	SEC14L2 encodes for a carrier protein that facilitates the transport of hydrophobic molecules between different cellular sites. SEC14L2 has not previously been linked to IBD, but is correlated to a DE enhancer in our data set.	www.genecards.org
chr22:31536411-31536493,-	chr22:31536411-31536493,-	Main	E15_PLA2G3	manual	linked to E15 enhancer	yes	yes	yes	no	PLA2G3 alias Phospholipase A2 Group III codes for a protein involved in lipidmetabolism. PLA2G3 is not directly linked to IBD but overexpression of the gene can cause development of spontaneous inflammation.	PMID:19371233
chr7:50344222-50344442,+	chr7:50344222-50344442,+	Main	E16_IKZF1_main	manual	linked to E16 enhancer	yes	yes	yes	no	IKZF1 encodes a transcription factor associated with chromatin remodeling.SEC14L2 has not previously been linked to IBD, but is correlated to a DE enhancer in our data set.	www.genecards.org
chr7:50348295-50348344,+	chr7:50348295-50348344,+	known_alternative_tss	E16_IKZF1_alt	manual	linked to E16 enhancer	yes	yes	yes	no	IKZF1 encodes a transcription factor associated with chromatin remodeling.SEC14L2 has not previously been linked to IBD, but is correlated to a DE enhancer in our data set.	www.genecards.org
chr5:131826463-131826475,-	chr5:131826463-131826475,-	Main	E17_IRF1	manual	linked to E17 enhancer	yes	yes	yes	no	IRF1 encodes a protein affecting NK maturation and activity, IL12 production, Th1 development, and maturation of CD8+ T-cells. It has been characterized as an inflammatory bowel disease-associated risk loci.	PMCID: PMC5033062
chr21:31588340-31588425,-	chr21:31588340-31588425,-	Main promoter	CLDN8	manual	claudin	yes	yes	no	no	Claudins are required for proper functioning of the intestinal barrier as part of the tight junctions. Dysfunction of the intestinal barrier contributes to the onset of IBD. IL8 has been observed to be downregulated in IBD.	PMID:21326222
chr1:110878967-110879564	chr1:110878967-110879564	enhancer	Enhancer_1_forward	manual	E1 enhancer	yes	yes	yes	no	Identified as DE (IBD vs Ctrl) by both limma and edgeR; located in an uncharaterized transcript	-
			Enhancer_1_reverse			yes	yes	no		Identified as DE (IBD vs Ctrl) by both limma and edgeR; located in an uncharaterized transcript	-
chr3:100452921-100453319	manually identified	enhancer	Enhancer_2_forward	manual	E2 enhancer	yes	no	no	no	Identified as DE for both limma and edgeRl specific for CDa	-
			Enhancer_2_reverse			yes	no	no		Identified as DE for both limma and edgeRl specific for CDa	-
chr3:195552147-195552480	chr3:195552147-195552480	enhancer	Enhancer_3_forward	manual	E3 enhancer	yes	yes	yes	no	Linked to MUC4, a gene linked to a role of protection of intestinal epithelia against pathogens; IBDup enhancer	PMID: 26364605, 23737764
			Enhancer_3_reverse			yes	yes	yes		Linked to MUC4, a gene linked to a role of protection of intestinal epithelia against pathogens; IBDup enhancer	PMID: 26364605, 23737764
chrX:107269203-107269767	chrX:107269050-107269767	enhancer	Enhancer_4_forward	manual	E4 enhancer	yes	yes	yes	no	Linked to VSIG gene: see above	See above
			Enhancer_4_reverse			yes	yes	yes		Linked to VSIG gene: see above	See above
chr1:200989419..200989601	chr1:200989419-200989601	enhancer	Enhancer_5_forward	manual	E5 enhancer	yes	yes	yes	no	intronic to KIF21B gene, close to IBD-upregulated TSS (KIF21B annoatted promoetr is not upregulated)	-
			Enhancer_5_reverse			yes	yes	yes		intronic to KIF21B gene, close to IBD-upregulated TSS (KIF21B annoatted promoetr is not upregulated)	-
chr16:50717875..50718194	chr16:50717875-50718194	enhancer	Enhancer_6_forward	manual	E6 enhancer	yes	yes	no	no	Linked to NOD2 and SNX20 gene, see above	See above
			Enhancer_6_reverse			yes	yes	no		Linked to NOD2 and SNX20 gene, see above	See above
chr4:74897675..74898313	chr4:74897675-74898313	enhancer	Enhancer_7_forward	manual	E7 enhancer	yes	yes	yes	no	Linked to CXCL5,6,8, see above	See above
			Enhancer_7_reverse			yes	yes	yes		Linked to CXCL5,6,8, see above	See above
chr2:219009810-219010211	chr2:219009885-219010128	enhancer	Enhancer_8_forward	manual	E8 enhancer	yes	yes	no	no	linked to SLC11A1 gene, see above	See above
			Enhancer_8_reverse			yes	yes	yes		linked to SLC11A1 gene, see above	See above
chr17:28116831-28117650	manually identified	enhancer	Enhancer_9_forward	manual	E9 enhancer	yes	no	no	no	linked to SLC6A4 TSS, upregulated in IBD.	PMID 25532499
			Enhancer_9_reverse			yes	no	no		linked to SLC6A4 TSS, upregulated in IBD.	PMID 25532499
chr10:81046291..81046692	chr10:81045964-81046867	enhancer	Enhancer_10_forward	manual	E10 enhancer	yes	yes	yes	no	Linked to ZMIZ1 gene, see above	See above
			Enhancer_10_reverse			yes	yes	yes		Linked to ZMIZ1 gene, see above	See above
chr12:123387927-123388031	chr12:123389274-123389536	enhancer	Enhancer_11_forward	manual	E11 enhancer	yes	no	no	no	IBD_down enhancer	-
			Enhancer_11_reverse			yes	no	no		IBD_down enhancer	-
chr14:103334810-103334881	manually identified	enhancer	Enhancer_12_forward	manual	E12 enhancer	yes	yes	yes	no	Intronic enhacner within TRAF3, a gene known to be upregulated in IBD	PMD 23329887
			Enhancer_12_reverse			yes	yes	yes		Intronic enhacner within TRAF3, a gene known to be upregulated in IBD	PMD 23329887
chr12:52426660-52427188	chr12:52426660-52427188	enhancer	Enhancer_13_forward	manual	E13 enhancer	yes	yes	no	no	Mostly CD-expressed enhacner within NR4A1 gene, previously linked to IBD	PMID 26564988
			Enhancer_13_reverse			yes	yes	no		Mostly CD-expressed enhacner within NR4A1 gene, previously linked to IBD	PMID 26564988
chr7:130680080-130680862	chr7:130680080-130680862	enhancer	Enhancer_14_forward	manual	E14 enhancer	yes	yes	no	no	Mostly UC-specific enhancer within a lncRNA (LINC-PINT) which in itself i IBD-upregulated (novel)	-
			Enhancer_14_reverse			yes	yes	no		Mostly UC-specific enhancer within a lncRNA (LINC-PINT) which in itself i IBD-upregulated (novel)	-
chr22:30592111-30593055	chr22:30592111-30593055	enhancer	Enhancer_15_forward	manual	E15 enhancer	yes	yes	yes	yes	Linked to SM, SEC14L2, PLAG3 genes, see above	See above
			Enhancer_15_reverse			yes	yes	yes		Linked to SM, SEC14L2, PLAG3 genes, see above	See above
chr7:50306090-50306974	chr7:50306090-50306974	enhancer	Enhancer_16_forward	manual	E16 enhancer	yes	yes	no	no	Linked to IKZF1 gene, see above	See above
			Enhancer_16_reverse			yes	yes	no		Linked to IKZF1 gene, see above	See above
chr5:131799927-131801656	chr5:131799927-131801656	enhancer	Enhancer_17_forward	manual	E17 enhancer	yes	yes	yes	no	Linked to IRF1 gene, see above	See above
			Enhancer_17_reverse			yes	yes	yes		Linked to IRF1 gene, see above	See above
NM_002046	NM_002046	reference gene	GAPDH	manual reference gene	stable high gene expresssion	yes	yes	no. Expression not stable enough or too high	no	This gene was evaluated as a reference gene for IBD among 15 other genes and found suitable within combinations	PMID:24859296
NM_001101	NM_001101	reference gene	ACTB	manual reference gene	stable high gene expresssion	yes	yes	no. Expression not stable enough or too high	no	Commonly used reference gene also included in the IBD housekeeping gene study and found suitable but not prominent	PMID:24859296
NM_012423	NM_012423	reference gene	RPL13A	manual reference gene	stable median gene expresssion	yes	yes	yes	no	This gene had a high expression and very little variation within our CAGE data. It was therefore selected for the pool of reference genes.
NM_000181	NM_000181	reference gene	GUSB	manual reference gene	stable median gene expresssion	yes	yes	yes	no	This gene was evaluated as a reference gene for IBD among 15 other genes and found suitable within combinations	PMID:24859296
NM_004930	NM_004930	reference gene	CAPZB	manual reference gene	stable median gene expresssion	yes	yes	no. Expression not stable enough or too high	no	This gene had a high expression and very little variation within our CAGE data. It was therefore selected for the pool of reference genes.
NM_020194	NM_020194	reference gene	MFF	manual reference gene	stable median gene expresssion	yes	yes	yes	no	This gene had a median expression and very little variation within our CAGE data. It was therefore selected for the pool of reference genes.
NM_000194	NM_000194	reference gene	HPRT1	manual reference gene	stable median gene expresssion	yes	yes	yes	no	This gene was evaluated as a reference gene for IBD among 15 other genes and found suiteble within combinations	PMID:24859296
NM_015897	NM_015897	reference gene	PIAS4	manual reference gene	stable low gene expresssion	yes	yes	yes	no	This gene had a median expression and very little variation within our CAGE data. It was therefore selected for the pool of reference genes.
NM_001002	NM_001002	reference gene	RPLP0	manual reference gene	stable median gene expresssion	yes	yes	no. Expression not stable enough or too high	no	This gene was evaluated as a reference gene for IBD among 15 other genes and found suitable within combinations	PMID:24859296
NM_001135702	NM_001135702	reference gene	YWHAZ	manual reference gene	stable median gene expresssion	yes	yes	no. Expression not stable enough or too high	no	This gene had a high expression and very little variation within our CAGE data. It was therefore selected for the pool of reference genes.
NM_004483	NM_004483	reference gene	GCSH	manual reference gene	stable median gene expresssion	yes	yes	no. Expression not stable enough or too high	no	This gene had a median expression and very little variation within our CAGE data. It was therefore selected for the pool of reference genes.
NM_001551	NM_001551	reference gene	IGBP1	manual reference gene	stable median gene expresssion	yes	yes	yes	no	This gene had a low expression and very little variation within our CAGE data. It was therefore selected for the pool of reference genes.
NM_001243094	NM_001243094	reference gene	HSF2	manual reference gene	stable low gene expresssion	yes	yes	yes	no	This gene had a low expression and very little variation within our CAGE data. It was therefore selected for the pool of reference genes.
