# Supplementary material for: Characterization of the enhancer and promoter landscape of inflammatory bowel disease from human colon biopsies
Source: Nat Commun. 2018 Apr 25;9:1661. doi: 10.1038/s41467-018-03766-z (PMC5916929; doi:10.1038/s41467-018-03766-z)
Supplement: Supplementary file 18 — Supplementary Data 16 [file 41467_2018_3766_MOESM18_ESM.xlsx]

## Sheet: README
qPCR primers used for standard and Fluidigm qPCR analysis. Primers used for CAGE tag clusters, eRNAs on both strands and reference genes are shown. Genomic locations refer to the hg19 assembly and indicate the position of the corresponding CAGE signal.

## Sheet: qPCr primers
Primers used for validations
Primer ID	CAGE ID	Type of tag cluster	gene name		Transcript accession number				Forward primer	Reverse primer
1	chr1:27648730-27648799,+	exonic	TMEM222		NM_032125				GAGTCGCTTCCCCTACTGC	AGTCCCGAATGACTCCTGTG
2	chr1:35247016-35247173,+	5_prime_UTR	GJB3		NM_024009				CAGCGTCGGGTCTAGGAG	GAGCTGGGCTCAGCAGTG
3	chr1:67395928-67396070,+	5_prime_UTR	MIER1		NM_001077704				ATATGGCGGAGCCATCTGT	CATCAAAATCATGAACCAGCA
4	chr1:116821228-116821230,+	known_alternative_cds	U3		ENST00000408113				GAGACGCAGCATTCTCTGTG	AACGATCACCAATGGCAAAT
5	chr1:119957745-119957779,+	known_alternative_tss	HSD3B2		NM_000198.3				TGGACTCCTCTGTCCAGCTT	GGAAACACTTGCCAGGAAAC
6	chr1:36851496-36851524,-	tss	STK40		NM_032017				GCTCTGGGCTACGGACTATG	GCCGAAGGACATAGCTTCTG
7	chr1:153970625-153970626,-	known_alternative_cds	U3		ENST00000516860				CTTTCAGGGATCATTTCTATAGTTCA	AGGAACATGAATATATCTGTGGATTCT
8	chr1:157015532-157015666,-	proximal	ARHGEF11		NM_198236.2				GATTCTGGAACCGTGGAGAC	TGCAGAATCTCCCAGAGAAGA
9	chr10:105505710-105505763,+	antisense_genic	SH3PXD2A_antisense		UCSC EST DB241572				ACCTTGGAGGGAAGAACGAT	TCAGCCTGGCTCTGCTTACT
10	chr10:114206968-114207005,+	known_alternative_cds	VTI1A		NM_145206				GCTCACTGCAGAGATCACCA	TTTCTCCACATTTGCAACCA
11	chr10:103578166-103578204,-	known_alternative_tss	MGEA5		NM_001142434				GTTCCTCTGCGGTGTGGT	CCCATTTCTGGAGCCTTCTA
12	chr11:394203-394247,+	tss	PKP3		NM_007183				GAGACTGCCAGAGGCACATC	GAGGTCTTGTCCCCACTCAG
13	chr11:1889915-1890063,+	known_alternative_cds	LSP1		NM_001013253				CCCTGCTGGAACCGTAAAG	CTGAGCCGGATGCTCAGT
14	chr11:116700606-116700626,+	tss	APOC3		NM_000040				TGCTCCAGGAACAGAGGTG	CTCTGAAGCTCGGGCAGA
15	chr11:22851345-22851392,-	tss	SVIP		NM_148893				CAGGGTTCTCAAGCTGTCGT	TCTGCAAGCTTTGCTCTTTTC
16	chr11:47736902-47736950,-	tss	AGBL2		NM_024783				CCCTCCTGCTTCTCTTGTGT	CATTAGCATCCAGTCGCAAA
18	antisense_genic	DYNC2H1_antisense			No known transcripts				TCCAACAAAGGTATTCTTGAAGG	ACAGGCAGGGTAAGATTTGC
19	chr11:116694018-116694023,-	tss	APOA4		NM_000482.3				TGAACTCACCCAGCAACTCA	AAAGGGCACCAGCTTCTTCT
20	chr12:70637211-70637229,+	5_prime_UTR	CNOT2		NM_014515				GAAAATTCATGCGAGGGAGA	CCGGAGGCAATCAAATAGAA
21	chr12:102455754-102455819,-	known_alternative_tss	CCDC53		NM_016053				TCAGGCATAGACCTGACCAA	TGTGCACCACAAATTGGTTT
22	chr13:33112909-33112961,-	tss	N4BP2L2		NM_014887				GGTCAATGCGTAGGGGTAGA	AGCGTGGCTCACTCGTTACT
23	chr14:70233833-70233863,+	known_alternative_tss	SRSF5		NM_006925				TACGGACCTGTCTGGGTCTC	ATGAATACCCGACAGCCACT
24	chr14:75726004-75726080,+	tss	RP11-293M10.2		ENST00000555909				TTACAGCCCAGCAGATGACA	CCTGGGCTCTTGATCTGTGT
25	chr14:89029358-89029439,+	known_alternative_tss	ZC3H14		NM_024824				GAGATCAGCCGCAAGATCC	GTTGGCCACCATCACCAT
26	chr14:75725635-75725705,-	intronic	RP11-293M10.1		No known transcripts				CCAGCCAACCTGAACAAAAT	AATTCAGCCAGGATGGAAGA
27	chr14:92572899-92572955,-	tss	ATXN3		NM_004993				CGTTGGCTCCAGACAAATAAA	TTGAGCACAAAGTGAGCCTTC
28	chr14:107013469-107013476,-	tss	IGHV3-49		ENST00000390625				GACCACCAACCATGGAGTTT	GCTGCACCTCACATTGGAC
29	chr14:107219193-107219197,-	5_prime_UTR	IGHV3-74		ENST00000424969				CTGATCAGGACTGCACACAGA	GCTGCACCTCACACTGGAC
30	chr15:22550916-22550967,+	intergenic	.		No known transcripts				GACAGGTATGGGGGAGCAG	CCTGAGGATGCTGAAACACA
31	chr15:45003710-45003716,+	tss	B2M		NM_004048				GTGCTCGCGCTACTCTCTCT	TCTCTGCTGGATGACGTGAG
32	chr15:60771403-60771441,+	tss	RP11-219B17.1		ENST00000558235				TAAATTGGAAGGCGGACAAG	TTACTGCTTCTTGGGAGATGTG
33	chr15:98543827-98543906,+	intergenic	.		No known transcripts				GCGTATCAACCACAGACATGA	ACCACACCCGCATACCAC
34	chr15:41836446-41836468,-	tss	RPAP1		NM_015540				CCTGGAGCACGGATGAATAA	CCTCCCCAGTACGACTCTCTC
35	chr15:44116857-44116911,-	5_prime_UTR	MFAP1		NM_005926				CAACCGCCCATTCAGTCTAC	GCCTTTTTCCGGACACATAA
36	chr16:699308-699400,+	tss	WDR90		NM_145294.4				ACTTCCGGGTGGACGAGT	AGAGACTGAGCCCCGAATG
37	chr16:2079480-2079573,+	known_alternative_cds	SLC9A3R2		ENST00000563587				GGAATGTGGGCCACTGAC	CTCCACAGCCTTGATCCTTT
38	chr16:71392626-71392630,+	tss	CALB2		NM_001740.4				GGAAGCACTTTGACGCAGAC	ACATCATGCCAGAGCCTTTC
39	chr16:75600268-75600308,+	tss	GABARAPL2		NM_007285				GCCATGAAGTGGATGTTCAA	GGAACCCTGTCGGGATATTT
40	chr16:28503506-28503622,-	known_alternative_tss	CLN3		NM_001042432				ACCTCTGAGCACGTGATGG	GGGAGGGATGAGGGTCTTT
41	chr17:1933433-1933450,+	tss	DPH1		NM_001383				CTTTGAGATCCCCAAGACCA	TCCACAATGGTACAGGCAAA
42	chr17:27182030-27182051,+	tss	ERAL1		NM_005702				CGACAGTTCGGTGACTCCTT	GGCATATCAGGGTGATGGAC
43	chr17:28443831-28443852,+	known_alternative_cds	NSRP1		NM_032141				GAGCAAGATGGCGATTCC	TCATTCCCAAACACTGATGG
44	chr17:41393270-41393273,+	intergenic	.		No known transcripts				CTGTGTTGAGGGGGTTTTTG	AAACACAACGCTCACTCACCT
45	antisense_proximal	MTRNR2L1_antisense_proximal			No known transcripts				TCGCTCATGGTAGATAGCACA	TGGTGAACAACGGACCACTA
46	5_prime_UTR	SLC6A4			No known transcripts				CCGGCTGTGTCCAGTCTATC	ACAAATGGTGAGCAGCAGTG
47	antisense_genic	UNC45B_antisense			No known transcripts				CCCCATTAGGAGCATGATTG	GGTTGGAGTGAGGAGCTGAG
48	chr17:62502957-62503041,-	proximal	DDX5		ENST00000581806				CGTCAAAGGATTATCAGACACG	CAAATCGAGGTGCACCAAA
49	chr18:22236831-22236917,+	3_prime_UTR	RP11-449D8.1		ENST00000583558				GAGGGGTGTTCCAGTTTCAG	TGTCTGTCTTTGTAACCCATTATCC
50	chr18:43547232-43547294,-	tss	EPG5		NM_020964				GCCAGCCGGACTAAAACA	TGGAAGGGAGACTTCACTGG
51	chr19:3185910-3185973,+	5_prime_UTR	NCLN		NM_020170				GTCCGGCAATTCATGGAG	ATAGACAGCAGGGCCTCGT
52	chr19:7895088-7895111,+	tss	EVI5L		NM_145245				CAAGCTCGAAGAGCAGAACC	CTAGCGAGGAGCCACTGTTC
53	chr19:8117644-8117647,+	tss	CCL25		NM_005624				TGCAGCATGAACCTGTGG	CAGGCAGCAGTCCTCAAAG
54	chr19:13229082-13229104,+	tss	NACC1		NM_052876				CCCAGACACTGCAGATGGA	AGCCGCTGTTCATTGAGG
55	chr19:18392879-18392906,+	known_alternative_cds	MIR3188		NR_036155				GCCTCCTGCTCTGCTGTG	GTATCCGCACAAAGCCTCTC
56	chr19:45954255-45954290,+	antisense_genic	ERCC1_antisense		No known trancript				CTCGGGTATCTGTCCGTCTG	TTTTGGTTGTGATGGTTTGG
57	chr19:50708701-50708749,+	5_prime_UTR	MYH14		No known transcripts				CAGGTCTGAGGAAGGACTGC	GCAGAGCTGGGGTCTTAGG
58	chr19:55587236-55587263,+	known_alternative_cds	EPS8L1		NM_133180				CTGGAAGGGAAAGGACAGC	GCTCATGGTGCTGAGTGGTA
59	chr19:56166366-56166427,+	known_alternative_tss	U2AF2		NM_007279				ATGTCGGACTTCGACGAGTT	GATGCCGGTTCTCCTTGTC
60	chr19:8373192-8373243,-	tss	CD320		NM_016579				CTTTCCACCCCGACCTCT	GTGAGGGGCACGCATAAG
61	chr19:10613988-10614044,-	5_prime_UTR	KEAP1		NM_203500				GGGTCCCCTACAGCCAAG	TGCATGGGGTTCCAGAAG
62	chr19:44285114-44285145,-	5_prime_UTR	KCNN4		ENST00000599720				CTTGCTGGAGCAGGAGAAGT	ACCATGAGTCCAATGCCAGT
63	chr19:51336824-51336830,-	5_prime_UTR	KLK15		No known trancript				GATTCACTGTGCCCTGGTTT	CTACCCATGCCCTTGACACT
64	chr2:14772840-14772847,+	tss	FAM84A		NM_145175				TAAAGGAGTTTGGGGTTTCG	CAGTTGGTTGCCCATCAAT
65	chr2:71558891-71558922,+	known_alternative_tss	ZNF638		NM_001014972				GAGACTGGAGGCTGAGTGCT	GGTGCGAAATTTTCCAAGAA
66	chr2:234184373-234184391,+	tss	SCARNA5		NR_003008				TCCCTCCCGTCACATTTAAG	TGAGCCGATCACTCTCAGAA
67	chr2:234197322-234197325,+	tss	SCARNA6		NR_003006				GAGCTCAGGGAAGACACTGG	CAAGGCAGATCATAGCCACA
68	chr2:21266937-21266945,-	tss	APOB		NM_000384				CGAAGAGGAAATGCTGGAAA	GTACTTCCGGAGGTGCTTGA
69	chr2:133013097-133013168,-	5_prime_UTR	ANKRD30BL		No known trancript				TGCAGCTTGGAATAATGGAA	CCCTCTTAATCATGGCCTCA
70	chr2:133037254-133037255,-	intergenic	.		No known trancript				AGTGGGAGGTCCCCAGTG	CCTCACCAGGTCAGTGAAAAA
71	chr2:233641254-233641276,-	tss	KCNJ13		NM_002242				ATAAAGGCTGACCCAGCAAA	CCATCCTCCGGTATCTTTGA
72	chr20:10415940-10416006,+	tss	SLX4IP		NM_001009608				ATATAAAGCCCGAGCCCAAA	TGCCATGGCTTATTGATTCC
73	chr20:21106646-21106726,+	intergenic	.		NM_018474				CCTGTCGAGTCCCGACTACT	TTTCTTTTCCAGGTCCAATCTC
74	chr20:44098367-44098396,+	tss	WFDC2		NM_006103				ATAGCACCATGCCTGCTTGT	GCCAGTCTTCTCTGCTCCTG
75	chr20:17943585-17943588,-	tss	SNORD17		NR_003045				CTTCCAAGCCTCAGTTCCTG	CTGCCAACACACAAGCAGTT
76	chr20:36065475-36065483,-	intergenic	.		No known transcripts				AGTGAACAGAGCAGGGGAGA	CAACAAACTGCCTCACCTCA
77	chr22:22569159-22569162,+	tss	IGLV10-54		ENST00000390287.2				TCCTGACCCTCCTCACTCAC	AGTGTGGCGGTCTGTCTCA
78	chr22:22723973-22723986,+	tss	IGLV7-46		ENST00000390295.2				ATGGCCTGGACTCCTCTCTT	CTCCTGGGGACACAGTCAGT
79	chr22:22730355-22730359,+	tss	IGLV5-45		ENST00000390296.2				CCTCTCCTCCTCCTGTTCCT	AGGTGAGACTGGCTGATGCT
80	chr22:23077067-23077071,+	tss	D87007.1		ENST00000390310				TCCTCACCCTCCTCACTCAG	TGCAGGAGATGGTGACTGAC
81	chr22:41682186-41682224,-	tss	RANGAP1		NM_002883				GCCGCCTGTTTACGTCTG	CACCTGAGTCTTGGCAAGTG
82	chr22:46732432-46732443,-	antisense_genic	TRMU_antisense		BU955825				AGCTCCCCTCACCAGTGTC	TACCCCGTCCTCTGACTTTG
83	chr3:58477603-58477637,+	proximal	KCTD6		NM_001128214				TGGAGCAGATGGATAATGGA	CGTCAATGTGGTGAGAGACG
84	chr3:149530988-149531042,+	5_prime_UTR	RNF13		NM_183381				TTGACTGTCCAGCTCTTTGC	GCAGGGAGGTCATCAAATGT
85	chr3:156877928-156877982,-	known_alternative_tss	CCNL1		NM_020307				AGACGGACTTACGCATCCTG	AAAAACGATGAAACAACACCTG
86	chr3:169899513-169899534,-	tss	PHC3		NM_024947				AGGAGAGAAGATGGCGGAAG	GGTGGTACTGCTGGTTGTTG
87	chr4:76439655-76439690,+	tss	THAP6		NM_144721				CGTTGACGTTAGTCGCAGTC	GGAGCAGCATTTCACCATTT
88	chr4:1242877-1242918,-	tss	CTBP1		NM_001328				ACGCAGGAGATCCATGAGAA	AGGTCCTCCCTGGTGAGAGT
89	chr4:21546278-21546315,-	known_alternative_cds	KCNIP4		NM_001035004				TCAGCAGAGAACCCAGTCAA	GTGGCCATCTCCAGTTCATC
90	chr4:129002639-129002640,-	antisense_genic	LARP1B_antisense		No known transcripts				GCCTACCTCAGACCAAAATACTTC	GATTACAGGCATGAGCCACTG
91	chr5:122990621-122990636,+	intergenic	.		No known transcripts				GCAAGTGAACAGGGAAGAGC	TGGGTCTTCAATATGCCACA
92	chr5:159656513-159656517,+	known_alternative_cds	FABP6		NM_001445				GGCAAGTTCGAGATGGAGAG	TTCGATTACATCGCTGGAGA
93	chr5:134369883-134369945,-	known_alternative_tss	PITX1		NM_002653				GTCGTCTGACACGGAGCTG	TCTTGGCTGGGTCGTCTG
94	chr6:25963006-25963060,+	tss	TRIM38		NM_006355				AGCAACAGAGGGGACTAGCA	GGGCCCCACTCATCTAAGTT
95	chr7:104572845-104572884,+	intergenic	.		No known transcripts				TGATATCCCAGCCTGTTCAA	GCAGAGTAGCCAGGTTGGAG
96	chr7:158387934-158387951,+	intergenic	.		No known transcripts				TGGTGGTTATGGTGATGGTG	AGGGGATGTGCAGACAGAAG
97	chr7:97195083-97195135,-	intergenic	.		No known transcripts				CCTACGGTGGGACTTCACAG	TCAGGGTTTTCTAGAGAGACAGAAC
98	chr7:102105293-102105313,-	tss	ALKBH4		NM_017621				CATCCGGACCTGTCTGATCT	GGTGTCGGAGCAGTAAATGAA
99	chr8:63161472-63161540,+	known_alternative_cds	NKAIN3		NM_173688.2				GACGCTGCTCGCTCATCT	CCACTGGAAACCAAGGAAGT
100	chr8:76452103-76452142,+	known_alternative_cds	HNF4G		NM_004133				TGGACATGGCAAATTACAGTG	CTTGTCTCTGGGGCAGAACT
101	chr8:120428686-120428725,+	5_prime_UTR	NOV		NM_002514				CAGTGGCCTCTACTGTGATCG	ACCCCATCGAACACACAGTT
102	chr8:145515273-145515293,+	tss	HSF1		NM_005526				GCCTTCCTGACCAAGCTGT	CTGGTCGAACACGTGGAAG
103	chr8:145703375-145703466,+	antisense_proximal	FOXH1_antisense_proximal		DA452963				CCATCAGGCACATGAACG	TCTTCAGGAGCACCTCCTCT
104	chr8:145582122-145582192,-	tss	FBXL6		NM_012162				CTTCCCTGGAGTGGCTTATG	CACGGGGTGTACCTGAGACT
105	chr9:33265018-33265068,+	known_alternative_tss	CHMP5		NM_016410				CAGCCTGACTGACTGCATTG	GCTCAGCATCCAATCGAGA
106	chr9:131709862-131709904,-	tss	DOLK		NM_014908				TGTGAGGAAGGCTGCAGAG	AACTCCACCGCAGGTCACT
107	chrX:47930964-47931019,-	tss	ZNF630		NM_001190255				ACCTCTCCTCTGGCTGGAAT	TCCATTTCCGGAACTTCGT
108	chr1:6484835-6484838,+	tss	ESPN		NM_031475				CTGCAGAGTGCAGGACAAAG	TGATGCAAGAGCCAGTTCAC
109	chr1:9299870-9299924,+	known_alternative_tss	H6PD		NM_001282587				CCACCTTCTGGGATGTTAGC	CAAGCACATCGCCACTATGA
110	chr1:32645631-32645717,+	known_alternative_tss	TXLNA		CN417605				AAGACCAGAGAGCCGTTGG	ATCAGAAATCCCCACAGCAG
111	chr1:207495018-207495056,+	known_alternative_tss	CD55		NM_000574				GCTGCTGGTGCTGTTGTG	TCCTCGGGAAAACTTGTACG
112	chr1:228972347-228972421,+	intergenic	.		AK172757				TCATTCCTCGGGTTGCAG	GAGCATGGACCCCTGGAT
113	chr1:53793729-53793778,-	tss	LRP8		NM_004631				CTGCAGCTCCAGCATCTTG	GCACTGGAATTGGTCCTTTT
114	chr1:120311526-120311528,-	tss	HMGCS2		NM_005518				AGGAAACCTCCCTCACACCT	CGTCCTTTGGCCAAGTATCT
115	chr1:203155827-203155876,-	tss	CHI3L1		NM_001276				AAGGGAAGAGGCCACACC	CAGCACCAGGACCACAAAG
116	chr10:6244895-6244899,+	known_alternative_cds	PFKFB3		NM_004566				AAGATGCCGTTGGAACTGAC	GGGAGTTGGTCAGCTTTGG
117	chr10:90611411-90611631,-	tss	ANKRD22		NM_144590				AAGGACCAGCATGGGAATC	GCCACACTTGTCCAAAGTCA
118	chr11:73087435-73087473,+	5_prime_UTR	RELT		NM_152222				GAGGATGAAGCCAAGTCTGC	GCCAAAGGGTTGTTGATGTC
119	chr12:56623838-56623862,+	tss	SLC39A5		NM_173596				TTCCTCTGGGTGTCCTTGTC	CGTTAAGCAGTTCCCCAAGA
121	chr12:121418700-121418770,-	tss	HNF1A-AS1		ENST00000537361				CCTTCAAATGCTGTGGATCA	TGGAGGTTTCCAGGTAGAGG
124	chr15:45406523-45406525,+	tss	DUOXA2		NM_207581				TCTGTTCATAGGCGCAGAAA	CGCTGAAGGCTTTGTAGGAT
125	chr15:62457480-62457484,-	tss	C2CD4B		NM_001007595				TGCAACCAGATCCAGAGACA	GGCCGAGGAACAGAGTTTC
126	chr15:80263501-80263578,-	known_alternative_tss	BCL2A1		NM_004049				CAGGAGAATGGATAAGGCAAA	TCCAGCCAGATTTAGGTTCAA
127	chr16:1393363-1393421,+	intronic	BAIAP3		DB090707				GAGGACATGCAGGCACACT	GAACTCAGAGAAGGCGGAAA
128	chr17:48172684-48172774,+	known_alternative_tss	PDK2		NM_002611				CGCTGTCCATGAAGCAGTT	TGAGGAAGGTGAAGGAGGTTT
129	chr17:48503579-48503614,+	tss	ACSF2		NM_025149				CTGTCCAGAAGTGGAGAATGC	CCGAGATGACTGTGGTCAGA
130	chr17:31401-31450,-	tss	DOC2B		NM_003585				TCAGCCTGCTGTATGACCAG	CAGCTTGACGTAGGGGTCTG
131	chr17:76356153-76356158,-	tss	SOCS3		NM_003955				TGGTCAGCTGGTCTCCTTTT	GGAGCCTGAGGTGAAAGATG
132	chr19:16435635-16435640,+	tss	KLF2		NM_016270				CACCAAGAGTTCGCATCTGA	GTCCCAGTTGCAGTGGTAGG
133	chr2:201994052-201994279,+	known_alternative_tss	CFLAR		DA672771				CTGTCTACCAAGGATCCCTTTC	TGGGTGGTCTCCCTGACTTA
134	chr2:204732494-204732593,+	tss	CTLA4		NM_005214				CCCTGCACTCTCCTGTTTTT	CTGCTGGCCAGTACCACAG
135	chr2:113542067-113542069,-	tss	IL1A		NM_000575				CAGCCAGAGAGGGAGTCATT	GTCTGGAACTTTGGCCATCT
136	chr22:30662837-30662839,-	tss	OSM		NM_020530				ACCCAGCATGGGGGTACT	CCATGCTTGGAAACAGGAGT
137	chr3:5021122-5021175,+	5_prime_UTR	BHLHE40		NM_003670				GACTGGAGCACGGAGACCTA	GCTTTATTCCCCGTCTTGACT
138	chr3:79068567-79068614,-	known_alternative_cds	ROBO1		NM_133631				CCCGCTCACTTTTACCTGTT	ACAATGCGAGGTGGAAAATC
139	chr4:74735108-74735113,+	tss	CXCL		NM_001511				ATTCACCCCAAGAACATCCA	TTTCCGCCCATTCTTGAGT
140	chr4:100737891-100738009,+	tss	DAPP1		NM_014395				TGAGCTGCTCCAGGACTTG	AAGGTAGCTGCCGTCACATC
141	chr4:74904402-74904451,-	known_alternative_tss	CXCL3		NM_002090				CTGCTCCTGCTCCTGGTG	TGAATTCCCTGCAGTGTCTG
142	chr4:74964908-74965025,-	tss	CXCL2		NM_002089				CTGCTCCTGCTCCTGGTG	AGGGTCTGCAAGCACTGG
143	chr5:1524023-1524100,-	tss	LPCAT1		NM_024830				CATCGTGATGAAGGCAGAGA	CTGTTTTCCTGCGAGAATCC
144	chr5:150466698-150466728,-	known_alternative_tss	TNIP1		NM_001252391				TGCACACACCCTCGTATTCT	AGATCCGGTACGGTCCTCTC
145	chr7:27224053-27224078,+	tss	HOXA11-AS		DA869892				GGGGACAGAGTGAGACTCCA	GCAACCTCAAGTTCGGACAG
146	chr9:130911732-130911737,+	known_alternative_tss	LCN2		NM_005564				GCAGAACTTCCAGGACAACC	TGCGGGTCTTTGTCTTCTCT
147	chrX:38420769-38420798,+	known_alternative_tss	TSPAN7		NM_004615				TGTTGTCTTTGGCCTGTTTG	CTACGAGCTCAGCCAGGAAC
148	chrX:106171300-106171357,+	5_prime_UTR	CLDN2		BC014424				GGTGTTCAAGGAGCAAGAGC	CAAGTTGGAGGCCAAGAGAG
149	chrX:115567686-115567780,+	tss	SLC6A14		NM_007231				CTTCAAGTGCAGGGAGAAGG	CCAGTTACCACGGTCCTGAT
150	chr13:28543268-28543451,-	Main	CDX2		NM_001265				GAACCTGTGCGAGTGGATG	TTGTCTTTCGTCCTGGTTTTC
151	chr13:28541415-28541486,-	known alternative	vCDX2		ENST00000548877				TGCTAGGGAGAGTCCTGGTG	GGTCCGTGTACACCACTCG
152	chr12:52430723-52430734,-		E13_NR4A1_antisense transcript		BM546111				CCTTCTCGTGTGGAAGCTG	GGCCTGGCCTTTGAGTCT
153	chr2:219031665-219031717,-	Main	E8_CXCR1		ENST00000295683				GCAGCTCCTACTGTTGGACA	CCTCTTCAGTTTCAGCAATGG
154	chr2:218994016-218994047,+	Main	E8_CXCR2		ENST00000453237				TGGAGGTGTCCTACAGGTGA	TCTTCAAAGCTGTCACTCTCCA
155	chr16:50727485-50727540,+	TSS	E6_NOD2		NM_022162				GAGGCTTTTCAGGCACAGAG	GTCCAGGACACTCTCGAAGC
156	chr16:50715179-50715228,-	TSS	E6_SNX20		NM_153337				GAGAACCAAGAGCTCGAAGG	CTCTGGACTTGCCATGCTC
157	chr16:50727485-50727540,+	TSS	E6_NOD2_526417		ENST00000526417				GGAGTGGGCCTTGGAGTC	GCTCCTCTGTGCCTGAAAAG
158	chr16:50727485-50727540,+	Main	E6_NOD2_531674		ENST00000531674				TGACAGATTTCGCCTGAAGA	CTCCTCTGTGCCTGAAAAGC
159	chrX:107288169-107288308,+	Main	E4_VSIG1		NM_182607				GTGTTCGCATTTTGGAAGGT	GATGGTCACTTGCACCACAC
160	chr4:74864392-74864396,-	Main	E7_CXCL5		NM_002994				GGTCCTTCGAGCTCCTTGT	CAACGCAGCTCTCTCAACAC
161	chr4:74702344-74702398,+	Main	E7_CXCL6		NM_002993				GTCCTTCGGGCTCCTTGT	GTCAGCACAGCAGAGACAGG
162	chr4:74606284-74606287,+	Main	E7_CXCL8		NM_000584				TCCTGATTTCTGCAGCTCTGT	AAATTTGGGGTGGAAAGGTT
163	chr4:74718822-74719014,+	Main	E7_PF4V1		NM_002620				GCCAGGAGATGCTGTTCTTG	CCCCATCTTCTTCAGCTTCA
164	chr2:219246944-219247049,+	Main	E8_SLC11A1		NM_000578				ACCTGAAGTCGGCATTTCAA	GGCTGGAGATGGAACCATAG
165	chr10:80828686-80828765,+	Main	E10_ZMIZ1_main		NM_020338				TTGAGTCCTGGTCCTTCTGC	GTGAAAAACAGCGGCTCCT
166	chr10:81003062-81003236,+	known_alternative_tss	E10_ZMIZ1_alt		ENST00000472035.1				ACCGGTGCAACTTCTAGCC	CTCTGGCGGCTCTTCTGAT
167	chr22:30642745-30642809,-	Main	E15_LIF		NM_002309				GCATCTGAGGTTTCCTCCAA	TTCCAGTGCAGAACCAACAG
168	chr22:30662837-30662839,-	Main	E15_OSM		NM_020530				CAGCTCCAGAAGCAGACAGA	CCCTGCAGTGCTCTCTCAGT
169	chr22:30792995-30793029,+	Main	E15_SEC14L2		NM_033382				ACGATGAGCGGCAGAGTC	GCAGCACATCCTGGACATT
170	chr22:31536411-31536493,-	Main	E15_PLA2G3		NM_015715				TTGGAGATTCTGCTGGGAAC	TGCAAGGGTGAGATGTTCTG
171	chr7:50344222-50344442,+	Main	E16_IKZF1_main		NM_006060				ACCCGAGGATCAGTCTTGG	TGTCTTGACCCTCATCAGCA
172	chr7:50348295-50348344,+	known_alternative_tss	E16_IKZF1_alt		ENST00000462201.1				GTGGAAAAGGCAGCTCTCAC	TGTCTTGACCCTCATCAGCA
173	chr5:131826463-131826475,-	Main	E17_IRF1		NM_002198				AGAGCCAACATGCCCATC	GGGATTTGGTTGGAATTAATCTG
176	chr21:31588340-31588425,-	Main promoter	CLDN8		NM_199328				TGTCATGCCTCAGTGGAGAG	CACGCAATTCATCCACAGTC
Primers for enhancer RNAs
Enhancer ID	Genomic location(hg19)
E1	chr1:110878967-110879564			Reverse direction set					CCAGGGAGCTTGATGGAAG	CTTGGCTCCAGGCAGATTT
				Forward direction set					ATGGCTGATTCCACAACTGG	TGCATCACTCTTCCCACTCTT
E3	chr3:195552147-195552480			Reverse direction set					ACCCCGAGGGGAATCTCT	CAGAACGGGAAAGTCCTTGT
				Forward direction set					CGAACACCATCGTTTCACAG	AGGCCTTCCCAGATCTTCAT
E4				Reverse direction set					TGGGAGAAATCTGGGTGTTC	CTGGAGAGACCAGGTGCAGT
				Forward direction set					TTAGGAAGCTGTGTTGTTTCCA	GCCTACCAAGCTAGCAAAGAAT
E5	chr1:200989419-200989601			Reverse direction set					AGCTGTTAAGAAATGCAAGTTGG	CTGGGGACTTGAAAGGGTCT
				Forward direction set					CTTGGTGCAAAGCCGACTA	AAAGTTCAGGGGTGAGCAGA
E6	chr16:50717875..50718194			Reverse direction set					TGGTGTCTTGCAGATTCCAG	TCTCCTCCCTGGGTTGTGT
				Forward direction set					GTCTTAGCTTGGGCTGCTGT	ACACGTTGATCTTGGCCTTC
E7	chr4:74897675..74898313			Reverse direction set					GAAGGATGGGGAGATGGTTT	TTGTCCTCTCTGCCTGGTTT
				Forward direction set					TGATCATTTTCCCAGCATTG	TTGTGTTGAGAGTTAGAAGGTAGCA
E8	chr2:219009810-219010211			Reverse direction set					GCTCCACCTAGGGAAGACAGA	TGGCCTAGCCAAAAAGAAGA
				Forward direction set					CAGACCCAGAGACAGGGCTA	CCGCTGGGATCATAACTGTAG
E10	chr10:81046291..81046692			Reverse direction set					GGCATATGGAGGACACATCC	CACGCTGTGCCTGTCTCTT
				Forward direction set					TGTAGGGGACCCCCTCTG	GGCTCTACAGGTCACGCTTT
E12	chr14:103334810-103334881,+			Reverse direction set					GAACACCGCTGCCTAGACC	CGTGAGAAAGGATGGAGGAG
				Forward direction set					GGTGCACACGCTGACCTAA	ATGGCCATGCACTTCCATA
E13	chr12:52426660-52427188			Reverse direction set					CAGATACACCTCGCTGCTTG	TTTCTTCCTTCCCCTGCTCT
				Forward direction set					AAAAATCTGGAAGCCGTCGT	TACGAAGTGAGAGGCCCGTA
E14	chr7:130680080-130680862			Reverse direction set					CGGAGCACAGAGAGGGAGTA	GGTTAAGTGACTCACCCAAGGA
				Forward direction set					CATTCCTGCAGATGCTAGGTT	CTAACTTGGCTGCCCCTGT
E15	chr22:30592111-30593055			Reverse direction set					AAGGAAACAGCTGGATCTGC	CCATTTGTCTCCGGGTAAGA
				Forward direction set					AATACCCCAGAGGGGAAGTG	GCCAGTGATGTTGTGTGGAT
E16	chr7:50306090-50306974			Reverse direction set					TGTTCTGGTTGTATCAGGCAAT	AAGTCCTGCTCCTGGCATTA
				Forward direction set					GTCGTTCCCTTTCATGGAGA	GCTTCAGGTGTTTGGTCCAT
E17	chr5:131799927-131801656			Reverse direction set					GAGGGCCTGACAGTTTGAAG	GCAGAAGGAGGCTAGAGCTG
				Forward direction set					GGGAATAGGGACCTGTGGAT	GTTGTCCGCTCTGGAGGTAG
											Used as reference in cohort 1			Used as reference in cohort 2
Primers for reference genes					Transcript accession number						21 cycles	19 cycles	15 cycles	20 cycles	15 cycles
GAPDH					NM_002046				ACAGTCAGCCGCATCTTCTT	TGACTCCGACCTTCACCTTC
ACTB					NM_001101				CTCTTCCAGCCTTCCTTCCT	TGTTGGCGTACAGGTCTTTG
RPL13A					NM_012423				GGATAAGAAACCCTGCGACA	CTCGACCATCAAGCACCAG
GUSB					NM_000181				GCTTCGAGGAGCAGTGGTA	TCATTGAAGCTGGAGGGAAC	x	x	x	x	x
CAPZB					NM_004930				CCAGCAAATCGAGAAAAACC	TTTTCAGTGGCTGGTCAACA	x		x
MFF					NM_020194				CCGGAGAGGATTGTTGTAGC	TTTTCAGTGCCAGGGGTTTA
HPRT1					NM_000194				TGAGGATTTGGAAAGGGTGT	CATCTCGAGCAAGACGTTCA	x	x	x
PIAS4					NM_015897				GCTGGATGAGCTGCTGAAG	CGGATCAACTCCACCTGTCT	x	x	x	x	x
RPLP0					NM_001002				GCGACCTGGAAGTCCAACTA	TGTCTGCTCCCACAATGAAA			x
YWHAZ					NM_001135702				CAGCAGATGGCTCGAGAATA	GAAGCATTGGGGATCAAGAA			x
GCSH					NM_004483				TCTGCTCTCGGTGCGTAAAT	GATTCCCACTGTTCCAATGC
IGBP1					NM_001551				TTGAGAGCATTGACCAGGAA	CTCTCCTGGCGAGATGAGTT	x		x
HSF2					NM_001243094				ATTGAGTCCAGGCTTTCTGAAT	GTTGCTGTTGTGCATGCTTT	x	x	x	x	x
