# Supplementary material for: Characterization of the enhancer and promoter landscape of inflammatory bowel disease from human colon biopsies
Source: Nat Commun. 2018 Apr 25;9:1661. doi: 10.1038/s41467-018-03766-z (PMC5916929; doi:10.1038/s41467-018-03766-z)
Supplement: Supplementary file 19 — Supplementary Data 17 [file 41467_2018_3766_MOESM19_ESM.xlsx]

## Sheet: Sheet1
Normalized Fluidigm qPCR expression data for the 161 biomarkers measured on cohort 1.
Patient ID	97_.	16_AGBL2	9_SH3PXD2A_ANTISENSE	E3_RIGHT	170_E15_PLA2G3	33_.	168_E15_OSM	164_E8_SLC11A1	E1_RIGHT	E7_RIGHT	E5_LEFT	E17_LEFT	142_CXCL2	E12_RIGHT	66_SCARNA5	E10_LEFT	E17_RIGHT	19_APOA4	E4_LEFT	E5_RIGHT	E3_LEFT	E8_LEFT	E10_RIGHT	MFF	71_KCNJ13	E7_LEFT	90_LARP1B_ANTISENSE	E4_RIGHT	E15_LEFT	5_HSD3B2	E12_LEFT	75_SNORD17	E15_RIGHT	67_SCARNA6	83_KCTD6	32_RP11.219B17.1	144_TNIP1	154_E8_CXCR2	166_E10_ZMIZ1_ALT	95_.	38_CALB2	87_THAP6	55_MIR3188	112_.	26_RP11.293M10.1	108_ESPN	101_NOV	127_BAIAP3	63_KLK15
4	9.85118	14.6428	2.02668	9.76043	18.0636	8.71492	2.17839	8.02571	1.95913	14.5371	1.12007	3.208	3.08323	2.51756	2.57729	2.76102	1.51595	12.1861	0.658673	1.75238	9.28308	2.26781	2.43999	2.21793	2.31547	11.2497	1.4729	7.90497	2.41261	14.2239	1.77602	7.03331	2.25347	1.86067	0.851179	2.04319	3.9896	2.36002	2.05339	3.05539	2.6708	1.21209	2.87435	7.77517	2.22885	8.19977	1.33615	4.20146	4.57335
8	7.91228	14.3337	1.14773	7.85844	0.60265	8.31156	0.812635	7.91796	0.992196	5.78368	0.280418	1.93068	0	3.06082	0.816573	1.18358	0.722699	20.2013	0	0.101118	5.67259	0.635388	1.18873	1.93063	13.3617	0.292669	0.652154	8.15192	0.882044	18.4328	1.68874	4.62117	1.21493	0.560054	0.682532	2.60992	1.49984	2.71059	1.16459	2.35976	3.44618	0.619363	1.98275	6.70913	1.37897	6.50366	1.88656	2.92566	3.4833
9	9.72915	13.6056	1.2073	7.7149	16.0119	11.7308	1.74425	9.60764	1.26816	11.4927	0	1.76917	2.69185	2.12419	0.658498	1.34027	0.396052	10.8673	2.1756	0.375522	5.54468	7.00096	0.940601	1.32477	6.48449	8.67424	1.18717	9.84058	1.34968	13.6453	0.724534	2.82141	1.60474	0.563266	0.338962	1.57834	2.20731	3.08054	1.99424	3.14659	0	0.651066	1.7797	6.66406	0.916807	8.17944	0.459079	3.84348	3.45727
12	9.41863	12.5179	1.47209	10.5871	17.7408	8.93753	0	9.08581	1.00614	4.60963	0.288288	2.79847	1.27896	1.35425	0.135202	0.534516	0	2.90814	1.0688	0.403654	7.80436	0.741356	0.410741	2.30528	12.1832	8.18678	1.81788	8.59504	0	11.8888	0.643115	2.79785	1.10541	0.597731	1.39902	0.914419	2.26451	2.43389	1.53178	3.06866	4.30471	0.448283	2.82138	5.84061	1.9771	6.11776	2.69297	2.53329	3.90586
14	8.94299	13.9462	0.607597	6.02675	3.28362	7.44069	1.40294	8.14879	1.36545	0.348818	0.25385	1.13638	1.86043	2.02274	0.277838	1.10482	0.252384	1.82878	1.98741	0.636004	5.49015	9.75004	1.23765	2.20223	2.32162	0.859412	0	9.65205	0.458103	18.1085	0.632761	2.79076	1.41609	0.543934	0.48659	2.08607	1.39301	3.06466	1.20013	2.12945	3.84365	0.573409	3.17523	5.84277	0.383091	6.49123	0	2.31474	3.68325
15	7.74241	5.01283	1.02362	0.818431	17.1491	9.20617	2.66214	8.58549	1.05004	6.01048	0.007122	1.23161	2.36646	1.6414	1.60001	0.768779	0.685672	20.1138	2.13196	0.215128	5.68414	1.22713	1.11677	2.27423	1.44881	1.08239	1.44737	8.51548	0.818569	13.4685	1.11207	3.4683	1.93407	1.53208	0.948869	2.08433	2.81001	2.85453	1.70802	2.25464	3.26184	0.712752	1.58979	6.43578	1.35178	6.54522	1.77586	3.05826	3.88977
43	5.10981	11.9212	1.3016	14.9656	22.0925	7.44886	8.39699	14.8958	0.783326	14.5597	1.45602	1.81024	5.92122	0.40568	0.200434	0.561686	0.830821	3.72741	4.61446	1.93788	11.9705	21.8685	0.259996	2.36044	7.32974	13.3113	1.94691	11.8071	0.067517	10.2951	0.22182	3.57329	0	0.189385	0.209557	0.236109	5.59666	9.46608	3.74572	0.025969	1.75899	0.0266651	1.69285	0	0.717343	2.23655	1.31643	1.59776	1.01244
46	5.08547	11.202	0.682098	13.6776	25.4774	8.66457	7.35791	12.8961	0.141167	14.6385	0.60044	0.959202	5.25508	0	0	0.68053	0.354933	1.64277	3.80528	1.54856	11.1132	20.1936	0.500064	2.37991	0	13.1645	1.60194	11.2383	0.659432	9.327	0	3.06165	0.777509	0.160412	1.27802	0.474662	5.31262	8.77869	2.44223	0	5.54484	0.282478	1.44416	0.907446	1.48534	4.83225	1.32697	1.95838	2.85395
49	5.91048	12.9256	1.2219	11.0572	20.5667	8.13875	3.30222	12.6723	0.608746	12.7382	1.36683	1.99226	2.0931	0.163126	1.13378	0.141577	0.611498	1.488	3.9186	1.59719	9.00879	18.9544	0.11006	1.91934	11.3016	10.2263	1.97297	11.6562	0.30902	11.398	0.278398	2.64025	1.33675	0.863854	1.91738	0.571648	4.24037	7.14435	2.70632	2.31277	5.41176	0.0970644	1.59558	2.75391	0.1094	4.10868	1.88969	2.35127	3.70252
52	4.98751	13.2236	2.06138	13.6593	24.5916	8.84304	5.37314	12.1916	0	14.761	1.05196	0	4.9017	0.084989	0.488862	0	0.384536	2.53491	3.97578	1.22844	11.4984	9.5212	0	2.12323	0.371976	12.6155	0.812888	12.041	0.116285	9.83631	0.155476	5.17076	0.943697	0.520416	1.32158	0	5.45043	6.62787	1.65804	1.77713	1.60524	0.0447425	1.5422	0.986583	1.5237	3.44292	0.286399	1.38441	2.04517
102	7.81351	13.9345	0.946533	13.8289	21.377	8.45192	5.32012	10.2195	0.75275	12.565	1.60149	2.27106	3.99537	1.10936	0.964997	1.05752	1.30058	8.48638	4.01649	2.22617	10.9696	18.5984	0.660496	2.20248	1.03811	12.5297	1.9008	11.499	0.972973	15.4364	0.797001	4.15059	1.13952	0.759133	0.652722	1.44161	4.90659	5.94273	2.67805	3.6445	1.92237	0.46328	2.52559	3.55247	3.66792	5.66137	1.94705	1.83397	2.55807
103	4.48455	4.33873	0.66334	14.013	21.1095	2.81709	8.4778	14.5285	0.455466	15.8323	1.62952	3.24465	5.85966	0.663192	0.666926	0.676217	1.49036	4.10803	5.0261	1.47657	10.9501	20.1194	0.27861	1.84024	10.9315	13.7226	1.36012	13.2362	0.314606	8.73365	0.790118	4.50407	0.963349	0	0.463564	0.640983	4.96665	8.87094	3.52408	2.148	3.5986	0	1.94321	0.479016	3.72811	0	0.718895	0.004614	1.28248
107	0.611454	4.56878	0.914931	13.9744	23.172	7.60772	9.13329	16.0312	1.53252	15.4961	1.99608	3.27326	6.34428	1.86949	1.67188	1.52537	2.22805	1.77094	6.20523	2.7474	10.6733	23.732	1.44901	1.74467	1.64816	13.0655	2.31528	13.7528	1.0027	11.5801	1.77335	4.27702	1.76628	1.97514	1.68778	1.54811	6.99347	10.7929	5.09156	1.35332	3.76782	1.33706	3.17553	1.85678	2.81913	2.79697	1.22271	2.5031	1.95149
108	6.3639	13.2994	1.16358	15.38	24.0947	7.28107	5.24257	12.2675	1.1926	18.031	0.605793	3.59579	4.67526	0.926821	0.663908	1.16685	1.56227	0.893578	3.94968	1.29563	12.348	20.8623	1.04491	2.60507	1.06503	15.7216	1.66396	11.6106	1.19297	9.37526	0.865819	3.34332	1.6958	0.685822	0.360747	1.10524	5.37938	8.69384	2.32302	1.17832	0.689399	0.234104	1.36749	3.83756	1.77839	4.00993	0.499735	1.54116	2.58339
109	5.63673	4.54602	1.62682	14.4755	23.9301	8.26328	6.39342	12.7698	1.54332	14.1829	1.80939	3.40921	5.41278	1.57066	1.40462	1.43251	2.3175	24.106	5.16165	2.15207	12.1049	20.8408	1.41819	2.06059	10.7663	13.3088	2.70445	12.8143	0.503012	13.7652	1.43819	2.79948	1.36115	1.66745	1.66796	1.45148	5.60732	8.70468	3.83849	1.49976	3.95759	1.01334	0.790037	1.16649	1.87975	5.09007	0.688613	2.01057	3.2596
110	4.56317	14.3017	0.974302	10.1006	17.0558	8.90286	4.84161	10.1427	0.266315	12.0515	1.45353	1.68786	3.099	0.91577	1.48685	0.839606	0.740401	0	2.61365	1.64734	7.77546	8.37069	0.136463	1.43964	11.1251	7.30624	1.74747	10.7105	1.07497	16.2001	0.514269	4.26049	1.65455	0.767271	1.64739	1.05795	3.65442	2.63931	2.11268	2.31936	3.35214	0.313429	2.03975	3.45441	1.33296	5.65815	1.5811	3.05724	3.08294
111	6.63706	12.8919	1.82264	16.6002	22.0034	8.2304	8.02962	13.821	1.53276	16.406	1.66569	3.44789	6.61271	1.76856	1.37775	1.21203	2.39973	1.58261	4.48788	2.1496	13.7503	22.3231	0.934964	1.32	0.542275	14.0491	2.10243	11.9606	0.422197	8.3474	1.68822	4.0525	1.09219	1.7238	1.33189	1.40495	6.66861	9.55087	4.36529	1.11356	5.51378	1.08617	1.84396	2.33942	2.55556	2.41776	0.990748	2.40702	0.475584
CD1945	9.05808	13.773	1.66781	12.2529	22.9986	9.89967	4.20909	11.5548	0.737076	7.04214	1.40962	1.63257	2.60004	1.77555	0.49702	0.670406	0.952015	25.9338	3.50931	1.50799	9.24335	17.7821	0.297132	2.87995	13.2289	11.4392	1.5671	10.271	0.554535	17.8646	0.890996	3.93469	1.37379	0.875337	1.20885	2.12541	3.27605	5.81418	1.85092	3.15447	1.95205	0.798711	0	6.74093	2.9856	4.31126	1.38126	0.925135	2.76609
CD1946	6.9984	12.0759	1.96313	12.4734	22.1028	10.4073	6.47279	11.6746	1.06823	14.5253	1.57323	5.37361	3.46126	2.68297	2.34054	2.40621	2.81485	25.108	2.48721	1.88984	9.59493	0.957559	1.8979	2.03618	11.5727	11.1514	1.49639	10.4825	1.57553	14.0248	2.20735	4.6497	2.25983	1.73995	1.18566	2.25614	4.72667	4.98308	3.12469	2.32672	2.41587	1.21255	0.466955	6.46339	1.77295	6.26218	1.24115	2.0747	3.73526
CD1947	10.3707	13.8265	1.32148	12.7529	20.2655	9.49212	5.08046	9.12087	1.88328	13.5477	1.55349	3.73771	2.548	2.19832	1.69559	1.3451	1.31031	34.0578	3.11669	1.66007	9.37455	0.76189	1.29603	1.93059	21.2565	10.906	0.268322	10.4143	0.946605	17.7345	1.41174	4.39979	2.2001	1.22803	0.426805	2.28698	1.86246	5.14159	1.51489	4.90501	1.53964	0.57078	1.28399	6.40654	4.33534	5.49197	1.00845	1.58353	3.56602
CD1948	9.60107	13.3267	2.61445	12.2416	18.6206	10.7594	2.86612	8.77144	1.42863	12.6326	2.54023	2.73469	2.31965	2.85172	2.21877	2.37508	2.24477	26.0615	3.49516	3.47196	9.23186	19.3647	2.4777	2.97235	10.9168	11.3039	2.52904	11.1361	1.971	19.8837	2.31453	4.83865	2.93179	2.24122	0.162436	2.44078	1.91873	2.83801	2.5639	3.41053	1.69622	0.637051	2.81694	7.57221	3.48672	6.87915	0.243368	2.42713	4.56683
CD1949	9.7222	14.2755	1.46779	15.1938	17.9831	10.3919	7.39706	11.409	0.962904	16.1735	2.03991	4.21618	4.79326	1.88878	2.12043	1.86077	2.33019	30.8873	4.26928	2.47102	12.2167	20.5832	1.6881	1.69738	19.6662	13.6931	0.443386	12.2365	1.50335	18.1255	1.98694	4.50452	3.05039	1.32365	0.680889	1.76317	3.55837	7.62895	2.4867	5.73996	3.74755	0.719352	1.92649	5.60824	4.34011	5.30093	1.01512	1.17589	3.22514
CD1950	11.9672	2.11996	2.48669	9.29573	18.1449	12.3502	2.79159	8.18841	1.36446	14.2496	1.51851	3.22335	2.12012	3.05272	4.0389	2.63538	2.66295	28.1294	3.80921	1.97698	9.55435	18.4184	2.49295	2.44852	16.2075	11.066	0.380131	10.5968	1.77958	20.1382	2.30368	6.9494	2.89329	2.75628	0	2.12668	4.40022	3.96136	2.76934	4.29955	2.4101	1.10857	2.76007	7.85942	3.08573	7.86561	0.4472	4.15237	5.42716
CD1951	12.59	8.64084	1.84803	10.7638	21.4701	12.3041	5.44972	10.2773	1.30584	13.385	2.19467	4.28714	2.47898	2.73164	3.13187	2.49089	3.04268	11.2442	3.66847	2.64266	8.49207	9.17586	2.14353	1.98105	12.3033	10.49	2.12263	11.7178	1.73439	16.222	2.28438	6.46271	2.91142	2.59491	0.77242	2.64659	3.19366	4.8158	3.10478	3.31971	2.41533	1.16366	3.18485	6.95204	2.40755	6.87233	0.104071	2.63554	4.45553
CD1952	4.53275	13.3904	0.310731	13.9999	24.4476	8.31065	7.71119	14.5666	0.431672	16.7325	1.27271	2.70757	5.47744	0.493911	0.511639	0.364715	1.24108	27.4685	4.80342	0.44755	11.0574	21.1533	0.047632	2.51952	14.154	14.0458	1.76871	12.7941	0.081666	0.794786	0.741665	2.30507	1.11427	0.753678	1.24165	0.59243	5.26908	9.48496	2.83194	0.397745	2.35368	0.054522	1.95935	1.47117	2.02115	0.50949	1.77423	0	1.23657
CD1953	6.67055	0	1.34521	15.2086	23.3289	9.30863	7.98051	14.0887	1.18847	15.5519	2.05473	4.81946	4.91396	2.3708	2.49451	1.85061	2.53221	20.326	4.68051	2.73033	11.5566	21.8311	1.4844	2.69731	9.7235	12.9516	2.02959	12.3931	1.38082	10.2967	2.24984	5.41096	2.43698	1.78914	1.18091	1.70999	5.71341	9.19334	4.22433	2.36434	3.57845	0.722318	2.93613	3.63301	2.43691	4.51043	0.247121	1.6953	2.44866
CD1954	9.93345	7.64213	1.55147	4.60761	13.102	10.8951	6.37691	12.0872	1.1329	8.4306	2.37546	3.95138	3.71157	0.813934	1.56749	1.0766	1.2951	23.9899	3.62619	1.48658	10.299	12.6509	0.60413	1.51448	12.0124	10.227	0.407862	12.2845	1.68806	16.3885	0.86352	4.76961	2.04497	1.25778	1.04601	1.64444	2.15356	4.92962	1.88561	3.34822	1.55709	0.502733	1.22302	4.68759	2.25597	6.36188	0.399426	1.82278	2.72512
CD1955	10.3107	13.2201	0.947116	15.2014	24.4	9.12882	6.29641	12.5244	1.22424	14.5234	2.03556	2.80194	5.25096	1.04176	1.28751	1.33219	1.91517	30.2616	3.84032	2.4024	12.384	19.0449	1.16709	2.09964	17.421	13.436	2.35429	11.7139	1.34056	16.7131	0.880094	3.16751	1.61522	1.08105	1.19997	1.62454	3.34699	8.21156	2.27231	3.18397	1.02086	0.96336	1.89284	4.62029	3.42432	4.72209	1.03648	0.921388	2.58934
CD1956	9.16802	13.6572	0	11.3232	19.7381	9.15812	10.4676	16.7554	2.36118	18.4429	2.03795	4.05668	4.15981	1.59793	2.20324	1.39258	2.58951	31.2011	4.21797	2.16843	9.69957	24.8794	1.30022	2.18279	21.196	15.4446	0.739853	12.1037	0.750565	18.9245	1.82387	4.06003	2.40847	1.7315	0.891679	1.06764	5.36333	11.9146	3.86396	0.198845	2.44376	0.659444	2.13542	4.25373	1.66594	1.50216	0.564013	1.7189	0.309906
CD1957	11.1401	13.9939	0.781517	12.6694	20.6386	11.1244	5.13343	10.1532	1.3908	14.4184	2.18048	4.63164	3.52931	1.88827	2.1352	1.72852	2.59075	19.4514	3.59016	2.61799	10.0882	17.6788	1.81334	2.43727	3.63182	12.2814	2.57217	11.3595	1.80055	13.5825	1.38123	5.89696	2.31323	1.66168	0.886855	1.95492	3.37335	6.30522	3.74905	6.12664	1.43318	0.975894	3.32489	6.26054	5.37225	6.12126	0.845301	2.20321	3.8255
CD1958	5.96129	13.512	0.546579	14.0024	25.0264	10.4211	8.27669	13.9193	1.00295	14.9208	1.19666	2.42526	5.34478	0.797472	1.45272	1.13447	1.69165	31.1939	4.33436	1.87281	11.9338	22.0537	0.92862	1.6934	16.9582	13.2233	2.0248	11.7638	0.395491	15.2723	1.05051	4.06745	0.985747	1.11905	0.963876	0.917669	4.83908	8.8401	3.36303	1.8565	2.85363	0.373786	1.96822	1.43762	1.36546	3.6233	1.1367	0.136266	0.73824
IBD_B10	5.70622	13.4868	1.97622	15.9473	24.0381	9.16005	7.16377	14.3121	1.61305	15.2192	1.47063	2.80451	5.35068	1.08447	1.92567	1.51063	2.83906	5.66796	4.41252	1.95446	12.4842	20.0016	1.34383	2.54373	10.2212	13.3969	1.89214	11.4606	1.3754	1.00957	1.15811	5.91008	1.81308	2.17195	1.48651	1.77822	5.88052	8.86517	3.11267	3.41819	4.52283	1.09637	2.26724	4.51925	2.25736	4.21388	0.948529	1.50667	3.29057
IBD_B11	8.65733	13.2391	2.24823	13.5439	20.473	9.24625	4.85133	10.4404	0.753631	12.6751	1.64246	3.07797	4.57942	2.58704	1.56687	1.94555	2.00038	10.3448	3.75495	1.91834	10.2963	9.48144	2.16624	2.75441	7.88139	12.3189	2.74311	11.0989	1.68196	11.8444	2.01247	3.5908	2.73683	1.83022	0.933308	1.98756	5.01198	4.96424	2.75534	2.40297	1.53473	0.816715	1.88198	5.89804	2.43837	5.62289	0.966043	2.18645	4.07862
IBD_B16	9.66396	13.7366	1.6787	0	9.36153	10.4945	2.50734	8.15769	1.74657	13.5556	0.540181	1.99697	2.05192	2.26739	1.43539	1.19392	1.37479	19.9305	3.43963	0.992057	0	0.65523	1.03215	2.06159	9.20595	9.94093	1.85905	10.302	1.58323	15.6419	1.38654	0.50115	2.22455	2.12878	1.59945	2.56578	1.79013	4.17956	2.04934	4.9547	3.59781	1.34817	2.40151	8.22704	2.05296	6.8994	1.44927	2.64506	4.17466
IBD_B18	9.34555	13.76	2.36631	10.2507	16.2275	10.4312	2.18974	7.89266	1.89663	6.78906	1.15446	2.39501	3.10812	2.95734	1.78021	2.10357	1.64975	11.4048	2.61075	1.6142	7.03546	7.68164	1.82404	1.86032	1.86294	0.806172	1.39054	9.58072	1.59959	13.6878	1.81769	3.21589	2.27516	2.16919	1.51526	3.02194	2.66403	2.86185	1.7602	4.13094	0.607951	1.59486	3.89876	8.41918	3.00056	7.82743	2.74685	3.32534	5.31673
IBD_B22	10.8423	5.6863	1.79895	9.89347	21.2362	9.75099	1.39611	7.41572	0.937297	14.1236	0.813157	3.25053	2.65813	2.93293	1.24203	0.921156	1.13929	21.7114	0.661479	1.28899	8.0334	9.86644	1.26441	2.38604	1.42527	10.9485	1.48667	0	1.27811	17.106	1.72071	2.07215	2.09401	1.47081	0.646311	2.51954	3.0425	0	0	3.24805	1.51793	0.685178	1.97594	7.15041	1.9527	7.49095	1.39918	2.63058	4.6724
IBD_B23	8.2419	14.1868	1.50433	9.68956	15.1643	7.99162	1.94649	7.38927	1.59596	12.8294	1.63328	3.45911	1.85265	2.44101	1.64012	1.59619	2.54646	21.1555	2.72283	1.9824	8.47164	0.319247	1.49544	2.02783	8.98175	8.793	2.32136	10.6939	1.98394	13.4152	1.84681	2.82493	2.49887	1.7794	1.01924	2.67042	2.76788	3.96893	2.38263	3.46893	2.89147	1.01437	3.62674	8.96615	2.61601	5.37716	0.585777	3.13556	4.18613
IBD_B31	10.0694	13.6047	1.44312	10.0752	15.6512	8.59972	2.0691	8.86345	1.66319	7.52963	0.956072	2.73568	2.84115	2.24228	1.10487	1.6696	1.73472	10.1884	3.10433	1.22631	8.63382	9.20731	1.53661	2.26212	10.8957	9.89537	1.65116	11.1276	1.04486	10.7798	1.23582	2.63598	2.03258	1.69815	0.864408	2.39431	1.63247	3.36012	2.66565	6.22738	2.75474	1.25951	2.46102	8.09182	3.2204	7.0032	0.82933	3.13829	3.53759
IBD_B32	7.82836	13.8574	1.14474	7.63497	9.21147	9.94725	1.43047	8.74054	1.34551	6.34584	0.701836	3.09416	2.06816	1.66101	1.27725	0.963417	1.02354	7.99207	0.942759	0.608039	7.63925	9.14901	0.852411	2.42575	9.02384	9.14203	2.13086	9.27016	0.673244	1.52018	1.52404	3.6787	1.9703	1.50201	1.25978	1.38253	1.65454	3.58461	1.91363	3.11944	1.99338	0.490559	2.86022	6.34761	0.870432	5.67849	3.17117	2.53678	4.4345
IBD_B33	7.7893	13.9756	0.85974	7.79923	12.9385	8.23243	2.4004	12.1358	1.91188	12.5912	1.284	2.66383	3.21419	1.98866	1.81134	1.57767	2.44102	1.14606	3.29884	1.1028	0.718149	18.3037	1.74639	1.77176	1.26053	11.2349	1.95666	11.0932	0.600407	9.76232	1.72335	1.63195	1.86819	2.33111	2.10072	1.76584	5.80857	6.04878	3.40514	3.53362	6.53842	1.24706	3.82042	4.22646	2.45345	7.02197	3.42537	3.83248	3.86543
IBD_B38	11.9185	13.236	2.19764	9.36338	10.8432	8.85325	1.12407	7.87394	2.03296	6.36098	0.814383	4.1811	2.06405	3.39932	1.39736	2.07149	1.5803	3.81878	2.96447	1.52091	6.86951	1.44175	2.08441	2.44037	9.97199	0	2.27238	10.367	2.1586	16.6723	2.55055	0.45742	2.74434	1.65396	0.63085	2.86634	1.84364	3.35093	2.2063	2.06678	0.705889	1.10561	3.64438	7.8176	1.874	7.59909	0.618822	3.43922	4.80291
IBD_B41	7.0946	11.955	2.2178	10.4219	18.3258	9.5753	2.32818	9.30273	1.83777	6.98984	1.12241	3.80663	2.87734	2.17964	2.54959	1.16014	1.52094	9.95048	2.18922	1.31772	8.68371	2.21989	1.36093	2.03684	11.4835	9.24935	2.505	10.0333	0.752431	11.1342	1.91911	3.63748	2.05754	2.73901	2.28047	1.94979	3.52331	3.37537	2.76014	4.0464	5.86809	1.12971	3.15517	5.01335	2.16067	6.27865	2.70588	2.93488	5.32385
IBD_B45	7.92676	13.2711	1.6871	11.69	17.4606	9.23698	0.800051	9.71912	0.815567	10.5885	0.554901	1.88175	1.22744	1.92528	0.582151	1.0953	1.1341	1.64301	1.69985	1.62176	9.3023	0.185559	1.17114	2.58296	8.24911	7.28206	2.10919	8.45638	1.73182	19.4482	1.24344	1.57191	1.93679	0.791641	0.350914	1.77935	0	1.66452	1.12928	2.62101	2.66766	0.16117	2.33171	5.80087	1.51778	5.69801	0.719931	2.20015	3.34418
IBD_B48	9.90869	13.7209	2.44616	10.0659	18.431	8.98771	2.76477	7.87345	2.04889	12.5945	0.930303	2.95426	2.9145	2.28641	1.37536	1.75994	2.068	16.6288	1.13396	1.08846	7.97518	8.21679	1.48762	2.02891	7.05039	8.85672	2.24844	9.6197	1.66605	12.0734	1.44406	0	2.46493	1.51518	0.931394	1.98951	1.53983	4.53422	2.29943	3.72265	1.88512	0.729682	2.29779	7.93242	2.71264	6.07274	0.938195	2.52446	3.72601
IBD_B50	8.34789	13.918	1.16216	11.0307	20.3284	7.12877	1.89316	10.4714	1.10276	16.3628	1.1538	3.52589	3.39913	1.85172	1.74193	1.23805	1.64059	11.1868	2.71933	0.711645	8.36315	19.915	1.28796	2.31776	3.8586	11.7167	1.66997	11.2764	0.795154	11.0692	1.47685	2.24275	2.27467	1.53591	1.24549	1.88095	3.60092	4.77961	1.97839	3.38567	3.40803	0.960963	2.91932	6.34118	2.84138	5.95083	2.20033	2.51224	3.48226
IBD_B51	6.10651	10.2234	1.72583	14.9282	23.2148	7.57691	6.71379	11.7652	1.37202	12.811	2.45242	4.23301	5.41409	2.22035	1.32726	1.36786	1.86716	9.80807	4.87366	2.74837	11.8764	16.8982	1.53221	2.47825	9.71425	12.7437	2.8588	12.7728	1.81872	9.32367	2.10832	4.92994	2.33874	1.60137	1.25621	1.6536	5.26044	6.97672	3.65228	2.04497	3.73013	0.80347	2.26842	2.24949	2.11931	5.28136	1.66389	2.58826	3.35699
IBD_B53	10.0952	14.0972	0.619748	9.55523	17.6457	9.86205	0.296215	7.59849	1.29005	8.55423	0.084663	2.19949	2.07223	1.81412	1.21026	0.470748	1.09139	0.248494	2.10976	0.15122	7.1746	0	0.002966	2.73881	11.8336	7.6849	1.38974	9.76592	0.739378	15.177	0.88396	1.48202	1.98487	0.241678	0.409606	2.16042	0.952458	3.52315	1.26795	3.50891	1.3927	0.267772	1.94495	6.79063	0.941961	5.06475	0.430242	1.65584	3.06749
IBD_B54	7.70266	15.1142	1.62545	6.25532	8.38683	0	2.21069	6.99068	1.46896	7.315	0.962115	3.11817	1.98456	2.65595	2.08904	1.28572	1.36493	11.1104	1.82323	0.879023	7.67038	9.66092	1.41988	2.14721	9.71371	1.41153	1.78093	9.88581	1.61531	20.3226	1.9327	2.69555	2.8822	1.40166	0.961219	1.90948	1.40883	2.89489	1.63184	3.06359	3.90249	0.802839	2.53225	7.45665	2.07595	5.80296	1.33064	2.78344	3.72905
IBD_B56	6.55086	13.3764	1.67132	12.0344	18.4039	9.56355	6.28154	7.5211	1.18443	12.936	2.50938	3.05005	4.36218	1.5978	1.38682	1.67541	0.542726	2.41012	4.14271	2.62804	10.0729	2.16163	1.43487	2.18186	7.07986	10.5942	2.71389	11.8098	1.05737	12.2568	1.19539	3.20597	2.23043	1.77038	1.51929	1.71471	2.57412	3.88612	2.41638	3.74194	5.31305	0.915668	2.18502	6.84291	3.24635	7.21051	1.79625	3.53052	3.72614
IBD_B57	9.03928	13.3551	1.9188	9.71438	8.57861	10.655	1.73026	8.88835	1.05279	13.1763	2.00647	3.91412	1.81311	1.88312	1.73986	1.01803	1.32276	15.999	3.16177	2.31877	8.5119	9.68261	0.710605	3.2615	11.4987	10.5225	2.41198	10.1872	1.24051	12.8247	1.69316	1.27307	2.02364	2.54504	2.2246	1.61799	3.00399	4.63252	3.25425	3.86552	2.1759	0.862537	2.67511	4.02044	2.71639	6.92014	1.40728	2.86357	3.66574
IBD_B59	6.16989	14.4658	1.80726	10.9251	19.9482	9.02521	4.18713	10.4977	1.28583	13.6276	2.10861	3.57606	4.09689	1.88529	1.86526	1.29352	1.89632	8.30644	4.50896	1.86937	8.52448	9.05546	0.890708	0	11.6932	10.8802	1.10739	12.7622	0.583032	17.4372	1.87284	3.9128	2.05605	1.93131	2.06583	1.4943	4.64185	4.9913	2.8205	2.59427	2.49124	0.753563	2.36585	4.71302	1.77049	5.20141	3.0152	1.58659	3.67544
IBD_B6	1.4491	14.7642	1.29161	14.1237	25.8099	6.64558	5.24948	12.1296	1.66014	15.7811	1.73763	4.88923	4.51418	1.74304	1.62763	1.46362	2.38229	9.14242	5.10234	1.78543	11.1608	11.3402	1.38867	1.72084	2.17909	12.4533	2.10679	12.2772	0.940205	1.28228	1.5866	4.30354	2.28986	2.51455	2.02621	2.67124	5.36981	7.66036	4.06367	2.77161	6.75838	1.77078	2.58422	4.71584	2.84108	4.07981	2.89148	1.84171	3.49674
IBD_B60	8.25308	13.911	2.04764	6.37943	7.32755	6.99489	1.02612	8.09454	1.32106	4.56637	1.24051	2.20817	2.30993	2.29383	1.4154	1.77368	1.57838	9.45497	3.67235	2.03966	7.69893	9.22008	1.59074	2.40153	10.2958	9.06801	2.7235	10.9438	1.78849	13.9419	1.78612	3.71863	2.11534	1.11964	0.482236	1.47485	1.00403	2.44481	1.35483	3.01719	3.21444	0.074543	1.81753	6.49783	3.32873	5.35229	0.972603	1.92603	3.12043
IBD_B62	11.1603	12.7136	1.42936	6.29531	8.30391	8.67868	1.94214	7.13987	1.39498	6.94739	0.248064	2.09072	1.30168	2.54173	1.47261	1.55703	1.16378	20.4354	2.19993	0.654175	4.87088	8.87987	1.61318	2.94724	0.843375	9.67126	2.77526	9.94847	1.46945	14.9855	1.73694	4.47834	2.46153	1.48635	0.506668	1.90492	1.68499	2.92986	1.4546	2.98456	2.67643	0.66037	1.40409	7.93277	2.26355	6.92355	1.15278	2.54358	4.18048
IBD_B64	9.43969	5.86708	2.1048	0.987775	9.91885	9.75354	1.21321	0	1.96667	0	0.429325	2.47324	2.66102	2.47896	1.11901	1.55995	1.22198	2.95806	2.50209	1.33434	1.153	1.23147	1.61434	3.4215	8.7302	9.70519	1.87242	10.2544	1.94418	16.1106	1.9678	4.68847	2.21323	1.49981	1.08581	2.24065	1.22227	2.91788	1.27649	2.44496	2.67332	0.686251	1.97788	7.3247	1.84672	6.65289	1.12892	3.27942	4.37301
IBD_B69	6.72541	13.8144	1.02029	10.1692	0	8.3796	1.23318	8.69802	1.40289	12.7592	1.06972	3.40008	1.79212	1.70547	1.81803	0.747457	1.81042	19.6407	2.79697	0.758169	6.48463	0.114932	1.02161	2.18671	11.5756	0.097788	2.08273	10.6413	1.18956	10.6171	1.6253	3.89604	2.40735	1.55072	1.95936	1.56602	2.65284	2.11666	2.09594	2.94763	4.4218	0.35546	3.14335	4.4645	1.43346	5.25181	2.78107	2.88416	3.68027
IBD_B7	6.70356	12.696	2.2359	11.7577	22.7526	9.36175	2.11694	9.7208	1.44518	13.9524	1.23009	4.53048	3.32571	1.85789	0.757622	1.1018	1.93999	8.7119	3.33466	1.70057	8.72051	17.7319	0.653946	2.30623	7.49396	11.6039	2.35662	10.8934	1.47529	13.3989	1.42785	2.95689	2.38892	1.49926	1.25889	1.70205	5.09979	6.03355	2.41853	2.82142	2.48249	0.64444	3.2825	5.92943	1.87391	5.87779	1.9424	1.72971	3.68217
IBD_B73	10.1662	14.7645	2.12474	9.31913	2.31114	9.55768	1.64443	8.85891	1.69073	0.322985	0.49733	2.34634	0.617031	2.56685	1.26639	1.48127	1.21575	19.3845	2.8473	1.19246	5.74862	10.3472	1.8112	2.65785	9.80344	8.81203	2.61012	9.5891	2.2348	15.1856	1.72541	0.65673	2.38632	1.48636	0.710021	2.56741	0.26479	2.72377	1.41267	3.66421	0.551079	0.942924	2.20793	6.8712	2.97233	6.70538	0.0184656	3.19916	3.70814
IBD_B74	10.4646	13.6887	1.408	1.23357	18.0163	10.548	2.09735	5.54367	1.89827	5.96842	0.726476	1.9126	1.56151	2.77972	0.955986	1.34319	1.16857	10.1755	2.37901	1.15756	1.63434	2.18557	1.44332	3.15271	10.0481	9.26392	2.12259	10.3628	1.37395	15.2703	1.78856	3.88158	2.22	1.08016	0.8724	2.24666	1.71083	3.07415	1.38107	2.56813	3.6742	0.716468	3.0087	7.08732	1.87847	6.53515	2.2549	2.42153	3.66541
IBD_B75	12.0106	13.7736	1.79531	9.82033	15.4907	8.86288	0.100528	6.10256	1.59397	0.171482	1.61058	1.18481	0.303396	2.57025	0.813798	1.31066	1.31536	21.1129	4.54236	1.92467	4.51273	1.40295	1.36577	2.72256	9.23783	7.5491	1.52639	11.6191	1.68045	18.5648	1.98081	2.50375	1.99009	2.10573	1.50553	3.28237	3.10733	4.72357	3.33021	3.73526	2.65813	1.6974	3.83375	8.47531	1.53338	7.29654	2.02215	3.52042	4.59973
IBD_B77	9.51899	14.3293	0.99665	9.00959	7.88616	9.23642	3.1009	8.76511	1.49897	13.9328	0.945436	2.10588	3.01394	2.71967	1.52061	1.19857	1.07556	1.67133	3.64055	1.46803	0.296047	0.498968	0.839048	2.88667	7.89164	10.307	1.54745	11.3163	0.688685	17.5419	2.08699	4.60461	2.27396	1.52272	1.01661	2.49063	3.03138	2.89484	2.35186	2.94956	2.23344	1.09082	1.97742	7.78315	1.82828	6.48309	1.40491	2.8445	3.83928
IBD_B78	10.2149	13.8784	1.17654	8.75995	16.3656	9.05441	1.39011	7.6102	1.36664	14.1774	0.48774	2.18261	1.99967	2.41707	1.36731	1.12806	1.29746	24.4699	0.988913	0	7.39794	6.78033	0.862385	2.41887	11.3425	11.2226	2.27091	9.25966	1.10431	16.595	1.5256	3.09615	2.44718	0.89178	0.453612	2.17026	0.155972	2.03523	0.996811	3.28895	2.83697	0.700595	1.7663	7.19069	1.40731	5.64596	1.21709	1.99092	3.57829
IBD_B80	5.64382	13.368	1.92572	14.598	21.4677	8.79255	10.4553	15.3571	1.30335	16.2649	1.92514	2.75607	5.51608	1.62546	1.3487	1.04584	1.9125	4.03447	6.16096	2.18296	12.6321	21.8435	1.20799	2.29136	1.48669	13.8713	2.7179	13.9335	0.475965	7.9567	1.71531	5.26245	1.44066	1.63015	1.02128	1.74811	4.87543	9.6897	3.427	0.201157	2.7053	0.803988	2.99602	0.862317	3.22491	4.1602	1.59189	1.56339	3.48851
IBD_B83	5.9093	13.9464	1.40029	14.7029	23.7822	8.52434	5.33176	12.0702	1.19984	16.0025	1.52651	3.10228	6.03284	1.20351	1.63068	1.28382	2.0536	1.19219	5.0979	2.07447	11.8261	19.8859	1.38453	2.54848	0.825916	13.6994	2.53626	12.9727	1.65728	0	1.23763	4.3914	1.76002	1.81838	2.15816	1.77448	4.87904	8.42126	2.66767	1.87526	3.52027	0.901983	2.38765	1.53672	2.49212	5.10015	2.13416	1.56298	2.97787
IBD_B84	4.3817	4.81852	2.46757	14.0978	20.4227	8.03961	4.62891	12.0096	1.83864	15.4024	1.6396	4.38295	3.2876	1.97351	1.75003	1.42916	2.10977	2.44987	4.15326	1.78983	11.2599	19.4432	1.19807	1.56969	10.1373	12.0194	3.07823	11.6234	1.576	10.0185	1.57594	1.87383	2.38848	2.08215	1.81446	1.74881	4.58886	5.88402	3.13646	3.39592	3.54744	1.20236	3.49699	3.44509	2.43534	5.41382	2.75746	3.05739	4.83785
IBD_B86	7.07407	14.1006	1.40777	11.6865	20.5921	6.93649	2.35293	9.336	1.1539	15.6657	1.4693	3.82787	4.07729	1.99643	1.69369	1.30789	2.08025	8.78101	3.86218	1.59032	9.001	9.44687	1.34382	1.84913	4.4992	11.8069	2.20882	12.1256	1.48639	11.9434	1.84272	3.89533	2.63898	1.7266	1.09216	1.78637	5.27061	5.49547	2.851	1.59341	5.82641	0.909185	3.07156	5.60811	1.47427	4.90864	1.2426	2.21739	3.97229
IBD_B87	5.29736	12.5084	1.40821	15.8632	24.8457	9.18117	8.03472	14.2612	1.3297	15.1225	2.09408	2.58247	5.57099	1.76062	1.28858	1.23236	1.48163	4.92909	6.03971	2.54166	13.2152	20.261	0.874788	1.57149	9.20532	13.2018	2.72375	13.3184	1.62574	8.46488	1.90495	4.19597	1.34953	1.46562	1.68936	1.46068	5.52705	9.63617	3.66564	1.67964	4.25256	0.744231	1.78779	3.05461	2.90827	5.3197	1.21659	1.85823	2.50098
IBD_B88	0	12.1861	1.85399	11.0882	18.7072	7.8741	0.712921	9.26552	1.48026	12.9885	1.01679	3.63976	2.352	1.77948	1.51923	1.27772	1.16288	10.2879	3.61341	1.63922	8.78979	0.354464	1.50597	2.00742	9.65587	10.8465	3.28828	11.3328	1.63134	14.3164	1.80036	4.47983	2.24246	1.44016	1.2628	1.15269	2.90187	2.95168	2.37738	3.16008	2.50087	0.419001	2.58632	5.92777	1.25047	5.91843	2.04137	3.07565	3.57537
IBD_B89	8.23728	4.97781	1.25119	12.2958	22.7309	9.15119	5.81116	12.1595	1.45096	13.5098	2.50095	3.38613	4.51495	2.2924	1.84852	1.82117	2.27187	23.1937	4.99932	3.1401	10.0582	18.7348	1.71762	2.13234	1.94391	12.3209	2.65008	12.7997	2.24711	15.711	2.56297	4.99936	2.6413	1.66858	0.618227	1.39575	4.36921	6.20197	3.84889	2.06929	2.72221	0.62244	2.17658	5.00635	0	4.19888	0.277469	1.93259	0
IBD_B90	7.81867	3.57906	2.54763	13.9269	21.4073	9.32838	3.16411	11.25	1.40728	12.174	1.11876	2.66774	2.65504	1.89058	1.40804	1.08018	1.64298	9.93271	2.71974	1.29693	11.1306	0.256209	0.90488	1.65029	8.87193	10.8274	2.57025	10.8628	0.580571	8.14898	1.84957	1.90672	1.57652	1.93677	2.02933	1.46996	4.03959	4.84999	2.8262	4.09156	4.7875	1.11103	2.07141	6.21779	1.90839	6.5456	1.97124	3.36158	4.75911
IBD_B91	8.30966	13.1202	1.0697	14.4739	23.2394	7.92457	4.62456	11.3702	1.01819	15.3464	1.52698	3.76607	4.90803	1.62269	1.26534	1.3174	2.56817	9.74299	3.53818	1.34235	11.1485	9.53202	1.18262	2.35692	9.0893	12.6584	2.05141	11.4486	1.24041	9.02987	1.45184	2.54137	2.54565	1.25219	1.23685	1.61322	5.46965	6.33157	2.33989	1.87913	0.953301	0.616957	0.529859	5.46202	1.5884	4.10784	1.2216	1.47903	3.75801
IBD_B92	4.24744	10.9743	1.80983	12.8128	22.5326	6.89506	4.66854	9.26605	0.964169	15.181	1.78184	2.55382	4.14638	2.09333	1.92128	1.49165	2.01893	15.7303	4.24771	1.89299	10.0838	9.41187	1.40771	1.86762	10.4982	12.666	2.68235	11.5006	0.961239	11.431	1.85003	4.53911	2.35032	2.29259	1.33982	2.03075	5.02537	5.90999	3.04119	2.27093	5.12927	0.872237	2.22934	5.70925	2.52656	5.06715	2.15265	2.90847	3.28957
[truncated: 112 more columns]
