# Supplementary material for: Characterization of the enhancer and promoter landscape of inflammatory bowel disease from human colon biopsies
Source: Nat Commun. 2018 Apr 25;9:1661. doi: 10.1038/s41467-018-03766-z (PMC5916929; doi:10.1038/s41467-018-03766-z)
Supplement: Supplementary file 20 — Supplementary Data 18 [file 41467_2018_3766_MOESM20_ESM.xlsx]

## Sheet: Sheet1
Normalized Fluidigm qPCR expression data for the 35 biomarkers measured on cohort 1+2.
Patient ID	95_.	112_.	26_RP11.293M10.1	155_E6_NOD2	113_LRP8	125_C2CD4B	68_APOB	48_DDX5	53_CCL25	37_SLC9A3R2	116_PFKFB3	148_CLDN2	98_ALKBH4	115_CHI3L1	90_LARP1B_ANTISENSE	5_HSD3B2	E15_RIGHT	78_IGLV7.46	111_CD55	77_IGLV10.54	23_SRSF5	150_CDX2	128_PDK2	39_GABARAPL2	139_CXCL1	149_SLC6A14	74_WFDC2	80_D87007.1	28_IGHV3.49	137_BHLHE40	100_HNF4G	92_FABP6	124_DUOXA2	114_HMGCS2	133_CFLAR
102	6.28884	6.67646	5.42521	3.52573	3.42122	5.98283	9.42112	3.4535	11.4357	1.22718	2.62728	6.95179	1.29014	7.29176	2.39862	15.4364	2.61027	5.98477	2.86226	9.50963	0.815219	14.1928	1.32734	2.18935	7.51589	11.1092	5.33361	6.16949	8.15766	2.38828	6.49739	4.80652	13.2605	16.2238	2.01194
103	4.79233	3.603	5.4854	4.12584	4.65901	5.63646	12.9218	3.00959	11.9186	1.43409	5.35393	8.73869	0.746472	12.7542	1.85794	8.73365	2.43409	5.83935	4.48478	10.0945	0.887363	13.0639	0.995454	2.50118	11.2437	13.2125	4.83041	5.38048	7.74784	3.59208	0.103332	2.89404	15.6465	10.5429	2.84772
107	3.99766	4.98076	4.57642	5.87048	5.85708	6.143	12.4347	4.55524	12.0852	2.80486	7.19538	9.21512	1.56311	13.6096	2.81311	11.5801	3.23703	5.07265	4.80859	10.2384	1.96095	12.5479	0.71636	2.61968	11.4537	13.638	5.67994	6.11111	6.90319	3.78566	0	2.81708	15.2003	11.4088	4.00706
108	3.82265	6.96155	3.53567	3.72753	4.06312	6.06929	11.5707	3.5766	10.9002	1.9563	4.16223	8.45564	1.08086	10.2165	2.16178	9.37526	3.16655	3.74217	3.57304	10.0083	1.01766	14.3138	0.738399	1.95947	8.97093	11.8212	5.98186	4.62104	6.40212	2.15313	5.08901	3.42864	14.5973	12.7643	2.20899
109	4.14409	4.29047	3.63704	4.58353	5.73467	6.2646	16.6447	4.45436	12.1216	1.88182	6.28528	9.33032	1.45131	9.57152	3.20228	13.7652	2.83189	2.99178	4.93499	10.2866	1.50667	13.4205	1.11682	2.33967	10.2029	13.4411	7.24607	4.49865	6.45428	3.08489	2.17872	5.04679	14.7504	12.4511	2.6405
110	4.96369	6.5784	3.09025	2.92571	3.15781	5.94082	14.9095	4.26128	8.94	2.01088	3.1249	3.65672	1.47893	5.3549	2.24529	16.2001	3.1253	4.10896	2.12955	9.65806	1.69458	14.0351	2.06509	2.69207	6.20814	8.86604	6.85443	4.30185	5.23768	2.77996	8.02644	3.28939	10.2226	18.4922	2.36516
111	3.75789	5.4634	4.31285	4.92098	5.53508	6.61237	10.5793	4.12514	11.8163	2.65163	6.50371	9.89335	1.46258	12.4932	2.60025	8.3474	2.56293	5.45685	6.00358	11.6646	1.69395	13.7974	0.99299	2.78539	11.9846	14.9308	3.63388	4.776	7.76259	3.96905	3.09729	3.37353	16.3659	6.83716	3.77747
12	5.71299	8.96459	3.73438	0	2.87762	0.851269	10.358	2.70483	6.52408	1.90146	1.27913	3.57141	1.38508	3.09593	2.3157	11.8888	2.57615	1.5609	1.50849	0.12709	1.23421	15.1235	1.34553	2.25669	2.31542	6.59345	6.84561	0.864663	2.99803	0.782219	8.01345	3.81177	7.14503	18.8914	0.802025
14	4.77378	8.96675	2.14038	1.70721	0.0805413	0.377777	14.4335	3.9871	8.36208	1.31814	1.16222	3.73336	1.63612	3.04025	0.497821	18.1085	2.88683	3.96176	1.08972	8.66848	1.31835	15.392	2.65327	2.50334	3.33128	4.9631	5.05701	3.85917	6.19382	0.796495	8.53671	1.93151	2.1167	20.5636	0.218943
15	4.89897	9.55977	3.10907	2.55517	2.09194	0.838305	17.0521	4.28819	9.45384	1.81845	2.19866	2.70876	1.65687	3.05637	1.94519	13.4685	3.40482	4.04932	0.480341	6.5003	1.5694	14.4678	2.36104	2.33494	4.4268	6.01009	7.32404	4.66671	5.16733	1.17828	7.5807	4.08438	5.53943	19.692	1.15992
4	5.69973	10.8991	3.98614	4.32235	2.70136	1.72707	17.7833	3.80212	8.84154	2.00569	1.59415	2.84906	1.26466	2.71963	1.97072	14.2239	3.72422	4.38971	0.898822	10.5603	1.92044	15.3942	2.74433	2.55385	5.80819	7.76696	7.13103	3.54398	6.78913	1.78669	8.1926	3.43989	6.12436	19.5763	2.16818
43	2.6703	3.12398	2.47463	3.58526	4.35751	6.76943	11.4585	2.45064	12.513	1.21672	6.73768	9.24583	1.11484	12.101	2.44473	10.2951	1.47074	5.89261	6.26512	9.56282	1.4413	13.5997	0.581597	2.73425	12.1897	15.2087	4.66372	6.27387	8.11396	4.0999	3.15341	2.58125	16.5635	12.9945	3.4518
46	2.64433	4.03143	3.24263	3.20679	4.30413	6.65173	12.7863	3.51056	10.099	1.90654	6.41737	8.52521	1.61671	10.2095	2.09977	9.327	2.24825	3.01779	4.0767	7.97434	1.04933	13.9924	0.468158	2.36817	10.6619	13.6764	6.87094	3.09289	6.54	3.35247	2.74338	5.16342	15.4274	15.1337	3.03393
49	4.9571	5.8779	1.86669	2.78915	3.61146	5.60896	13.3341	3.55211	15.6173	2.90134	4.41917	7.3437	1.69516	7.88743	2.47079	11.398	2.80749	4.78588	2.28998	3.16745	0.579882	12.3577	0.146993	1.91803	7.06519	10.7953	6.43131	4.94483	6.71363	1.83353	3.3935	8.11349	9.83601	17.6325	2.30692
52	4.42147	4.11057	3.28099	2.792	4.84577	4.35552	#N/A	3.62424	10.2658	2.33077	4.36481	9.33648	1.20622	6.06072	1.31071	9.83631	2.41444	4.08105	4.72434	7.03151	1.25434	13.1359	0.806036	2.18182	9.45999	13.1297	6.50324	3.94559	5.39589	3.093	4.74534	4.87281	14.9503	16.5467	2.82828
8	5.00409	9.83311	3.13625	1.84617	1.16741	0.759921	18.2047	4.51319	0	0.959639	0.768225	2.02716	1.25902	1.70918	1.14998	18.4328	2.68567	2.83499	1.08748	0.543701	2.46113	15.6377	3.16639	3.51372	3.97176	6.44744	6.54168	3.07771	4.69337	0.704744	8.86432	4.71922	4.50053	19.6284	0.339332
9	5.79092	9.78805	2.6741	2.9288	3.3426	0.813115	11.1317	4.05786	9.61571	1.4957	1.49047	2.33071	1.43609	3.59354	1.68499	13.6453	3.07549	3.29024	0.797963	8.54184	1.76291	15.5973	3.21049	2.79257	3.29865	6.12703	6.45669	2.96328	5.04243	0.623049	9.24015	5.07393	0.101997	19.6315	0.511974
CD1945	5.7988	9.86492	4.74289	1.96035	4.50274	2.81018	18.3012	3.73186	12.4558	0.810822	3.56985	7.5468	0.344147	8.17027	2.06492	17.8646	2.84453	2.97233	3.86775	8.64231	2.21729	15.3743	1.54595	3.29086	7.55673	10.6596	4.34394	3.86896	6.44431	2.45842	8.45627	7.50391	13.6211	18.0921	1.78044
CD1946	4.97105	9.58738	3.53024	4.76706	3.31843	4.3726	15.2827	4.40744	13.3276	1.46367	3.75893	3.83209	0.925692	9.29615	1.99421	14.0248	3.73057	6.00403	3.07461	11.4906	2.11105	15.1435	2.02404	3.07356	7.08248	10.7976	6.4962	6.28811	6.49408	2.39165	7.44103	6.25549	12.6839	16.9831	2.98736
CD1947	7.54934	9.53052	6.09262	2.22623	2.10033	3.57519	25.3203	3.98567	19.3497	0.667131	1.98574	7.26023	0.502104	4.78117	0.766143	17.7345	3.67085	3.32273	3.07226	9.85611	1.8092	15.0912	2.31273	3.12222	6.59056	8.02686	5.58079	4.19105	5.65311	1.76687	9.77559	16.6416	9.41717	19.3584	1.70679
CD1948	6.05486	10.6962	5.24401	1.57439	3.12406	4.63435	18.5096	4.13109	12.6544	1.61839	3.27941	4.7954	0.786404	4.56982	3.02687	19.8837	4.40253	3.53438	2.85461	9.40153	2.43731	15.8693	2.8478	3.44491	6.32012	8.49218	4.48329	3.27563	3.93449	2.65187	9.71677	12.1547	11.7246	20.5046	2.90445
CD1949	8.38429	8.73223	6.09739	3.46092	3.2016	5.74596	22.4095	4.17371	17.3779	0.758771	4.49721	7.74235	0	7.89276	0.941208	18.1255	4.52113	2.35125	4.2695	9.7333	1.32315	14.6527	1.78472	3.00012	9.74143	10.9031	3.78244	3.31602	3.70258	2.92154	9.31674	14.5075	13.5496	19.5842	2.65166
CD1950	6.94388	10.9834	4.84301	4.01413	4.4185	3.5202	20.7479	4.95847	16.3204	1.72519	2.74405	4.52552	1.28922	4.36978	0.877953	20.1382	4.36404	3.39754	1.78588	9.04574	3.23919	16.2759	3.15188	3.24344	5.96205	6.02672	5.2567	4.15763	5.25416	2.45586	8.76436	11.0954	8.52011	18.7296	2.97851
CD1951	5.96404	10.076	4.16484	4.44135	3.55998	3.98336	12.619	4.98404	11.7466	1.31789	2.77298	4.6233	1.34995	8.53776	2.62046	16.222	4.38217	5.26807	2.76983	11.3121	2.46481	15.7794	2.39887	2.75087	6.13033	7.43734	4.3533	5.88905	6.21974	2.207	8.88725	4.1407	11.0405	19.0437	2.86524
CD1952	3.04208	4.59516	3.77844	3.28407	5.12883	5.42501	17.9208	3.50794	13.3683	1.34491	5.95339	9.39433	0.384143	8.99179	2.26654	0.794785	2.58501	5.36166	5.24929	10.4766	1.00978	12.8574	0	2.77237	11.2902	14.2622	5.36641	4.749	7.02767	3.30325	1.75083	9.75413	16.6116	12.1289	3.33416
CD1953	5.00867	6.75699	4.1942	5.09916	5.7505	5.03611	#N/A	4.58359	13.3329	1.74498	5.15678	9.30194	1.21441	12.5533	2.52741	10.2967	3.90772	4.63586	4.82746	8.70456	2.14301	14.7379	1.3387	3.46143	10.8357	12.7148	5.07455	6.68556	7.8179	3.09191	6.9307	3.89665	14.945	15.0623	3.3191
CD1954	5.99255	7.81157	4.01326	2.45717	3.5829	3.0981	12.576	4.09435	11.185	0.883683	2.09963	5.96242	0.482006	6.13147	0.905684	16.3885	3.51571	5.81719	3.5809	11.6991	2.26731	14.4035	1.86556	2.61931	6.47927	8.95412	4.52296	5.50789	6.16173	1.44273	9.2005	6.51465	10.9431	19.3727	1.87015
CD1955	5.8283	7.74428	5.18161	3.08279	3.99576	4.68307	20.4332	4.28151	14.4662	0.954614	5.03136	8.55745	0.875623	11.7774	2.85212	16.7131	3.08596	3.23604	4.17903	7.99028	1.56234	14.8775	1.04848	2.86668	9.11885	12.2884	4.00159	3.14316	6.19499	2.36333	8.11704	10.3501	13.9876	18.1101	2.16893
CD1956	2.84318	7.37772	3.42323	5.33096	3.32996	5.54898	23.9251	4.46052	19.4129	0.847425	6.13334	11.7507	0.821407	10.223	1.23767	18.9245	3.87922	6.14228	3.60487	12.4423	1.29442	13.217	0.814263	2.41722	10.8154	10.5845	1.19575	4.80079	8.40623	2.60348	9.15819	14.0329	13.2889	14.2114	3.26449
CD1957	8.77097	9.38452	7.12954	4.2583	3.22821	2.2117	0	4.36383	12.849	0.99022	2.16053	4.27302	1.04171	8.60913	3.07	13.5825	3.78398	4.06566	2.05657	12.7921	1.76383	14.7937	1.68708	2.28252	6.61998	8.30634	3.97174	5.68466	8.39969	1.62905	8.45834	3.55177	8.93184	18.8545	2.16055
CD1958	4.50083	4.5616	3.12275	4.39171	4.61717	5.70652	20.8589	4.05088	15.5583	1.25419	5.44141	8.88624	0.722837	12.6377	2.52262	15.2723	2.45649	6.9143	4.85948	11.0065	1.50724	13.3076	0.452236	2.54296	10.4405	13.2368	4.74255	6.46222	8.16327	3.30737	6.32749	11.7869	14.2126	11.1225	3.50052
IBD_B10	6.06252	7.64324	4.01465	4.13769	6.21274	6.44655	#N/A	3.9784	12.1714	3.03753	5.94585	8.35347	1.30947	11.7138	2.38996	1.00957	3.28382	2.2835	4.13494	4.51202	1.40969	13.7602	0.299011	2.33012	10.4985	14.0726	5.79856	2.69238	4.86724	3.49978	7.19213	4.48523	14.5963	12.4344	2.98087
IBD_B11	5.0473	9.02203	4.19565	3.43855	3.62423	5.01721	11.4518	4.21664	11.1076	2.01232	3.81721	6.93222	1.27925	6.51326	3.24093	11.8444	4.20758	4.3499	3.16257	7.92672	1.77393	14.6485	1.65884	2.79199	8.28374	10.8008	5.95692	4.67803	6.70464	2.84972	7.31802	5.97705	13.4427	16.7555	2.8063
IBD_B16	7.59903	11.351	3.81024	2.79198	2.58418	0.751945	14.3173	4.25704	10.0572	1.71715	2.56691	3.02835	1.27723	1.39572	2.35687	15.6419	3.69529	4.06008	1.03087	10.2246	1.2986	14.3219	2.07621	2.83996	3.55109	5.57031	5.21556	2.93817	5.51588	1.01417	8.68599	5.358	2.07843	18.7603	1.43123
IBD_B18	6.77528	11.5432	4.75785	1.79478	2.38397	1.15339	16.6141	4.30153	7.27851	1.99844	2.22281	2.36579	1.34853	2.01138	1.88836	13.6878	3.74591	2.69298	1.0831	7.54218	2.26985	15.855	3.04242	3.02844	4.38205	5.58389	6.65767	1.54496	3.8354	1.91709	9.15134	3.0384	4.86611	19.426	1.98999
IBD_B22	5.89238	10.2744	3.70999	1.23086	3.42855	1.57467	15.8245	4.17957	8.53137	1.75427	0.865592	4.18462	1.27419	2.46534	1.98449	17.106	3.56476	3.34305	0.714374	4.81098	1.12022	14.4164	2.09091	1.88294	4.13688	6.81197	6.72365	1.56713	3.80481	1.39955	6.95473	6.04048	7.80661	19.4306	1.45586
IBD_B23	6.11326	12.0901	4.3733	3.05002	2.13171	1.59956	14.3559	4.38991	10.8047	0.431895	1.73446	2.55937	1.3517	3.66279	2.81918	13.4152	3.96962	5.06423	1.47995	4.54492	2.26086	15.5292	2.85831	3.5845	3.94688	5.56594	5.90398	5.18528	6.4918	0.941051	8.93752	5.23147	6.81739	20.1312	2.16045
IBD_B25	6.32959	6.24978	3.95313	3.07986	4.86185	4.11507	11.9382	3.83082	10.6882	1.57905	4.47071	8.21032	1.08844	10.4416	#N/A	#N/A	#N/A	4.13165	3.25124	8.90975	0.711755	13.9919	0.61199	2.36705	9.98873	11.3798	5.51038	3.545	1.32261	2.2796	7.59623	5.56698	13.6212	16.2457	2.6382
IBD_B31	8.87171	11.2158	4.97769	3.50271	2.75449	1.21602	14.8964	4.35509	10.3811	1.59536	2.63704	2.43288	1.06895	5.53853	2.14899	10.7798	3.50332	3.98721	2.13945	9.27314	1.33618	14.5956	1.89963	2.75423	4.26144	3.98185	5.55802	4.16452	6.22042	1.35302	9.53009	3.30046	5.85627	18.945	1.91653
IBD_B32	5.76377	9.47159	2.62772	2.9796	2.61867	1.78906	16.5286	3.43105	8.2389	1.73686	1.1311	2.60489	1.36642	3.48771	2.62868	1.52018	3.44104	4.25243	0.907957	7.91779	1.15084	14.321	1.40877	2.02196	2.35926	6.07127	5.91908	3.84683	4.77633	1.2449	7.57907	3.85294	6.25593	18.9916	1.30984
IBD_B33	6.17795	7.35044	4.21074	3.88982	4.68661	1.19064	14.7897	3.63281	9.29067	3.23283	4.44344	5.04049	1.41952	6.8816	2.45448	9.76232	3.33893	5.03561	2.24664	11.323	2.01231	14.9735	2.01473	2.93168	6.52097	10.0072	7.05655	3.81014	5.83301	1.86591	5.11154	4.52089	10.3325	17.684	3.235
IBD_B38	4.71111	10.9416	3.63129	2.50106	2.31393	2.4188	12.2337	4.69368	7.72935	1.45107	1.65419	2.68505	1.49714	5.8524	2.7702	16.6723	4.21509	1.7344	1.30467	7.4982	1.78268	15.2183	2.7052	2.50768	3.01754	5.1936	5.6204	1.95382	4.81202	1.31156	8.77686	5.53831	7.19714	19.6372	2.23283
IBD_B41	6.69073	8.13734	3.91796	2.13089	5.30151	3.37721	12.0297	3.90268	6.03223	3.34946	3.28379	6.52309	1.41962	6.48084	3.00282	11.1342	3.52828	2.97338	2.05946	8.09119	1.32118	14.2408	1.73576	2.38929	5.52511	8.71893	7.49331	1.94039	3.46139	1.83964	7.76013	7.09861	7.4908	18.2813	2.01373
IBD_B45	5.26534	8.92486	3.27507	1.28191	2.26639	1.69058	16.6512	3.78997	9.09411	1.04067	0.999076	2.05025	0.98156	0.321504	2.60701	19.4482	3.40753	4.2057	1.51226	10.6316	1.77285	14.8062	2.1158	2.71241	3.08292	5.88644	7.0935	3.46679	5.54235	1.02456	8.92928	6.8619	7.82399	18.0518	1.81034
IBD_B48	6.36698	11.0564	4.46993	2.36859	2.83675	2.71916	11.2023	4.02907	8.46273	1.71168	1.50804	3.25036	1.07027	3.6284	2.74626	12.0734	3.93567	3.20165	0.908549	9.79235	1.47381	15.2259	2.10916	2.60647	6.06349	4.803	6.14066	3.89603	4.9343	1.54105	8.50998	2.33355	6.34058	19.8585	1.17212
IBD_B50	6.03	9.46517	4.59867	3.37535	3.44198	4.18587	13.3972	4.24881	10.9767	1.75253	3.59547	5.64319	1.23369	9.18941	2.16779	11.0692	3.74542	4.03513	2.1536	10.8241	1.29322	14.6633	1.68478	2.59523	6.25648	8.47227	6.54204	3.28549	4.8887	1.8005	7.61011	4.52342	11.3163	18.1348	2.42132
IBD_B51	4.6893	5.37348	3.87659	4.61949	5.02029	4.06463	10.6385	4.09706	10.9604	1.37998	5.33463	5.09624	1.19651	9.84987	3.35662	9.32367	3.80948	3.67276	3.23088	8.97516	1.30612	13.9788	1.02296	2.1807	9.62561	12.2263	7.38213	4.73139	6.11649	2.89974	2.94991	2.90697	13.5563	13.4237	2.72212
IBD_B53	6.15324	9.91462	2.69925	2.16492	2.04168	2.03743	18.0704	4.13378	7.72537	0	2.19017	0.895386	0.828109	2.76644	1.88756	15.177	3.45561	3.56475	0.312606	4.96606	0.49977	14.3606	1.89917	2.62812	3.91776	4.09297	6.0258	2.7028	4.13522	1.09322	8.18782	3.33897	7.23285	18.6115	0.772316
IBD_B54	5.70792	10.5806	3.83324	3.29283	2.02678	3.2745	15.0462	4.61473	7.69264	1.70767	2.2456	2.74623	1.29253	0.251612	2.27875	20.3226	4.35295	2.13016	1.01007	7.02659	1.4107	14.6868	2.29932	2.69267	2.89273	5.51059	5.5962	2.50056	4.53931	1.3219	8.5838	4.13058	5.29443	19.4605	1.82291
IBD_B56	6.38627	9.96689	5.00363	3.50366	3.95889	3.93399	10.5045	3.94257	8.72592	2.69669	3.91356	3.79088	1.17957	1.51498	3.21171	12.2568	3.70117	3.46502	2.29364	2.62757	1.47637	14.631	1.82473	2.16664	6.95993	4.97848	6.50701	2.80691	3.72833	2.08507	7.1249	5.22369	1.42908	17.9603	1.8701
IBD_B57	6.50985	7.14443	4.47367	2.79083	4.71232	2.85062	#N/A	4.20002	10.1233	2.52675	2.54929	5.42759	1.47491	4.35504	2.9098	12.8247	3.49438	4.48618	2.23111	8.16383	1.439	14.5185	1.48962	2.17466	5.34144	5.41663	5.59259	4.63987	5.95823	1.43014	9.35119	4.51086	6.70057	18.6524	1.69534
IBD_B59	5.2386	7.83701	3.52778	3.5555	4.53109	3.29499	14.8226	4.0737	10.0325	2.50551	4.61591	8.94531	1.24086	7.33202	1.60521	17.4372	3.5268	4.23178	3.84807	10.1631	1.54864	13.5952	0.23748	2.68823	6.85713	11.8895	5.88791	5.0141	5.14654	2.69442	6.68329	8.57826	12.9947	15.8742	3.02368
IBD_B6	5.41594	7.83982	4.59836	4.81367	4.97647	4.44335	12.3067	4.68156	13.2172	3.7152	5.07254	7.68978	1.97846	11.7932	2.60461	1.28228	3.7606	4.02106	3.48873	9.52033	2.05822	14.6709	1.25383	2.5666	9.02064	12.0612	4.81822	4.05648	6.25572	3.09222	6.50954	5.17854	13.1244	12.7152	2.98302
IBD_B60	5.66153	9.62182	5.08602	2.29839	2.04481	2.09685	12.3492	3.68632	8.16702	0.97824	1.04049	2.10402	0.950221	3.66143	3.22132	13.9419	3.58608	5.32929	0.826762	9.67507	1.46518	14.1648	2.29502	2.42589	3.53423	7.73009	6.6076	3.80157	5.74119	1.16396	7.66868	3.00794	6.82927	18.8251	1.88121
IBD_B62	5.6289	11.0568	4.02084	2.44913	2.04043	1.72388	16.8341	4.00517	9.87458	1.37446	1.12408	1.83872	1.0888	2.24821	3.27308	14.9855	3.93228	2.6436	0.667356	3.12813	1.63229	14.8867	2.45733	2.49998	3.17581	3.58615	5.33108	3.81969	5.92584	1.0161	8.93196	4.76869	1.67699	19.6305	1.52695
IBD_B63	5.7173	11.9306	3.72646	2.27592	1.37444	0.996743	17.7871	4.57396	11.6976	2.07234	2.7719	3.1422	1.21625	4.97524	#N/A	#N/A	#N/A	2.68757	1.09542	8.44428	2.18893	15.2955	2.69441	2.9861	3.99425	3.87605	5.7926	2.60248	5.00092	1.30616	9.07615	4.61375	0.854161	20.0269	2.11073
IBD_B64	5.08929	10.4487	3.60401	2.24103	2.21032	1.21814	17.6097	4.4926	6.68364	2.72113	1.55266	2.77135	1.48923	3.2573	2.37024	16.1106	3.68398	2.61095	0.88489	6.69654	1.60345	14.5326	1.81844	2.19886	3.19343	6.2382	6.67835	3.41868	4.53777	1.59297	7.6753	2.50262	4.8696	18.925	1.47854
IBD_B69	5.59196	7.58848	3.19074	2.52611	2.85541	1.55094	13.2893	3.57796	8.37224	2.23583	2.54429	3.2116	1.47435	4.32993	2.58055	10.6171	3.8781	4.71231	1.13822	8.30465	1.37595	14.4474	1.77066	2.7299	4.85047	7.16163	7.60423	4.02291	5.8644	1.66317	7.44002	1.925	8.1141	18.1245	2.02575
IBD_B7	5.46575	9.05341	3.63119	2.81771	3.42021	3.89574	10.6664	3.30578	9.036	1.86862	3.57188	6.08933	1.1906	5.49736	2.85444	13.3989	3.85966	5.01107	2.89169	10.6667	1.68572	14.8095	1.42627	3.24132	7.17951	12.4028	7.37123	4.80885	6.82067	2.28111	6.92851	5.25505	13.3153	16.6245	2.71311
IBD_B73	6.30854	9.99518	4.72962	2.39827	1.63664	1.37892	14.2518	4.70016	7.58413	1.60298	1.27305	2.55592	1.50729	1.21213	3.10794	15.1856	3.85707	3.16587	0.597942	9.99355	1.57198	14.6662	2.35744	2.17184	3.65664	3.60611	6.11376	3.31049	5.93019	1.02751	8.1623	4.39084	3.43242	19.9872	1.01433
IBD_B74	5.21246	10.2113	3.63575	2.26307	0.560397	1.29243	12.5231	4.41797	8.55158	1.69646	1.61896	2.52091	1.38362	2.2596	2.62041	15.2703	3.69075	3.15348	0.581618	9.32283	1.30596	14.625	1.63373	2.65741	3.11957	4.17008	6.60958	2.57842	4.74348	0.88616	8.30669	5.97548	4.26107	18.4003	1.17119
IBD_B75	6.37959	11.5993	3.29066	3.52723	2.89716	0.992894	14.8322	4.77326	8.66222	1.80558	3.01476	2.43774	1.86818	3.72176	2.02421	18.5648	3.46084	3.18954	0.954826	7.93673	1.70734	15.3496	2.50015	2.64645	2.71125	5.66499	4.22366	2.90242	4.98368	1.43955	8.93165	3.10101	2.11061	19.5561	1.59576
IBD_B77	5.59389	10.9071	3.58556	3.33743	2.12794	1.50352	12.976	4.56759	9.69579	1.5332	2.51066	2.26651	1.68005	2.53436	2.04527	17.5419	3.7447	2.90392	0.720353	8.98465	1.3601	14.8737	2.2693	2.49184	4.20333	3.05928	4.74054	4.19297	5.49381	0.6787	8.56127	3.37647	4.81364	19.0605	1.32288
IBD_B78	5.93328	10.3147	3.16459	1.66651	1.05014	2.29188	16.4511	4.42471	7.79598	0.802458	1.13822	2.5353	1.48301	0.0844487	2.76874	16.595	3.91792	2.82615	1.20451	8.68861	1.03945	14.5624	2.64431	2.7122	3.98229	4.55473	5.00079	3.0881	4.6078	0.669341	8.58111	4.00572	6.80163	18.8028	0.918979
IBD_B80	2.84549	3.9863	4.9822	3.88893	5.65951	6.28143	10.4984	3.88175	11.4256	1.4756	7.00028	10.2424	0.960816	9.99161	3.21572	7.9567	2.9114	3.83724	6.01163	10.3602	1.4568	13.4496	0.385357	2.75085	11.0262	13.8264	4.81624	4.39553	6.34669	3.60477	1.4977	4.84971	15.7779	13.4784	3.74966
IBD_B83	4.5196	4.6607	4.24941	3.24679	5.63101	5.98597	13.1775	3.55936	10.4064	2.85716	5.35947	8.83261	1.39436	10.8416	3.03408	0	3.23076	2.63853	3.48387	5.15914	1.32312	13.7166	0.607314	2.17637	11.0313	12.9016	6.90495	4.02961	5.90147	2.34893	3.90242	2.79278	14.6333	8.20437	2.64249
IBD_B84	6.04025	6.56908	4.19263	4.22739	5.92859	3.05503	13.1695	4.30729	7.40961	2.81754	4.62331	7.29011	1.57063	8.21536	3.57605	10.0185	3.85923	3.94406	3.51767	10.0331	1.61467	14.0232	0.813657	2.42481	8.2158	11.6471	6.29248	5.75437	5.82067	2.34427	5.92405	3.45263	12.8375	14.9938	2.74179
IBD_B86	4.23775	8.73209	3.23156	3.69835	4.11266	3.28919	12.7952	4.19603	10.5718	2.79621	3.23126	3.72394	1.41141	7.80437	2.70664	11.9434	4.10972	3.74746	1.24935	9.38655	1.33548	14.0649	1.33555	2.18404	8.37766	10.2522	6.78254	4.70627	4.703	2.11947	4.41999	4.22457	11.9467	16.3627	2.32716
IBD_B87	4.32398	6.1786	4.66555	4.66834	5.57694	6.42233	11.081	3.7373	9.65135	2.59651	6.11901	10.6861	1.30553	11.7871	3.22158	8.46488	2.82027	4.77361	6.03583	8.8577	1.81381	13.956	1.12822	3.32779	11.0841	12.9309	5.48695	5.36523	6.92543	4.47011	5.18336	4.94679	16.0164	14.3576	3.87515
IBD_B88	5.80442	9.05176	3.00776	2.40914	4.04971	2.18063	12.973	3.84798	8.75261	1.77978	2.79971	3.66936	1.19874	5.90196	3.7861	14.3164	3.7132	2.68567	0.910638	9.4645	1.44165	13.7661	1.0977	1.89558	4.20829	7.09739	6.44663	3.60835	5.73892	1.78138	7.44155	3.38267	7.38395	17.9412	1.99527
IBD_B89	4.71362	8.13033	1.75729	4.38478	4.48451	5.08532	20.3659	4.22506	11.5985	1.69846	4.19253	8.55727	1.00769	10.4552	3.1479	15.711	4.11204	4.25686	3.64907	4.93446	2.10776	13.8113	1.2631	2.53507	8.86102	11.2842	3.70357	5.47312	7.62613	3.46012	7.32925	12.9246	13.6578	18.5725	3.40279
IBD_B90	6.73589	9.34177	3.66568	3.21157	5.01156	4.69675	13.8602	3.95657	9.34385	2.48432	3.51833	7.05816	1.15809	7.01523	3.06808	8.14898	3.04726	4.371	3.63065	8.84756	1.49913	13.6394	0.986763	3.09458	6.11098	11.5844	6.41906	2.79061	5.33814	1.88654	7.28089	9.95559	9.93716	17.3263	2.62423
IBD_B91	4.52346	8.58601	3.34568	3.86914	4.48581	5.18689	13.3648	3.91752	10.2743	2.14641	5.38407	7.04403	1.38778	9.51495	2.54923	9.02987	4.0164	4.08807	2.32135	11.6245	0.710338	14.4862	0.64523	2.44642	9.59064	11.5657	5.62135	4.92659	6.76782	2.32894	5.07621	2.53154	13.7586	15.4562	1.85566
IBD_B92	4.91526	8.83323	4.28384	3.70861	4.00037	3.8323	16.1064	4.38779	12.2571	2.18855	3.72894	7.69164	1.31681	4.76821	3.18018	11.431	3.82106	4.43339	2.50772	8.00704	1.86339	14.1964	1.21464	2.65752	8.55989	12.1219	6.6785	5.61436	6.0513	2.65391	6.35684	5.83725	11.5947	15.9681	2.49338
C2_103	6.57483	7.21991	5.80839	1.83914	3.85494	2.61726	15.7331	2.15507	8.40923	1.86785	0.953828	4.6909	1.34627	0.469827	1.87213	12.4738	1.9955	2.83393	1.28786	6.80657	0.775381	14.168	1.79149	1.17198	4.40492	5.30104	5.96083	2.39353	2.64242	1.29491	7.7995	3.94239	2.26686	19.0072	0.842436
C2_111	5.13192	10.8369	1.61813	1.82475	1.04357	0.328198	13.5104	2.64487	6.74494	1.78366	0.685755	1.87177	1.64389	1.19033	2.03203	17.7655	2.65856	2.25907	0.0903363	5.84303	1.59678	14.7699	2.91426	2.26828	2.44435	6.37534	6.12933	1.9432	3.29148	0.734268	9.26813	6.85751	1.31548	20.4274	1.023
C2_112	5.65212	6.14428	2.28821	4.40811	3.81674	3.87493	16.9803	1.13599	12.2718	2.3716	5.55766	9.09004	1.06622	11.8191	2.25178	#N/A	0.866134	3.92713	4.06045	2.85123	1.01655	12.6334	1.17257	1.67079	9.17325	10.2197	4.2828	2.82775	7.14765	2.57459	7.2502	8.44862	13.0958	15.052	2.84723
C2_120	5.7723	9.46178	4.76528	3.53181	4.54964	5.66757	12.7654	4.83077	12.6228	2.233	3.94745	8.97358	1.13986	8.72917	3.46468	13.6994	4.57311	4.59493	4.14525	4.39748	1.78895	15.1495	0.95929	3.20019	9.62163	10.6958	4.64321	6.07448	6.60113	2.60592	8.47272	7.01882	14.9077	17.3398	3.06052
C2_127	5.67792	7.00608	5.2986	2.94261	5.02876	5.44071	12.7668	4.16942	10.3391	1.40064	5.88391	10.0159	1.23223	9.46928	3.30674	14.0045	3.4368	3.09554	5.65229	4.87839	1.7524	15.2013	1.04211	3.60161	10.843	13.2012	4.94879	3.73394	5.59709	3.90636	8.16575	5.87613	17.3371	16.3126	3.71281
C2_128	8.54941	8.95825	7.03923	2.37305	3.6613	3.3644	11.5292	4.77458	10.6009	1.74452	2.92749	2.34017	1.37705	7.58442	3.03039	15.3504	4.52392	3.41512	1.73358	8.53027	1.75678	15.4158	1.68387	2.80852	6.31117	9.21546	5.90404	3.17867	4.1536	2.19129	8.6968	5.27819	11.8521	18.0329	2.24079
C2_135	4.81363	6.03712	5.09872	3.97787	4.58307	5.92714	11.9651	4.39801	11.4954	1.74909	5.90184	8.41478	1.44906	8.51677	3.08636	9.05179	3.19997	5.84955	4.91333	7.8706	1.52255	13.7822	1.02238	2.96995	10.5698	12.0527	7.42951	5.07905	7.37325	3.36554	2.75967	4.12039	16.4205	12.8362	2.86042
C2_136	6.69077	10.8998	4.74021	1.89957	2.31659	3.60905	18.2603	4.91117	9.57383	1.10943	0.712258	2.40882	1.29569	1.82787	2.25474	18.6978	3.81797	2.67187	1.00652	7.91569	1.70881	15.5629	2.38749	2.92029	4.62576	8.33469	7.00355	1.26937	4.41378	0.79126	10.2827	4.68796	5.64147	19.621	0.449976
C2_14	3.65787	9.96444	2.01065	2.20286	3.49516	0.819704	15.1068	3.15136	7.75002	1.37473	2.2092	2.30358	1.18775	3.67274	1.8537	12.6034	3.01486	2.8626	0.897932	9.10357	1.48842	14.5492	1.79981	1.89576	3.91346	6.02595	8.1272	3.57797	5.16302	2.13994	6.08792	2.70464	9.96157	18.7823	1.30129
C2_142	5.20924	8.94969	3.89929	3.22817	3.75868	3.81344	12.9567	4.84892	11.3028	1.91547	2.23166	7.951	1.17787	6.92082	3.28857	13.7251	4.72303	5.49641	2.49596	8.71689	1.9314	14.5119	1.05096	2.57619	7.82535	9.64323	6.19274	6.23651	7.12645	1.97501	7.15887	8.13169	12.9674	18.6324	1.90415
C2_143	6.9272	11.8981	4.16693	1.21465	1.55936	1.80759	19.6081	5.30305	7.65999	0.26077	0	1.74636	1.22147	1.21701	2.76064	14.5958	4.23488	2.71001	0.808544	4.55424	2.0214	15.8742	2.80755	3.21775	2.24153	7.13267	5.95012	2.45373	3.53038	1.17758	9.83249	3.80436	0	20.2825	0.757566
C2_144	7.36666	11.8986	2.85533	2.81659	2.30171	2.33846	16.912	5.71548	8.14869	1.28531	3.41924	1.85048	1.20148	1.79959	3.20389	19.6723	4.34985	4.99406	0.947889	10.648	2.38922	15.6573	2.28276	3.27087	3.82847	8.09184	4.96291	4.61214	4.93154	1.76242	9.41775	5.59476	7.05204	19.754	1.13861
C2_15	4.57326	5.08885	3.01937	3.84466	5.611	5.53489	16.0577	2.78357	10.937	1.77461	6.25809	7.46565	1.49173	8.67946	2.06715	13.1963	2.33314	3.55241	4.62675	9.30847	1.07387	13.9499	1.12038	1.44272	8.9886	11.3554	5.49148	4.50858	4.11531	2.72425	6.76273	2.37471	12.4522	16.231	2.83422
C2_150	5.75459	6.44554	4.69674	3.8677	5.94183	5.01566	13.1471	4.53388	11.3875	1.97862	4.56178	10.4148	1.15391	10.4183	2.99811	10.3985	4.66549	4.18996	4.68467	11.3712	1.83604	14.1581	0.56293	3.18276	9.96549	11.5841	2.81979	4.26225	5.84933	2.88418	6.84825	6.64312	14.3288	17.0462	3.72071
C2_151	7.60576	11.4063	4.44495	1.80162	2.35833	2.20568	15.3427	4.6541	8.83684	0.840571	1.30149	2.07994	1.26648	3.86533	2.25801	16.1094	4.34109	3.64556	0.802207	3.75159	2.0251	15.3078	2.27194	3.24151	4.38183	8.08595	5.82086	2.98901	6.01966	1.31995	9.84433	3.705	4.35714	19.8284	1.5023
C2_152	6.21563	11.4195	4.34864	2.20493	2.40674	2.33912	23.8639	4.91653	8.47312	1.01379	1.99458	2.28346	1.31916	3.11226	2.25377	12.9058	4.57704	2.6509	0.696685	4.37819	2.20337	15.5569	2.16529	3.05011	5.01272	8.83596	7.88306	4.59202	5.50937	2.23902	6.17283	4.04407	10.3373	19.2745	1.92479
C2_158	5.27759	7.81906	3.36573	4.28369	4.99386	4.33006	13.047	4.86207	12.8081	2.08816	4.29439	8.05284	1.37393	9.51782	3.25937	12.9458	5.06651	5.04588	3.44717	9.88631	2.03827	13.5556	1.18496	2.90206	9.63307	11.0504	0	4.25358	6.65679	3.01351	6.82372	4.19968	14.59	16.585	3.27998
C2_159	6.20586	11.2281	4.38303	2.14827	3.11833	2.7099	16.5816	4.64093	7.73448	2.05515	1.48495	4.41041	1.32985	3.35357	3.66449	12.5065	4.73698	2.81563	1.06696	9.22381	2.03564	15.2541	2.22572	2.58496	3.0627	8.757	7.45188	3.3095	5.51954	1.63399	9.44971	3.4187	3.95951	20.3126	1.95874
C2_16	2.88938	9.40638	0.818877	3.2244	1.2094	0.824949	8.83186	2.64444	6.93783	1.17294	0.976642	1.08982	1.65125	3.21851	1.67126	14.8553	1.98458	4.52061	0.123627	7.9754	1.10887	14.5371	2.36727	1.51416	2.1764	2.12542	5.26814	3.90916	4.26112	0.226959	8.15005	4.50633	5.11376	19.2896	0.22937
C2_160	7.54613	12.2745	3.60436	2.76291	2.44296	1.96353	12.6791	4.62632	8.5706	1.41282	1.41277	3.36589	1.03217	3.54519	3.36138	16.7927	4.78704	3.21647	1.05641	9.87042	1.6546	15.0873	2.2227	2.93224	3.1365	8.3128	4.6641	3.79278	6.21515	1.6185	9.19098	6.00797	1.38824	20.1556	1.33263
C2_168	5.51982	8.98155	4.83306	2.37436	3.97444	2.21271	16.4576	4.4895	9.0699	2.1489	0.64138	4.43181	1.29769	5.49994	3.35452	14.6353	3.7878	3.69417	1.89091	9.74139	1.86013	15.7495	1.74838	3.28703	3.46436	7.44399	6.11764	2.38662	5.57902	1.24509	8.31881	6.66577	3.5545	19.4731	1.55824
C2_174	8.18344	8.37116	7.47845	4.19999	3.73825	5.38268	12.8753	5.0009	13.4318	2.17486	5.36651	6.3033	1.30854	9.02101	3.55296	13.1462	5.02667	5.98423	4.12924	13.1304	2.04574	15.5431	1.15918	3.06707	10.117	11.4292	5.02954	5.47653	6.20665	3.62081	8.81124	4.82793	14.9601	14.2062	3.4614
C2_175	7.44816	12.8715	3.86605	2.33108	1.44231	1.6747	14.7492	5.33345	8.29109	1.90584	1.22168	1.988	1.41185	0	3.04906	18.2937	4.84947	3.77557	0.657296	10.0118	2.34538	15.5513	2.86353	3.28844	2.8819	6.85347	5.61957	3.12258	5.86358	1.43216	10.2785	5.93692	6.65828	20.8667	2.13094
C2_176	6.99688	11.9559	3.49449	3.14357	2.52873	2.03673	14.2419	4.9608	8.58772	2.17489	2.19585	1.98787	1.20673	5.70911	3.15032	16.2503	5.30371	2.37457	1.03484	6.25036	1.82059	15.1762	2.26644	3.12911	4.35724	7.51847	5.07528	0.280817	0	1.27676	9.58738	5.16926	7.59525	19.7025	2.1959
C2_182	5.01072	4.01306	4.2444	4.93856	5.6881	4.41235	13.8139	5.46019	13.432	2.94197	5.23757	8.30366	0.996651	10.9892	3.39856	11.3254	5.29274	4.82965	3.21883	10.3456	2.24544	10.9739	1.24323	2.69062	10.8232	10.8298	4.15024	5.43872	8.28723	3.27829	0.561422	4.62672	13.889	13.567	4.12674
C2_183	7.97799	12.1462	3.89064	2.52434	2.69828	2.03786	19.3116	5.03811	9.18594	1.11788	1.32351	2.60079	1.35628	3.81335	3.18715	16.9308	5.04334	5.06466	1.16639	11.0341	1.64968	15.3809	2.10765	2.91363	3.15212	7.18351	5.42124	4.99447	6.40028	0.521433	9.478	6.32469	8.98998	20.256	1.64135
C2_184	5.18139	9.77357	6.14297	2.39216	3.16484	3.56147	17.3193	5.26308	9.11785	1.48444	1.95482	3.44559	0.948266	2.73623	3.84743	13.8916	5.27302	3.45197	1.30381	8.06591	2.21987	14.4774	2.01583	2.83475	3.8957	8.31634	7.72337	3.724	4.23887	1.49927	3.67136	5.121	4.82677	19.8652	1.97533
C2_191	4.17499	6.26718	4.49179	4.00405	5.74145	5.44346	13.7109	4.6273	12.3597	2.63058	6.06001	9.72196	1.11703	10.6931	3.11397	10.1911	3.83267	3.96118	4.6755	9.37788	2.04221	14.2069	0.9041	3.24868	11.0882	12.451	5.99211	5.36812	8.08598	3.21454	4.87872	5.8041	16.2681	14.6551	3.55964
C2_192	6.4654	11.8956	4.58449	0.210924	2.14901	3.48148	18.8095	5.40613	6.90656	1.00048	1.9533	2.34119	1.01836	1.61895	3.42585	17.1584	4.69207	0	0.721605	6.87178	2.25564	15.0138	2.00526	3.55824	4.45854	7.94594	8.07582	0	1.99659	2.22982	8.55856	3.72976	9.23004	19.9695	1.89846
C2_199	4.62572	6.55566	3.9201	3.3653	4.54724	4.39509	12.371	4.98021	11.0198	1.96039	3.44456	7.49785	1.04268	8.11313	3.45337	11.9577	4.38223	4.3541	3.69813	6.17691	1.75352	14.9816	1.40382	3.08769	8.56526	10.8177	6.49593	2.96221	7.05278	2.76699	5.04672	5.21021	15.0027	14.756	2.17886
C2_200	6.97122	11.6238	4.05375	2.56727	2.29692	2.27382	15.9269	5.34811	9.76765	2.14214	2.56515	3.1552	1.1757	2.95116	3.5133	17.0956	4.81494	3.84967	1.63864	10.5803	2.47409	15.6951	2.42083	3.37583	4.56361	8.97286	4.56085	3.79354	5.78526	1.91846	9.15	4.35088	8.47017	20.6175	2.25932
C2_207	3.96277	6.31133	5.45245	4.14956	4.27755	5.35281	14.3676	4.73332	12.7532	2.26113	5.25016	9.29132	1.32857	9.17184	3.01229	#N/A	3.78907	4.65492	3.75094	7.39988	1.74698	12.6506	1.1555	3.35351	10.144	11.0985	4.36248	5.91095	7.96773	3.09215	1.45118	9.19693	14.0425	17.0365	2.83675
C2_208	5.36024	11.0702	3.48672	2.04166	2.31016	1.72624	20.4424	4.37896	8.78884	1.62412	1.12983	1.85707	1.11244	3.49575	2.03152	15.969	3.39978	4.22689	0.832593	10.1848	1.52361	14.9652	2.04112	3.11533	2.99407	8.34283	6.73405	4.48564	5.23236	1.83336	8.86299	6.67788	8.10569	19.3991	0.873646
C2_215	7.5445	12.3895	4.75966	2.17247	0.874536	2.90899	14.2471	5.41009	8.47008	1.96744	1.64719	2.55332	1.54013	2.53262	3.09222	18.9166	4.79558	4.64493	0.697929	9.44177	2.15085	15.3251	2.60832	3.4749	3.39154	8.62307	5.66778	5.48246	6.2004	1.66125	9.78237	3.95702	3.42488	20.3183	1.51031
C2_216	7.08242	11.9195	3.60807	1.4913	2.34917	2.49241	18.0204	5.19372	8.57085	0.975827	1.49855	2.47731	1.24949	1.92604	2.58007	18.2133	4.79284	3.44108	1.14986	9.50747	2.5806	15.4933	2.55565	3.39938	2.60598	6.77529	5.52071	2.61901	5.43214	1.60287	10.5541	3.39844	5.72958	20.3381	1.6372
C2_22	6.46793	10.3359	3.12536	2.14003	2.77298	0.767896	14.2473	4.29189	11.3484	2.37885	2.21308	2.36855	1.23944	1.19445	1.11865	16.1266	3.50318	2.6942	1.43418	7.10866	0.350485	13.8248	1.49831	2.21405	4.25806	4.63975	5.04691	2.55664	4.13933	0.522217	9.48175	5.59368	5.36017	19.4272	2.10627
C2_222	7.96562	11.4429	4.71006	1.83554	4.10967	2.06861	15.1564	5.06847	7.64565	2.56432	1.69972	4.73006	1.10682	2.68238	3.86821	17.0423	5.04121	2.3269	1.44577	8.77245	2.51608	15.916	1.9955	3.2126	3.0334	7.53188	5.34841	1.11971	4.5711	0.997272	9.1211	5.0895	5.47739	19.9976	1.72261
C2_227	7.8435	12.7538	5.11557	2.21089	3.51244	1.85999	18.9551	5.48221	8.23668	1.23746	1.38535	2.94307	0.787642	3.44793	3.36141	15.9487	4.8729	3.01813	1.16766	10.5267	2.23455	15.9651	1.74133	3.85779	3.10373	4.74901	6.00204	3.94982	5.74994	1.14635	9.82231	6.40088	3.22041	20.7198	1.90075
C2_23	4.57326	4.66224	2.10812	4.58577	5.49109	2.62759	14.3997	2.25146	11.2852	2.46677	5.96461	7.74854	1.01004	8.13341	1.31379	8.16918	2.09122	4.24127	3.95994	7.96925	0.71263	13.4275	1.00841	1.56928	9.09326	10.1191	6.1103	2.36202	5.34629	2.63304	3.63218	4.62893	12.4219	15.1141	2.93277
C2_24	9.14292	10.0608	8.86767	2.79724	1.85149	0	11.3103	3.2036	8.54997	2.13275	1.78455	2.52486	1.25926	1.25103	1.61689	13.6883	3.71329	2.67439	0.948265	6.74035	1.53866	14.8799	2.82098	1.76736	3.79478	2.15897	4.94169	3.4296	3.67516	0.850645	8.99986	7.91711	2.65113	20.2687	1.94054
C2_30	4.69735	9.62157	2.40385	1.62204	1.85925	1.47495	15.2507	2.54866	8.88187	0.765546	1.25606	1.83702	1.10051	2.58749	1.54982	16.0851	3.10282	3.18054	0.762754	9.5027	1.33035	15.0917	2.69314	2.52867	4.46791	5.09505	5.75349	2.28806	5.43462	0.751116	9.30466	2.35962	2.80878	20.3063	1.63234
C2_31	4.76872	11.173	1.15025	2.11332	0	2.22567	14.445	3.60417	8.88791	2.16236	0.95485	3.28607	1.49079	0.638998	2.30017	15.4177	3.18092	3.79087	0.755773	8.90671	1.42455	14.7465	3.36579	2.51702	3.12336	4.47117	6.02761	3.32387	5.96922	0.724901	9.73796	2.97675	5.74136	20.3013	1.2025
C2_32	2.47136	5.93952	2.20169	3.62757	3.74734	5.47848	8.70272	2.42995	9.69464	1.78669	4.88599	8.82104	1.25751	7.80021	1.52158	13.6774	1.375	4.94545	3.14764	8.9687	0.894233	13.6462	1.34418	1.68856	8.56458	9.92587	4.36063	4.85912	6.27067	2.27283	4.8139	2.89415	13.4809	16.9963	1.51655
C2_38	5.05961	11.0892	1.94728	3.18122	2.17762	1.23341	16.5081	2.8981	7.24639	2.24884	1.9074	1.76151	1.46461	3.13695	1.77241	16.6353	3.15879	2.86304	0	8.5411	1.18175	14.5695	2.33754	1.2933	2.24229	3.67032	6.18751	3.34396	4.7265	1.16891	8.65115	5.82248	3.06078	19.2169	1.26476
C2_39	6.04995	10.7115	2.84293	2.10305	0.754961	1.16935	16.2176	2.94367	6.64925	1.13219	1.11428	1.55812	1.28535	1.47108	1.40265	18.0137	2.97788	3.20114	0.649725	7.84746	0.820235	14.1965	2.51489	2.14266	2.43916	3.61721	5.70973	3.58361	4.43705	0.790555	9.49193	5.28726	3.29864	20.4372	1.64831
C2_40	2.02154	6.31508	0	4.59321	1.8134	4.41582	20.9936	3.2376	18.9561	2.51973	5.1184	9.45576	1.08252	10.8738	2.05778	12.4447	1.23753	5.39747	2.77662	10.06	0.686006	11.7169	1.39141	0.886576	7.84929	8.86281	3.93376	7.25449	7.8669	1.87134	6.92603	13.4271	10.1525	15.3348	2.0869
C2_47	5.01561	9.75841	2.69962	2.69544	1.24673	0.898257	12.9088	2.83945	8.87263	2.41035	0.847742	3.29565	1.76593	2.12351	1.64713	13.8337	2.45939	2.79744	0.419011	6.80001	0.992732	14.8031	2.47306	1.90185	2.38	3.28511	4.67625	1.74413	4.74778	1.39627	9.02285	6.8189	5.03416	20.0245	1.02641
C2_48	6.51917	5.37415	5.84905	5.4892	2.30734	5.65024	13.7195	2.96709	11.7714	2.1484	6.02714	8.33688	1.32807	9.59239	2.06224	9.90783	2.50164	4.72917	3.80596	10.847	1.13913	12.8848	1.0065	1.47038	9.91494	11.2134	6.43868	4.61646	6.48271	2.96614	2.2834	4.7321	12.7372	13.1369	3.03118
C2_56	1.9086	3.8288	2.11814	4.45723	5.02126	4.02464	#N/A	1.71971	11.5651	1.8856	5.46921	7.90653	1.28975	8.95479	0.937907	7.73483	1.69191	3.68622	2.82239	8.92314	0.834872	13.3433	1.00603	1.32331	9.30538	10.3993	7.20499	3.57346	7.02401	2.6671	1.05577	2.13408	12.9542	13.6926	2.4641
C2_6	6.4857	10.3106	3.56953	1.62764	0.435066	0.0578665	15.4153	2.68741	9.6278	2.64279	0.256398	4.53126	1.4198	3.80261	2.68824	14.202	3.08778	1.37146	1.29184	0	1.0087	14.8512	1.8237	1.99793	2.30289	3.66893	6.27415	1.51845	3.62606	0	8.10429	6.38033	2.02179	19.7742	1.31291
C2_63	2.74147	6.89662	2.45747	2.97985	3.57382	4.0942	11.6166	2.45784	9.40297	1.83719	4.53302	5.87938	1.48416	5.89688	2.19637	10.517	2.20409	3.36466	2.59808	7.60108	1.33703	14.1338	1.46563	0.760628	6.46079	10.2187	7.50305	3.29594	6.2576	2.19234	4.60853	3.74851	10.9919	17.5664	1.921
C2_7	4.59554	9.53812	3.10133	2.77143	4.02055	1.06233	16.5159	2.53918	11.902	0.504022	0.626941	0.62632	1.24435	3.59181	1.74962	10.2746	3.04347	3.03952	0.6194	8.88641	0.818379	14.772	1.79986	1.92442	4.33271	4.79863	5.69778	3.29163	5.23932	0.745625	8.64615	4.09403	7.09178	18.1892	1.50742
C2_71	4.32839	6.96161	3.31911	2.68063	4.44776	2.78785	13.3407	2.5204	7.73969	2.76496	1.94689	5.44827	1.53953	5.31966	2.67717	11.9449	2.5845	2.98168	2.4069	8.4368	0.760495	13.6626	1.45973	0.955839	1.78441	5.9281	4.76462	2.67121	4.66182	1.39011	7.90282	5.37205	1.99685	18.8574	1.39194
C2_72	2.51613	3.98698	2.52791	4.99485	4.39111	4.1594	10.0698	2.80839	11.9896	2.23397	5.72432	7.71022	1.18007	10.5959	1.99313	11.5959	2.15195	3.73814	4.18833	8.30275	0.736549	13.1732	0.965825	0.941019	8.59848	10.3912	5.88514	4.36637	4.70375	2.57968	4.40686	1.58402	11.9161	14.0827	2.98537
C2_79	5.83213	9.84266	2.03013	2.11104	1.47089	0.679328	10.1526	3.36552	8.6712	1.39936	0.980991	1.53123	1.28358	2.42145	1.55593	15.1	2.5768	3.1232	0.420253	8.63792	1.3407	14.5775	2.6917	1.20487	0	4.20339	5.42266	2.70475	4.82405	0.748846	8.17882	2.58963	2.74376	19.0271	0.413814
C2_8	5.13077	8.00617	2.17047	4.41362	4.29079	4.0956	11.228	2.24759	12.7049	2.98573	4.48464	9.27898	1.33694	10.7573	1.93417	12.448	2.20561	3.36322	4.15844	8.68686	0.878544	12.7958	1.17523	2.57322	9.08123	10.0207	4.44323	6.48159	6.80747	2.13315	7.56947	7.54437	13.8091	15.9859	2.83153
C2_80	2.90691	6.0268	3.53637	4.11193	4.01982	5.65658	10.3964	2.66329	10.8029	1.86509	6.24761	6.22513	1.10879	7.2888	1.66131	7.12974	1.24465	4.27191	3.86664	3.66362	0.893881	13.2518	1.34887	1.69749	10.2479	11.7396	7.46029	4.18084	5.75731	2.94328	3.69633	2.36577	13.9621	13.1596	2.4405
C2_87	5.19435	9.89435	2.69917	1.3427	2.01557	1.09284	12.7145	2.78441	7.63799	1.81513	0.272467	1.56569	1.2408	2.68279	2.25398	18.4562	2.66121	1.79213	0.43315	1.71909	1.80749	15.0793	2.792	1.88698	1.14381	5.04084	6.35307	2.5784	1.81398	1.08758	8.56655	4.72641	1.36003	19.7928	0.622155
C2_88	3.9013	4.41719	1.23326	4.8858	4.14071	5.48963	11.7637	0	9.76516	1.90141	6.71591	8.71327	1.03739	10.0655	1.29072	10.1456	0	4.07359	4.81282	9.76169	0.885441	13.3793	1.06655	1.496	9.07811	11.9025	6.69116	2.84096	5.94981	2.83907	3.37746	2.59956	12.6004	15.7633	2.70096
C3_10	4.98097	8.91156	5.20656	2.25497	4.14841	4.64556	14.9827	4.32915	10.9785	1.5111	3.9329	4.62888	1.27526	7.86312	2.14894	11.5425	3.76834	3.53138	3.26749	8.19818	1.64267	14.6432	1.51556	3.2975	8.50057	11.3658	7.36503	4.27653	5.91641	1.96619	6.31707	4.17172	14.6692	14.8087	2.11266
C3_103	5.33934	#N/A	#N/A	8.78533	4.76495	5.1124	#N/A	#N/A	#N/A	3.23848	7.57889	9.30624	#N/A	11.6741	3.00058	#N/A	#N/A	5.42535	4.01827	9.15561	0.553542	13.1573	1.63104	2.03233	9.99529	10.961	5.64753	5.32231	6.7843	2.6805	5.42967	4.39932	14.3747	12.9699	2.62063
C3_108	1.74249	7.99318	1.248	4.76282	3.23968	3.99559	20.1579	2.19296	12.6204	2.35711	4.94077	6.12229	1.50665	10.0701	0.826738	11.8678	1.07508	3.55731	3.02987	7.44036	0.906497	11.9519	1.30494	0.437351	6.12654	10.0066	4.30215	3.82091	4.51832	2.33976	6.30169	13.5699	9.38318	15.2975	1.58152
C3_11	4.94447	5.9998	4.3526	3.62599	5.568	4.97755	14.3373	4.37805	12.0178	1.87404	5.60589	9.48867	1.17856	11.1131	2.23294	11.2813	3.42814	4.65145	5.59452	8.54889	1.71893	12.6527	0.801591	3.10633	10.63	12.4056	3.8054	5.733	7.09936	3.27478	2.62935	4.85356	16.7009	9.54713	4.22848
C3_117	1.2744	7.43147	1.58072	5.04324	3.38518	4.8348	17.8885	3.01719	11.7649	2.07577	5.78968	7.92418	1.20188	10.8557	1.56154	11.259	1.79026	4.85183	2.98371	7.88181	1.49152	12.3895	1.50283	0.93955	9.21624	9.46958	4.04478	5.8005	6.75794	2.61223	4.854	9.60695	12.0726	13.9253	2.60439
C3_118	2.28695	6.12292	1.36224	3.73643	4.19138	4.95151	12.4417	3.11257	10.1604	2.50367	4.60309	8.74911	1.62225	8.85532	1.90409	10.3716	1.18356	3.80391	3.94708	8.70227	1.2246	13.4082	1.61924	1.60587	7.60565	10.9855	6.29114	5.45921	6.69628	2.67479	4.8249	6.61258	12.4947	14.924	1.84871
C3_121	5.29845	6.17474	3.08239	3.3018	3.97545	2.91674	13.6185	3.42734	11.2796	1.89413	3.35418	4.81329	1.02733	6.07293	1.86883	12.1519	2.34449	3.13494	1.8868	7.45024	1.34822	13.2648	1.30032	0.120158	5.97493	9.01046	8.0264	2.56491	3.9594	1.80158	5.17131	4.39325	9.94815	16.6284	2.26292
C3_123	3.49008	4.64929	1.15595	3.92801	4.79401	3.05847	15.6213	0.976259	12.2741	2.60613	5.68143	6.62264	1.30706	8.43664	2.12495	7.51652	0.365909	3.63694	3.56989	8.65991	0.185438	12.9981	0.803458	0	6.3779	10.1951	6.8854	4.6331	5.90184	2.46979	5.08661	3.09478	10.6433	15.8461	2.42958
C3_124	4.90735	7.91891	3.86125	3.20411	3.70393	5.00199	13.4356	4.18937	11.2139	1.61863	4.70143	9.54797	1.06626	10.029	2.13757	11.0945	3.24405	4.33987	4.80054	9.993	1.49417	14.9913	1.01116	3.40594	10.1376	12.2116	5.2568	3.87986	6.94491	3.18649	5.02486	5.5102	15.8662	12.691	3.27563
C3_126	4.74307	6.97362	4.38998	2.96472	5.17215	4.52385	15.6646	3.97863	11.1853	1.8663	4.89888	9.49786	1.14128	8.35306	1.74522	11.0022	3.10735	4.14659	4.01047	10.7367	1.71409	13.8432	1.07138	3.08536	10.2895	11.5177	5.00007	4.75353	5.84485	2.96513	6.45776	4.49583	13.9459	14.8087	3.73831
C3_127	5.83209	7.65452	5.54772	3.93958	6.17675	4.90737	14.5801	4.3992	11.1907	1.89481	6.1685	9.2751	1.0023	8.98707	3.82662	9.93984	4.02726	4.79528	4.69988	10.7827	1.65603	14.163	0.809838	3.75701	10.1952	12.1895	6.20241	4.53868	6.4577	3.63435	4.50231	3.24523	15.2377	12.8631	3.50971
C3_128	6.01491	6.86838	4.74772	1.76559	3.45993	3.90864	9.11141	4.8662	9.12957	2.37548	2.58403	5.79489	1.35805	2.80861	2.7535	14.8607	3.93918	2.55672	3.51066	8.31679	1.57986	14.7717	1.63523	3.03832	5.8583	9.76875	6.44526	3.24394	6.12255	2.63325	7.23546	5.65212	11.6145	19.5339	2.55703
C3_13	4.97672	6.02851	4.4561	4.29197	5.96008	5.62065	11.8786	4.64764	10.6221	2.01403	6.86751	8.37852	1.32572	10.079	3.44261	10.1474	4.36773	4.31377	5.62345	9.89592	1.83194	14.2339	0.812683	3.71654	10.696	12.5597	7.51917	4.68327	6.63041	3.78956	2.66893	5.35423	17.5458	14.2638	3.54766
C3_133	5.7482	9.50938	4.19597	3.31059	3.33316	3.94822	10.2369	4.45702	12.4948	1.17629	2.78263	4.00961	1.39437	7.30947	2.57199	14.6252	4.32243	5.17759	2.39071	8.76619	2.08096	15.5854	1.63913	2.8881	7.20427	9.26701	6.91677	6.23193	7.58519	2.50769	9.16676	5.88972	12.5792	19.9459	2.42817
C3_134	5.33075	10.5485	2.65451	3.3611	0.179483	2.87672	12.6503	4.10891	8.90945	2.15123	1.73819	1.84282	1.41536	1.89066	0	18.8741	3.4178	4.40503	0.595329	9.4582	0.449824	14.2403	2.43209	2.32698	3.40923	3.73085	5.51472	3.58197	4.75784	0.610998	9.44524	7.46073	4.49191	20.4958	0
C3_139	5.21706	7.33768	4.4703	3.99162	4.69771	5.00755	12.7321	3.86698	10.1637	0.937073	4.05159	5.69553	1.23579	6.28351	1.9034	14.3061	3.12094	4.48663	1.7779	10.5648	1.94082	14.8478	0.486917	0.99904	5.96901	11.2361	7.73614	4.42522	4.57627	1.62697	6.48512	2.2749	10.0802	19.2634	3.97426
C3_14	3.27728	7.3746	4.24354	4.37925	5.45557	3.9949	12.6398	4.65646	12.4174	1.88238	5.36331	8.64904	1.43376	9.36456	1.47408	14.0773	3.38778	5.45348	3.66448	9.46003	1.77886	14.5461	0.612554	3.09013	9.83529	10.7052	6.53774	5.80304	7.41893	2.85169	5.99133	4.29807	15.4341	15.743	2.75248
C3_142	7.40548	11.1553	4.57039	2.3207	2.12251	2.39386	13.5251	4.74442	8.58226	2.17404	1.92583	2.18794	1.18939	1.70036	2.76295	17.8283	4.33642	3.62079	1.34435	9.87272	2.0581	15.4355	2.19357	2.9739	4.05237	8.43158	5.58279	4.09924	5.23023	1.41825	8.90427	4.74545	7.90049	20.7476	1.72582
C3_144	4.70237	7.72256	4.86547	3.42126	4.22368	3.74344	13.6699	3.86079	11.4512	1.2839	3.12958	6.02137	1.25529	8.30672	2.46431	11.0479	3.49798	4.43287	2.72109	10.2683	0.979607	14.3743	0.721811	3.15561	7.79098	9.65022	6.19175	3.58577	6.83884	2.70735	8.35949	4.21141	12.0426	18.5244	2.27303
C3_145	7.3185	11.1592	3.66656	1.77658	2.3099	2.75969	17.3811	4.726	8.77886	0.762767	0.947625	1.56672	1.27123	5.25776	2.50181	16.2468	4.44078	2.87328	0.923584	7.85585	2.0055	15.5584	2.44968	3.13691	4.82685	8.48497	5.52665	2.13196	5.779	1.12933	9.85155	4.84558	4.56002	20.4843	2.0481
C3_146	5.29735	5.01258	5.34827	4.05799	5.01198	4.59483	12.4439	4.48628	11.1704	1.79359	5.37235	9.3907	1.13202	10.3252	3.05244	10.7848	3.61568	4.82189	4.09654	6.7706	1.57038	13.6461	0.905143	3.32059	10.12	11.6236	6.77458	4.88007	7.03159	3.26522	1.07686	2.27109	15.088	13.5957	2.8624
C3_147	5.74308	6.10697	5.56346	3.13815	4.06297	4.34402	#N/A	4.46554	11.8893	1.14394	3.67734	7.50119	1.31835	9.12977	3.12814	13.5407	3.88622	3.69899	3.80752	10.9255	1.8522	14.9393	0.878146	3.37528	9.17515	10.8793	4.5316	4.04317	5.99294	3.06999	8.50396	3.6337	13.6584	12.0924	3.17299
C3_148	3.6215	7.26909	4.51485	3.82676	5.09719	5.10577	14.1356	4.78168	11.5868	2.29546	4.58068	9.66582	1.11513	9.86796	3.36057	12.5573	4.04891	5.93426	4.25909	6.17797	1.51169	14.2837	1.10746	2.82834	10.0576	11.4402	3.34722	5.66118	7.4083	2.8044	5.92713	6.64357	14.4515	14.6222	3.00317
C3_149	7.54905	10.8939	4.21898	2.34689	3.29471	2.11444	12.9004	4.3361	10.6586	1.84592	1.24742	2.9452	1.49981	0.878416	2.83863	12.1619	4.60495	2.83046	0.528182	10.3602	1.98607	15.326	1.98456	2.87009	3.38259	7.25027	5.01996	4.18944	5.07183	0.556963	9.11202	5.74389	4.71986	21.2733	1.25954
C3_15	4.1184	4.57194	2.40143	5.12485	4.06749	3.1841	12.4305	2.00168	13.2147	1.99101	3.87657	5.8168	1.40219	9.40352	1.35255	12.23	1.4625	4.38157	2.34863	7.36855	1.07456	12.4863	1.48925	1.91443	8.80671	9.74766	6.3022	5.62245	5.96876	2.44038	2.57358	4.12967	12.2079	13.9331	2.56501
C3_150	6.7625	10.9469	3.69278	3.15149	4.14153	3.79727	16.5859	4.18497	10.6227	1.02379	3.95106	4.94023	0.930683	7.59696	2.97299	14.5899	4.24746	2.49278	2.20975	9.30067	2.15418	15.5714	1.74099	2.93098	7.6279	8.80615	5.31462	2.70647	4.47427	1.50119	9.21639	3.67274	12.5309	19.1046	2.53131
C3_16	6.77891	4.69431	5.8404	5.05877	5.50843	4.75178	13.9304	4.72407	13.4578	1.51012	6.64955	9.24906	0.66933	10.8509	3.10909	10.5768	3.35158	5.40832	5.1588	8.63846	1.28515	12.9416	0.411374	3.12059	11.556	11.8153	5.19011	5.6847	7.9987	3.80647	1.40094	3.23526	16.3153	9.5486	4.01473
C3_18	5.34717	8.56711	3.85561	3.50567	4.07238	3.63096	10.8888	4.43866	11.1834	1.412	2.59985	8.41349	1.15548	8.25774	1.57689	14.7094	3.79809	6.05991	3.699	11.7795	1.54005	14.4351	1.34767	3.39274	8.19871	10.3798	7.11132	5.2829	7.43334	1.88691	6.48405	4.99283	14.4231	16.4513	2.55498
C3_19	5.98819	8.20503	5.3833	2.08441	4.93533	4.78788	11.7282	4.58864	8.00998	2.01924	3.37875	6.77079	1.43372	4.9812	3.07899	9.92478	4.42881	3.5792	3.09719	8.53417	2.01975	15.0566	1.19391	2.73261	8.45355	10.4945	7.97502	2.37614	3.81629	2.4192	5.07567	3.81539	14.3535	16.9208	2.4789
C3_20	4.28656	7.96308	2.53294	2.60897	1.93906	1.52246	10.33	3.02775	11.3072	1.70539	1.27171	2.7418	1.55252	3.9903	0.376195	13.9547	1.82052	3.10471	0.843636	8.5465	0.87967	14.3725	2.15746	1.45476	3.60287	6.69559	6.55457	3.60023	4.44864	1.43849	8.42321	6.48185	7.81452	16.1718	0.611027
C3_21	3.51034	4.12545	2.57016	4.22267	4.16034	3.49376	14.0525	1.95376	13.3747	1.22202	5.32416	5.91075	1.47849	9.57678	1.51828	9.59704	1.53791	5.51212	3.23785	10.9912	0.626498	13.4617	1.46502	1.35946	9.26893	10.452	6.28784	5.22523	6.52114	2.38773	4.68732	3.66295	13.2715	14.001	2.18139
C3_22	0	0	1.98343	6.81989	1.16129	3.08189	12.5344	3.07611	13.9101	1.82325	7.06692	0	1.29397	11.6874	0.977778	4.91344	1.2123	7.3538	2.21663	12.389	0.992057	0	1.36918	0.695217	8.10217	0	4.10787	7.05454	8.46169	2.78697	#N/A	0	3.82643	0	4.18705
C3_24	5.09241	6.8957	4.73677	3.27352	5.59911	4.92885	13.4963	4.35689	11.5513	1.70657	5.49229	10.0612	1.21755	8.78302	1.861	10.4321	3.74035	4.53869	4.36196	10.7819	1.53466	14.2726	0.660429	3.05531	10.7177	11.5372	4.86519	5.03438	6.72935	3.01104	7.0092	5.26761	15.2568	14.3278	3.62149
C3_29	6.40584	9.93136	5.21768	0.307327	1.88611	1.81401	18.0682	4.28737	8.331	0.730935	0.453659	2.56032	1.43764	1.1589	1.75262	15.9869	3.05824	2.5849	0.976303	9.06337	1.27346	14.9558	1.76109	3.65958	3.8341	8.04574	7.89474	1.9321	3.40739	0.598491	6.93005	3.64985	5.2605	19.516	0.699482
C3_32	6.35844	8.6167	5.51941	3.49734	3.70865	4.23131	8.20142	4.76551	11.4722	1.65487	3.0869	4.6974	1.32708	8.10956	3.34208	10.153	4.50567	4.58226	2.8504	10.5915	1.86272	15.3462	1.33626	3.44664	8.53975	10.0063	5.35962	6.24888	6.49041	2.43254	7.80257	4.71244	13.4135	14.7871	2.54868
C3_33	7.17255	11.2214	5.64546	1.76651	2.99195	2.25919	19.052	5.12907	8.65747	2.16093	1.89642	3.10101	1.33592	1.23383	3.43036	13.3217	4.65843	3.31848	1.0694	9.40771	2.40419	15.5504	1.92676	3.16029	5.45412	8.46093	7.7646	3.07616	4.55798	1.96509	7.98966	3.22333	2.83237	20.1096	1.85573
C3_35	6.79509	10.5307	4.60888	3.18518	3.41673	3.42061	14.8906	5.19179	9.92528	1.85938	3.07144	4.73633	0.741568	5.66077	3.45844	13.5128	4.53074	4.97998	1.57905	10.1552	2.1436	15.7468	1.35118	3.83617	6.89908	6.82882	6.53213	4.38498	5.7427	1.5162	9.22066	5.95318	12.7752	18.7488	2.53862
C3_36	5.71822	11.0726	4.38387	0.978751	1.85807	1.55373	17.1259	4.67115	7.64048	1.75978	0.838998	2.25544	1.09768	1.6411	2.77998	10.5851	4.33759	3.81844	0.673678	8.83195	2.05122	15.1149	1.93197	3.27973	3.47969	8.28789	7.10845	3.29383	4.63842	0.69325	8.5662	3.53339	2.09642	20.2783	0.878273
C3_38	8.78747	11.1071	7.28055	1.80176	3.76702	1.82542	17.2438	4.55057	7.67684	0.762602	0.483675	2.88816	1.06799	4.12821	2.61955	15.4636	3.4587	3.5906	1.24902	8.84293	2.18294	16.0584	2.04973	3.15339	3.16638	6.43509	6.81868	3.9931	5.2711	0.786226	8.79575	5.17434	5.49955	21.1195	0.842995
C3_39	6.60518	11.4023	4.7098	3.03525	4.56993	2.39831	15.0292	3.1701	7.0455	2.13135	1.18344	5.60606	1.379	4.91953	3.63686	18.0646	2.80532	2.79636	1.12919	9.95401	1.93195	15.9065	1.13833	3.14718	3.48553	5.79939	6.13803	3.77809	5.82518	0.867066	9.637	3.36207	8.71854	19.2972	1.73086
C3_40	5.49846	11.0559	4.11831	1.41569	2.20264	1.78125	17.0379	4.80546	7.4633	1.81128	1.11061	1.58719	1.3048	2.05687	3.25875	10.6944	4.21584	3.54051	0.843837	8.72325	1.65919	15.3037	2.1711	2.97998	3.4355	7.93637	7.07807	3.14189	4.65193	0.974093	8.85218	3.72376	2.37846	20.2964	1.04909
C3_5	3.37114	5.92935	3.90808	5.7494	4.02258	5.33642	#N/A	3.50671	12.0052	1.88967	7.1712	8.73857	1.35744	10.8867	2.35444	9.66526	2.22507	3.41047	4.7814	8.51628	0	12.5048	0.956622	1.83485	10.9872	11.2192	4.80311	3.89599	6.14427	2.37597	6.74025	3.20799	14.5936	13.473	2.32533
